# Supplementary material for: Sequence Analysis of Novel Staphylococcus aureus Lineages from Wild and Captive Macaques
Source: Int J Mol Sci. 2022 Sep 23;23(19):11225. doi: 10.3390/ijms231911225 (PMC9570271; doi:10.3390/ijms231911225)
Supplement: Supplementary file 1 [file ijms-23-11225-s001.zip]

Archive with 5 entries (5 files):
- Supplemental File S1_Genome sequences of study strains.fas
- Supplemental File S2_Genes identified within the genome sequences of the study strains.fas
- Supplemental File S3a_Genome sequences and target genes used for the construction of the SplitsTree graph.pdf
- Supplemental File S3b_Concatenated gene sequences used for the SplitsTree graph.fas
- Supplemental File S4_Major genomic islands in study strains.pdf
