# Supplementary material for: Sequence Analysis of Novel Staphylococcus aureus Lineages from Wild and Captive Macaques
Source: Int J Mol Sci. 2022 Sep 23;23(19):11225. doi: 10.3390/ijms231911225 (PMC9570271; doi:10.3390/ijms231911225)
Supplement: Supplementary file 1 [file ijms-23-11225-s001.zip › Supplemental File S1_Genome sequences of study strains.fas]

>ST2990_Nepal Monkey 27-G-H_contig_1_[location=chromosome]
CGATTAAAGATAGAAATACACGATGCGAGCAATCAAATTTCATAACATCACCATGAGTTT
GGTCCGAAGCATGAGTGTTTACAATGTTTGAATACCTTATACAGTTCTTATACATACTTT
ATAAATTATTTCCCAAGCTGTTTTGATACACTCACTAACAGATATTCTATAGAAGGAAAA
GTTATCCACTTATGCACATTTATAGTTTTCAGAATTGTGGATAATTAGAAATTACACACA
AAGTTATACTATTTTTAGCAACATATTCACAGGTATTTGACATATAGAGAACTGAAAAAG
TATAATTGTGTGGATAAGTCGTCCAACTCATGATTTTATAAGGATTTATTTATTGATATT
TACATAAAAATACTGTGCATAACTAATAAGCAGGATAAAGTTATCCACCGATTGTTATTA
ACTTGTGGATAATTATTAACATGGTGTGTTTAGAAGTTATCCACGGCTGTTATTTTTGTG
TATAACTTAAAAATTTAAGAAAGATGGAGTAAATTTATGTCGGAAAAAGAAATTTGGGAA
AAAGTGCTTGAAATTGCTCAAGAAAAATTATCAGCTGTAAGTTACTCAACTTTCCTAAAA
GATACTGAGCTTTACACGATCAAAGATGGTGAAGCTATCGTATTATCGAGTATTCCTTTT
AATGCAAATTGGTTAAATCAACAATATGCTGAAATTATCCAAGCAATCTTATTTGATGTT
GTAGGCTATGAAGTTAAACCTCACTTTATTACTACTGAAGAATTAGCAAATTATAGTAAT
AATGAAACTGCTACTCCAAAAGAAACAACAAAACCTTCTACTGAAACAACTGAGGATAAT
CATGTGCTTGGTAGAGAGCAATTCAATGCCCATAACACATTTGACACTTTTGTAATCGGA
CCTGGTAACCGCTTTCCACATGCAGCAAGTTTAGCTGTAGCCGAAGCACCAGCCAAAGCG
TACAATCCATTATTTATCTATGGAGGTGTTGGTTTAGGAAAAACCCATTTAATGCATGCC
ATTGGTCATCATGTTTTAGATAATAATCCAGATGCCAAAGTGATTTACACATCAAGTGAA
AAATTCACAAATGAATTTATTAAATCAATTCGTGATAACGAAGGTGAAGCTTTCAGAGAA
AGATATCGTAATATCGACGTCTTATTAATCGATGATATTCAGTTCATACAAAATAAAGTA
CAAACACAAGAAGAATTTTTCTATACTTTTAATGAATTGCATCAGAATAACAAGCAAATA
GTTATTTCGAGTGATCGACCACCAAAGGAAATTGCACAATTAGAAGATCGATTACGTTCA
CGCTTTGAATGGGGGCTAATTGTTGATATTACGCCACCAGATTATGAAACTCGAATGGCA
ATTTTGCAGAAGAAAATTGAAGAAGAAAAATTAGATATTCCACCAGAAGCTTTAAATTAT
ATAGCAAATCAAATTCAATCTAATATTCGTGAATTAGAAGGTGCATTAACACGTTTACTT
GCATATTCACAATTATTAGGAAAACCAATTACAACTGAATTAACTGCTGAAGCTTTAAAA
GATATCATTCAAGCACCAAAATCTAAAAAGATTACCATCCAAGATATTCAAAAAATTGTA
GGCCAGTACTATAATGTTAGAATTGAAGATTTCAGTGCAAAAAAACGTACAAAGTCAATT
GCATATCCGCGTCAAATAGCTATGTACTTGTCTAGAGAGCTTACAGATTTCTCATTACCT
AAAATTGGTGAAGAATTTGGTGGGCGTGATCATACGACCGTCATTCATGCTCATGAAAAA
ATATCTAAAGATTTAAAAGAAGATCCTATTTTTAAACAAGAAGTAGAGAATCTTGAAAAA
GAAATAAGAAATGTATAAGTAGGAAACTTTGGGAAATGTAATCTGTTATATAACAGCACT
AATGATAACAATCATTTTTTACATTTCTATATGCTAATGTGGCAAGATGAGCAAAACTCA
TTTTGTGGATAATGTTTAAAAGTCATACACACCATACACAAGTTATCAACATGTGTATAA
CTTCGCCAAATCTATGTTTTTAAGACTTATCCACCAATCCACAGCACCTACTACTATTAC
TAAGAACTTAAAACCTATATAATTATATATAAACGACTGGAAGGAGTTTTAATTAATGAT
GGAATTCACTATTAAAAGAGATTATTTTATTACACAATTAAATGACACATTAAAAGCTAT
TTCACCAAGAACAACATTACCTATATTAACTGGTATCAAAATCGATGCGAAAGAACATGA
AGTTATATTAACTGGTTCAGACTCTGAAATTTCAATAGAAATCACTATTCCTAAAACTGT
AGATGGCGAAGATATTGTCAATATTTCAGAAACAGGCTCAGTAGTACTTCCTGGACGATT
CTTTGTTGATATTATAAAAAAATTACCTGGTAAAGATGTTAAATTATCTACAAATGAACA
ATTCCAGACATTAATTACATCAGGTCATTCTGAATTTAATTTGAGTGGCTTAGATCCAGA
TCAATATCCTTTATTACCTCAAGTTTCTAGAGATGACGCAATTCAATTGTCGGTAAAAGT
ACTTAAAAACGTGATTGCACAAACGAATTTTGCAGTGTCCACCTCAGAAACACGCCCAGT
ACTAACTGGTGTGAACTGGCTTATACAAGAAAATGAATTAATATGCACAGCGACTGATTC
ACACCGCTTGGCTGTAAGAAAGTTGCAGTTAGAAGATGTTTCTGAAAACAAAAATGTCAT
CATTCCAGGTAAGGCTTTAGCTGAATTAAATAAAATTATGTCTGACAATGAAGAAGACAT
TGATATCTTCTTTGCTTCAAACCAAGTTTTATTTAAAGTTGGAAATGTGAACTTTATTTC
TCGATTATTAGAAGGACATTATCCTGATACAACACGTTTATTCCCTGAAAACTATGAAAT
TAAATTAAGTATAGACAATGGGGAGTTTTATCATGCGATTGATCGTGCCTCTTTATTAGC
GCGTGAAGGTGGTAATAACGTTATTAAATTAAGTACAGGTGATGACGTTGTTGAATTGTC
TTCTACATCACCAGAAATTGGTACTGTAAAAGAAGAAGTTGATGCAAACGATGTTGAAGG
TGGTAGCCTGAAAATTTCATTCAACTCTAAATATATGATGGATGCTTTAAAAGCAATCGA
TAATGATGAGGTTGAAGTTGAATTCTTCGGTACAATGAAACCATTTATTCTAAAACCAAA
AGGTGACGACTCGGTAACGCAATTAATTTTACCAATCAGAACTTACTAAAAATAAATATA
AATAAAGGATGACGTGATTAATTAAAACGTCATCCTTTATTTTTTGGCAAAAATAATTCT
AGATGCGTATGTAAAATAAATTTGGCAGCATTTTAAACAGCAAATAAAAGACGCCAATTA
AATTTATGACAAATATATCCAAAATTTAATAAGTGTGCTTATATGCCCTTTAAATTTAAA
ATTTTAATAGTCAATAACAAGTTGAATATAAAAGTTAAACGCCGTTAAATAGCGTTAAAA
AATTGAAAATGACAGTATTGCCAAAAAATAAGAATTAATTATTTATATGTAAACGGTTTC
CACCTCTATTTTAAATGAAATTTGTGACAAAAAAAGGTATAATATATTAATGACATACAA
AGAAATGGAGTGATTATTTTGGTTCAAGAAGTTGTAGTAGAAGGAGACATTAATTTAGGT
CAATTTCTAAAAACAGAAGGGATTATTGAATCTGGTGGTCAAGCAAAATGGTTCTTGCAA
GACGTTGAAGTATTAATTAATGGAGTGCGTGAAACACGTCGCGGTAAAAAGTTAGAACAT
CAAGATCGTATAGATATCCCAGAATTACCTGAAGATGCTGGTTCTTTCTTAATCATTCAT
CAAGGTGAACAATGAAGTTAAATACACTCCAATTAGAAAATTATCGTAACTATGATGAGG
TTACGTTGAAATGTCATCCTGACGTGAATATCCTCATTGGAGAAAATGCACAAGGAAAGA
CAAATTTACTTGAATCAATTTATACCTTAGCTTTAGCAAAAAGTCATAGAACGAGTAATG
ATAAGGAACTCATACGTTTTAATGCTGATTATGCTAAAATAGAAGGTGAGCTTAGTTATA
GACACGGTACGATGCCATTAACAATGTTTATAACTAAAAAAGGTAAACAAGTCAAAGTGA
ATCACTTAGAGCAAAGTCGTCTAACTCAATATATTGGACACCTCAATGTGGTTCTATTTG
CGCCAGAAGATTTGAATATTGTAAAAGGCTCTCCTCAAATAAGACGACGCTTTATAGATA
TGGAGTTGGGCCAAATTTCTGCTGTTTACTTAAATGATTTAGCTCAATACCAACGTATTT
TAAAGCAAAAGAATAATTACTTAAAGCAGTTACAATTAGGCCAAAAAAAGGACTTAACAA
TGTTGGAAGTATTAAATCAGCAGTTTGCTGAATATGCAATGAAAGTAACTGATAAACGTG
CACATTTTATTCAAGAGCTAGAGTCGTTAGCTAAACCGATTCATGCTGGTATCACAAATG
ATAAAGAAGCGTTGTCGCTGAATTATTTACCTAGTCTTAAATTTGATTATGCTCAAAATG
AAGCGGCACGACTTGAAGAAATTATGTCTATTCTTAGCGATAATATGCAAAGAGAAAAAG
AACGAGGCATTAGCTTATTCGGACCACATCGAGATGATATAAGTTTTGATGTGAATGGCA
TGGATGCTCAAACATATGGTTCTCAAGGACAGCAACGTACAACGGCTTTGTCCATTAAAT
TAGCTGAAATTGAGTTAATGAATATCGAAGTTGGGGAATATCCCATCTTATTATTAGACG
ATGTACTCAGTGAATTAGATGATTCGCGTCAAACGCATTTATTAAGTACGATTCAGCATA
AAGTACAAACATTTGTCACTACGACATCTGTAGATGGTATTGATCATGAAATCATGAATA
ACGCTAAATTGTATCGTATTAATCAAGGTGAAATTATAAAGTAACAGAAAGCGATGGTGA
CTGCATTGTCAGATGTAAACAACACGGATAATTATGGTGCTGGGCAAATACAAGTATTAG
AAGGTTTAGAAGCAGTACGTAAAAGACCAGGTATGTATATAGGATCGACTTCAGAGAGAG
GTTTGCACCATTTAGTGTGGGAAATTGTCGATAATAGTATCGATGAAGCATTAGCTGGTT
ATGCAAATAAAATTGAAGTTGTTATTGAAAAAGATAACTGGATTAAAGTAACGGATAACG
GACGTGGTATCCCAGTTGATATTCAAGAAAAAATGGGACGTCCAGCTGTCGAAGTTATTT
TAACTGTTTTACATGCTGGTGGTAAATTCGGCGGTGGCGGATACAAAGTATCTGGTGGTT
TACATGGTGTTGGTTCATCAGTTGTAAACGCATTGTCACAAGACTTAGAAGTATATGTAC
ACAGAAATGAGACTATATATCATCAAGCATATAAAAAAGGTGTACCTCAATTTGACTTAA
AAGAAGTTGGCACAACTGATAAGACAGGTACTGTCATTCGTTTTAAAGCAGATGGAGAAA
TCTTCACAGAGACAACTGTATACAACTATGAAACATTACAGCAGCGTATTAGAGAGCTTG
CTTTCTTAAACAAAGGAATTCAAATCACATTAAGAGATGAACGTGATGAAGAAAACGTTA
GAGAAGACTCCTATCACTATGAGGGCGGTATTAAATCGTACGTTGAGTTATTGAACGAAA
ATAAAGAACCTATTCATGATGAGCCAATTTATATTCATCAATCTAAAGATGATATTGAAG
TAGAAATTGCGATTCAATATAACTCAGGATATGCCACAAATCTTTTAACTTACGCAAATA
ACATTCATACGTATGAAGGTGGTACGCATGAAGACGGATTCAAACGTGCATTAACGCGTG
TCTTAAATAGTTATGGTTTAAGTAGCAAGATTATGAAAGAAGAAAAAGATAGACTTTCTG
GTGAAGATACACGTGAAGGTATGACAGCAATTATATCTATCAAACATGGTGATCCTCAAT
TCGAAGGTCAAACGAAGACAAAATTAGGTAATTCTGAAGTGCGTCAAGTTGTAGATAAAT
TATTCTCAGAGCACTTTGAACGATTTTTATATGAAAATCCACAAGTCGCACGTACAGTGG
TTGAAAAAGGTATTATGGCGGCACGTGCACGTGTTGCTGCGAAAAAAGCGCGTGAAGTAA
CACGTCGTAAATCAGCGTTAGATGTAGCAAGTCTTCCAGGTAAATTAGCCGATTGCTCTA
GTAAAAGTCCTGAAGAATGTGAGATTTTCTTAGTCGAAGGGGACTCTGCCGGGGGGTCTA
CAAAATCTGGTCGTGACTCTAGAACGCAGGCGATTTTACCATTACGAGGTAAGATATTAA
ATGTTGAAAAAGCACGATTAGATAGAATTTTGAATAACAATGAAATTCGTCAAATGATCA
CAGCATTTGGTACAGGAATCGGTGGCGACTTTGATCTAGCGAAAGCAAGATATCACAAAA
TCGTCATTATGACTGATGCCGATGTGGATGGAGCGCATATTAGAACATTGTTATTAACAT
TCTTCTATCGATTTATGAGACCGTTAATTGAAGCAGGCTATGTGTATATTGCACAGCCAC
CGTTGTATAAACTGACACAAGGTAAACAAAAGTATTATGTATACAATGATAGGGAACTTG
ATAAACTTAAATCTGAATTGAATCCAACACCAAAATGGTCTATTGCACGATACAAAGGTC
TTGGAGAAATGAATGCAGATCAATTATGGGAAACAACAATGAACCCTGAGCACCGCGCTC
TTTTACAAGTAAAACTTGAAGATGCGATTGAAGCGGACCAAACATTTGAAATGTTAATGG
GTGACGTTGTAGAAAACCGTAGACAATTTATAGAAGATAATGCAGTTTATGCAAACTTAG
ACTTCTAAGCGCTGTGAACTGAACTTTTGAAGGAGGAACTCTTGATGGCTGAATTACCTC
AATCAAGAATAAATGAACGAAATATTACCAGTGAAATGCGTGAATCATTTTTAGATTATG
CGATGAGTGTTATCGTTGCTCGTGCATTGCCAGATGTTCGTGACGGTTTAAAACCAGTAC
ATCGTCGTATACTATATGGATTAAATGAACAAGGTATGACACCGGATAAATCATATAAAA
AATCAGCACGTATCGTTGGTGACGTAATGGGTAAATATCACCCTCATGGTGACTCATCTA
TTTATGAAGCAATGGTACGTATGGCTCAAGATTTCAGTTATCGTTATCCGCTTGTTGATG
GCCAAGGTAACTTTGGTTCAATGGATGGAGATGGCGCAGCAGCAATGCGTTATACTGAAG
CGCGTATGACTAAAATCACACTTGAACTGTTACGTGATATTAATAAAGATACAATAGATT
TTATCGATAACTATGATGGTAATGAAAGGGAGCCGTCAGTCTTACCTGCTCGATTCCCTA
ACTTATTAGCCAATGGTGCATCAGGTATCGCGGTAGGTATGGCAACGAATATTCCACCAC
ATAACTTAACAGAATTAATCAATGGTGTACTTAGCTTAAGTAAGAACCCTGATATTTCAA
TTGCTGAGTTAATGGAGGATATTGAAGGTCCTGATTTCCCAACTGCTGGACTTATTTTAG
GTAAGAGTGGTATTAGACGTGCATATGAAACAGGTCGTGGTTCAATTCAAATGCGTTCTC
GTGCAGTTATTGAAGAACGTGGAGGCGGACGTCAACGTATTGTTGTCACTGAAATTCCTT
TCCAAGTGAATAAGGCTCGTATGATTGAAAAAATTGCAGAGCTCGTTCGTGACAAGAAAA
TTGACGGTATCACTGATTTACGTGATGAAACAAGTTTACGTACTGGTGTGCGTGTCGTTA
TTGATGTGCGTAAGGATGCAAATGCTAGTGTCATTTTAAATAACTTATACAAACAAACGC
CACTTCAAACATCATTTGGTGTGAATATGATTGCACTTGTAAATGGTAGACCGAAGCTTA
TTAATTTAAAAGAAGCGTTGGTACATTATTTAGAGCATCAAAAGACAGTTGTTAGAAGAC
GTACGCAATACAACTTACGTAAAGCTAAAGATCGTGCCCACATTTTAGAAGGATTACGTA
TCGCACTTGACCATATCGATGAAATTATTTCAACGATTCGTGAGTCAGATACAGATAAAG
TTGCAATGGACAGCTTGCAACAACGCTTCAAACTTTCTGAAAAACAAGCTCAAGCTATTT
TAGACATGCGTTTAAGACGTCTAACAGGTTTAGAGAGAGACAAAATTGAAGCTGAATATA
ATGAGTTATTAAATTATATTAGTGAATTAGAAGCCATCTTAGCTGATGAAGAAGTGTTAT
TACAGTTAGTTAGAGATGAATTGACTGAAATTAGAGATCGTTTCGGTGATGAGCGTCGTA
CTGAAATCCAATTAGGTGGATTTGAAGATTTAGAGGACGAAGACTTAATTCCAGAAGAAC
AAATAGTAATTACTTTGAGCCATAATAACTACATTAAACGTTTGCCGGTATCTACATATC
GTGCTCAAAACCGTGGTGGTCGTGGTGTTCAAGGTATGAACACATTGGAAGAAGATTTTG
TCAGTCAATTGGTAACTTTAAGTACACATGACCATGTATTGTTCTTTACTAACAAAGGTC
GTGTATACAAACTAAAAGGTTATGAAGTGCCTGAGTTATCAAGACAGTCTAAAGGTATTC
CTGTAGTGAATGCTATTGAACTTGAAAATGATGAAGTCATTAGTACAATGATTGCTGTTA
AAGACCTTGAAAGTGAAGACAACTTCTTAGTGTTTGCAACTAAACGTGGTGTCGTTAAAC
GTTCAGCATTAAGCAACTTCTCAAGAATAAATAGAAATGGTAAGATTGCGATTTCGTTCA
GAGAAGATGATGAGTTAATTGCAGTTCGCTTAACAAGTGGTCAAGAAGATATCTTGATTG
GTACATCACATGCATCATTAATTCGATTCCCTGAATCAACATTACGTCCTTTAGGCCGTA
CAGCAACGGGTGTGAAAGGTATTACACTTCGTGAAGGTGACGAAGTTGTAGGGCTTGATG
TAGCTCATGCAAACAGTGTTGATGAAGTATTAGTAGTTACTGAAAATGGTTATGGTAAAC
GTACGCCAGTTAATGACTATCGTTTATCAAATCGTGGTGGTAAAGGTATTAAAACAGCTA
CGATTACTGAGCGTAATGGTAATGTTGTATGTATCACTACAGTAACTGGTGAAGAAGATT
TAATGATTGTTACTAATGCAGGTGTCATTATTCGACTAGATGTTGCAGATATTTCTCAAA
ATGGTCGTGCAGCACAAGGTGTTCGCTTAATTCGCTTAGGTGATGATCAATTTGTTTCAA
CGGTTGCTAAAGTAAAAGAAGATGCAGAAGATGAAACGAATGAAGATGAGCAATCTACTT
CAACTGTATCTGAAAATGGTACTGAACAACAACGTGAAGCGGTTGTAAATGATGAAACAC
CAGGAAATGCAATTCATACTGAAGTGATTGATTCAGAAGAAAATGATGAAGATGGACGTA
TTGAAGTAAGACAAGATTTCATGGATCGTGTTGAAGAAGATATACAACAATCATCAGATG
AAGAATAATAAAAAAATAAGACTTCCCTATATGTAGGGGAGTCTTATTTTTATGCTAGAA
AGTAATGCTGTACTACATTCAATGATTAGTAATGACTAACTTTCTAATTGTTTCATTGCG
TAAGGTATTTCATTGATAAGTCTTGATGGTGGCACCACATACATATCTTTTGCAAGATTT
TCGCCAATAAAACTATGTGTATATGTGGCACTCATAACCGCTTCTTTTAAGTTATCAAAT
TGACCGACAAAGCTTGTAATCATACCAGCAAGTGTATCGCCCATACCACCAGTCGCCATT
GCTGGGCTACCGATTGTCAATTTAAAGTCTTCATCTTTAAAGAAAATTTCAGTACCATGT
TTTTTAAGTACAACAGTTGCACCTAAACGATCAACTGCTTCACGATTACGCTCATATGTC
TGTTCCTCAATAGGAATACCACTTAATCGTTCCCATTCTTTGAGGTGTGGTGTAAAGATC
ACACGACATGTAGGTAATTGCGGTTTCAGTTTACTAAAGATTGTAATCGCATCGCCGTCT
ACGATTAAATTTTGATGCGGTTGTATATTTTGTAGTAGGAATGTAATGGCATTATTTCCT
TTGAAATCAACGCCAAGACCTGGACCAATTAGTATACTGTCAGTCATTTCAATCATTTTC
GTCAACATTTTCGTATCATTAATATCAATAACCATCGCTTCTGGGCAACGAGAATGTAAT
GCTGAATGATTTGTTGGATGTGTAGCTACAGTGATTAAACCACTACCGCTAAATACACAT
GCACGAGCCGCTAACATAATGGCACCACCTAAGTTAGCAGATCCACCAATTAATAAAATT
TTGCCATAATCACCTTTATGTGAATCTTCTTTACGCTTAGGAATGTTAATAGAATTTAAC
GTTTCCATAGTGATATAACCTCCCATGTAAAAGCCTTTTCCGAATTTATTCAATTTTAAA
AATATATAGTAACTTTTAACAAAATGTATTATAAATTTCTGAATTCATTATTATTTGTCG
TTAAATACAATAGAAAATACTATACCTGTATATGCAATTCGTCAATAGATAAATTATTAA
ATATGCTTACAACAATCTTAATATCCTTTAACGCACTACAATAGTGCTCTGATAATAGGT
TATAAATGTACGTAAAACCATTGTTTCAATAAAAATGAAAACGTATACTTCAAGAAGGAT
GGGTTACTTAATATAAACAAGGGGGTAACATATATGACTTTATATTTAGATGGTGAGACA
CTAACAATTGAGGATATTAAATCATTTTTACAACAACAATCAAAGATTGAAATTATTGAT
GATGCGTTAGAACGTGTCAAAAAAAGTAGAGCGGTAGTTGAACGTATTATTGAAAATGAG
GAAACGGTTTACGGTATTACTACAGGTTTTGGGTTATTTAGTGATGTACGTATAGACCCG
ACGCAATATAATGAATTACAAGTGAATCTGATACGCTCACATGCCTGTGGACTAGGTGAG
CCATTTTCAAAAGAAGTAGCATTAGTCATGATGATTTTACGATTGAATACATTATTAAAA
GGTCATTCAGGTGCCACTTTAGAATTAGTGAGACAATTACAATTTTTTATAAATGAACGT
ATTATACCGATAATCCCACAGCAAGGCTCTCTCGGTGCATCAGGAGATTTAGCGCCATTA
TCACACTTAGCATTAGCATTAATTGGTGAAGGGAAAGTATTGTACAGAGGGGAAGAAAAG
GATAGTGACGATGTATTAAGAGAATTAAATAGACAACCTTTGAACCTTCAGGCTAAAGAA
GGTTTAGCATTGATTAATGGTACGCAAGCTATGACAGCTCAAGGTGTCATTAGTTATATA
GAAGCAGAAGATTTAGGTTACCAATCTGAATGGATTGCTGCATTAACGCATCAGTCTCTT
AATGGCATTATAGATGCATATCGACATGATGTGCACGCTGTTCGTAATTTTCAAGAACAG
ATTAATGTGGCAGCGCGTATGCGTGATTGGTTAGAAGGATCAGCATTAACAACGCGACAA
GCAGAAATACGTGTACAAGATGCATATACGTTGCGTTGTATACCACAAATCCATGGCGCG
AGTTTTCAAGTATTCAATTATGTTAAACAGCAATTAGAATTTGAAATGAATGCGGCTAAT
GATAATCCACTTATATTTGAGGAAGCAAATGAAACGTTTGTTATTTCAGGTGGTAACTTC
CATGGACAACCTATTGCTTTTGCATTAGATCATCTTAAATTAGGTGTAAGTGAATTAGCA
AACGTATCGGAACGTCGTCTAGAGCGACTAGTAAATCCTCAATTAAATGGTGATTTACCA
GCATTTCTTAGTCCAGAGCCAGGATTGCAAAGTGGCGCGATGATTATGCAATATGCTGCT
GCAAGTCTCGTTTCTGAAAATAAAACTTTAGCGCATCCAGCGAGTGTTGATTCTATCACT
TCATCTGCGAACCAAGAAGATCACGTATCTATGGGAACTACAGCTGCTAGACATGGTTAT
CAAATTATTGAAAATGCAAGACGTGTGTTGGCAATCGAATGTGTTATTGCATTACAAGCA
GCAGAGTTGAAAGGTGTCGAAGGATTATCACCAAAAACACGTCGCAAGTATGATGAGTTT
CGAAGTATCGTGCCATCCATTACACATGACCGTCAATTTCATAAAGATATTGAAGCGGTT
GCACAGTATTTAAAGCAATCAATTTATCAAACGACTGCATGTCACTAAATCGACATGAGT
GATGTTTGAAATCGTTACTTGAAAAAGCAAATATAGTTTGCTATATTAAAAATAACTTAA
TAAGACATTGTTCGTAGGACAAGTAATATATAATGTTCGATATCAGAGAGCTTGTGGTTA
GTGTGAACAAGAATCAACATATATATGAATCTACCTACTTAATTTAAAAGAACAATCGGT
GATAACCGTTATTTTAGTGAAGTGCAATTTAGGTTTAGTGTATCTTTATAACTTAAATTG
TTAAATAGGGTGGCAACGCGTAGACCACGTCCCTTGTAGGGATGTGGTCTTTTTTTATTT
TCTAAAAAATAAAGACGTACGTCATTCCATAATAAATGATAATTATTTGGGAAAGGATGA
AGGTTAATGTTAGACATTAGATTATTCAGAAATGAGCCTGACACAGTTAAGAGCAAAATT
GAATTACGTGGAGATGATCCAAAAGTTGTAGATGAAATTTTAGAATTGGATGAGCAACGA
CGTAAATTAATTAGTGCAACAGAAGAAATGAAAGCACGTCGTAATAAAGTAAGCGAAGAA
ATCGCATTAAAAAAACGTAATAAAGAAAATGCTGATGATGTGATTGCTGAAATGCGCACA
TTAGGTGACGATATTAAAGAAAAAGATAGTCAATTAAATGAAATTGATAATAAAATGACA
GGTATCCTTTGTCGTATTCCAAATTTAATAAGTGATGATGTACCTCAAGGCGAATCTGAT
GAAGATAACGTTGAAGTTAAAAAGTGGGGTACACCACGTGAGTTTTCATTTGAACCAAAA
GCACATTGGGATATTGTAGAAGAATTGAAAATGGCTGATTTTGATCGTGCAGCAAAAGTT
TCAGGTGCGCGTTTTGTATATTTAACAAATGAAGGTGCGCAATTAGAGCGTGCTTTAATG
AACTATATGATTACAAAACATACAACACAACATGGTTATACAGAAATGATGGTACCACAG
CTTGTGAACGCAGATACAATGTATGGTACAGGTCAATTACCTAAATTTGAAGAAGATTTA
TTTAAAGTAGAAAAAGAAGGATTATATACAATTCCAACTGCTGAAGTACCATTAACGAAT
TTCTACCGTAATGAAATTATTCAACCAGGTGTACTTCCTGAAAAATTCACTGGTCAATCT
GCATGTTTCCGTAGTGAAGCAGGATCAGCAGGTAGAGATACAAGAGGATTAATTCGTTTA
CATCAATTCGATAAAGTGGAAATGGTACGTTTTGAACAACCTGAAGATTCATGGAATGCT
TTAGAAGAAATGACAACAAACGCAGAAGCAATTCTAGAAGAGTTAGGTTTACCATATCGT
CGTGTTATTTTATGTACAGGTGATATTGGATTTAGTGCAAGCAAAACATATGATTTAGAA
GTTTGGTTACCAAGCTACAATGATTATAAAGAAATTAGTTCATGCTCAAACTGTACGGAT
TTCCAAGCGCGTCGTGCTAACATCCGCTTCAAGCGTGACAAAGCAGCTAAACCAGAATTA
GCACATACATTAAATGGTAGTGGTTTAGCAGTTGGACGTACATTTGCTGCTATTGTTGAA
AATTACCAAAATGAAGATGGAACAGTAACAATTCCAGAAGCATTAGTACCATTTATGGGT
GGTAAAACACAAATTTCAAAACCAGTTAAATAAAGGCTTTAGCTACAAGCTTTAAAAAGT
ATATATCTACGTATACTTAAAGCAATGGCAAGATACTTTAAATAATATTTTAAAAAGTGG
TGACGAAGCTGTCGCCACTTTTTTTGTGCTGTAAAAGTATAATATTGAGTCAATGCACAT
AACAACAATAAATTAAGTTTGTGGTTTAATGGGGTGAACGCATTTCATTATAGCAACAAT
ACGGGATAATTATGATGAATCGAACCAATCTGAAACGTAACAAGTTTGAGCATCACTATT
ATAGGAAATTAAGCGATAAAAAACTGATTTCGTTGATGTAGTATGAGTAATATCGATGAA
GTAGGGTAGGGGGGAGGGGATGATGATTATAAGGGAATGGTACATGAATCAATATCCCAG
ACTCATCATCAGATATAAAAATTTATAAAATTGATACTTAAAAACAACTACAAATCCATA
GAAAATATGGAGGTAGTCTTAAATAAAAAATCGAAAATTCTCAAAAATAAAAAGTTAATA
TGAAGCTGACTAAAGACTACGGTATGTCTAACTTCAGACAAACCGGTGTCTAACGTTATT
GCTTGTGATATAGAACTGTATTAGACTAGGTATATTATTTTTTTCGTAATTATATAAATA
TAAAGTGGCAAAGGAGGTAGTTGAGATGACAACACATTTAAGTTTTAGACAAGGCGTGCG
AGAGTGTGTCCCAACATTATTGGGTTATGCCGGTGTTGGTATTTCATTTGGTATTGTGGC
TTCGTCTCAAAACTTTAGTATTTTAGAAATTGTCTTGTTATGTCTTGTTATATATGCCGG
TGCTGCGCAATTTATTATGTGCGCGTTGTTTATAGCAGGTACACCGATATCAGCGATTGT
ACTAACTGTATTCATCGTAAATTCAAGAATGTTCCTTTTAAGTATGTCGCTTGCACCAAA
CTTCAAGACATATGGGTTTTGGAACCGTGTTGGATTAGGTTCATTAGTAACTGACGAAAC
GTTTGGCGTCGCCATTACACCTTATTTAAAAGGAGAAGCTATCAATGATCGTTGGATGCA
TGGTCTTAATATCACAGCATATTTATTTTGGGCAATTTCATGTGTAGCTGGGGCTTTATT
TGGCGAATATATCTCAAATCCGCAAACGCTAGGGTTAGATTTTGCTATCACGGCTATGTT
TATCTTTTTGGCCATTGCGCAATTTGAATCAATTACTAAATCGCGATTAAGAATTTACAT
AGTACTCATTATTGCCGTCATAGTAATGATGTTATTGCTAAGTATGTTTATGCCTTCATA
TCTAGCAATATTAATTGCAGCCACAATTTCAGCAGCGTTAGGAGTGATGATGGAACAATG
ATAACTCATATGAACATGTTAATACTTATTTTATTGTGTGGTATCGTAACGCTATTAATT
CGAATTATACCTTTTATCATGATTTCAAAAGTGCAATTGCCTGATGTCGTGGTTCGATGG
CTATCATTTATCCCAATCACACTATTTACGGCACTTGTCATAGACAGCATTATTCAACAG
ACGCCTCATGGTGAGGGGTATACATTAAACATCCCTTACATTATCGCGCTCATTCCGACG
GTTATTTTATCTATAATCACGCGTAGTTTAACTATTACAATTATTAGTGGGATTGTTATC
ATGGCAGCATTACGATTTTTCTTTTAAAAATAACTGAAAATCATTGAACAGATATTTAAA
CTTAGGTAAACTGTTAGTAATCAGAAAATTCTGATATACAAATCGTCTATGTTAAGATTG
GGAATCGTGTATACGTAAGCGATTTGGCTAACGCATGACAATGATAACAACATTTTAAAT
GATAAAGTAATTCATCACTGAATCTCAACTAACACATAACAATTTCATATTTCTTATTGT
GAGAAGTTGAGGGACTTGGCCCTGTGATACTTCAGCAACCGACTTTATAGCACGGTGCTA
AAACCAACGAGTTACTCGAATGATAAGTATAAAGACTTCTTACTTTTCAATAGGGTGAGA
AGTTTTTTTGTTTAAGGAGGAAAGAACAATGACAAATTACACAGTAGATACTTTAAATTT
AGGGAAATTTATTACAGAATCTGGGGAAGTCATAGATAACTTGCGTTTGAGATATGAGCA
TGTCGGTTATCATGGACAACCATTAGTTGTAGTTTGTCATGCATTAACTGGCAATCATTT
AACATATGGAACAGATGATTATCCGGGTTGGTGGCGAGAAATTATTGATGGGGGATATAT
ACCCATTCACGATTATCAATTTTTAACATTTGATGTTATTGGTAGTCCTTTCGGTTCAAG
TTCACCTTTAAACGACCCTCATTTTCCTAAAAAATTAACATTAAGAGATATAGTCAGAGC
GAATGAACGAGGTATACAAGCCCTTGGTTATGATAAGATTAATATTTTAATAGGGGGAAG
TCTTGGAGGTATGCAAGCAATGGAACTACTTTACAATCAACAGTTTGAAGTAGATAAAGC
CATTATCCTTGCTGCAACAAGTCGAACATCATCTTATAGTAGAGCTTTCAATGAAATTGC
AAGGCAAGCCATTCATCTTGGTGGTAAGGAAGGTCTAAGTATTGCACGCCAATTAGGTTT
TTTGACATATCGATCATCAAAAAGTTATGATGAACGTTTCACGCCGGATGAAGTAGTCGC
ATACCAACAACATCAAGGTAATAAATTTAAAGAACATTTTGATTTGAATTGTTATCTGAC
ACTGCTAGATGTATTGGATAGTCACAACATTGACCGAGGTCGCACAGACGTAACGCATGT
TTTTAAAAATTTAGAAACAAAAGTGTTAACGATGGGGTTCATAGATGATTTGCTATATCC
GGATGATCAAGTTCGTGCATTAGGTGAACGTTTTAAATATCATCGTCATTTCTTCGTGCC
TGATAATGTTGGGCATGATGGATTCCTACTAAACTTTAGTACCTGGGCACCTAACTTATA
TCATTTCTTAAATTTAAAGCATTTTAAGCGTAAGTAATAATATGTATATATTTTCAAAAA
ATGAAGCCACTAAATCACAGTTATCATATTCAAAGACATCTAGAGTACATGAGAGTGGAA
ATGAATTGTAAATCTAAATCAAGCTTGATTGCTATGTAGTGGGATTAAATAATCATGTTG
AAAATGAAAGCACACAAAAGCGATTCAAATGAGTATGTTAATTACTTATAAAACATGAAA
GTTATTATTCAATTAAATGAAATAGAAGCATACAATCTATAAATTGTTAAATTCCATTAA
AGAGGTTAAAATAATAGCTATAGTTAAAAATATGGGAGTGGCTTATGTGTTTTCAAAAAT
ACAACCTAAAGCAACAATAATTGCAACGATTGCGTTGGTATTTGTCGCTTTAGCTTTATA
TCTAGTGCCTGGTTTAGGACTAATATTTGCATTATTTGCAACCATACCAGGTATCGTTTT
ATGGAATAAATCAATACAATCTTTCGGGATTAGTGCACTTATTACAGTAATTATAACAAC
TGTTTTAGGTAATACTTTCGTTTTAAGTGCCATCATATTAGTCTTAATTGCAAGTTTAAT
TATTGGTCAATTGCTCAAAGAAAGAACGTCTAAAGAAAGAATATTATACGTAACAACAGT
AGCGATGAGCTTAATTTCATTAATCGCTTTTATGTTACTACAAACATTCGGAAGGATTCC
ACCATCAGCGAGCATAGTAAAACCTTTCAAGCAAACATTACATGAAGCGATTACGATGAG
CGGTGCCGATGCGAATATGACCCAAATATTAGAAGAAGGGTTTAGACAAGCGACCGTTCA
ATTACCAGGTTTCATCATTATCATTACATTTTTAATCGTCTTAATTAACTTAATCGTTAC
ATTTCCGATTTTACGAAAATTTAAAATCGCTACACCTGTATTTAAGCCACTTTTCGCGTG
GCAAATGAGCGGTATTTTATTATGGATATACATTATTGTTATCATATGTTTATTATTTAC
AGGTCAACCGAGTGTGTTCCAGAGCATTCTTTTAAACTTCCAACTTGTGTTATCATTAGT
AATGTATATTCAAGGTTTAAGTGTTATTCATTTCTTTGGTAAAGCGAAAGGTTTGCCGAA
TGCAGTAACGATTTTACTATTGATTATCGGTACAATACTGACACCTACGACACATATTGT
AGGACTACTTGGTGTTATCGATTTAAGTTTGAATTTGAAGCGAATCATGAAAAATAATTC
TAAAAAGTGAATAGAGGTGGAATAATGAATCGACAGTCCACTAAGAAAGCTTTACTAATA
CCATTTGTCATCATGATCATCACAGCAATTGTTTTAATGGGTGTATGGTTTATCTTTAAT
AGTCTTATAGCATTAATTGCATCTATCGTTCTTGTCGTGATGATTATTGTTAGCATCATT
TTATTCAGACAAGCTTTAATGAAAATGGATAGTTATGTAGATGGTTTGAGTGCTCAAATT
TCAACAACAAATAATAAAGCAATCAAACATTTACCAATTGGTATCATTGTTTTAGATGAA
AATGATCACATCGAATGGGTTAACCAATTTATGACAGATCATATGGAAGCAAATGTCATT
TCTGAATCTGTAAATGAAGTATTTCCAAACATTTTAAAGCAATTAGATAGAGTGAAATCC
GTTGAAATAGAATATAATCAGTATCATTTCCAAGTACGTTATTCTGAGAATGATCATTGC
CTCTATTTCTTTGATATAACTGAACAAGTACAAACAAATGAACTATATGAAAATTCTAAA
CCAATCATTGCGACATTATTTTTAGATAACTACGATGAGATTACTCAAAATATGAATGAT
ACGCAGCGTTCGGAAATCAATTCAATGGTAACGCGTGTTATTAGTCGATGGGCAACTGAG
TATAATATATTCTTTAAAAGGTATAGTTCCGATCAATTCGTAGCCTATTTAAATCAAAAA
ATATTAGCTGACTTAGAAGAATCTAAATTTGATATCTTGAGTCAATTACGTGAAAAAAGT
GTTGGTTATCGTGCCCAATTAACATTGAGTATCGGTGTTGGTGAAGGTACTGAAAATTTA
ATCGATTTAGGTGAATTATCACAATCAGGCCTAGACTTAGCATTAGGACGCGGTGGCGAC
CAAGTTGCAATTAAAAGTATTAATGGTAATGTGCGTTTCTATGGCGGTAAGACTGACCCG
ATGGAGAAACGTACTCGTGTAAGAGCACGTGTGATCTCACATGCGTTAAAAGATATCCTT
GCAGAGGGTGACAAAGTCATTATCATGGGACATAAACGTCCTGACTTAGATGCAATTGGT
GCAGCAATCGGTGTGTCTAGATTTGCAATGATGAATAATTTAGAAGCATACATCGTATTA
AATGAGACTGACATTGATCCAACATTACGACGCGTGATGAACGAAATTGATAAAAAACCA
GAGTTAAGAGAGCGATTTATAACATCAGATGATGCTTGGGATATGATGACATCTAAGACA
ACCGTAGTGATTGTTGATACGCATAAACCGGAACTGGTTTTAGATGAAAATGTCTTAAAT
AAAGCAAACCGTAAAGTTGTTATCGATCATCATAGACGTGGTGAAAGCTTCATCTCTAAT
CCATTGTTGATATATATGGAACCATACGCAAGTTCGACAGCTGAATTGGTAACAGAGTTA
CTGGAATATCAACCAACAGAACAACGTTTAACACGTCTTGAATCAACAGTGATGTATGCA
GGTATTATTGTAGATACAAGAAACTTTACATTACGAACAGGATCAAGAACATTCGATGCA
GCGAGTTATTTACGTGCACATGGTGCAGATACGATTTTAACGCAACATTTCTTAAAAGAT
GATGTGGATACTTACATTAATCGATCTGAATTAATTCGAACTGTAAAAGTTGAAGATAAT
GGCATAGCCATTGCGCATGGTTCAGATGATAAAATTTATCATCCAGTAACAGTTGCACAA
GCAGCAGATGAACTGTTAAGTTTAGAAGGTATTGAAGCATCATATGTTGTTGCGAGACGT
GAAGATAATCTGATTGGTATATCTGCGCGTTCACTCGGTTCAGTAAATGTCCAGTTAACA
ATGGAAGCACTTGGTGGCGGTGGACATTTAACCAATGCTGCAACACAACTTAAAGGTGTG
ACAGTCGAAGAGGCGATAGCACAATTACAACAAGCAATTACAGAACAATTAAGTAGGAGT
GAAGATGCATGAAAGTAATTTTTACACAAGATGTTAAAGGTAAAGGTAAAAAAGGTGAAG
TTAAAGAAGTACCAGTAGGTTATGCAAATAACTTCTTATTGAAAAAGAATTATGCTGTAG
AAGCAACACCAGGTAACCTTAAACAATTAGAGTTACAGAAAAAACGTGCAAAACAAGAAC
GCCAACAAGAAATTGAAGATGCTAAAGCATTAAAAGAAACGTTATCAAACATTGAAGTTG
AAGTATCAGCAAAAACTGGTGAAGGTGGTAAATTGTTTGGATCAGTAAGTACAAAACAAA
TTGCCGAAGCACTAAAAGCACAACATGATATTAAAATTGATAAACGTAAAATGGATTTAC
CAAATGGAATTCATTCCCTAGGATATACGAATGTACCTGTTAAATTAGATAAAGAAGTTG
AAGGTACAATTCGCGTACACACAGTTGAACAATAAAGTTGGATTGAAATAAGAGGTGTAA
CCATTCATGGATAGAATGTATGAGCAAAATCAAATGCCACATAACAATGAAGCTGAACAG
TCTGTCTTAGGTTCAATTATTATAGATCCAGAATTGATTAATACTACTCAGGAAGTTTTG
CTTCCTGAGTCGTTTTATAGGGGTGCCCATCAACATATTTTCCGTGCAATGATGCACTTA
AATGAAGATAATAAAGAAATTGATGTTGTAACATTGATGGATCAATTATCGACGGAAGGT
ACGTTGAATGAAGCGGGTGGCCCGCAATATCTTGCAGAGTTATCTACAAATGTACCAACG
ACGCGAAATGTTCAGTATTATACTGATATCGTTTCTAAGCATGCATTAAAACGTAGATTG
ATTCAAACTGCAGATAGTATTGCCAATGATGGATATAATGATGAACTTGAACTAGATGCG
ATTTTAAGTGATGCAGAACGTCGAATTTTAGAGCTATCATCTTCTCGTGAAAGCGATGGC
TTTAAAGACATTCGAGACGTCTTAGGACAAGTGTATGAAACAGCTGAAGAGCTTGATCAA
AATAGTGGTCAAACACCAGGTATACCTACAGGATATCGAGATTTAGACCAAATGACAGCA
GGGTTCAACCGAAATGATTTAATTATCCTTGCAGCGCGTCCATCTGTAGGTAAGACTGCG
TTCGCACTTAATATTGCACAAAAAGTTGCAACGCATGAAGATATGTATACAGTTGGTATT
TTCTCACTAGAGATGGGTGCTGATCAGTTAGCCACACGTATGATTTGTAGTTCTGGTAAT
GTTGACTCAAACCGCTTAAGAACGGGTACTATGACTGAGGAAGATTGGAGTCGTTTTACT
ATAGCGGTAGGTAAATTATCACGTACGAAGATTTTTATTGATGATACACCGGGTATTCGA
ATTAATGATTTACGTTCTAAATGTCGTCGATTAAAGCAAGAACATGGCTTAGACATGATT
GTGATTGACTACTTACAGTTGATTCAAGGTAGTGGTTCACGTGCGTCCGATAACAGACAA
CAGGAAGTTTCTGAAATCTCTCGTACATTAAAAGCATTAGCCCGTGAATTAGAATGTCCA
GTTATCGCATTAAGTCAGTTATCTCGTGGTGTTGAACAACGACAAGATAAACGTCCAATG
ATGAGTGATATTCGTGAATCTGGTTCGATTGAGCAAGATGCCGATATCGTTGCATTCTTA
TACCGTGATGATTACTATAACCGTGGTGGCGATGAAGATGATGACGATGATGGTGGTTTC
GAGCCACAAACGAATGATGAAAACGGTGAAATTGAAATTATCATTGCTAAGCAACGTAAC
GGTCCAACAGGCACAGTTAAGTTACACTTTATGAAACAATATAATAAATTTACCGATATC
GATTATGCACATGCAGATATGATGTAAAAAAAAGTTTTTCCGTACAATAATCATTATGAT
GATAAAATTGTACGGTTTTTATTTTGTTCTGAACGGGTTGATATATGTTAAGTCTGTGTA
TTGAAAGTGATAAATTAGTACTGTAAACGCCTCTGTTAAAGGGTTTTTAGGACGTTGAAG
ACGATTTGTTAAAATGATTTTTCTTTTAAAAAGGCCGAAAATCAATGTTCGATTTTTATT
TGCATTATGGTCTCGATATTGGTAGAATATCAAATGGTTAAATGAGAAAAACTTGGAGGT
GCTCACATGTCATCAATCGTAGTAGTTGGGACACAATGGGGAGACGAAGGAAAAGGAAAA
ATAACGGATTTCTTGGCAGAACAGTCAGATGTTATCGCGCGTTTTTCAGGTGGTAATAAT
GCAGGCCATACCATTCAATTTGGCGGAGAAACATATAAATTACATTTAGTACCATCTGGT
ATCTTTTACAAAGACAAATTAGCGGTAATCGGTAACGGTGTCGTTGTTGATCCAGTTGCA
CTATTGAAAGAATTAGACGGATTAAATGAACGTGGCATTCCTACAAGTAATTTACGTATA
TCTAATCGTGCGCAAGTGATTTTACCATATCACTTAGCACAAGATGAATATGAAGAACGT
TTACGTGGTGATAATAAGATTGGTACAACTAAAAAAGGTATCGGTCCAGCATATGTAGAC
AAAGTTCAACGTATCGGCATTCGTATGGCAGATTTACTTGAAAAAGAAACATTCGAAAGA
TTATTAAAATCAAACATTGAATATAAACAAGCATATTTCAAAGGTATGTTTAACGAAACA
TGTCCATCATTTGATGATATCTTTGAAGAATATTATGCTGCAGGTCAACGTTTAAAAGAA
TTTGTAACAGACACATCAAAAATCTTAGACGATGCATTTGTAGCAGATGAAAAGGTACTT
TTCGAAGGTGCGCAAGGTGTAATGTTAGATATCGACCATGGTACATATCCATTCGTTACA
TCAAGTAATCCAATTGCAGGTAACGTTACTGTTGGTACAGGTGTAGGTCCTACATTCGTT
TCAAAGGTAATTGGTGTATGTAAAGCTTATACATCACGTGTTGGTGATGGTCCATTCCCT
ACTGAATTATTCGATGAAGATGGACATCATATTAGAGAGGTTGGTCGTGAATACGGTACA
ACAACAGGACGTCCACGTCGTGTAGGTTGGTTTGATTCAGTTGTATTACGTCACTCTCGT
CGTGTAAGTGGTATTACAGATTTATCTATTAACTCAATCGATGTTTTAACAGGCCTAGAC
ACAGTGAAAATCTGTACAGCTTATGAATTAGACGGTAAAGAAATTACTGAGTACCCAGCA
AACTTAGATCAATTAAAACGTTGTAAACCAATCTTTGAAGAGTTACCAGGTTGGACAGAA
GACGTAACAAGTGTGCGTACTTTAGAAGAATTACCTGAAAATGCACGTAAATATTTAGAG
CGTATTTCAGAATTATGTAATGTAAAAATTTCTATCTTCTCAGTTGGTCCAGATAGAGAA
CAAACAAACCTATTAAAAGAATTGTGGTAGAACTTTATATAAGTCATACACAATGATTAT
AAATACATGAGCCTTCTATCTTTATTGGTAGGAGGCTTTTGTTATGCTTGCTTCTGTATC
GATTCGATTATTTAGATAAAAAATACTAACATAAAGGTGATATTTGCTAGTCATAATTTA
GAAGATTAGATGATATTTAACGAAAATAAAGATGAAATACTTGAATGTAAGAAGTCTGAT
GTCGAAAATAGCTATTAAAATAGAGTAGACGTAAGTGTAAATGAAAGTATCTAAAATAGA
AAAATTTCAAAAATAGCGTAATTATTATAATAAACGGACTGCCAATAAAATGCAATTTTT
CACTTATAACATTCTTCAAAAAATAATAGCAAAATTATGTAAAAAATATCTTGTCATGGC
AAGATTGGCTGTGCTATAATCTATCTTGTGCTTAAGAACGGCTCCTTGGTCAAGCGGTTA
AGACACCGCCCTTTCACGGCGGTAACACGGGTTCGAGTCCCGTAGGAGTCACCATTTTTT
AGGTCTCGTAGTGTAGCGGTTAACACGCCTGCCTGTCACGCAGGAGATCGCGGGTTCGAT
TCCCGTCGAGACCGTACAAATGCCTATCCAAGAGGATAGGCATTTTTTTGCGTTTAATAT
TATATTAATAAAAGATATATGGACGAATGATAATCATATTGATTTATCTGTTCGTCCATT
TTCTTTATAATGTATGAACCTCAAGTAACTTAGTGGTTGGATATGAAAGATAAACATAGA
CAATAAAATCTTTATTAGACGTACAAACATATGCTACTGTCAACATATTTCTTCGTTGTG
ATATGCCACCAGTCCTCCATAACATCATCAATTGTTAAAGTAACGAATAACGAATAATGA
TATTTATTTTCTGAGCAATGACGTGCAACTAGAAGTTGCCATTACCCTAATTTTATTATT
GGAATAGAGACCTCATCATTGTGTTAAATATCATTGTCACAATCCGCCGTGAGAAACTAA
TAAAAAATATTAATATATAAGTTTATATTGGAAAATAGAATTAATAGCTTATAAATGGTA
AATTATATAATAGGTTACTATACGTTATAAGACGGAAAATGCGCACAATAACAAAAATAG
TAAGCGACATCCTGTGATTTTTTACACAAACATAAACGATAAAGAACAAAAAATGATAAA
ATAATATTAATGATTTAAGAAAAGAGGTTTATGCAAATGGCTAGAAAAGTTGTTGTAGTT
GATGATGAAAAACCGATTGCTGATATTTTAGAATTTAACTTAAAAAAAGAAGGATACGAT
GTTTACTGTGCATACGATGGTAATGATGCAGTCGACTTAATTTATGAAGAAGAACCAGAC
ATCGTATTACTAGATATCATGTTACCTGGTCGTGATGGTATGGAAGTATGTCGTGAAGTG
CGCAAAAAATACGAAATGCCAATAATAATGCTTACTGCTAAAGATTCAGAAATTGATAAA
GTGCTTGGTTTAGAACTAGGTGCAGATGACTATGTAACGAAACCGTTTAGTACGCGTGAA
TTAATCGCACGTGTGAAAGCGAACTTACGTCGTCATTACTCACAACCAGCACAAGACACT
GGAAATGTAACGAATGAAATCACAATTAAAGATATTGTGATTTATCCAGACGCATATTCT
ATTAAAAAACGTGGCGAAGATATTGAATTAACACATCGTGAATTTGAATTGTTCCATTAT
TTATCAAAACATATGGGACAAGTAATGACACGTGAACATTTATTACAAACAGTATGGGGC
TATGATTACTTTGGCGATGTACGTACGGTCGATGTAACGATTCGTCGTTTACGTGAAAAG
ATTGAAGATGATCCGTCACATCCTGAATATATTGTGACGCGTAGAGGCGTTGGATATTTC
CTCCAACAACATGAGTAGAGGTCGAAACGAATGAAGTGGCTAAAACAACTACAATCCCTT
CATACTAAACTTGTAATTGTTTATGTATTACTGATTATCATTGGTATGCAAATTATCGGG
CTGTATTTTACAAATAATCTTGAAAAAGAGCTGCTTGATAATTTTAAGAAGAATATTACG
CAGTACGCTAAACAATTAGAAATTAGTATTGAAAAAGTATATGACGAAAAGGGCTCCGTA
AATGCACAAAAAGATATTCAAAATTTATTAAGTGAGTATGCCAACCGTCAAGAAATTGGA
GAAATTCGTTTTATAGATAAAGACCAAATTATTATTGCGACGACGAAGCAGTCTAACCGT
AGTCTAATCAATCAAAAAGCGAATGATAGTTCTGTCCAAAAAGCACTATCACTAGGACAA
TCAAACGATCATTTAATTTTAAAAGATTATGGCGGTGGTAAGGACCGTGTCTGGGTATAT
AATATCCCCGTTAAAGTCGATAAAAAGGTAATTGGTAATATTTATATCGAATCAAAAATT
AATGACGTTTATAACCAATTAAATAATATAAATCAAATATTCATTGTTGGTACAGCTATT
TCATTATTAATCACAGTCATCCTAGGATTCTTTATAGCGCGAACGATTACCAAACCAATC
ACCGATATGCGTAACCAGACGGTTGAAATGTCCAGAGGTAACTATACGCAACGTGTGAAG
ATTTATGGTAATGATGAAATTGGCGAATTAGCTTTAGCATTTAATAACTTGTCTAAACGT
GTACAAGAAGCGCAGGCTAATACTGAAAGTGAGAAACGTAGACTGGACTCAGTTATCACC
CATATGAGTGATGGTATTATTGCAACAGACCGCCGTGGACGTATTCGTATCGTCAATGAT
ATGGCACTTAAGATGCTTGGTATGGCGAAAGAAGACATCATTGGATATTACATGTTAAGT
GTATTAAGTCTTGAAGATGAATTTAAACTTGAAGAAATTCAAGAGAATAATGATAGTTTC
TTATTAGATTTAAATGAAGAAGAAGGTCTAATCGCACGTGTTAACTTTAGTACGATTGTG
CAGGAAACAGGATTTGTAACTGGTTATATCGCTGTGTTACATGACGTTACTGAACAACAA
CAAGTTGAACGTGAACGTCGTGAATTTGTTGCCAATGTATCACATGAGTTACGTACACCT
TTAACTTCTATGAATAGTTACATTGAAGCACTTGAAGAAGGTGCATGGAAAGATGAGGAA
CTTGCGCCACAATTTTTATCTGTTACCCGTGAAGAAACAGAACGAATGATTCGACTGGTC
AATGACTTGCTACAGTTATCTAAAATGGATAATGAGTCTGATCAAATCAACAAAGAAATT
ATCGACTTTAACATGTTCATTAATAAAATTATTAATCGACATGAAATGTCTGCGAAAGAT
ACAACATTTATTCGAGATATTCCGAAAAAGACGATTTTCACAGAATTTGATCCTGATAAA
ATGACGCAAGTATTTGATAATGTCATTACAAATGCGATGAAATATTCTAGAGGCGATAAA
CGTGTCGAGTTCCACGTGAAACAAAATCCACTTTATAATCGAATGACGATTCGTATTAAA
GATAATGGCATTGGTATTCCTATCAATAAAGTCGATAAGATATTCGACCGATTCTATCGT
GTAGATAAGGCACGTACGCGTAAAATGGGTGGTACTGGATTAGGACTAGCCATTTCGAAA
GAGATTGTGGAAGCGCATAATGGTCGTATTTGGGCAAACAGTGTAGAAGGTCAAGGTACA
TCTATCTTTATCACACTTCCATGTGAAGTCATTGAAGACGGTGATTGGGATGAATAATAA
GGAGCATATTAAATCTGTCATTTTAGCGCTACTCGTCTTGATGAGTGTCGTATTGACATA
TATGGTATGGAACTTTTCTCCTGATATTGCAAATGTCGACAATACAGATAGTAAGAAGAG
TGAAACGAAACCTTTAACGACACCTATGACAGCCAAAATGGATACAACTATTACGCCATT
TCAGATTATTCATTCGAAAAATGATCATCCAGAAGGTACGATCGCTACGGTTTCTAATGT
GAATAAGCTGACGAAACCTTTAAAAAATAAAGAAGTGAAGTCCGTGGAACATGTTCGTCG
TGATCATAACTTGATGATTCCTGATTTGAGCAGTGATTTTACATTATTCGATTTTACGTA
TGATTTACCGTTATCAACATATCTTGGTCAAGTACTGAACATGAATGCGAAAGTACCAAA
TCATTTCAATTTCAATCGTTTGGTCATAGATCATGATGCTGATGATAATATCGTGCTTTA
TGCTATAAGCAAAGATCGCCACGATTACGTAAAATTAACAACTACAACGAAAAATGATCA
TTTTTTAGATGCATTAGCAGCAGTGAAAAAAGATATGCAACCATACACAGATATCATCAC
AAACAAAGATACAATTGATCGTACGACGCATGTTTTTGCACCAAGTAAACCTGAAAAGTT
AAAAACATATCGCATGGTATTTAACACGATTAGTGTTGAGAAAATGAATGCTATACTATT
TGACGATTCAACCATCGTTCGTAGTTCAAAGAGTGGTGTTACAACCTACAACAATAATAC
AGGTGTCGCAAACTATAACGATAAAAATGAAAAATACCATTATAAAAACTTATCCGAAGA
TGAAGCAAGTTCCAGCAAAATGGAAGAAACGATTCCAGGAACCTTTGATTTTATTAATGG
TCATGGTGGTTTCTTAAACGAAGACTTCAGATTGTTTAGTACGAATAATCAGTCAGGCGA
GCTAACATATCAACGTTTCCTTAATGGTTATCCAACGTTTAATAAAGAAGGCTCTAATCA
AATTCAAGTCACTTGGGGTGAAAAAGGCGTCTTTGACTATCGTCGTTCGTTATTACGCAC
CGACGTTGTTTTAAACAGTGAAGATAATAAAACGTTGCCGAAATTAGAGTCTGTACGTTC
AAGCTTAGCGAACAATAGTGATATTAATTTTGAAAAAGTAACAAACATCGCTATCGGTTA
CGAAATGCAGGATAACTCAGATCATAATCACATTGAAGTGCAGATTAACAGTGAACTCGT
ACCGCGTTGGTATGTAGAATATGATGGCGAATGGTATGTTTATAACGATGGGAGGCTTGA
ATAAATGAACTGGAAACTGACAAAGACACTTTTCATTTTCGTGTTTATTCTTGTCAACAT
CGTGTTAGTATCGATTTATGTTAATAAAGTCAATCGCTCACACATTAATGAAGTCGAGAG
TAACAATGAAGTTAATTTTCAGCAAGAAGAAATTAGGGTGCCAGCCAGTATTTTAAATAA
ATCTGTTAAAGGCATACAATTAGAACAAATTACGGGACGATCAAAAGACTTTAGTTCAAA
AGCTAAAGGTGATTCTGATTTATCCACATCAGATAGTGGAAAATTATTAAATGCGAACAT
CAGCCAATCGGTAAAAGTTAGTGATAATAACTTAAAAGATTTAAAAGATTACGTTAACAA
GCGCGTATTTAAAGGTGCTGAATATCAATTAAGCGAGATTAGTTCAGATTCTGTAAAATA
TGAACAAACGTATGATGATTTTCCGATTTTAAATAACAGCAAAGCGATGTTGAACTTTAA
AATAGAAGATAACAAAGCAACTAGTTATAAACAGTCAATGATGGATGACATTAAGCCGAC
TGATGGTGCAGATAAGAAGCATCAAGTGATTGGTGTGAGAAAAGCAATCGAGGCATTATA
TTATAATCGTTACTTGAAAAAAGGTGATGAAGTCATTAATGCTAGACTCGGTTACTACTC
AGTCGTGAATGAAACGAATGTTCAATTGTTACAACCAAACTGGGAAATTAAAGTGAAGCA
TGATGGTAAGGACAAAACGAATACTTACTATGTCGAAGCGACAAATAATAACCCTAAAAT
TATTAATCATTAATATGAATCGTAATAAGCTAGCATTGCAAGCTCATCATATGTGAGAAG
CAGTGCTAGCTTTTTGCTGGTACGGTTTATTATGGCTGACAGGCGACATTTCTGCGTCTC
TAATGTGCGCATTTATTCATATTTTAAGTAGAACCGCATTTTAAAATTAACGTAACTGCT
ATTTTAAAAACTTTAGTATTTGTCTAATCATTGTTATAATAATTAAGAAATTCATTGCAC
GTGATTATCAAAATTTAAATATAAGAAACCGGTCGATGAACTAAAGTTACATAATAGGAA
AGGTATACAAAACAGCTAATATACTGATAGTTTCTGTAGGGAAAATCGTATATTTGCACT
GATGTATATTGCAGTCATATAGAGAGATTGACTGCTTAAAGAGAAAGGATGAGCCGCTTG
ATACGCATGAGTGTATTAGCAAGTGGTAGTACAGGTAACGCCACTTTTGTAGAAAATGAA
AAAGGTAGTCTATTAGTTGATGTTGGTTTGACTGGCAAGAAAATGGAAGAATTGTTTAGT
CAAATTGACCGTAATATTCAAGATTTAAATGGTATTTTAGTAACCCATGAACATATTGAT
CATATTAAAGGATTAGGTGTTTTGGCGCGTAAATATCAATTGCCAATTTATGCGAATGAA
AAGACTTGGCAGGCAATTGAAAAGAAAGATAGTCGCATCCCTATGGATCAGAAATTCATT
TTTAATCCTTATGAAACAAAATCTATTGCAGGTTTCGATGTTGAATCGTTTAACGTGTCA
CATGATGCAATAGATCCGCAATTTTATATTTTCCATAATAACTATAAGAAGTTTACGATT
TTAACGGATACGGGTTACGTGTCTGATCGTATGAAAGGTATGATACGTGGCAGCGATGCG
TTTATTTTTGAGAGTAATCATGACGTCGATATGTTGAGAATGTGTCGTTATCCATGGAAG
ACGAAACAACGTATTTTAGGCGATATGGGTCATGTATCTAATGAGGATGCGGGTCATGCA
ATGACAGACGTGATTACAGGCAACACGAAACGTATTTACTTATCACATTTATCACAAGAT
AATAACATGAAAGATTTGGCGCGTATGAGTGTTGGTCAAGTATTGAACGAACACGATATT
GATACGGAAAAAGAAGTATTGCTATGTGATACGGATAAAGCTATTCCAACGCCAATATAT
ACAATATAAATGAGAGTCACCCTATAAAGTTCCGCATTGCTGTGAGACGACTTTATCGGG
TGCTTTTTTATGTTGTTGGTGGGAAATGGCTGTTGTTGAAATTAAGGTTCTAGTTGAAAT
GTGTAAAATAATTCGATATTAAATGTAATTTATAAATAATTTACATAAAATCAAACATTT
TAATATAAGGATTATGATAATATATTGGTGTATGACAGTTAATGGAGGGAACGAAATGAA
AGCTTTATTACTTAAAACAAGTGTATGGCTCGTTTTGCTTTTTAGTGTAATGGGATTATG
GCATGTCTCGAACGCGGCTGAGCAGCATACACCAATGAAAGCACATGCAGTAACAACGAT
AGACAAAGCAACAACAGATAAGCAACAAGTACCGCCAACAAAGGAAGCGGCTCATCATTA
TGGTGAAGAAGCGGCAACCCACGTATCAGCATCAGCGCAGGGAACAGCTGATGATACAAA
CAACAAAGTAACATCCAACGCACCATCTAACAAACCATCTACAGCAGTTTCAACAAAAGT
AAACGAAACACGCGACGTAGATACACAACAAGCCTCAACACAAAATCCAACTCACACAGC
AACATTCAAATTATCAAATGCTGAAACAGCATCACTTTCACCACGAATGTTTGCTGCCAA
TGCACCACAAACAACAACACATAAAATATTACATACAAATGATATCCATGGCCGACTAGC
CGAAGAAAAAGGGCGTGTCATCGGTATGGCTAAATTAAAAACAGTAAAAGAACAAGAAAA
GCCTGATTTAATGTTAGACGCAGGAGACGCCTTCCAAGGTTTACCACTTTCAAACCAGTC
TAAAGGTGAAGAAATGGCTAAAGCGATGAATGCAGTAGGTTATGATGCTATGGCAGTCGG
TAACCACGAATTTGACTTTGGATACGACCAGTTGAAAAAGTTAGAGGGTATGTTAGACTT
CCCGATGTTAAGTACTAACGTTTATAAAGATGGGAAACGCGCATTTAAGCCTTCAACGAT
TGTAACGAAAAATGGGATTCGTTATGGAATTATTGGTGTAACGACACCAGAAACAAAGAC
GAAAACAAGACCTGAAGGCATTAAAGGTGTTGAATTTAGAGATCCATTACAAAGTGTGAC
AGCAGAAATGATGCGTATTTATAAAGACGTAGATACATTTGTTGTTATATCACATTTAGG
GATTGATCCTTCAACACAAGAAACATGGCGTGGTGATTACTTAGTGAAACAATTAAGTCA
AAATCCACAATTGAAGAAACGTATTACAGTCATTGATGGACATTCACATACTGTACTTCA
AAATGGTCAAATTTATAACAATGATGCATTAGCACAAACGGGTACAGCACTTGCGAATAT
CGGTAAGATTACATTTAATTACCGCAATGGAGAGGTATCAAATATTAAACCATCATTGAT
TAATGTTAAAGACGTTGAAAATGTAACACCGAACAAGGCATTAGCTGAACAAATTAATCA
AGCTGATCAAACATTTAGAGCACAAACAGCAGAGGTTATTATTCCAAATAATACGATCGA
TTTCAAAGGAGAAAGAGATGACGTTAGAACGCGTGAAACAAATTTAGGAAACGCGATTGC
AGATGCTATGGAAGCATATGGCGTTAAGAATTTCTCTAAAAAGACTGACTTTGCCGTGAC
AAATGGTGGAGGTATTCGTGCCTCTATCGCAAAAGGTAAGGTGACACGCTATGATTTAAT
CTCAGTATTACCATTTGGAAATACGATTGCGCAAATTGATGTAAAAGGTTCAGACGTCTG
GACGGCTTTCGAACATAGTTTAGGCGCACCAACAACACAAAAAGATGGTAAGACAGTATT
AACAGCGAATGGTGGTTTACTACATATCTCTGATTCAATCCGTGTTTACTATGATATGAA
TAAACCATCTGGCAAACGAATTAACGCTATTCAAATTTTAAATAAAGAGACAGGTAAGTT
TGAAAATATTGATTTAAAACGTGTATATCACGTAACGATGAATGACTTCACAGCATCAGG
TGGCGACGGATATAGTATGTTCGGTGGCCCTAGAGAAGAAGGTATTTCATTAGATCAAGT
ACTAGCAAGTTATTTAAAAACAGCTAACTTAGCTAAGTATGATACGACAGAACCACAACG
TATGTTATTAGGTAAACCGGCAGTAAGTGAACAACCAGCTAAAGGACAACAAGGTAGCAA
AGGTAGTGAGTCTGGTAAAGATACACAACCAATTGGTAAAGACAAAGTGATGAATCCAGC
GAAACAACTGGCGCCAAGTAAAGTTGTGTTGTTGCCAGCGCATAGAGGAACTGTTAGTAG
TGGTAGAGAAGGTTCTGGTCGCACATTAGAAGGAACTGCTGTATCAAGTAAGAGTGGGAA
ACAATTGGCTAGCATGTCAGCGCCTAAAAGTAGCGCACATGAGAAACAGTTACCAAAAAC
TGGAGCTGATCAAAGTTCAAGCCCAGTAGCGATGTTTGTATTAGTAGCAGGTATAGGTTT
AATTGCGACTGTACGACGTAGAAAAGCTAGCTAAAATATATTGAAAATAATACTACTGTA
TTTCTTAAATAAGAGGTACGGTAGTGTTTTTTTATGAAAAAAGCGATAACCATTGATAAA
TATGGGATATAAAAACGAGGATAAGTAATAAGACATCAAGGTGTTTATCCACAGAAATGG
GGATAGTTATCCAGAATTGTGTACAATTTAAAGAGAAATACCCACAATGCCCACAGAGTT
ATCCACAAATACACAAGTTATACACTGAAAATTGGGCATGAATGTCAGAAAAATATCAAA
AACTGCAAAAAAACTTGGTATAATAAGAGGGAACAGTGTGAACAAGTTAATAACTTGTGG
ATAACTGGAAAGTTGATAACAATTTGGAGGACCAAACGACATGAAAATCACCATTTTAGC
TGTAGGGAAACTAAAAGAGAAATATTGGAAGCAAGCCATAGCAGAATATGAAAAACGTTT
AGGCCCATACACCAAGATAGACATCATAGAAGTTACAGACGAAAAAGCACCAGAAAATAT
GAGCGACAAAGAAATCGAGCAAGTAAAAGAAAAAGAAGGCCAACGAATACTAGCCAAAAT
CAAACCACAATCCACAGTCATTACATTAGAAATACAAGGAAAGATGCTATCTTCCGAAGG
ATTGGCCCAAGAATTGAACCAACGCATGACCCAAGGGCAAAGCGACTTTGTATTCGTCAT
TGGCGGATCAAACGGCCTGCACAAGGACGTCTTACAACGCAGTAACTACGCACTATCATT
CAGCAAAATGACATTCCCACATCAAATGATGCGGGTTGTGTTAATTGAACAAGTGTACAG
AGCATTTAAGATTATGCGAGGAGAGGCGTATCATAAGTAAAACTAAAAAATTCTGTATGA
GGAGATAATAATTTGGAGGGTGTTAAATGGTGGACATTAAATCCACGTTCATTCAATATA
TAAGATATATCACGATAATTGCGCATATAACTTAAGTAGTAGCTAACAGTTGAAATTAGG
CCCTATCAAATTGGTTTATATCTAAAATGATTAATATAGAATGCTTCTTTTTGTCCTTAT
TAAATTATAAAAGTAACTTTGCAATAGAAACAGTTATTTCATAATCAACAGTCATTGACG
TAGCTAAGTAATGATAAATAATCATAAATAAAATTACAGATATTGACAAAAAATAGTAAA
TATACCAATGAAGTTTCAAAAGAACAATTCCAAGAAATTGAGAATGTAAATAATAAGGTC
AAAGAATTTTATTAAGATTTGAAAGAGTATCAATCAAGAAAGATGTAGTTTTTTAATAAA
CTATTTGGAAAATAATTATCATAATTTAAAAACTGACAATTTGCGAGACTCATAAAATGT
AATAATGGAAATAGATGTAAAATATAATTAAGGGGTGTAATATGAAGATTAATATTTATA
AATCTATTTATAATTTTCAGGAAACAAATACAAATTTTTTAGAGAATCTAGAATCTTTAA
ATGATGACAATTATGAACTGCTTAATGATAAAGAACTTGTTAGTGATTCAAATGAATTAA
AATTAATTAGTAAAGTTTATATACGTAAAAAAGACAAAAAACTATTAGATTGGCAATTAT
TAATAAAGAATGTATACCTAGATACTGAAGAAGATGACAATTTATTTTCAGAATCCGGTC
ATCATTTTGATGCAATATTATTTCTCAAAGAAGATACTACATTACAAAATAATGTATATA
TTATACCTTTTGGACAAGCATATCATGATATAAATAATTTGATTGATTATGACTTCGGAA
TTGATTTTGCAGAAAGAGCAATCAAAAATGAAGACATAGTTAATAAAAATGTTAATTTTT
TTCAACAAAACAGGCTTAAAGAGATTGTTAATTATAGAAGGAATAGTGTAGATTACGTTA
GACCTTCAGAATCTTATATATCAGTCCAAGGACATCCACAGAATCCTCAAATTTTTGGAA
AAACGATGACTTGTGGTACAAGTATTTCATTGCGTGTACCGAATAGAAAGCAGCAATTCA
TAGATAAAATTAGTGTGATAATCAAAGAAATAAACGCTATTATTAATCTTCCTCAAAAAA
TTAGTGAATTTCCTAGAATAGTAACTTTAAAAGACTTGAATAAAATAGAAGTATTAGATA
CTTTATTGCTAAAAAAACTATCGAATTCTTCAACTACAGAAAATATATCTATAGATATAT
CAAGATTTTTAGAACTAAGTAATATGATACTCTTGTTAGATGATATGCTTGACGTCAATA
TATATATAAATTCTTTTAAAAATAATACATTAGAGACATTTGATGCGACTGATCCTGAAG
TTGATTACATCACTGAAATAGGAGATTACTTATTAAAATATGACGTTAATTCTATAAATG
ATGTCAGAATTGAAGTGATAGATAATTTGGGGCATTCAAATAATATGCTACTAAAAACGA
TACTACATGCAGAAGTTGAAATGGAAGATGGAAAGAAATATTTATTACAAAATGGGAAAT
GGGGTTATTTTAATAGAGAATTTTTTGACCTTTTGAATGATCATTTGAATGAGATAGAAA
TTAGGTATAACACACTAACTCCCACAGGTTTAGTATTTAAAGAAGGAGAAGAAGGATATA
TAAAAGAAATAGTAGGAAGATTGCCAGAAGAATATTTAATGTTACATAAAAAATTCATAA
AACCAATAAATAAGAATTTTATAGTAAAAGGAAATGGAATAGAGTTGGCAGACTTATACA
ATATTAAAAACAAAGAGCTTTTCACGATTAAAAGAGGAATTAATACTGCTTTATCTCTTT
ATAGTCTAGAACAGAATATAATAGCAATTAACGCCTTAAAATATCCAGAATCATATAATT
TTGAAGAATTAATAGAAGCTATTCCTGATAACTCGGAAAATATATTTAATGATATACAAC
GGAGTACAAATTTTAGTATAGTATGGATTTTACCGATATCATCTATTGATAATATGCCCA
TAAAAGATATGGTTCATACTAGTAACGTAATAAATAAAAACTTTCAATTAACTAATTTAG
GTTCAGTATTACTTAAAAATAAATTAGTAGAGTGGTCTCTCTATTTAAAAGATCAAAGAA
TTAATCCAATTATTTATATGGAAACGCCAACTGAAGATAGAAATTAAACTTTTATTTTAA
ATCACCCTAGTTTATACCAAAAAGTCTTTAACGCAAACAAAAAAGGAGGAAACTTAAATT
CCTCCTCAACCTTCATTACATCTATAATTCAATTTTAACGTCTTCGTCCATTTGGGCTTC
AAATTCATCTAGTAGTGCTCGTGCTTCTGCAATTGATTGTGTGTTCATCAATTGATGGCG
AAGTTCGCTAGCGCCTATTATGCCACGCACATAGATTTTAAAGAATCTACGCAAACTCTT
GAATTGTCGTATTTCATCTTTCTCATATTTGTTAAACAATGATAGATGCAATCTCAACAA
ATCTAATAGTTCTTTGCTTGTGTGTTCGCGTGGTTCTTTTTCAAAAGTGAATGGATTGTG
GAAAATGCCTCTACCAATCATGATGCCATCAATACCATATTTTTCTGCAAGTTCAAGTCC
TGTTTTTCTATCGGGAATATCATCGTTAATTGTTAACAATGTGTTTGGTGCAATTTCGTC
ACGTAAATTTTTAATAGCTTCGATTAATTCCCAATGTGCATCTACTTTACTCATGCGTTT
GATAAAAACTTAAATAATATTAATTCGGTCATCAGTGGCGTTAAATCTTTTATCATTTTT
AGTTATAGTTGATAAATTTATATTTATAAGCATATATGGATATTTCATCAAAAATTTTTA
TTTATATAAATCCGAACTGCATACATATTTGTTTAAATAAGAGGTATTATTTTTCGGGAA
ATTGCTGTCTGAGTTAAAAGGATTAGTTTTATAAAATGAGTTGAACTATAGCAAAAACGA
TTAAAATACTGATAATCCATTTTTGTATTATGTTAGGGACTTTTTTACTTAATTTTAACC
CTATTGGAGCAAATATAATACTCCCTATTATAAGGAATAAGGCGTCATATAAAGGGATAT
AACCTTGAATAAGTTTGATGACAAAAGCACCAATTGAAGATATAAAAGCAATTACTATAC
TATTAGCGACTACAGTATTCATTGGTAATTTGAATAAAACTAATAATATAGGAATAATAA
TGAAGGCACCACCTGCACCTACTATACCTGAAATGATACCAATGAAAAGGCCAATGATAA
CTAATAAATATTTATTAAATGAAGACTTTTCGGAACTAGGTTTCACTTTAATAAACATTA
ATGTTAATGCAAGTAAAGCAATAATGATATATACCGTATTTACAAATATAGCATCAAATA
AATTTGCTAGAAATGCACCTAACATACTCCCTATAATCATGCCGCCACCCATATAAAGAA
CTAATTGTGGCGAGAACTCTGTTTTTTTTCGAGCTTTTAATGAGCCACTTAATGTACTGA
AAAAGACTTGGCTAGAAGTAAGACCTGATGCGATATATGCGCTATATGCAGGGGCTCCGA
ATAATGGTGGTAATAATAAAATAGCTGGATAAATAATGATAGCACCACCTACGCCTACTA
GACCAGATATGAACCCGCCGAATACCCCAATGAGTAACATGATAACTATATTAACAATAT
CCATTACTTACTTTTCACCAATAAGTTTACAGCTTCATTAATTAACTCTTGGGAGCTTTC
TTCATCATCCGCAGCTGCTTTTACACATTCTATTAAATTCTCACTAATAATGATACCCAT
CAAGCGTTGGAGTGAACTCTTTGATGCACTTATTTGTGTAATGACATCTTTACAGTCTTT
TCCTTCCTCCATCATTTTAATAATTCCATTTAGTTGCCCTTGTATTCTATTAATACGATT
AATCATTTTTTTATCATAATTCATAGTCATACCTCCACTTTTAATTGAATAAAAATATAT
TAATAGATAAACACAAATGTGTCAAATACCCCTAGAGGTATTTGACAAGTTCCATCCAAC
TGTTTAAAATACCCCTACAGGTATTTTTAGGGAGGTTATTATGAAACAATACGGAGAAAA
GTTTATCGATGAATTTAGTAAAGCAGAATTGGAAAAACTAGCCAAGCAAGGGCAATTAAT
TGACGTTAGAACAGAAGAGGAGTATGCATTAGGACATATCAATGGTTCCATACTTCATCC
TGTTGATGAGATTGAGTCATTCAATAAAGAAAAAAATAAAACCTATTATGTAATCTGTAG
AAGTGGTAACAGAAGTGCTAATGCTAGTAAATATTTAGCTAAACAAGGTTATAACGTTAT
AAATCTTGATGGTGGTTATAAAGCTTATGAAGAAGAAAACGATAGTTATGATACACAAGA
AGAATATAAAAGTATAGAAATTAAAGCAGATCGTAAACAATTTAACTATCGTGGTCTTCA
ATGTCCAGGGCCAATTGTAAAAATTAGTCAAGAAATGAAGAATATTGAAGTAGGTGACCA
AATTGAAGTCAAAGTCACAGACCCTGGATTCCCTAGTGACATTAAAAGTTGGGTGAAACA
AACAAGGCATACTTTAGTTAAGCTTGATGAAAATAACAATGGAATTAATGCGATTATTCA
AAAAGAAAAAGCAAAAGATTTAGATATAAATTATTCTGCTAAAGGTACTACAATTGTATT
ATTTAGTGGAGAATTAGACAAAGCTGTAGCAGCGTTGATTATTGCAAATGGTGCTAGAGC
TGCTGGAAAAGATGTAACTATCTTCTTTACTTTTTGGGGGCTTAATGCATTAAAAAAAGT
GCAAACAGTTAATGTTAAAAAGCAAGGTATTGCAAAAATGTTTGATTTAATGTTGCCCAA
AAAGAATATACGAATGCCTCTTTCCAAAATGAATATGTTTGGTTTAGGAAATATGATGAT
GCGCTACGTAATGAAAAAGAAAAATGTTGATTCATTACCAACACTTATCAATCAAGCTAT
TGAGCAAAATATCAAATTAATCGCTTGTACGATGAGTATGGATGTCATGGGTATTCAGAA
AGAAGAACTTAGAGATGAAGTTGAGTACGGTGGTGTAGGCACTTATATTGGTGCTACTGA
AAATGCGAATCATAATTTATTTATCTAATTAAATCTATTAATAAAAGGAGTTGTTATCAT
GTTTTTTAAACAGTTTTACGATAATCATTTATCTCAAGCATCATATTTAGTGGGTTGTCA
ACGTACAGGAGAGGCAATAATAATAGACCCTGTTCGTGATTTATCGAAATATATAGAAGT
TGCAGATTCTGAAGGTTTAACAATTACACAAGCTACAGAAACACATATTCATGCTGATTT
TGCTTCAGGAATTCGTGATGTGGCTAAACGCTTAAATGCAAATATATATGTGTCTGGCGA
AGGTGAAGATGCATTAGGGTATAAAAATATGCCATCAAAAACACAATTTGTTAAACATGG
AGATATCATTCAAGTAGGCAATGTTAAATTAGAAGTTCTGCATACTCCAGGACACACGCC
TGAAAGTATTAGCTTTTTACTCACTGATTTAGGTGGTGGTTCAAGTGTTCCGATGGGATT
ATTTAGTGGTGACTTTATTTTTGTTGGTGATATAGGTAGACCTGATTTATTAGAAAAATC
TGTTCAAATAAAGGGTTCTACAGAAATTAGCGCGAAACAAATGTATGAGTCCGTTCAAAA
TATTAAAAATTTACCAGACTATGTTCAAATCTGGCCGGGTCATGGTGCTGGAAGCCCTTG
TGGTAAAGCATTAGGTGCCATACCTATATCTACAATAGGTTATGAGAAAATTAATAACTG
GGCATTTAATGAAATTGATGAGACTAAATTTATTGAATCATTAACATCAAATCAACCAGC
ACCACCGCATCATTTTGCACAAATGAAACAAGTTAATCAGTTTGGTATGAATTTATATCA
ATCATATGATGTTTATCCTAGTTTAGATAATAAGAGAGTAGCATTTGATCTTCGTAGCAA
AGAGGCCTTTCACGGTGGCCACACAAAAGGAACAATCAATATACCATACAACAAAAACTT
TATTAATCAAATTGGTTGGTACTTAGATTTTGAAAAAGATATAGATTTAATTGGAGATAA
ATCTACTGTTGAGAAAGCGAAACACACTTTACAATTAATTGGGTTTGATAAGGTAGCAGG
CTATCGTTTGCCAAAATCAGGCATTTCAACCCAGTCCGTTCATAGCGCTGATATGACAGG
TAAAGAAGAACATGTATTAGACGTACGTAATGATGAAGAGTGGAATAATGGACACTTAGA
TCAAGCAGTTAATATTCCGCATGGTAAATTATTAAATGAAAATATTCCTTTTAATAAAGA
GGATAAAATATATGTACATTGTCAGTCAGGTGTTAGAAGTTCAATTGCAGTGGGTATATT
GGAAAGCAAAGGTTTTGAAAATGTGGTGAATATTAGAGAAGGCTATCAAGATTTTCCAGA
ATCATTAAAATAATTTAAGGATGTGGAAAAAATGAATAAGCATTATCAAATTGTTATTAT
TGGTGGCGGTACAGCAGGTGTTACCGTAGCATCAAGACTATTAAGAAAAAATCAAAACTT
AAAAGAGAAAATAGCAATTATAGACCCAGCAGACCATCATTACTATCAACCATTATGGAC
GTTGGTTGGTGCAGGGGTATCTAGTTTGAAAAGTTCTCGTAAAGATATGGAAAGTGTTAT
ACCTGAAGGTGCTAACTGGATAAAACAGGCTGTTTCAAGTTTTCAACCTGAAAATAATAG
CGTTATTTTAGGAGATAATACAGTCGTTTATTATGATTTTTTAGTAGTAGCTCCAGGATT
ACAGATTAATTGGTCTTCAATTAAAGGACTAAAAGAAAATATAGGTAAAAATGGTGTTTG
CTCTAACTATTCACCTGACTATGTTAACGAAACTTGGAACCAAATTTCTAATTTTAAACA
AGGAAATGCCATTTTTACGCATCCAAACACCCCTATAAAGTGTGGAGGTGCGCCTATGAA
AATTATGTATTTAGCTGAAGATTATTTTAGGAAACATAAAATCCGTTCTAACGCTAATGT
GATATATGCAACGCCAAAAGATGCTTTATTTGACGTAGGAAAATATAATAAAGAATTAGA
GAGGATTGTTGAAGAAAGAAATATAACAGTCAATTATAATTATAACCTTGTTGAAATCGA
CGGTGACAAAAAAGTGGCTACATTCGAACATATCAAATCATACGATAGAAAAACAATAAG
TTATGATATGTTACATGTAACACCACCTATGGGTCCCTTAGATGTAGTAAAAGAAAGTAC
ACTTTCAGATAGTGAGGGTTGGGTAGATGTTAACCCAACCACATTACAGCATAAAAGCTA
CTCTAATGTATTTGCACTTGGTGATGCTTCAAATGTACCTACTTCAAAAACAGGCGCAGC
TATTCGTAAGCAAGCACCTATCGTCGCTAATAATTTATTGCAAGTGATGAATAATCAAAT
GTTAACGCATCATTATGATGGTTATACTTCATGTCCTATTGTTACTGGATATAATAGGTT
AATACTTGCAGAGTTTGATTATAATAAAAATACTAAAGAAACAATGCCGTTTAATCAGGC
CAAAGAACGTAGAAGTATGTATATATTTAAGAAAGATTTATTACCTAAAATGTATTGGTA
CGGCATGCTAAAAGGATTAATATAATAAAGTACAGAAAACAATAAATTTTTAATGAAAAA
TCTTTTACTATAAAATATTAAGTATTTAAATGACGTGTCAGTGTTGTGTTTATATGTCGT
GAATTTTTAGCTCTAAATAGTAAAAGATTGAAAAAGTTGTTACTGTTTTAAATGATCACG
ATGAAGTCATTCAATAAGAATGATTATGAAAATAGAAACAGCAGTAAGATGTTTTCTAAT
TGAAAATCATCTCACTGCTGTTTTTTTAAAGGTTTATACCTCATCCTCTAAATTATTTAA
TAATAATTAATGGTATTTGAGCAAGTTTAGCGACTTTATGACTGACATTACCAATATCCA
TTTCTTGCCAGATATTCAAACCACGTGTACTCAAAATGATAGCTTGGTATGTACCTCCAA
TAGTAATTTCAACAACTTTGTCTGTTGAACACTAAGAGCAATTTTAATTTCATAATGTGT
TGTAAACAATTTTTTAATTGGAGTTTTTTTCTGAGTTAAACGATATCCTGATGTATTTTT
AATTTTGCACCATTTCCAAAAGGATGAGTGATATAAGTAAAAAGGCATCATCGGGAGTTA
TCCTATCAGGAAAACCAGATAATACCTAAGTAGAAAGTGTTCAATCCGTGTTAAATTGGG
AAATATCATCCTCAACCTTTATTACTCATACTATAATTCTATTTTAATGTCTTCGTCCAT
TTGGGCTTCAAATTCATCGAGTAGTGCTCGTGCTTCTGCAATTGATTGTGTGTTCATCAA
TTGATGGCGAAGTTCGCTAGCGCCTCTTATGCCACGCACATAGATTTTAAAGAATCTACG
CAAGCTCTTGAATTGTCGTATTTCATCTTTCTCATATTTGTTAAACAATGATAAATGCAA
TCTCAACAGATCTAATAGTTCTTTGCTTGTGTGTTCGCGTGGTTCTTTTTCAAAAGCGAA
TGGATTGTGGAAAATGCCTCTACCAATCATGACGCCATCAATGCCATATTTTTCTGCAAG
TTCAAGTCCTGTTTTTCTATCGGGAATATCACCGTTAATTGTTAACAATGTGTTTGGTGC
AATTTCGTCACGTAAATTTTTAATAGCTTCAATTAATTCCCAATGTGCATCTACTTTACT
CATTTCTTTACGTGTACGAAGATGAATAGATAAATTGGCAATATCTTGTTCGAAGACGTG
CTTCAACCAATCTTTCCATTCATCGATTTCATAGTAGCCAAGGCGTGTTTTAACACTTAC
CGGAAGCCCACCTGCTTTAGTTGCTTGAATAATTTCGGCAGCGACATCCGGTCTTAAGAT
TAAGCCGGAACCCTTACCCTTTTTAGCAACATTTGCTACAGGACATCCCATATTTAAGTC
TATGCCTTTAAAGCCCATTTTAGCTAATTGAATACTCGTTTCACGGAACTGTTCTGGCTT
ATCTCCCCATATGTGAGCGACCATCGGCTGTTCATCTTCACTAAAAGTTAAGCGTCCACG
CACACTATGTATGCCTTCAGGGTGGCAAAAGCTTTCAGTATTTGTAAATTCAGTGAAAAA
CACATCCGGTCTAGCTGCTTCACTTACAACGTGTCGAAAGACGATATCTGTAACGTCTTC
CATTGGCGCCAAAATAAAAAATGGACGTGGTAATTCACTCCAAAAATTTTCTTTCATAAT
ATATTTATACCCTCTTTATAATTAGTATCTCGATTTTTTATGCATGATGATATTACCACA
AAAGCCTAACTTATACAAAAGGAATTTCAATAGATGCAACCATTTGAAAGGGAAGTCTAA
GAGTAGTCTAAAATAAATGTTGTGGTAAGTTGATCAATACAAAGATCAAGGATTATCGTA
TTAAATTGTTCATTATTAATGATACACTACTTATGAATATGATTCAGAATTTTCTTTGGC
TACTTTTACAGTAAAGCGATTTTTTAGTTATCTTATAACAAAGACAAATTTATAAAGGTG
ATATTATGGAAGATTTAAAGGAATCTTTAAAAAGTTTAGGTTGGTGGGATTTATTTTTTG
CGATACCTATGTTTCTGCTATTCGCATACCTTCCAAACTATAATTTTATAACGATATTTC
TTAACATTGTTATCATTATTTTCTTTTCCATAGGTTTGATTTTAACTACGCATATAATTA
TAGATAAAATTAAGAGCAACACGAAATGAATCATTAATACGAATGTGATTAAACATAAAA
CTGAAGGAGCGATTACAATGGCGACTAAGAAAGATGTACATGATTTATTTTTAAATCATG
TGAATTCAAATGCCGTTAAAACTAGAAAGATGATGGGAGAATATATTATTTATTATGATA
GTGTGGTTATAGGTGGTTTGTATGATAATAGATTATTGGTTAAGGCGACTAAAAGTGCAC
GTCATCAATTGCAAGATAATACATTAGTTTCTCCATATCCAGGTGCCAAAGAAATGATAT
TAATTCCAGACATTACCGAAGCAATAAATCTCACTAATTTATTTGAGCTCATAAAAAATG
ATTTGAAAAACTAATCATAAATTGCCATACTCAACTATTTTGAAAAGTATCAATTTCATA
TTATCAAATTATTGAGTATCTCGATTTATTGTTATACACAAACAGTATTTTTGCTATGAT
AGAGTTAATAAATATAATAAATTGAATAAGTAACTTTACAAAACTAGAATGATTCAATTC
AATCACAATTATTTGAAAATAGAGGTGAGCAGGTGAACGATATGTTAATTAGTCTCGTAA
TCCCAGTTTTTGCTTTGTTAGTTATTGGTGGTATTATTTGGGTGATTATAGAAGGTATAG
TACATATTTCAAAAAAGAATAAAGCAATCGATAACTTTTTAAACCAAGTTAATAAAGTAA
GTGAGACATATAAATTCGCTACTGCTTTTTTATTTCTAATCTTGGCTACGGCTGGTATTT
CTCAATTTTATCTATATTATATAGTATCAGCGTTTCTTTTTTGGCTTGTCATACTTACCT
TTGGTATTGCAGGTATCATTTTTTTAATGCCATATGGATTATGTTTCCTACCACTTTATA
AGCAAAAAAAGAAAAAACAGACATTTAAAAAATACATGGTTTACACTACGATTGGTTTGT
CAATTTGTCTAGGCTTATCTCTAGTTTTGGTTCACACTACGAAAATTTATATGGACGAAG
GTGGCGTAAGATACTATTACGGTAGTTTTGTAATGAAACAAGCGGGCGGTTATGCTTATT
TAGCTTTAGCGGTACTTTCAACGTTGTTAATTGTTGCGAAAAAAGCTACAAATAAAAATA
AAGAAATCGAAACCGTCGACAATACAAATATAACGGAAAGATAATTAAGGGAGTGCTCAT
TCAGGAGTGCTCTTTTTTGATGTCCAAATTTAGTTGCAAATGAAGGCATAGAAGAAATTT
TTATAGTCATTTATTGGATAATAAATTATGGTCATATCGATTAATTTTATTAGTGAGGAT
TTTACAAACATTTGTTGAATAAATATGGTAATGATAATATATGAATATTTTTGAAAAAAC
ACTAATATGATTAAATTATTTGTTAAAATAGCATTAAGTAAAAAACAAATAGGGAACAAG
GTGGGATTTCATGAGTCAATTGCTAAATGATACGTTATCGGCTTGGTTGTTAATTGAATC
TTTAAGTCCAGGAGAAGTAAATTTTACAGCGGAAGATATACTCTCAGCTGAACATTTTAA
AAATGGTGCAAAGCAAGCACAACTTCAAAGTTTTGATGAATATTTTGAAATATGGAATTC
TGAACGCTTTATTATATCAGAAGAAAAATCAGAGACTGGGGAACTTATATTTAAATTTTA
TAGACATTGCTTCCGCTATAATGAAATTAATTTGAAAATTCAGGATATTTTTGATGATTA
TTCTGATATTCATAATCCAAATGGGACACACTGTTATGGTTACACATTTAACACAGATAA
ACACGGCAAAGTGATAGTTGATTCTATACATATTCCGATGATTATGAGTGCATTAAAAGA
AATTGAAAAGAACAAAAATGCCAATATAGAAGAAAAATTTAATGATTCTGTTGAAAAATT
TGTTCAAAAAGTAAAAGAAATTTTAGCAGATGAACCAATTAATGAATTTAAATTGAAGAA
GATAGACAAAGCTTATGATGAGTACTTTTCTGTATTAAGTTCAAAGAAAGATGGATTATT
TGCGCATTATGTAGCAATAGAATATGTGAAAGATAGTGATTTACCACAGCCGGAATTTAA
CAGTTTCTTCATAAGTGATATTGAGAAAGCAAGAAAATCTCCCAACCAAACTTTAATTGA
TTACATTGAAGGTGTAGAAGAAAGTCAGCGCATAGAAGTAGATGAAAATAAAGAAATGTT
TGACAAATTTTTACATCCTTCACGTTTGCCTGATGGACGATGGCCATCACAGACTGAGTT
TAGATTGTCTTTAATGCAACAACTTGCTGTAAACCAAATTACGAGTGGTAATGAAAGAAT
AAGTTCAGTTAATGGGCCACCAGGGACAGGTAAGACTACTTTATTAAAAGATATATTTGC
TCATCTAGTAGTTGAAAGAGGTAAAGAGTTAGCTAAACTAAATAATCCTAAAGATGCATT
TGTCAAAACAAAAATTCATGAAACGGATGATAAATACGTATACTTACTAAAGGAATCTAT
TGCCAAATATAAGATGGTAGTCGCATCTAGTAATAATGGAGCTGTTGAAAATATATCTAA
AGATTTACCGAAAATTGAAGAAATTATAAGAAATCCCGAAAAATGTAAATTCCCTAAATA
TGAACAGAATTATGCAAATTTAGCACATGAATTAAAAGATTTTGCTGAAATAGCTGAAGG
TTTGATTGGTGAAAGTGCCTGGGGCTTATTTTCTGGAGTATTTGGAAAAAGCAGTAACAT
TAATAAAGTATTGGAGCACATGCTAAAAAAAGATGGGAATGATATTGGCTTTGCTAAATT
ACTACAAAATGAGAATAATCGTATGAGTTATAACGAGTTAATGAGTGAATGGCAATCACA
TCAACGTGCATTTTTAGAAGAGTTGAGGCATGTTGAAATGTTAAAAGAAGAATCTATTAG
AGCCTATGATGTTTATAAAAATTGTGAGTCTTACTCTAAGATTGAACAGGTTATTAATAG
TGAAAAAACAAGTATTGAAGAACAGGTATATCATTTAGATAATGAAACGTTACGAGACAA
TAAAGAAATAGAAGATTTGGATAATCGAATTAATTATATTGTTAAGCAAATAGAAACTTT
AAATGAGTTAATTAAATCCATCAAAGAAAGCAACAAAGGTTTTATTAACAAACTGAAAGC
GATATTTAATTCAGAAGAAGATGAAAGCTATAAAGATCATAATAAAGAGAAGCAACAATT
ATTAACACAACAGTTAGAGTTAGAGAAATGTAAAAAAAACAAACATGAAGACCTTGTTAG
CAAACTAAAAGAAAAAGAGAAATTAATTAAACAATTAACTAAAGTACAGTTGCAATTAGA
CGAGTTAAATTCACAGTTACAAGAGTTAGAAGCATATCGTATTGAGTCAAAAATTACAAT
TCCAGAAAAAGATTTTTGGAGTGACAACAATTATGATGAGCGCCAAGTTACTAATCTGTG
GACGAGTGACGAACTTCAATACAGACGTGCCATGCTCTTTTTAAGAGCAATGATATTGCA
TAAATTATTATTGATTGCTAATAATACAACTATTTATTATGCGATTAATGATTTTAAAGA
TAGAAGGAAATTAATTGATGCAAATCCAGATAAAGTACACAACGCATGGAATGTGATGCA
TTTAATATTTCCAGTAGTTAGTACGACGTTTGCAAGCTTTAAATCTATGTATGGGGGCAT
ACCAAAAGATTTCATAGACTACTTATTTATTGATGAAGCAGGACAAGCAATACCTCAAGC
AGCTGTGGGAGCATTATATCGTTCAAAAAAAGTTGTAGCTGTAGGTGATCCGATTCAAAT
AGAACCGGTTGTGACTTTAGAAAGTCATTTAATTGATAACATTCGTAAAAATTATCATGT
TCCGGAATATCTAGTTTCTAAAGAAGCTTCTGTGCAGTCTGTTGCAGACAACGCCAATCA
ATATGGTTTTTGGAAATCTGATGCTACTGATAGTAATCAAAAAACCTGGATAGGCATACC
TTTATGGGTGCACAGACGATGTTTAAAACCTATGTTCACGATAGCTAACCAAATCGCTTA
TAATAATAAAATGGTGTTGCCAAGTAATATTACAAAAGTAGGTAAAACAGGTTGGTATGA
CGTTAAAGGAAACGCAGTTCAAAAACAATTTGTGAAAGAGCATGGTGAAAAAGTAGTGGG
ATTATTAGCTGATGATTGGATTGAAGCAATTAAGGAAGGTAAAAATGAACCGAGCTCATT
TGTAATATCGCCTTTTTCAGCAGTACAGCAACAGATTAAACGTATGTTAAAGCAACAACT
ACCGACTAGAATTGATATTGAACGTACAAAAATTAATCAATGGGTCGATAAATCCATTGG
TACTGTTCATACTTTTCAAGGTAAAGAGGCTCAGAAGGTGTATTTTGTAATAGGTACTGA
TAATACCCAAGATGGTGCTGTGAACTGGTCATGCGAAAAACCAAACTTGTTAAACGTTGC
AGTGACAAGAGCTAAGAAAGAGTTTTATGTAATTGGCGACATGCAAAGAATACAGATGAA
ACCATTTTATGAGACGATTTTTAAAGAAAGAAATGTAAAATAACATACAAAAAAGTATAT
AGAGGAATTTATACATTTTAAAAGGAGCAAAATTGAATAATGAAGAAATTTAACAACTGG
ATATTAAATGCAATAAGTGGGTCTCAAACAGACAAGAATGAAACAACTGAAGAATTAAAA
GGGGCAAAATTTATCATTTTATATGCATATTCAATGCTCGTTTTGCTTGCGTTAGTAATT
TCTAACATATTCATTCACATTTTGGAGCCTAAACTATCAATTACCACTCAAATCATCATC
GTTTTGATTTTAATTGAATCACTAATTGGACTGCGTTTCTTGAAAGCGTATGATGTTAAG
CGTGGCAAAGATAAAGAAAATAAGAAAAATAGTAAGGATTTCGTTAAACTAAAATCAATT
TTAGTAGCAATTTTATTTATATCATTGGCGCTGACAGCAGGCACTGTAGCTGATATATAC
GGTTTCACTGACTTAGGAAATACTAGAAGTGATTTAATCGTTTGGAGCATAGGTGGTATT
ATATTTGGCCTCGTATGTTACACAATGGAAGATAAAAAATAACGATAAGGAGCTGGCGAT
TATAAAGCTAGCTCCTTTTTTAACTTATATATGTAAAGAACTATCCTAAGGATTTTTAAT
CATATGTCAATAATTCCTATAATACATTATTAAAACATCAATTAAATAAGTTTTAAAATT
TTACACATATTTTTATTTAAAAAAGATGTATAATTAATGTATTAAATATAGAAAGAAGTT
GATATTATGAAAAAGTGTATTAAGACTTTGTTTTTAAGTATCATTTTAGTAGTGATGAGT
GGTTGGTATCATTCAGCACATGCGTCAGATTCGTTGAGTAAAAGTCCAGAAAATTGGATG
AGTAAACTTGATGAAAGCAAACATTTAACTGAGATTAATATACCGGGTTCACATGATAGT
GGCTCATTCACTTTAAAGGATCCAGTAAAATCAGTTTGGGCAAAGACTCAAGATAAAGAT
TACCTTACGCAAATGAAGTCAGGAGTCAGGTTTTTTGATATTAGAGGTAGAGCAAGTGCT
GATAATATGATTTCAGTTCATCACGGCATGGTTTATTTGCATCATGAATTAGGAAAATTT
CTCGATGATGCTAAATATTACTTGAGTGCTTATCCAAACGAAACAATTGTGATGTCTATG
AAAAAGGACTACGATAGCGATTCTAAAGTTACGAAGACATTTGAAGAAATTTTTAGAGAA
TATTATTATAATAACCCGCAATATCAGAATCTTTTTTACACAGGAAGTAATGCGAATCCT
ACTTTAAAAGAAACGAAAGGTAAAATTGTCCTATTCAATAGAATGGGGGGGTACATACAT
AAAGAGTGGTTATGGTGCTGACACGTCAGGTATTCAATGGGCAGACAATGCGACATTTGA
AACGAAAATTAATAATGGTAGCTTAAATTTAAAAGTACAAGATGAGTATAAAGATTACTA
TGATAAAAAAGTTGAAGCTGTTAAAAATTTATTGGCTAAAGCTAAAACGGATAGTAACAA
AGACAATGTATATGTGAATTTCTTGAGTGTAGCGTCTGGAGGCAGCGCATTTAATAGTAC
TTATAACTATGCGTCACATATAAATCCTGAAATTGCAAAAACGATTAAAGAAAACGGGAA
AGCTAGAACTGGTTGGCTGATTGTTGACTATGCAGGATATCCGTGGCCTGGATATGATGA
TATCGTAAGTGAAATTATAGATAGTAATAAATAAGGATTCAATAATGATATTAAGACGAG
TATGAAAATAGTTAGATTCTAATTATTTTCACTACTCGTTTTTATTTTGAAAATAAGTAA
TAATTCAACAATATTATAAATTGAACAGATTGTTTGTGGAATTTTTGATAATATTAAAGT
GAAAAAGTGTTATAAATTGATAAATATATGTAATTAACAAAAACAAATCATTTTAAAAAG
AAGAGAGTTGTAAGATGATGAAACGATTAAACAAATTAGTGTTAGGCATTATTTTTCTGT
TTTTAGTCATTAGTATCACTGCTGGTTGTGGCATAGGTAAAGAAGCGGAAGTTAAGAAAA
GCTTTGAAAAAACATTGAGTATGTACCCTATTAAAAATCTAGAGGATTTATACGATAAGG
AAGGCTATCGTGATGATCAGTTTGATAAAAATGATAAAGGTACATGGATTATAAATTCTG
AAATGGTTATTCAACCTAATAATGAAGATATGGTAGCTAAAGGCATGGTTCTATATATGA
ATAGAAATACCAAAACAACAAATGGTTACTACTATGTCGATGTGACTAAGGACGAGGATG
AAGGAAAACCGCACGACAATGAAAAAAGATATCCGGTTAAAATGGTCGATAATAAAATCA
TTCCAACAAAAGAAATTAAAGATGAAAAAATAAAAAAAGAAATTGAAAACTTTAAGTTCT
TTGTTCAATATGGCGACTTTAAAAATTTGAAAAATTATAAAGACGGAGATATTTCATATA
ATCCAGAGGTGCCGAGTTATTCGGCTAAATATCAATTAACTAATGATGATTATAATGTAA
AGCAATTACGTAAAAGATATGACATACCAACAAATAACGCGCCAAAGTTATTGTTGAAAG
GTACAGGTAACTTAAAAGGTTCGTCAGTTGGATATAAAAATATAGAATTTACTTTCGTAG
AGAAAAAAGGTGAAAATATATACTTTAGTGATAGCTTAGATTATAAAAAAAGCGGAGATG
TATAATCATGGCTCAATCAGAATATGAAATCGATCCCGGAAAAAGAGAGTGATGAAATGA
TAAAACGTGTAAATAAATTAGTGTTAGGCATTATTTTTCTGTTTTTAGTCATTAGTATCA
CTGCTGGTTGTGGCATAGGTAAAGAAGCGGAAGTTAAGAAAAGCTTTGAAAAAACATTGA
GTATGTATCCGATTAAAAATCTAGAGGATTTATACGATAAAGAAGGTTATCGTGATGACG
AATTTGATAAAAATGATAAAGGTACATGGATTATTGGTTCTGAAATGGCAACTCAAAATA
AGGGGGAAGCTCTGAAAGTTAAAGGTATGGTCTTATATATGAATAGAAATACAAGAAGTG
CAAAAGGATTTTACTATGTTAATTCAGTAAAGAAAGATGAAGATGGTAGACCTCAGGATA
ATAAAATAGAATATCCGGTGAAAATGGTAGACAATAAAATCATTCCAACTAAAGGTATCA
AAGACGAAAACATAAAAAAAGAAATCGAAAATTTTAAGTTCTTCGCGCAATATGGCAGCT
TTAAAGATTTGTCGAAGTACAAAGATGGAGATATTTCATACAATCCAGAGGTACCGAGTT
ATTCAGCTAAATATCAATTAACGAATGATGATTATAATGTAAAACAATTACGTAAAAGAT
ATGATATACCAACAAATAAATCGCCAAAGCTATTGTTGAAAGGTTCGGGAGACTTAAAAG
GTTCATCAGTTGGATATAAAGATATTGAATTTACTTTCGTGGAGAAAAAAGGTGAAAATA
TATACTTTAGTGATAGTCTACATCTTGAACCAAGTGAGGATAAATAAACGTGACCAATAA
AGAGTATGAAATCGAACCCGGAAAAAGAGAGTGATGAAATGATAAAACGTGTAAATAAAT
TAGTGCTAGGTATTAGTTTTCTGTTTTTAATCATCAGTATCTTTGCTGGTTGTGGTACAG
GGAAAGAAGCGGAAATAAAGAAAAGTTTTGAAAAAACGTTGAGTATGTATCCGATTAAAA
ATCTAGAGGATTTATACGATAAAGAAGGATATCGTGATGATCAATTTGATAAAAATGATA
AGGGAACATGGATTGTTCGTTCGTCAATGTCGATTCAATCTAATGGAAAAGATATGAATA
TAAAAGGCATGGTTTTATATATGAATAGAAATACAAGAACAACAAATGGCTATTACTATG
TTGATGTTATAGAAAGAGAAGATAAAGGTATACATCGTGATAACGAAAAAAGATATCCGG
TTAAAATGGTCGATAATAAAATCATTCCAACTAAAGAAATTAAAGATGAAAAAATAAAAA
AAGAAATCGAAAACTTTAAGTTCTTTGTTCAATATGGCGACTTTAAAGATTTGTCGAAGT
ACAAAGACGGCGATATATCATACAATCCAGAGGTGCCGAGTTATTCAGCAAAATATCAAT
TAACTAATGATGACTATAATGTAAAACAATTACGAAAAAGATATAATATACCAACGAATA
AAGCACCAAAGCTATTGTTGAAAGGTACAGGGAATTTAAAAGGTTCATCAATTGGCTACA
AAAAAATTGAATTTACTTTCGTAGAGAAAAAGGGAGAAAATATATACTTTAGTGATGGGC
TACATTTTAATCCAAGTGAGGATAAATAATCATGATTCGATCAAATTATGAAATCGATCC
AGGAAAAACAATAAAAAGAAATAGGATTGTGAAATTATGAAACGATTAAATACATTGGTA
TTGTACATCAGTTTTTTGATATTAATCATCAGTATCGTTGCTGGTTGTGGTACAGGGAAA
GAAGCGGAAATAAAGAAAAGTTTTGAAAAAACATTGAGTATGTATCCAATTAAAAATCTA
GAGGATTTATACGATAAAGAAGGCTATCGTGATGACGAATTTGATAAAAATGATAAAGGA
ACGTGGACTATTAGTTCTGAAATGGCAATTCAGAAAAAGGGAGAAGCCTTAAATATAAAA
GGTATGGTTTTGAAGTTAAATAGAAATACAAGGAGTGCAAAAGGATTTTACTATGTTAAT
GCGATAAAGAAGGATGAAAATGGCAGACCTCTGGATAATCAAATAGAATATCCCGTTAAA
ATGATTGACAATAAAATCATTCCAACTAAAGATATCAAAGATGAAAAAATAAAAAAAGAA
ATAGAAAACTTTAAGTTTTTCGCGCAGTATGGCAATTTTAAAGATTTGACGAAGTATAAA
GGTGGAGATATTTCATATAATCCAGAAGCCCCGATTTATTCAGCAAAATATCAACTAACC
AATGATGATTATAATGTAAAGCAATTACGTAAAAGATATGATATACCGACGAATAAAGCT
CCAAAGTTATTGTTAAAAGGTTCAGGAAATTTAGATGGTTCATCAGTTGGATACAAAAAA
ATTGAATTTACTTTCGTAGAGAAAAAAGGAGAAAACACTTACTTTACAGCTAACCTACAT
TTTAAACCGAGTAATGATGAATAATCGTGACTAATAAAGAGTATGAAATCGATTCAAGGA
AACAAAATAAAAAGAAGAGAGTTGTAAGGTGATGAAACGTTTAAATAAATTAGTGTTAGG
TATTAGTTTCTTATTTTTAGTCATTAGTATCACTGCTGGTTGTGGCATAGGTAAAGAAGC
GGAAATTAAGAAAAGTTTTGAAAAGACAATGAGTATGTATCCGATTAAAAACCTAGAGGA
TTTATATGACAAAGAGGGCTATCGAGATGATCAATTTGATAAAAATGATAAGGGAACATG
GATTGTAAATTCTCAAATGGCAATTCAAAATAAAGGAGAACCTATGAAATCAAAAGGCAT
GGTTCTGTATATGAATAGAAATACAAGAACAACAAATGGCTATTATTATGTTAATGTGAT
TAAGGGCGAGGATAAAGGTAAACATCAAGACAATGAAAAAAGATACCCTGTTAAAATGGT
CGACAATAAAATAATCCTTACTAAAGAAATTAAAGATGAAAACATAAAAATAGAAATCGA
AAACTTTAAGTTTTTTGTTCAATATGGAAACTTTAAAGATTTGGAAAATTATAAAGATGG
AGATATATCATATAATCCAGAGGTGCCAAGTTATTCAGCTAAATATCAATTAACTAATGA
TGATTACAATGTAAAGCAATTACGTAAAAGATATGACATACCAACAAATAAAGCACCGAA
GTTGTTGTTGAAGGGTACAGGGAATTTAAAAGGTTCATCAGTTGGATATAAAGACATTGA
ATTTACGTTTGTAGAGAAAAAAGAAGAGAACATTTACTTTAGTGATGGGTTAATTTTTAA
ACCAAGTGAGGATAAATAATCATGACTCGATTAAAATATGAAATCAATCCAGGAAAGATA
ATAATAAGAATAGGATTGTGAAATTATGAAACGATTAAACAAATTGGTATTGTATATTAG
TTTTTTGATATTAGTCATTAGTTTCACTGCTGGTTGTGGCATGGGTAAAGAAGCGGAAAT
AAAGAAAAGTTTTGAAAAAACATTGAGTATGTATCCGATTAAAAATCTAGAGGATTTATA
CGATAAAGAAGGCTATCGTGATGATCAATTTGATAAAAACGATAAAGGCACATGGATTAT
TAATTCTGAAATGGTTGTTCAACCTAAAGGGGAACGTATGAAATCAAAAGGTATGGTTCT
ATATATGAATAGAAACACTAAGACTACAACCGGGAAGTATATAGTGAGTGAAACACTTCA
TGATGAAGATGGTAGACCTAAGAGTAAAGATAAAGAATATCCGGTTAAAATGGTAGACAA
TAAAATCATTCCAACTAAAGGTATCAAAGACGAAAATATAAAAAAAGAAATCGAGAATTT
TAAGTTCTTCGCGCAATATGGCAGCTTTAAAGATTTGTCGAAGTACAAAGACGGCGATAT
ATCATATAATCCAGAGGTACCGAGTTATTCAGCAAAATATCAATTAACTAATGATGACTA
TAATGTAAAACAATTACGAAAAAGATATAAAATACCAACGAATAAAGCACCAAAGTTATT
GTTGAAAGGTTCGGGAGACTTAAAAGGTTCATCAGTTGGATATAAAGACATTGAATTTAC
TTTTGTGGAGAAAAAAGGTGAAAATACTTTTTTTACTGATAGTCTACATCTTGAACCAAG
TGAGGATAAATAATCTCCTGCCTCCCACACGATTCAACACGAATTTCAAATATGTTGCTG
TAAAATAATGTAAAATAAACGTATTCATATTACTGAATTGGGGGATAGTATGCAACGTGA
TTATTTAATTCGAGTAGAAACTGAAAGCATGCCAGATTTCAAAAGGCTCAATGGTTTAAT
GATTGGTTTTGTTATTAAAGGTGAGGCACATATTTATGATGAAAATAACATGACGCAATG
CAACAGTGGCGACATTTTCATCATTAACCACCGTGACTTGTATCGATTTCAACTTCAACA
AGATGGCATCATATGTTATATCCAATTCCAAATGAAATATTTGGCAGACAAGTTTGATGA
TGCGCATTGTCTATATTTTCACTTAACAGATGCGACCACAACCAAGAATATACATCAACT
GAGAAATATAATGGCAAGACTGGTTTCAACACACATTCGACATAATGAGTTGTCTAAATT
GACTGAGCAACAACTTGTGATTCAGTTGCTTATGCATATGATTCATTATGTCCCGCGTAC
ATATCATTCGAACCAAAGTATCTTAAATGATGATAAAGTGAATCAAGTATGCGACTATAT
CGAGTTACATTTTCATGAAGATTTAAGCCTTTCAGAATTAAGCGAATACGTTGGGTGGTC
AGAGAGCCATCTGTCTAAAAAGTTTACAGAATCGCTAGGTGTAGGATTCCAACATTTCTT
AAATACGACGCGAATTGAGCATGCGAAACTCGATTTAACATACACAGATGAAACGATTAC
TGATATTGCATTGCAAAATGGCTTTTCAAGTGCAGCGAGCTTTGCGAGAACATTTAAACA
CTTTACGCATCAAACGCCTAAACAATATCGAGGTGATCGTCCAGCAATCACTGAAAATCA
ACAATCGGCACAACATAATTATCACGACCGTGAATTGATATTACTTTTAAATGACTACAT
TGAAGAAATGAATCATTTCATTGAAGATATTGAAAAGATGAACTATAAAGAGATTGCCTT
TAAACCAACTAATCAACAACTAAATCAATTTAATCATATTATTCAAGTGGGCTATTTGAG
GAATTTGCTCAATACACAGTATCAATCACAGTTGCTTACATGTCATCATGATTTTCAAGT
CAATGAAGTATTAGCATATGATGTGATGCCATATATTATGAAAAAGCTCAATGCGCCATT
CACGTATGATGCAGAGATTTCGAATATATTTTATGATATCGATTTGTGTTTAGACTTTTT
ATTAGATCATAACTTTAGTCTAACCATGCATTTGAATCAGTATGACTCACGAGATTATAT
CGATGCATTCAAAGTATTTATCCATCACGTTGCCCTGCATGTCAGTCATAGAAAAGATTT
GAAGTTCAACTTGTATGTGACGACATTGCACACGTCTTTAATTGAAATGATTGATTATTT
TAAAGCATTATTCCCTAATGGTGGCTTGTACATTCACTTAGATCAAGCTACGGAAAGACA
TCTACCATTGTTGAAACGACTTGAGCCACACATCAACCATTTTGTATTTGATGCCAATTC
AAATGATGCTGTTGATTTTAATAAAATGAATGATGATGAATTTAAAACCGCGAGTCAAAT
GATTATTAATAAAACGAATTACCTTATCGACTTAATGCATCGCCATAACCTAAAGCGTCC
ACTCATTTTACTCAATTGGAATACATTGACGGGTGATACATTTATTACAAACGGCGAATA
TTTTAGAGGTGGTATCATCATTGAGCAATTATTAAAATTAAGTACTAAAGTAGAGGGTAT
CGGGTATTGGTTGAATTATGATTTGCACGTCAGTCATTGTAGAAATGAACGGGATTATAT
GAATTCTATTGAACTGTTTCATCAATATAATGGAAAACGTCCGGTCTATTTCACGGCATT
GCTATTTAATAAATTAACAAGCAATATTTTGTATTCTGATGATACATGTATTGTCACGGG
AACTGATTCAAATTTTCAAATATTGTTATATGATGCAAAGCATTTTAATCCGTACTTAGC
GTTGGACAATCAAATGAATATGCGTGCAACGGAAATGATCCATTTGAACATTAATGCCCT
AGAAGACGGTATGTATAAGATTAAACATTTTACCTTAGATAAAGAAAATGGTGCGTTATT
TAATCTTTGGCGCAAACATCATACGATACATGGCATGGACAAGGACTCTATAGATTACGT
TAATCGAATGAGTTTTCCGAAATTAGAAGTATATGATATAGATATCACGGACACACTGGC
ATTAAACATTAAAATGATTACGAATGGGATTCACTTAATTGAAGTAAAACGTTACCCAAG
TTCATAAAATGATCACAAATCACAAATTTTGATATACATAATTTGTGATTTTTTATATTC
AAAGCTAAAATTGCAAAAAATTAATGGTTAACATCTCTGTTGTTGGCAATATAAATAATG
ATTAATCATTTATGATGTAACTAAGGAGATGAAGGATATGAATCAACAATTAATTGAAGC
TTTAAAATCTAAAGAAGACAAAATGATTGAGATCAGACGTTATTTACATCAGCATCCAGA
ATTATCTTTTCATGAAGATGAAACGGCGAAATACATCGCTGAATTTTACAAAGGTAAAGA
TGTGGAAGTAGAAACGAATGTCGGACCACGTGGAATTAAAGTAACGATTGATTCAGGGAA
ACCTGGTAAAACATTAGCAATCCGTGCAGACTTTGACGCATTACCCATTACTGAAGATAC
AGGATTATCTTTTGCATCACAAAATAAAGGTGTTATGCACGCATGTGGTCACGATGCACA
TACAGCATACATGCTTGTATTAGCAGAGACGCTTGCTGAAATGAAAGATAGTTTTACAGG
AAAAGTCGTTGTGATACATCAACCAGCTGAAGAAGTACCACCAGGTGGTGCTAAAGCAAT
GATTGAAAATGGTGTATTAGACGGTGTTGATCATGTATTAGGTGTACACGTCATGAGCAC
AATGAAAACAGGTAATGTGTATTACAGACCTGGTTATGTTCAAACAGGACGCGCATTCTT
CAAATTGAAAGTTCAAGGTAAAGGTGGTCATGGTTCATCACCACATATGGCCAATGATGC
CATTGTTGCAGGTAGCTACTTCGTCACAGCGTTACAAACAGTTGTATCTAGACGACTAAG
TCCATTTGAAACCGGTGTTGTCACAATCGGTTCATTTGACGGTAAAGGTCAATTCAATGT
CATTAAAGATGTTGTTGAAATTGAAGGTGATGTACGTGGATTAACAGATGCTACAAAAGC
AACAATTGAAAAAGAAATTAAACGTTTATCAAAAGGCTTAGAGGATATGTATGGTGTAAC
TTGCACCTTAGAATATAACGATGATTATCCTGCATTATATAATGATCCAGAGTTTACTGA
GTACGTGGCTAAGACGTTAAAAGAAGCAGACCTTGAATTTGGTGTCGAAATATGTGAACC
ACAACCACCTTCAGAAGACTTTGCATACTATGCTAAAGAACGTCCAAGTGCCTTTATTTA
TACAGGTGCAGCTGTGGAAGATGGTGAAATTTACCCACATCATCATCCTAAATTTAACAT
TTCAGAAAAATCATTACTTATTTCGGCAGAAGCTGTAGGGACAGTTGTTTTAGATTACCT
TAAAGGAGATAACTAACATGAATGAAACGTATCGCGGGGGCAACAAGTTAATCTTAGGTA
TTGTATTAGGTGTTATTACATTTTGGTTGTTTGCACAATCACTTGTAAATATTGTACCAA
ATTTACAACAAAGTTTTGGTGCAGACATGGGAACAATTAGTATTGCGGTCAGTCTAACCG
CACTATTTTCAGGCATGTTTGTTGTTGGAGCAGGCGGCCTAGCAGATAAAATTGGACGCG
TGAAAATGACAAATATCGGCTTATTATTAAGTATTATTGGTTCAGCATTAATTATTATTA
CAAATTTACCAGCATTGTTAATTTTAGGTCGTATTATACAAGGCGTATCAGCAGCGTGTA
TTATGCCTTCCACATTGGCCATTATGAAAACTTATTATGAGGGTGCTGAACGTCAGCGTG
CCTTAAGCTACTGGTCTATCGGTTCTTGGGGTGGCAGTGGTATCTGTTCACTCTTCGGTG
GAGCAGTTGCGACAACTATGGGTTGGAGATGGATTTTCATCTTCTCAATTATCGTTGCCG
TACTTTCAATGTTACTCATCAAAGGGACGCCTGAAACGAAATCAGAAGTTACCAATACAC
ATAAATTTGACGTTGCAGGGCTAATTGTTCTAGTAGTTATGTTGCTAAGTTTAAACGTTG
TCATTACTAAAGGTGCAGCACTTGGTTACACATCATTATGGTTCTTTGGTTTGATTGCAA
TCGTAATTGTAGCATTCTTTATTTTCTTAAAAGTTGAGAAAAAAGTAGATAATCCGCTTA
TTGATTTTAAATTATTTGAAAATAAACCATATACAGGTGCAACGATTTCGAACTTCTTAT
TAAACGGTGTTGCAGGTACATTAATTGTAGCGAATACATTCGTGCAACAAGGTTTAGGTT
ATACAGCATTGCAGGCAGGATACTTATCAATTACTTATTTAATCATGGTGTTATTGATGA
TTCGAGTTGGTGAAAAATTATTACAAAAAATGGGTTCTAAGCGACCAATGTTATTAGGTA
CATTCATTGTGGTCATTGGTATTGCACTTATTTCATTAGTATTCTTACCAGGCATATTTT
ATGTTATCAGTTGTGTCGTAGGATATTTATGTTTCGGACTAGGCTTAGGTATTTATGCAA
CACCTTCTACAGATACAGCTATTTCGAATGCACCGTTAGATAAAGTTGGCGTTGCTTCAG
GTATTTATAAAATGGCTTCATCACTTGGTGGTGCATTCGGTGTCGCAATTAGTGGTGCAG
TATATGCCGGTGCAGTTGCTGCAACGAGCATTCATACAGGTGCGATGATTGCACTTTGGG
TTAACGTATTAATGGGAATCATGGCATTTATCGCAATTTTATTCGCGATTCCTAATGATG
ATAAACGTGTCAAAGATGCGAAATAATAACGATGACACGCCAAGTGTTTTGATAATGATA
TAAATGAAAGTAAAGCAAATTAAATGAGGAAATGTATAGAGCAGTGCATATAGATAAATC
TATGATTGGATTAACACTAATATAAATATAAATGAAAATGAAAAACCATCCACTTAAACT
TTTGATAAGTTAGGTGGATGGTTATTTATTGCGTTGTTCTAAAAATTTGGACATTTATAT
GGAAAGAACTATATATAATGTGAAGGTTATGGCAATTCGCTTCAATGAAGGCGACGTGTA
AAAGTGTATATTAAACGTTTCGGGGTCAGACTCCGAGAACAGTGTCCGTCATGCTTACCG
CATACTAATGAAGCATTATTATATGAGTGTTTATAGCCGATTTAAGATAATAAATTTTGC
TAAACAGAAAAGCCAACCCATGAATGTTGGATTGGCTTTTTACATGCATCTGAATCTCTA
ATTTTAAAAAAATATGAATATAAATAAGACATTAAAAATTAAATTTCAGTTGTTGCAATT
TCTTCATCTGTAGGTACATCATCGTTAAGACCAACAAGTGCTTCAGAAACATTTCGTGAA
TGATAACCGATACGTTCAAGAACACCAATCATATCGATATATAGTAATCCGCCTTTTGTT
GTACATTCACCACGATTAAGGCGTTTAATATGACCTTTGCGTAGTTTATGTTCAATATTA
AATGATTCTCTACTTCGTTCTACAATTTCATCTTTTTTCGTTTTGTCATAAACATCTAAC
ATGTCGATGGCTTTATCAAATGACTCAGCAACATGGTTGAATAATTTATCCATACCGCGT
TGTGCATCTTCTGTAATGCGAATATCTTCATCATGTTGGCGTTTTAATTGAGCGACATAC
TCTTCTGTTAGCTCTGCTACTTTTAAAATAGAGCGATTGACATCAAACATAACTGCTAAA
CGCTCAACGTCAGCCTTCGTTATGGCTTTTGTAGAAATTCTAACTAAATAATTTCGAATA
CTATCATTGATTGTTTCAACAGCTTGATGCTTTTGTTCAAGCTTTTTGATCAATTTTTTA
TCGTCTTTTGTAATTTCGCGAATGTCTTCAAACATCGTTAAGACAATCTGACCCACATTT
TGTAATTCTTTTTGAGTTTCTTGTAATGCAACACCAGGTGCGTGATAAACAAGATCTTTG
TTTAAGTGCTGAGGTTTATAGTCATCAGCAATATCTTTACCTGGGACAAGCTTTGTAACT
ATCCATGCTAAACCTGCTACAAATGGTAATTGAATCAAAGTATTTGTTATGTTGAAGATA
CCATGTGATACTGCAATCGTCATCGCTGGTTTTAAGTGCCATACATCTTGTAACAAACTA
ATCAAATGAATCACAACTGGCAAGAAAATTGTGAAGATAATTACCCCGATTAAGTTAAAG
ATGACGTGTACAAGCGCCGCACGTTTTGCAGCGATTGAGCCGGCTAAACTAGCTAAGATA
GCTGTAATCGTGGTACCAATATTATCGCCTAGTAACACAGGGATTGCTGCGTTTAAGCTG
ATTAAATCTTGTTGATAAAATTCTTGTAAAATACCAATCGTCGCACTTGAACTTTGAACT
AGTGCTGTTAACCCTGCGCCGACAATGACAGCAAGTATTGGATTTGTAGACATATCAAGC
ATTAATTGCTTAAATCCATCTAATGATGCTAAAGGTTTAACGGCATCGCCCATAAATTCT
AGACCGAAGAATAGAGAACCGAAACCGAATAGTATGCGGCCAATGTTATTGATTTTAGAG
CGTTTAAAGAAAAAGATTAAAAATGCACCTAATGCTAAAATTGGCATTGCATATTCGCCT
AAATCTATACCGATAATAAATGCAGTTACCGTTGTTCCGATATTAGCACCCATTATCACT
CCAATGGCTTGTTTCAATGTCATAAATCCAGCTGTTACCAGTCCGATTGTGATAACTGTC
GTACCTGAACTACTTTGTATTAAAATAGTTACAACGATACCTGCAATAACACCTAATACT
GGATTTGATGTAAATTTGTTTAAAATATCTCGTAGCCTGTCTCCTGCTGATGCTTGAAGC
CCGTCTCCCATGATTTTTAAGCCGTAAAGGAAAATACCTAAACCACCTAAAAAGGAGAAA
ATGACTTCTGTAACCGACATTTCCATTATTTCACCTCAAATAAGCTTTATATTTAGATTA
TCGCTTATAATTGTAAATTTAATGTTAAAATTAGGTAAAATTATTTAACAATATATGTTA
TTTGTATATGACTTGTAAAATATCGTCACTTATTATGTAAATTTTCAGTGTGAAATGGCA
GGTTTGCAATCACTTGTTTAACAAAATGATGCAATCAATCATGTAATTATGTTTCATCAA
AAAAATCATGTGAGTGGGATAACGAAATAAAGTTTGTGAACATATCACTTCTATCCCACT
CCATGATTTGAAAGCACCAAATAAAAATCTATTAATGTGCCTCGTTATAACAATTTGTGT
TCTTTTAATAATGTCTCAATGTACGTACCTTTTACCTTTTTAAGGAATCCAGCTAATGCG
AGTTTTTGTATTTTCGAATCTTTAGTAATCTCGCGCAAATCTTGATGGTCATTCAGTTCG
TATACGGCATCCATTAAGACGCGAAGATCAAATGTACTATTGATGACCTCTGGAATACCA
CGATCTATATTTAGTAATTGATAAACAGCTTCCATGGCAGTACGAACCGAATATTCTGTT
GTAAATACAGTGTCTCGCTCTGTTTCTGCAAAGTTACCAATAAATGCTAAATTTTGTGAT
TGATGCGGAACGACTAAAGGTCTGTCGCCGATAGCACGCGTCATGAAATAAGAGGTAATA
TATGGCATATAAACAGGAATCGTATTAGATGCATGTTTTGCTAAGTCTTTAATTTTGTCA
GTTGGTACACCTAAGTGATACAGCCATTCTTGACATATTTCATTACCACTACATTCTGTG
ATTGGCTTTTTAATATAATCGCCATTTACATCTGAATATAAGGCATAAATCCATGTAGAT
ATTTCATTTTTAGGTTGGTCTTTAAACTGTTGCTGACGATTGATTGTAAAACTGATTTGC
CATGCAGAATCATTGATTGTAATAATACCGCCAGTAACAGTTTTGCCTGCAAGTGGATCA
CGTTTACAAATGCTTTCTATTGTATCGATAATATCTTTATTGTTTGTTGTCGATGTTGCT
GAAACAAACCAACTTTTTTTAGGAATATTTTGGCAAAACTTATCAGGATTACCAAATTCA
GGACTTTGTCGTGCTAAATTTTTCCATAGTGTCCAACTACCACCTAATTCGTCAGTTGGT
GGCGCTGGTGTATCATTATCACCATACGTAGAGCTTTCCGTAATACTACCGTTTGTCACA
AAGACAAGATCATCTACAGTCAGTTTAATTGACTCTGCTTTGCCATGTCGGTGAATTAAT
ATTTCTCGGGCAATTTTTTGACTTGTCGTAACATCTACTTTAATATCTTCTACTTTTACA
TCGTATTCAAATTGAACCCCATGCGATTTTAAATATTCAACCATAGGTAATACTAAAGAT
TCATATTGATTATATTTAGTGAATTTTAAAGCTGAAAAGTCTGCGAGACCACCAATATGA
TGAACGAATCGCATTAGATAGCGACGCATTTCCATAGCAGAATGCCACGGTTCAAATGCA
AACATCGTTTTCCAGTAAATCCAAAAGTTTGAATTAAAGAAGTCATCGGAAAATACATCT
GTTATTTTGACATCATCTAAATCTTCTTCATTCGTTAAGCATAAATCTAAAATTTCTTTA
ATCGCCGTTTTAGTCAAAGTGAAGTCTCCGTCTGTGACTAAACGTTGACCCTGTTTCTCA
ATAACACGACAGCGAGAATAGTTAGGGTCTTCTTTGTTTAACCAATAGAATTCATCTAAT
ACTGACGCGTTATCGATTTCTAATGAAGGGATAGATCTGAATAAGTCCCACAAACATTCA
AAGTGGTTCTCCATTTCACGACCACCGCGGACAACATAGCCTTTTAAAGGAATATTTTCT
CCGTCAAGACTACCACCTGCTTTAGGTAACTCTTCTAAAATATGAATCTTCGAACCTTCC
ATTTGACCATCCCTAATTAAGAAACAAGCTGCCGCAAGTGAAGCTAACCCAGACCCGATT
AAGTAAGCAGATTTGTTTTCTATATTTTCAGGTTTTTTAGGGCGCGCAAATGCTTCATAA
TTTCCATAACTGTAATACATATCCACCAAGTCCTTTCGTATTAGAATACACTCAGACTAT
ACCCCTTTGTGAATTGCAAATATTAGTATTTATATTGGTAAATTTGACGAAATTAGATCA
TTTTTATATTTTTGATTTTTAAAATTTTATCACTCGAATGTTTTTGGATTCTGAGGTGCG
GGACTTGGAATAATTCGAATCATTATGTGGCATGTTAAACAGGTAAATATAAGCTATACA
CATTTAACAAGCGGATACTCCTGACGCAATTATAGTATCATTACATATTGTTTAATCGTT
TGGGGTAATGTAATTAAAAGGTAAAATAGGCAGAGTGTTATACATAAAATGTAAAGAAAG
AGGCGATAGAATGTCTAAAATCAGGTCTTTTACAATATTAAGTCTACTTATTTACTTAGC
TATGATGTGCTATACAGTAGTGACCTATCCAAAATTACCAACCAAAGTGCCTATTCATTA
TAATTTAGCAGGGGATGCTGATAACTTTGCTGATAAATGGGTACTGCTTTTGATTAATAG
TGCATTTATAGTGATTTGGCTTATATTTTTCATTGCAGGTAGATACTATGAACGATTTGC
CAAATGGTCACATTATAATCATACACCACGTGAAATTCGAGCGATTAAATTATTTTTAAG
TACGTTAAATTTAGAGATTATGAGCTATATGTCTATCTTCACAGTATTAGAAATTTGGCA
AATACAACACCATCATCAATTCAATTTACTATGGTTTAATATGATATTTATCATTATCAT
TGGTTTGACGCTTGTCATATTTTGTTTACTTCCTACAATTCATAAAATGAGAGATTCTCA
ATAAAAATATAAACTCTCATGATGCAGTTTTGAAGCGGATTCCTGAGATTATTATAAATA
ATATCTAGTATTTATAATTAAAATGATATATTATTTATTATAGTTAAATATTGTGTATAT
TTTGTGAACTTTTTGTAAAAATTCGATTGCCTGTCACATATAGGAGTGTTACATTTTAAA
TATGTGATCATCGCAAAATATAAGTTGAAATAGGTTGTAGATTAATCAGAATGATAAATA
TTTTATATAAAGAGAGGGAGTCATTATGACACTACTTACTGTAAATCCATTCGATAATGT
TGGATTATCAGCCTTAGTTGCAGCAGTACCTATTATTTTATTTTTATTATGCTTAACCGT
TTTTAAAATGAAAGGCATTTATGCAGCATTGACAACTTTGGTTGTTACATTGATTGTGGC
TTTATTTGTATTTGAATTACCAGCGCGTGTATCAGCAGGTGCGATTACAGAAGGCGTTGT
TGCCGGTATTTTTCCAATAGGATATATCGTTTTAATGGCAGTTTGGTTATATAAAGTTTC
TATTAAAACAGGACAATTTTCTATTATTCAAGATAGTATTGCTAGTATTTCAGAGGACCA
AAGAATCCAACTATTATTAATTGGATTTTGTTTCAACGCATTTTTAGAAGGTGCAGCAGG
ATTTGGTGTGCCAATTGCGATTTGTGCAGTATTATTAATTCAACTTGGATTTGAACCATT
AAAAGCAGCGATGTTATGCTTAATTGCTAATGGTGCGGCGGGTGCCTTTGGTGCAATTGG
TTTACCAGTTAGTATTATTGATACGTTTAACTTAAGTGGAGGCGTTACAACATTAGATGT
TGCGAGATACTCAGCATTAACACTTCCAATTTTAAACTTTATTATTCCATTTGTTTTAGT
ATTCATTGTAGATGGTATGAAAGGTATTAAAGAAATTTTACCTGTCATTTTAACAGTGAG
TGGTACATATACTGGATTACAATTATTATTAACAATATTCCATGGTCCAGAACTAGCAGA
CATTATTCCATCACTAGCAACAATGGTGGTGTTAGCATTTGTTTGTCGTAAATTTAAACC
GAAAAACATTTTCAGATTGGAAGCGTCTGAACATAAAATTCAAAAACGAACGCCTAAAGA
AATTGTCTTTGCTTGGAGTCCGTTCGTCATTTTAACTGCCTTTGTATTAGTATGGAGTGC
ACCATTCTTCAAAAAATTATTCCAACCTGGAGGTGCACTTGAAAGTTTAGTAATAAAATT
GCCAATTCCAAATACTGTGAGTGATTTATCGCCTAAAGGAATTGCGTTGCGTCTCGATTT
AATTGGTGCAACTGGGACAGCGATTTTATTAACAGTAATTATTACAATTTTAATTACGAA
GTTAAAATGGAAAAGTGCAGGTGCTTTATTGGTCGAAGCAATTAAAGAATTATGGTTACC
GATCCTTACAATTTCAGCTATCCTAGCTATTGCTAAAGTCATGACATACGGTGGTTTGAC
TGTAGCAATTGGACAAGGTATTGCTAAAGCGGGAGCAATTTTCCCATTATTCTCTCCAGT
ATTAGGTTGGATTGGTGTGTTTATGACTGGTTCAGTTGTAAATAACAATACTTTATTCGC
ACCTATTCAAGCGACAGTGGCACAACAAATTTCAACAAGCGGTTCATTACTTGTGGCAGC
TAACACTGCAGGTGGTGTAGCAGCGAAACTTATTTCACCACAATCAATTGCCATTGCGAC
TGCAGCTGTTAAAAAAGTTGGTGAAGAATCAGCATTATTAAAAATGACGCTAAAATACAG
TATTATATTTGTTGCTTTTATTTGTGTTTGGACGTTTATACTAACGTTAATATTCTAAAT
ATAAATAATGTTGTCACTTGGATTCAAATGACATTTTAAATCTAATTATTCATGAATCGA
ACTAGTACGAAATGCAATGAGCATCTTGTCTAGTTCGATTTTTTAATGTCTAAAAATGTC
GTATATGTAATCAGAGTAGAAAGTGTTGAGGCGTTTCAGAAGTTGTTTAGAAAAGTAAGT
AAAATAAAAAATGCACTGAGCAACAAAAGATGTTGCTAGTGCATTTAGATGATTCTTATC
ATTTCAAATAAGAATGTGTTAATCAACGTATATAAGTTAAAATTGGTTTGGATAAAATGA
TATCTATCGTTGTGTATTGTTTGTTTTTATAGTTCACGACGACGTCCAGCTAATAACGCT
GCACCTAACGCTAATGATAATCCACCAAATACAGTTGTACCGATGAATGGATTTTCTTCA
CCAGTTTCTGGTAATGCTTGAGCTTTGTTAGCATCTGCATGGTTTGCTGGTTGCTTCTTA
TCAACAACAAGTTCTTGACCAGGTTTGATCATGTTTTTATCAGCTAATTTGTTATCTGCA
GCAATTTTGTCAGCAGTAGTGCCGTTTGCTTTTGCAATGTCATTTACTGTATCACCAGGT
TTAACGACATGTACTCCGTTGCCGTCTTCTTTGCCAGGTTTGTTGCCGTCTTCTTTACCA
GGCTTGTTGTTGTCTTCTTTGCCAGGTTTTTTGTTGTCTTCTTTGCCAGGTTTGTTGCCG
TCTTCTTTACCAGGCTTGTTGTTGTCTTCTTTGCCAGGTTTTTTGTTGTCTTCTTTGCCA
GGTTTGTTGCCGTCTTCTTTACCAGGCTTGTTGTTGTCTTCTTTACCAGGTTTTTTGTTG
TCTTCTTTACCAGGCTTGTTGCCGTCTTCTTTGCCAGGCTTGTTGTTGTCTTCTTTGCCA
GGTTTGTTGCCGTCTTCTTTACCAGGTTTGTTGTTGTCTTCCTCTTTTGGTGCTTGAGCA
TCGTTTAGCTTTTTAGCTTCTGCTAAAATTTCTTTGCTCACTGAAGGATCGTCTTTAAGG
CTTTGGATGAAGCCGTTACGTTGTTCTTCAGTTAAGTTAGGTAAATGTAAAATTTCATAG
AAAGCATTTTGTTGTTCTTTGTTGAATTTGTTGTCAGCTTTTGGTGCTTGTGCATCATTT
AGCTTTTTAGCTTCTGCTAAAAGGTTAGCGCTTTGGCTTGGGTCATCTTTTAAGCTTTGG
ATGAAACCATTGCGTTGTTCTTCGTTTAAGTTAGGTAAATGTAAGATTTCATAGAAAGCA
TTTTGTTGTTCTTTGTTGAATTTGTTATCCGCTTTCGGTGCTTGAGATTCATTTAACTTT
TTAGCTTCTGACAATAGGTTAGCACTTTGACTTGGGTCATCTTTTAAGCTTTGGATGAAA
CCATTGCGTTGTTCTTCGTTCAAGTTAGGCATGTTCAAGATTTCATAGAAAGCATTTTGT
TGTTCTTTGTTGAAATTGTTGTCAGCTTTCGGTGCTTGAGATTCGTTTAATTTTTTAGCT
TCACCTAAAACGTTAGTGCTTTGGCTTGGATCATCTTTAAGGCTTTGGATAAAACCATTG
CGTTGCGCTTCGTTTAAGTTAGGCATGTTCAAAATTTCATAGAAGGCGCTTTGTTGATCT
TTGTTGAAGTTATTTTGTTGCGCATCAGCTTTTGGAGCTTGAGAGTCATTAAGTTTTTTA
GCTTCACCTAAAACGTTAGCACTTTGGCTTGGATCATCTTTAAGGCTTTGGATAAAACCA
TTGCGTTGATCAGCATTTAAGTTAGGCATATTTAAGACTTGATAAAAAGCATTTTGTTGA
GCTTCATCGTGTTGCGCAGCATTTGCAGCAGGTGTTACGCCACCAGATATAAGTAATGTA
CCTAAAGTTACAGATGCAATACCTACACCTAGTTTACGAATTGAATAAATGTTTTTCTTT
TTCAAATTAATACCCCCTGTATGTATTTGTAAAGTCATCATAATATAACGAATTATGTAT
TGCAATACTAAAATCTATATTTATAATTAAATTTAAAGGTAAGTTTTACAACTTATAAAA
TAAATATTTTGCTGAAAGATTTATTCAGAGAGTAAAAGGCTTAAAACCGCAAAATCACGC
TATTTCGATTAATAAAAACAGATAAAATATAGAGATATTTTTTATAATGAAAGCGGTTTA
ATACATATGAGTTAAAAAATATTTTTAAGAATAAAGTGGGGCTTTGAATGTGCTGAGGTT
TTATTAAAAAATAGAAAACACAAGTGCACTTTAGAATACAGCACACTTGCGTAATAGAGA
TATTATTCAAAAACAAGATGTAAATGATCTTTATCTGCTAATAATTGATTCACTTGAGCT
AATAATTGTTCAGCATGGTCTTGCTGCGCGTCATCCATATGAATTAAAATTTTTCTTTCA
TCTTCAGTTGAGCGTTCTTTTATTAGATAGCCTTGCTTTTTTAAATTATTGAGAGCTCTA
ACAGTTTGAGGGTATTTATGGTGGATTGTTTCAATTAAATCTTTAAGAAGAACGATGTTT
TTATTTTGAGAAGTGATAATAGCTAGAATTGTGAATTCTACAAAACTTAATGTTAGATGT
TTTTTGATAATATTCTTGAAATACATTGTATACATCATCAAGTTTAGAAATTCTTTACTA
TCTTTTGGTATCATCTGTGATTCACTTTGATCTGCAAGGTTAAATTGTTTAATGATTTGA
TCAAACAATGTAACACGTTCTGCAATTTTCTCTCGTTGTTCTTCAGATATTGAAATGTAA
GTATTACGCTCATCAATTTTACTTCGAACTTTACTAATATATGAATGTTTCACAAGTACT
TTTATATGCTGTACTAAATCCGATTGTTTATAACATAAATCTGAAACAATCTTCTTAAAT
GGAAGTGTGTTTTCTTGCTGATGAAATAAATAAGTCAGTAATATAAATTCTTTTATAGTC
ATATCGACTTCAGGCTTGACTTTTTTCTTAAAACGAAACATATATGCTTCAATGATTATA
AAATCTCTAATTTTGTCATGGTTATTATATTTCATTGTTTTATCTCCTTGTATATGCACT
TTATTTTAATATAACACAATATAATAAGAAAAATAATCCATAATTTACAATTAAAAATAA
TATGATATTTTTATTAAAATTTGTGTTTTTGAATAAATGACATTATCAAACACTATATTT
AAATAAGAAATAGTTATCGATATTTGAAAAATCGAAGAATATTGATTGATATTATAGAAT
ATGAGTCAGTGTTATTTGTTTATAAAGTATTAATATGTAATTAAGAAAGTCGACGCTTGT
TAACAATAACGACAACTATATGTATAAAAAAACCTCGCAACTGTTAGTTAGCTTAAACAT
TTTGCTAACGTTGTTGTGAGGTCATTTTGTTTTAATAATATCGTTATAACTTTTTCACGG
TTAATAATAAGTATATGAAGAATGGGGCACCAAAAGCAGCAATAAATACACCTGCTGGCA
CTTCTTTAGGCAAGAATAAGGTACGCCCAATTAAGTCTGCAATAACAATTGATATGGCAC
CAATCATTGCTGACATTAGTAACTTTTTAGCATAACTTCCGCGAACGATTGTTTTCGCGA
TATGTGGTGCGATTAAACCGACAAACCCAATGTTACCTACTAAACTGATTGCCATAGATA
CGAGTATAGTAGAAGTGATTAATTGGATTAGTTTCATACGTTGTACATGTAAGCCTAAGC
CAATCGCTACAGGGTCATCAAGTATAGATATTTTCATTTTTGGTATAACAAGAAATAACA
ACGGCACAACAGCTAAAATAACCATACCCAAAATGATTGTATCTTTAAACGTAGCACCGT
AAAGACTTCCGACTAGCCATGTATAAGCTTTGGCAGCAGATAATTGCTTCGTTGTAATGA
GTAATCCTTGGACAAGCGCAATAAACAACGTTTGCATCGAAATACCGATGATTATGAGTG
TTGTCGGGCGTATTTGTCCTTTCGTTTGAAACACTAATAGTATCATCATTGCAACTGCGC
CACCTAATACTGCAAATAGTGGAAGTAAATGTATTGTTAAATGGCTGAAAAATGCAATAA
AGACAACAGCACTTAAGCTAGCACCACCTGTGATACCGATAATATCAGGTGAGGCAATTG
GATTTTTTAATACATTTTGCAACATTAAACCACTCATTCCTAGTGCGGCACCTGCTAAAA
TCGCAAGTGTAATGCGAGGTAAGCGTAATACTTCTAAAGTGAATTGATCCATACTGTCAT
TTGGATTTATAAAGTACATCAGTACGCGTTGTAATGGTATAAAGCTTGAACCAATCATCA
TACTTACCACTGAAACGATGGCTAAAAAGATTAACGCGAAGATGAGATGGTAATTGTCTT
TTTTATTAATCTTTTCGGTCATAAGCGTTGACGTCCTTTCTTCATAATATAGATTAAGAC
AATAGCGCCAATGACAGCGGTAACGACACCGATAGGCAACTCTAGTGGCTTAATTATTAT
ACGAGCAACAATGTCTGAAATGATCATTAGGATTGCTCCAGCTAATGCAGTAAAAGGAAT
TAAATACTTATAGTTTGGTGGTAATAATCGTTTGCTAATATTCGGTACGATAAGACCCAC
AAAGACGATTGATCCAGCTACGGCTACCGAAATACCGGCTAACATACTGATGAGCATAAT
AATCATCCATTTGATTAATTTTATGTTTTGACCGAGTCCAGTGGCAATGTCGTCACTTGT
CATCAAGATGTTGATGTGTGCAGCCATGCTAAATGCAATTAAAATAAGTATCAATACAAG
CGGAATAATCCATGGGATATCCCAAATGTTACGTAATGAAACGGAGCCACTCAACCAAAA
TAATAGGCCTTGTAAGTCTGTTTCGTTCATAATAAGTATGCCTTGAGTAAAGGCTGTAAA
TAGCATCGCAATTGCAGCACCTGCCAAAATGACACGGTGAGGTGAGAATAGGGTTTGTCT
AAACATACCTAGTGCAACGACTAAGACTGTAACAACAATAGCCCCCAAAAATGCAATAAC
TACAATCATTTTAAAAGATTGAATTTGGATAAATGTAATACTAAAAATGACAAAAAATAC
TGCGCCTGCATTGACACCGAAAAGCCCTGGTGAGGCTATTGGGTTTCGTGTAAGTGCTTG
CATCAACAAACCTGAGACAGCAAGGGCAGCACCAGTCAATAACGCAATGATTGTTCTCGA
CGCCCGTGCACCAGTGACAACATCATGTAAATCGTTTTCACTATCAAAGTTGAATAACGC
CTGTATCACCGTACCTGGTGACACAAGCGTATTTCCAATCATTAAACTTAAGATAGCTAC
TATTGCAAGACATAAACCAGCAATAACGATTTGGTATTTTGGTTTAAGTAGCATCGTAAA
ACTCCTTAATTATTTTGATTGTTTTTCAATATTTAACTTTTCATATAAATCGTCAATCAA
TTTTAATGATGATTTATATCCGCCAGCTAAGTTCCAAGTGATTTCATCTAAATCATCAGA
TACTTGGTTGTTTTTAACTGCGTCTAAATTTTTCCACTCTTTACTTGAAGTCCATTCGCT
TTCAGTCTTTTTAACTAATGCAGCATCTTTCGCATTTGGATCTGATTTTACTACAAAAAT
ATGATCAGCGTTCATTAATGGAATGCTTTCTTTAGATGTAAGTTGGATAATATCTTTACC
ATTATCAACTTGTTTTTGTAAGTCTTTATTACGTTTGAATCCTAAATCATTTAAGATTTC
ACCAGCATATCCACCAGCATAAATTCTTGTATGATCAGCACGGAAGTTAACAACTGAAGC
TTTCAATGGCCATGCATCTTTATACTTTGCTTTTGCATCTTTTTGGAATGCAGCTACTTT
ATCATCGTACTTTTTAAGTAAATCTTCAGCTTCTTTTTCTTTCCCTAAAGCTTTCCCCAT
TAACTTAGTTGTATCTTTGAATTTGAAAACTGTATCAGTAGAAACTGTTGGTGCAATTTT
AGATAATTGATCGTAAACTTTTTCGTTTCTAACTTTTGACGCGACAATTAAGTCCGGTTT
TAATTTAGAGATTTCCTCTAAGTTAGGTGCAGGTTCTTGACCTACAATCTTAGTATCTTT
TAAATCATTTTTTATGTATTCGAATTTCGGTTTTTGTGTCCATGATTCTACAGCACCTAC
AGGTTTAACACCTAAAGATACAGCGACGTCAGTGGCACCTTGATATAGCGTAACAACACG
CTTTGGTTTCCCTTTAATTTCAGTTGTACCCATTGCATGTTTAATTGAAGTTGTTTCCTT
ATCTTTGTTATCAGATGATTGTTTATTTGAATTCCCACTACATCCTGCTAAAACAAGTAG
GAAAGCAAGCGTAACAACAAGCATTTTAATTACTTTATTCATTGACTAATTAGCCTCCTT
CGTGATGTATGACAATGAGAATCATTATCACGATTTAGTATGAATTAAATTTTTTCCTAA
GTCAATAAAATATTTATGATTTACATGCAACTTATAATTATTTGACATATAAATGCATAA
AAAATATAATCCTAATTACTTGATAGTGAGAATCATTATCAATTAGGTAACACACAATAT
TATAGAATTTTAAATTTGAGGAGGAAGCGCTTTTGATTGAAAAAAGTCAAGCATGTCACG
ATTCATTGTTAGATTCTGTAGGGCAAACACCTATGGTTCAACTTCATCAACTATTTCCGA
AACATGAAGTGTTTGCAAAGTTAGAGTATATGAATCCTGGAGGCAGCATGAAAGATCGAC
CTGCCAAGTACATCATTGAACATGGTATTAAACATGGTTTAATCACTGAGAATACACATT
TAATTGAAAGTACTTCTGGTAATTTAGGCATTGCGTTGGCAATGATAGCTAAAATCAAGG
GATTAAAACTCACGTGTGTTGTTGATCCTAAAATATCACCAACAAATTTGAAAATTATTA
AAAGTTATGGTGCCAATGTAGAAATGGTTGAAGAACCTGATGCACATGGGGGTTATTTAA
TGACTCGTATTGCAAAGGTGCAAGAACTGTTAGCCACTATTGACGATGCATATTGGATTA
ATCAATATGCGAATGAGTTAAATTGGCAATCCCATTATCATGGTGCAGGCACAGAGATTG
TTGAAACAATTAAGCAACCTATAGATTATTTTGTCGCGCCAGTCAGCACGACAGGTAGCA
TTATGGGTATGAGTAGAAAAATAAAAGAAGTGCATCCAAACGCACAAATTGTTGCTGTTG
ATGCGAAAGGGTCAGTCATTTTTGGTGACAAACCTATTAATAGAGAATTACCTGGTATCG
GTGCTAGTCGTGTACCCGAAATATTGAATAGATCAGAAATTAATCAAGTGATCCATGTAG
ATGATTATCAATCTGCTTTGGGCTGTCGAAAACTGATTGATTATGAAGGCATATTTGCCG
GAGGTTCAACAGGCTCGATTATTGCAGCGATTGAGCAGTTGATAACGTCAATTGAAGAAG
GTGCAACAATTGTCACGATTTTACCAGATCGAGGCGATCGTTACTTAGATTTAGTTTATT
CAGATACATGGTTAGAAAAAATGAAATCAAGACAAGGAGTTAAATCAGAATGAATAGAGA
GATGTTGTATTTAAATAGATCAGATATTGAACAAGCGGGAGGTAATCATTCACAAGTTTA
TGTGGACGCATTAACAGAAGCATTAACAGCCCATGCGCACAATGATTTTGTACAACCGCT
TAAGCCGTATTTAAGACAGGATCCTGAAAATGGACACATCGCAGATCGAATTATTGCAAT
GCCAAGTCATATCGGTGGTGAACACGCAATTTCAGGTATTAAGTGGATAGGTAGTAAGCA
CGACAATCCATCGAAACGTAATATGGAGCGTGCAAGTGGCGTCATTATTTTGAATGATCC
AGAAACGAATTATCCAATTGCAGTTATGGAAGCAAGTTTAATTAGTAGTATGCGTACTGC
AGCAGTTTCAGTGATTGCAGCAAAGCATTTGGCTAAAAAAGGATTTAAAGACTTAACAAT
CATTGGATGCGGGCTAATCGGAGACAAGCAATTACAAAGTATGTTAGAGCAATTCGACCA
TATTGAACGCGTGTTTGTTTACGATCAATTCTCTGAAGCATGTGCACGCTTTGTTGATAG
ATGGCAACAACAGCGTCCGGAAATTAATTTTATCGCGACAGAAAATGCTAAAGAGGCAGT
ATCAAATGGTGAAGTAGTCATTACATGTACCGTAACGGATCAACCATACATTGAATATGA
TTGGTTACAAAAGGGTGCATTTATTAGCAACATTTCTATCATGGATGTGCATAAAGAAGT
CTTTATTAAAGCTGACAAAGTCGTAGTAGATGACTGGTCACAATGTAATCGAGAAAAGAA
AACTATTAACCAATTGGTGTTAGAAGGTAAATTCAGCAAAGAAGCTCTTCATGCTGAACT
AGGACAACTTTTGACAGGTGACATACCAGGACGTGAAGACGATGATGAAATCATATTACT
TAATCCGATGGGTATGGCTATCGAAGATATTTCAAGTGCTTATTTTATTTATCAACAGGC
ACAACAACAAAATATTGGGACAACATTGGACCTATATTAAGAATGCGAGGTGTCTGAACA
TTGCAGAATCATACAGCAGTCAATACAGCACAAACGATAATATTAAGGAATTTAGTTGAT
GCATTATTGTTTGAAGATATAGCCGGAATTGTATCGAATAGTGATATTACTAAAGAAAAT
GGACAAACGCTTTTGATATACGAACGTGAAACACAACAAATAAAGATACCTGTTTATTTT
AGTGCTTTAAATATGTTTCGTTATGAAAGCTCACAACCAATTACGATAGAAGGAAGGGCG
TCTAAGCAACCTTTAACAGCAGCTGAATTTTGGCAAACAATTGCTAATATGAATTGTGAT
TTAAGTCATGAATGGGAAGTGGCTCGAGTTGAAGAAGGACTGACTACTGCTGCCACACAG
CTTGCTAAACAATTATCAGAATTAGATTTAGCGTCACATCCTTTTGTGATGTCAGAGCAG
TTTGCAAGTTTAAAAGATCGTCCATTTCATCCATTAGCTAAAGAAAAAAGAGGATTAAGA
GAAGTGGATTATCAAGTGTATCAAGCTGAATTAAATCAATCATTTCCTTTAATGGTTGCA
GCAGTTAAAAAGACACATATGATTCATGGCGATACTGCAAATATCGATGAATTAGAAAAT
TTGACAGCACCTATAAAAGAACAAGCGACAGACATGTTAAATGATCAAGGGTTATCAATA
GATGACTATGTACTATTTCCGGTACATCCTTGGCAATATCAGCATATTTTGCCGAACGTC
TTTGCGAAAGAGATTAGTGAAAAGTTGGTTGTACTATTACCGTTAAAATTTGGAGATTAT
CTGTCGTCTTCAAGTATGCGTTCATTAATTGATATTGGCGCACCGTATAACCATGTCAAA
GTACCATTTGCAATGCAGTCATTAGGCGCATTAAGGCTAACGCCTACGCGTTACATGAAA
AACGGAGAACAAGCAGAACAATTATTACGTCAGCTTATAGAAAAAGATGAAGCACTAGCT
AAGTATGTCATGGTTTGTGATGAAACAGCTTGGTGGTCATATATGGGTCAAGATAATGAT
ATTTTCAAAGATCAATTAGGTCATCTAACTGTTCAGCTAAGAAAATATCCCGAAGTGCTA
GCCAAAAATGATACGCAACAGCTAGTGTCAATGGCAGCACTCGCGGCAAATGATCGCACT
TTATATCAAATGATTTGTGGAAAAGATAATATTTCTAAAAATGATGTCATGACGTTATTT
GAAGATATCGCGCAAGTCTTTTTAAAGGTAACACTATCATTTATGCAATACGGCGCATTA
CCAGAGTTGCATGGTCAAAATATATTGTTGTCATTTGAAGATGGACGTGTACAAAAATGC
GTGTTACGTGATCATGATACTGTCAGAATTTATAAACCATGGCTAACAGCACATCAGCTT
TCATTGCCGAAGTATGTCGTCAGAGAAGATACACCTAATACGCTAATTAATGAAGATTTG
GAAACATTCTTTGCTTATTTTCAAACATTAGCTGTATCGGTAAATCTATATGCCATTATT
GATGCAATTCAAGATTTATTTGGTGTAAGTGAGCATGAACTTATGTCGTTGTTAAAACAA
ATTTTAAAAAATGAAGTGGCAACTATTTCATGGGTTACAACTGATCAGCTAGCTGTCAGA
CACATTTTATTTGATAAACAGACGTGGCCATTTAAACAAATTTTATTACCATTGCTATAT
CAACGTGATAGTGGTGGAGGTAGTATGCCTTCAGGTTTAACTACCGTACCAAATCCAATG
GTGACATATGATTAATCAGTCTATATGGCGCAGTAACTTTCGCATTTTATGGCTCAGTCA
GTTTATAGCGATTGCTGGACTGACAGTACTTGTGCCATTATTGCCAATTTATATGGCATC
ACTACAAAATCTATCAGTCGTAGAAATACAGTTGTGGAGTGGTATAGCGATTGCTGCTCC
AGCTGTAACGACGATGATAGCTTCGCCGATATGGGGGAAGCTAGGTGATAAGATCAGCCG
AAAATGGATGGTGTTAAGAGCGTTACTTGGTTTGGCGGTATGCTTATTTTTAATGGCATT
GTGTACGACACCATTACAGTTTGTACTTGTGAGGTTATTGCAGGGACTATTTGGTGGTGT
TGTTGATGCATCAAGTGCGTTTGCGAGTGCAGAGGCGCCAGCTGAAGATCGTGGAAAGGT
ATTAGGAAGACTGCAAAGTTCAGTCAGCGCAGGGTCTCTTGTGGGGCCATTAATTGGCGG
TGTTACAGCTTCGATATTAGGTTTTAGTGCGTTACTGATGAGTATTGCCGTTATTACTTT
TATTGTCTGTATTTTCGGTGCATTAAAATTGATTGAAACGACACATATGCCAAAATCACA
AACACCAAATATTAATAAAGGTATTCGCCGTTCATTTCAATGTCTATTATGCACACAACA
AACATGTCGATTTATTATCGTTGGCGTTTTAGCAAACTTTGCTATGTATGGCATGCTAAC
TGCATTATCACCACTTGCTTCATCAGTGAATCATACAGCGATAGATGACCGTAGTGTGAT
TGGATTTTTACAGTCCGCATTTTGGACGGCTTCGATATTAAGCGCGCCTTTATGGGGACG
CTTTAATGATAAATCATATGTTAAATCAGTATATATATTTGCCACGATTGCATGTGGTTG
TAGTGCGATACTGCAAGGTTTAGCGACGAATATAGAGTTTTTAATGGCTGCAAGAATACT
TCAAGGATTAACATATAGTGCATTGATTCAAAGTGTCATGTTTGTTGTCGTGAATGCGTG
TCATCAACAACTTAAAGGCACATTTGTTGGAACGACGAACAGTATGTTAGTTGTTGGTCA
AATTATTGGCAGTCTTAGTGGCGCTGCCCTTACAAGTTATACTACACCAGCTACTACGTT
TATCGTTATGGGCGTAGTATTTGCAGTAAGTAGTTTATTTTTAATTTGTTCAACCATCAC
TAATCAAATCAACGATCACACATTAATGAAATTATGGGAGTTGAAACAAAAAAGTGCAAA
ATAAAGAATTAATACAACATGCAGCGTATGCGGCTATCGAACGCATTTTAAATGAATATT
TTAGAGAAGAAAATTTATATCAAGTACCACCTCAAAATCATCAATGGTCTATACAATTAT
CAGAGCTCGAAACTTTAACGGGTGAATTTCGCTATTGGTCTGCGATGGGGCATCATATGT
ATCATCCAGAGGTATGGCTTATCGATGGAAAAAGTAAAAAAATAACAACTTATAAAGAAG
CAATTGCGCGTATTTTGCAACATATGGCTCAAAGTGCAGATAATCAAACGGCAGTGCAAC
AACATATGGCGCAAATTATGTCTGACATCGATAATAGCATTCATCGCACGGCGCGTTATT
TGCAAAGTAACACAATAGACTACGTAGAGGATCGTTATATCGTTTCAGAACAATCTTTAT
ACTTAGGTCATCCATTTCATCCGACTCCTAAGAGTGCAAGTGGGTTTTCAGAAGCAGATT
TAGAGAAATATGCACCCGAATGTCATACATCATTCCAATTGCATTATTTAGCTGTGCATC
AAGATGTTCTGCTCACGCGCTATGTAGAAGGTAAAGAAGATCAGGTTGAGAAAGTGTTGT
ATCAATTAGCAGACATAGATATATCAGAGATACCCAAAGATTTTATTTTATTACCAACAC
ATCCTTATCAAATCAATGTGTTGCGACAGCATCCACAGTATATGCAATATAGTGAACAAG
GTTTAATAAAAGACCTTGGCGTTTCCGGTGATTCAGTGTACCCGACGTCTTCGGTTAGAA
CTGTATTTTCAAAAGCATTAAACATTTATTTAAAATTACCGATACACGTTAAAATCACTA
ATTTTATACGTACGAATGACCTTGAACAGATTGAACGGACAATTGATGCCGCGCAAGTTA
TCGCATCAGTCAAAGATGAGGTTGAAACACCCCATTTTAAATTGATGTTTGAAGAAGGAT
ATCGTGCATTGTTACCGAATCCATTAGGGCAAACAGTTGAACCTGAAATGGATTTATTAA
CAAATAGTGCCATGATTGTTCGTGAAGGGATACCGAATTACCATGCTGATAAAGATATTC
ATGTATTGGCGTCATTATTTGAAACGATGCCTGATTCACCGATGTCTAAGTTATCACAAG
TGATTGAGCAAAGTGGTTTAGCACCAGAAGCATGGCTTGAATGTTATTTGAATCGTACAT
TATTGCCGATATTAAAGCTGTTTAGTAACACAGGCATTAGTCTAGAAGCACATGTACAAA
ATACATTAATTGAATTAAAAGATGGCATACCCGACGTATGCTTTGTCAGAGATCTTGAAG
GCATTTGTCTATCTAGAACGATTGCTACTGAAAAACAGCTTGTGCCAAATGTTGTGGCAG
CATCAAGCCCTGTTGTATATGCACATGATGAAGCATGGCATCGTCTTAAATATTACGTTG
TAGTAAATCACTTAGGACATTTAGTATCAACTATTGGTAAAGCGACTAGAAATGAAGTTG
TGTTATGGCAACTTGTAGCGCATCGTCTTATGACTTGGAAAAAAGAATACGCGAATAACG
CAGTATTTGTTGACTGTGTAGAAGATTTATATCAAACGCCGACCATTGCGGCTAAAGCGA
ATTTGATGAGTAAATTGAATGATTGTGGTGCAAACCCTATTTATACACATATACCAAATC
CAATTTGTCATAACAAGGAGGTATCGTATTGTGAATCAAACAATTCTTAATCGTGTAAAG
ACTAGAGTGATGCACCAACTGGTATCATCACTTATTTATGAGAATATTGTTGTGTATAAA
GCGTCATATCAAGACGGTGTCGGTCATTTTACAATAGAAGGACATGATTCAGAGTATCGT
TTTACTGCTGAAAAGACACATAGCTTTGATCGTATACGTATCACATCACCAATTGAGCGT
GTCGTAGGAGATGAGGCAGATACAACAACAGACTATACACAATTATTGAGAGAGGCTGTA
TTTACATTTCCTAAAAATGATGAAAAGCTAGAACAATTTATTGTTGAGTTATTACAGACA
GAATTAAAAGATACACAAAGTATGCAGTATCGAGAATCAAACCCACCAGCAACACCTGAG
ACATTTAACGACTATGAATTTTATGCGATGGAAGGGCATCAGTATCATCCAAGTTACAAA
TCACGTTTAGGATTTACGTTGAGTGATAATTTGAAATTTGGTCCTGATTTTGTACCAAAC
GTTAAACTGCAGTGGTTAGCTATCGACAAAGATAAAGTAGAAACGACGGTATCAAGAAAT
GTTGTAGTTAACGAAATGTTACGTCAACAAGTTGGCGATAAGACTTATGAACATTTTGTA
CAGCAAATTGAAGCGTCTGGCAAACATGTAAATGATGTTGAGATGATACCTGTACACCCA
TGGCAGTTTGAACATGTCATCCAAGTTGATTTGGCTGAAGAAAGGCTTAATGGCACAGTA
CTATGGTTAGGGGAAAGTGATGAGCTATATCACCCTCAACAATCGATTCGTACGATGTCG
CCAATAGACACGACAAAATATTATTTAAAGGTACCAATAAGTATAACGAACACTTCAACG
AAACGAGTGTTGGCGCCTCATACAATTGAAAATGCAGCGCAAATTACGGATTGGTTAAAG
CAGATACAGCAACAAGATATGTATTTAAAAGATGAATTAAAGACAGTTTTTCTAGGGGAA
GTCTTAGGACAGTCTTATTTAAATACACAACTTTCGCCTTATAAACAAACTCAAGTTTAT
GGTGCGTTAGGTGTTATATGGCGTGAAAATATATATCATATGTTAATCGATGAAGAGGAT
GCGATACCATTTAATGCACTTTATGCAAGTGATAAGGATGGTGTACCATTCATTGAAAAT
TGGATTAAACAATATGGTTCTGAAGCTTGGACAAAGCAATTTTTAGCTGTAGCGATTCGT
CCAATGATTCATATGCTTTATTATCACGGTATTGCCTTTGAATCGCATGCACAAAATATG
ATACTCATTCATGAAAATGGTTGGCCTACACGTATTGCCTTAAAAGATTTCCACGATGGT
GTTCGTTTTAAGCGTGAGCATTTAAGTGAAGCAGCTTCACACCTGACATTAAAGCCAATG
CCAGAAGCACATAAAAAAGTGAATAGTAATTCATTTATTGAAACAGATGACGAACGTTTA
GTACGCGACTTTTTACATGATGCATTTTTCTTTATTAATATCGCCGAAATCATCTTATTT
ATTGAAAAGCAATATGGTATCGATGAGCAGCGACAATGGCAATGGGTTAAAGACATTATC
GAGGCGTATCAAGAAGCATTTCCAGAGTTGAATAACTATCAACATTTCGATTTGTTTGAA
CCTACGATTCAAGTTGAAAAGTTAACGACACGTCGATTATTAAGTGACTCCGAGTTAAGA
ATTCATCATGTTACAAATCCATTAGGTGTAGGAGGTATCAATGATGCAACAACTATCTCT
GAAACATAGATTAAACAATGGTGATTCAGTTTATGGCATTTTTAATTCTATACCGGACCC
ATTGATGATCGAGGTTATCGCAGCAAGCGGGTATGACTTTGTTGTGATTGATACAGAACA
CGTGGCGATTAATGATGAGACACTAGCGCATTTAATTCGTGCAGCTGAAGCAGCGCATAT
TATACCAATTGTACGTGTCACTGCAGTGATAGATAGAGATATCATTAAAGTGTTAGATAT
GGGTGCGAGAGGTATTATTGTGCCACACGTTAAAGATCGTGAGACAGTTGAGCATATTGT
GAAATTAAGTCGTTATTACCCGCAAGGATTAAGAAGTTTGAATGGTGGTCGCATGGCAAG
ATTTGGACGTACACCATTACTTGATGCAATGGAGATGGCTAATGAGCATATTATGGTGAT
TGCCATGATAGAAGATGTTGAAGGGGTTATGGCCATTGACGATATAGCTCAAGTCGAAGG
TTTAGACATGATAGTCGAAGGTGCCGCAGATTTATCGCAGTCACTTGGCATACCATGGCA
AACGCGTGATGATCAAGTAACATCACATGTTCAACATATTTTTGAGGTTGTGAATGCACA
TGGTAAACATTTTTGTGCATTACCACGTGAAGATGAAGATATTGCAAAATGGCAGGCACA
AGGTGTACAAACATTTATTTTAGGTGATGATCGCGGAAAAATATATCGCCATTTAAGTGC
ATCTCTAGTGACGTCTAAACAGAAAGGGGATGATGGCTAATGCGTATAGTTCAACCTGTT
ATTGAACAATTAAAAGCACAATCTCATCCAGTTTGTCATTATATCTATGATTTAGTCGGA
CTGGAACATCATTTGCAACATATTACATCGTCATTGCCGAGTAATTGTCAAATGTACTAT
GCAATGAAAGCAAATAGTGAACGAACAATCCTAGATACAATTAGTCAGTATGTTGAAGGA
TTCGAAGTTGCATCTCAAGGTGAAATAGCAAAAGGTCTTGCTTTTAAACCAGCAAATCAT
ATTATTTTTGGTGGCCCTGGTAAGACAGACGAGGAACTAAGATATGCAGTAAGTGAAGGT
GTTCAGCGTATTCATGTTGAAAGTATGCATGAATTACAACGGCTAAATGCCATCTTAGAA
GATGAAGATAAGACACAACACATTTTATTGCGTGTTAATTTAGCAGGACCATTTCCCAAT
GCAACGTTGCATATGGCAGGACGCCCAACACAATTTGGTATTTCTGAAGACGAAGTTGAT
GATGTCATTGAAGCTGCGCTAGTAATGCCAAATATTCATCTAGATGGCTTTCATTTTCAT
TCTATTTCTAACAATTTAGACTCGAATTTACATGTCGATGTAGTGAAACTTTATTTTAAA
AAAGCAAAATCATGGTCTGAAAAACATCGATTTCCACTCAAACATATCAATCTTGGTGGT
GGCATAGGCGTTAACTATGCAGATTTAACTAGCCAATTTGAGTGGGATAATTTTGTAGAA
AATTTTAAAACACTTATCGTTGAGCAAGAAATGGAAGATGTGACATTGAACTTTGAATGT
GGGCGCTTTATTGTGGCACATATTGGTTACTATGTGACAGAAGTGCTAGATATTAAGAAA
GTGCATGGTGCTTGGTATGCCATTTTAAGAGGAGGTACGCAACAATTTAGACTGCCGGTA
TCTTGGCAGCATAACCATCCTTTTGAAATTTATCGTTATAAGGACAATCCATATTCATTT
GAAAAAGTTTCAATTTCGAGACAGGACACAACGTTAGTCGGTCAATTATGTACACCGAAA
GATGTCTTTGCTAGAGAAGTACAGATAGACGCAATCAGTACAGGCGACGTTATTGTTTTC
AAATATGCAGGTGCATACGGATGGTCTATTTCACATCACGATTTCTTAAGCCATCCACAT
CCTGAATTTATTTATTTAACGCAAACAAAGGAGGATGAATAACTATTGAATCATATTCAT
GAACATTTAAAATTGGTACCAGTAGATAAGATTGATCTTCACGAAACATTCGAACCTTTA
AGATTGGAAAAGACGAAAAGTAGTATTGAAGCAGATGATTTTATACGTCATCCTATTTTA
GTGACAGCGATGCAACATGGTAGATATATGGTTATAGATGGTGTGCATCGGTATACAAGT
TTGAAAGCGTTAGGATGTAAGAAAGTTCCAGTGCAAGAAATCCATGAAACACAATATTCA
ATTAGTACATGGCAACATAAAGTTCCATTTGGTGTGTGGTGGGAAACGTTACAACAAGAA
CATCGCTTGCCATGGACTACTGAGACAAGACAAGAAGCGCCATTTATTACGATGTGTCAT
GGTGATACAGAACAATATTTGTATACAAAAGATTTAGGCGAAGCACATTTTCAAGTATGG
GAAAAGGTTGTCGCAAGTTATAGTGGTTGTTGTTCTGTAGAGAGAATTGCACAAGGTACA
TATCCTTGTCTTTCTCAACAAGATGTACTCATGAAGTATCAGCCATTGAGTTATAAGGAA
ATTGAAGCGGTTGTTCATAAAGGGGAAACTGTGCCAGCAGGTGTGACACGCTTTAATATT
TCAGGACGATGTCTTAATCTTCAAGTACCACTGGCATTACTTAAACAAGATGATGATGTT
GAACAACTGCGTAATTGGAAGCAGTTTTTAGCAGATAAGTTTGCCAATATGAGATGCTAT
ACTGAAAAAGTATACTTGGTGGAGCAATAGTTTTACTGTGATGTTGAGGGAAATATGATG
ATTTAGCGTATTGATAGCGAAAATATAATAAAACAATATAGTGTGGAGAACTTTTGATAT
TTTATAAATATTGAAGTTCTCCATTTTTGTATTTTGCATATAAAAATTAAATAAAATAAG
GTATATTAAGGTAAAGTATAAATTTTAAATAAATGGGGAATGAGTATGAATACGGATTTA
ATTATAGGAAAAATAGCAATTTGGATAGGCATCGTAGTTCAAATATGTTATAACGTCGTC
ATTGTTAGCATGACAACCTTCATCTTTTTTATAAATACTGAAGGAGCAAGCCCTGAAATA
GCTGTTTTAATAGCATTAGTAATCATTCTTATCTTAACTTTACCACCTATCCTAACCGTG
ATTAACTTAGAGAATAAAATGGAAGTAAAAGGTACGCTTTTTATTGTTTATGCGATTGTG
GCATTTTGTATGTTTAATTACCTTTCATCAATGTTATGGGTGGTTTGCGGCATTTTTCTT
ATTTGGACTAAATTTTCAAAAGATGGGTCAACAGGTAAGAATGAAAATGAAAAAGTTGAT
ATTGAAAGTACAGAGAATCAATTTGAATCTAAAGATAAAATCACTAAAGAATAAAGAGAA
TATTTAAGGCGGAGTATAAATATTAAATAAATGGGGAATAGACATGGAAAAAAATGTAGA
AAAATCATTCATAAAGATAGGTTTATATTTTCAAATAGCTTATATAGTACTCATGGCTAT
AACTTTATGTGGGTTTGTAATTTGCTATGGACTAATTTTCGGCCTTTTCTATTTATTATC
AGGTAGCAGAGCTGATTATTTAATAGTAACAATAGTTATATCGGCAATAATTTCTATATT
TGTAATTATACTTTCAATCGTACCTGTCATCGTATTGGCATCTGACTTATTTAAAGAAAG
GATTTCAAAAGGTGTCATATTAATTGTATTGGCTATTATCGCTTTAGTATTATGCAACTT
TGTATCTGCAATACTCTGGTTTGTTTCAGCCATATCTATTTTAGGTAGAAAAAAATTAGT
ATCTACAGCAGATACTACCACTATTCAAAAAAGTAAAGGGAACGCAAATCAAGCATCACA
TAAAGACACGTGTAAAAAGGAACTTGATAGTCAAGACATGATGGAACATCCTGAGTTTAA
AAATCCCACGACTAAAAACCTAGAAGGATTAAACGAAGAAATACATAAAGATGAAGCTAC
AACTAAAGTTGACAGTGATAACACGCAACCGCCGATTGAATCAAAAGACCATGTCTCGAA
AAAAGATTGATGACAAACTAATCGAGAGACTTAAAAAAATAATATTCAACATAAGAACTT
TTAAAACGACATTTAAACGCATTGCCAATCACTAATGGTAGTGCGTTTAACTATACCTTA
AATATCTGAATATTTTGTTAAATGGAGCTACCTTTGTTGTACTATTCAAATGAAGAGGAG
TAAAATGTAATTAAAGGAAAGTAATTTGAGGAGTGATCTTTATGACAAACAACAAAGTAG
CGTTAGTAACTGGCGGAGCACAAGGGATTGGTTTTAAAATTGCAGAACGTTTAGTGGAAG
ATGGTTTCAAAGTAGCAGTTGTTGATTTCAATGAAGAAGGGGCAAAAGCAGCTGCACTTA
AATTATCAAGTGATGGTACAAAAGCTATTGCTATCAAAGCAGATGTATCAAACCGTGATG
ATGTATTTAATGCAGTAAGACAAACTGCAGCTCAATTTGGCGATTTCCATGTCATGGTTA
ACAATGCCGGCCTTGGACCAACAACACCAATCGATACAATTACTGAAGAACAGTTTAAAA
CAGTATATGGCGTGAACGTTGCAGGTGTGCTATGGGGTATTCAAGCCGCACATGAACAAT
TTAAAAAATTCAATCATGGTGGTAAAATTATCAATGCAACATCTCAAGCAGGCGTTGAGG
GTAACCCAGGCTTGTCTTTATATTGCAGTACAAAATTCGCAGTGCGAGGTTTAACACAAG
TAGCCGCACAAGATTTAGCGTCTGAAGGTATTACTGTGAATGCATTCGCACCTGGTATCG
TTCAAACACCAATGATGGAAAGTATCGCTGTGGCAACAGCCGAAGAAGCAGGTAAACCTG
AAGCATGGGGCTGGGAACAATTTACAAGTCAGATTGCTTTGGGCAGAGTTTCTCAACCAG
AAGATGTTTCAAATGTAGTGAGCTTCTTAGCTGGTAAAGACTCTGATTACATTACTGGAC
AAACAATTATTGTAGATGGTGGTATGAGATTCCGTTAATAATCATCCACTAATGATAAAT
AAATCCTTATTGTTAAGTTTAATCACTTAGCAGTAAGGATTTTTTAGTACACTTAGAAGG
GAGTGTATTGGTAGAAAATTAATAAGCGAAGTTCTTAAGTGAGTTATGATGTCACAGTCT
AATGCATCAGTTGAAAGCATTACTAGTATTAACACACCCAAGATATTATAAAACAACACA
AAAACGTCGCTATCTAATTTATCTCGATAAAAATTCACAAAGTTATCTCATTTTATTTTT
ATAAATAAAAAATATCGATAAAAAGCTTACAATACTTTATGTTTTTATGATATATTTTTA
ATGTATAAATGAGGTGGAAGATTTGGAAAGAGTTTTGATAACTGGTGGGGCTGGTTTTAT
TGGGTCGCATTTAGTAGATGATTTACAACAAGATTATGATGTTTATGTTCTAGATAACTA
TAGAACAGGTAAACGAGAAAATATTAAAAGTTTGGCTGACGATCATGTGTTTGAATTAGA
TATTCGTGAATATGATGCAGTTGAACAAATCATGAAGACATATCAATTTGATTATGTTAT
TCATTTAGCAGCATTAGTTAGTGTTGCTGAGTCGGTTGAGAAACCTATCTTATCTCAAGA
AATAAACGTCGTAGCAACATTAAGATTGTTAGAAATCATTAAAAAATATAATAGTCATAT
AAAACGTTTTATCTTTGCTTCGTCAGCAGCTGTTTATGGTGATCTTCCTGATTTGCCTAA
AAGTGATCAATCATTAATCTTACCATTATCACCATATGCAATAGATAAATATTACGGCGA
ACGGACGACATTAAATTATTGTTCGTTATATAACATACCAACAGCGGTTGTTAAATTTTT
TAATGTATTTGGGCCAAGACAGGATCCTAAGTCACAATATTCAGGTGTGATTTCAAAGAT
GTTCGATTCATTTGAGCATAACAAGCCATTTACATTTTTTGGTGACGGACTGCAAACTAG
AGATTTTGTATATGTATATGATGTTGTTCAATCTGTACGCTTAATTATGGAACACAAAGA
TGCAATTGGACACGGTTATAACATTGGTACAGGCACTTTTACTAATTTATTAGAGGTTTA
TCGTATTATTGGTGAATTATATGGAAAATCAGTCGAGCATGAATTTAAAGAAGCACGAAA
AGGAGATATTAAGCATTCTTATGCAGATATTTCTAACTTAAAGGCATTAGGATTTGTTCC
TAAATATACAGTAGAAACAGGTTTAAAGGATTACTTTAATTTTGAGGTAGATAATATTGA
AGAAGTTACAGCTAAAGAAGTGGAAATGTCATAAAAATAACATTGAAGATGTTCATATAA
ATAAAAATTATAATTATCAAAGAAAATTAGATGCACTCGAAGAAGTGAGAAAAGACTATT
ACCCAATTAAACGTGCGATTGACTTAGTATTAAGTATCGTTTTATTATTTTTAACATTTC
CGATTATGTTCGTATTCGCCATTGCTATCGTCATAGATTCGCCAGGAAACCCTATTTATA
GTCAGGTTAGAGTTGGGAAGATGGGTAAATTAATTAAAATATACAAATTACGTTCGATGT
GTAAAAACGCAGAGAAAAATGGTGCGCAATGGGCTGATAAAGATGATGATCGTATAACAA
ATGTCGGGAAGTTTATTCGTAAAACACGCATTGATGAATTACCACAACTAATTAATGTTG
TTAAAGGGGAAATGAGTTTTATTGGACCACGCCCGGAACGTCCGGAATTTGTAGAATTAT
TTAGTTCAGAAGTGATAGGTTTCGAGCAAAGATGTCTTGTTACACCAGGGTTAACAGGAC
TTGCGCAAATTCAAGGTGGATATGACTTAACACCGGAACAAAAACTGAAATATGACATGA
AATATATACATAAAGGTAGTTTAATGATGGAACTATATATATCAATTAGAACATTGATGG
TTGTTATTACAGGGGAAGGCTCAAGGTAGTCTTAATTTACTTAATAAGTTCAAATAAAAG
TTATATTTTAAAGATTGTGACCAATTGTTACAGTATAACGAGGAATCCCTTGAGACAGTA
TCAAATGGCATTAAGAAATATGTGCCATCATTGATTTGCATGGCTATAAATACTATTCAT
CTGATGAGATAGCCATGTTAAGAAATTGAAAGTATAGCATTAAAGGGGTTTGTAACAGTT
GAAAATTATATATTGTATTACTAAAGCAGACAATGGTGGTGCACAAACACATCTCATTCA
ACTCGCCAACCATTTTTGCGTACACCATGATGTTTATGTCATTGTAGGCAATCATGGACC
AATGATTGAACAACTAGATGCAAGAGTTAATGTAATTATTATCGAACATTTAGTAGGTCC
AATTGACTTTAAACAAGATATTTTAGCTGTCAAAGTGTTAGCACAGTTATTCTCGAAAAT
TAAACCTGATGTTATCCATTTACATTCTTCCAAAGCTGGAACGGTCGGACGAATTGCGAA
GTTCATTTCGAAATCGAAAGACACACGTATAGTTTTTACTGCACATGGATGGGCTTTTAC
AGAGGGTGTTAAACCAGCTAAAAAATTTCTATATTTAGTTATCGAAAAATTAATGTCACT
TATTACAGATAGCATTATTTGTGTTTCAGATTTCGATAAACAGTTAGCGTTAAAATATCG
ATTTAATCGATTGAAATTAACCACAATACATAATGGTATTGCAGATGTTCCCGCTGTTAA
GCAAACGCTAAAAAGCCAATCACATAACAATATTGGCGAAGTAGTTGGAATGTTGCCTAA
TAAACAAGATTTACAGATTAATGCCCCGACAAAGCATCAATTTGTTATGATTGCAAGATT
TGCTTATCCAAAATTGCCACAAAATCTAATCGCGGCAATAGAGATATTGAAATTACATAA
CAGTAATCATGCGCATTTTACATTTATAGGCGATGGACCTACATTAAATGATTGTCAGCA
ACAAGTTGTACAAGCTGGGTTAGAAAATGATGTCACATTTTTGGGCAATGTCATTAATGC
GAGTCATTTATTATCACGATACGATACGTTTATTTTAATAAGTAAGCATGAAGGTTTGCC
AATTAGCATTATCGAAGCTATGGCTACAGGGTTGCCTATTATAGCCAGTCATGTTGGCGG
TATTTCAGAATTAGTAACTGATAATGGTATATGTATGATGAACAACCAACCCGAAACTAT
TGCCAAAGTCTTGGAAAAATATTTAATAGACAGTGATTACATCAAAATGAGTAATCAATC
TAGAAAACGTTATTTAGAATGTTTTACTGAGGAGAAAATGATTAAAGAAGTGGAAGACGT
TTATAATGGAAAATCAACACAATAGTAAATTACTAACATTGTTACTTATCGGTTTAGCGG
TTTTTATTCAGCAATCTTCGGTTATTGCCGGTGTGAATGTTTCTATAGCTGACTTTATCA
CATTACTAATATTAGTTTATTTACTGTTTTTCGCTAACCATTTATTAAAGGCAAATCATT
TTTTACAGTTTTTCATTATTTTGTATACATATCGTATGATTATTACGCTTTGTTTGCTAT
TTTTTGATGATTTGATATTTATTACGGTTAAGGAAGTTCTTGCATCTACAGTTAAATATG
CATTTGTAGTCATTTATTTCTATTTAGGGATGATCATCTTTAAGTTAGGTAATAGCAAAA
AAGTGATCGTTACCTCTTATATTATAAGCAGTGTGACTATAGGTCTATTTTGTATTATAG
CTGGTTTGAACAAGTCCCCTTTACTAATGAAATTGTTATATTTTGATGAAATACGTTCAA
AAGGATTAATGAATGACCCTAACTATTTCGCGATGACACAGATTATTACATTGGTACTTG
CTTACAAGTATATTCATAATTACATATTCAAGGTCCTTGCATGTGGTATTTTGCTATGGT
CTTTAACTACAACGGGGTCTAAGACTGCGTTTATCATATTAATCGTCTTAGCCATTTATT
TCTTTATTAAAAAGTTATTTAGTAGAAATGCGGTAAGTGTTGTGAGTATGTTAGTGATTA
TGCTGATATTACTTTGTTTTACCTTTTATAATATCAACTACTATTTATTCCAATTAAGCG
ACCTTGATGCCTTACCGTCATTAGATCGAATGGCGTCTATTTTTGAAGAGGGCTTTGCAT
CATTAAATGATAGTGGGTCTGAGCGAAGTGTTGTATGGATAAATGCCATTTCAGTAATTA
AATATACACTAGGTTTTGGTGTCGGATTAGTGGATTATGTACATATTGGCTCGCAAATTA
ATGGTATTTTACTTGTTGCCCATAATACATATTTGCAGATCTTTGCGGAATGGGGCATTT
TATTCGGTGCATTATTTATCATATTTATGCTTTATTTACTGTTTGAATTATTTAGATTTA
ACATTTCTGGGAAAAATGTAACAGCAATTGTTGTAATGTTGACGATGCTGATTTACTTTT
TAACAGTATCATTTAATAACTCAAGATATGTCGCTTTTATTTTAGGAATTATCGTCTTTA
TTGTTCAATATGAAAAGATGGAAAGGGATCGTAATGAAGAGTGATTCACTAAAAGAAAAT
ATTATTTATCAAGGGCTATACCAATTGATTAGAACGATGACACCACTGATTACAATACCC
ATTATTTCACGTGCATTTGGTCCCAGTGGTGTGGGTATTGTTTCATTTTCTTTCAATATC
GTGCAATACTTTTTGATGATTGCAAGTGTTGGCGTTCAGTTATATTTTAATAGAGTTATC
GCGAAGTCCGTTAACGACAAACGGCAATTGTCACAGCAGTTTTGGGATATCTTTGTCAGT
AAATTATTTTTAGCGTTAACAGTTTTTGCGATGTATATGGTCGTAATTACTATATTTATT
GATGATTACTATCTTATTTTCCTACTACAAGGAATCTATATTATAGGTGCAGCACTCGAT
ATTTCATGGTTTTATGCTGGAACTGAAAAGTTTAAAATTCCTAGCCTCAGTAATATTGTT
GCGTCTGGTATTGTATTAAGTGTAGTTGTTATCTTTGTCAAAGATCAATCAGATTTATCA
TTGTATGTATTTACTATTGCTATTGTGACGGTATTAAACCAATTACCTTTGTTTATCTAT
TTAAAACGATACATTAGCTTTGTTTCGGTTAATTGGATACACGTCTGGCAATTGTTTCGT
TCGTCATTAGCATACTTATTACCAAATGGACAGCTCAACTTATATACTAGTATTTCTTGC
GTTGTTCTTGGTTTAGTAGGCACATACCAACAAGTTGGTATCTTTTCTAACGCATTTAAT
ATTTTAACGGTCGCAATCATAATGATTAATACATTTGATCTTGTAATGATTCCGCGTATT
ACCAAAATGTCTATCCAGCAATCACATAGTTTAACTAAAACGTTAGCTAATAATATGAAT
ATTCAATTGATATTAACAATACCTATGGTCTTTGGTTTAATTGCAATTATGCCATCATTT
TATTTATGGTTCTTTGGTGAGGAATTCGCATCAACTGTCCCATTGATGACCATTTTAGCG
ATACTTGTATTAATCATTCCTTTAAATATGTTGATAAGCAGGCAATATTTATTAATAGTG
AATAAAATAAGATTATATAATGCGTCAATTACTATTGGTGCGGTGATAAACCTAGTATTA
TGTATTATTTTGATATATTTTTATGGAATTTACGGTGCTGCTATTGCGCGTTTAATTACA
GAGTTTTTCTTGCTCATTTGGCGATTTATTGATATTACTAAAATCAATGTGAAGTTGAAT
ATTGTAAGTACGATTCAATGTGTCATTGCTGCCGTTATGATGTTTATTGTGCTTGGTGTG
GTCAATCATTATTTGCCCCCTACAATGTACGCTACGCTGCTATTAATTGCGATTGGTATA
GTAGTTTATCTTTTATTAATGATGACTATGAAAAATCAATACGTATGGCAAATATTGAGG
CATCTTCGACATAAAACAATTTAAGTATCGGTAACGCTATACTTTAGAAATTTAAGATTA
AGAAGAAAAGGCAATTTCTTATTGAAAAATGGAAGTTGTCTTTTTAATTCTCTTTAAAAG
CGGGAAACAAAAGCAGTTAAATGCCTTTTTGCATTCAATATTAAATATTATATCAATTTC
GAATATTTAAATTTTATATAATTGGATATAACAAATAAATAATAATTATTGCAAAACACA
CCCGAAATTAATTATTATAAAAGTATATTCATAAAAGGAGGAATATACTTATGGCATTTA
AATTACCAAATTTACCATATGCATATGATGCATTGGAACCATATATAGATCAAAGAACAA
TGGAGTTTCATCACGACAAACATCACAATACGTACGTGACGAAATTAAACGCAACAGTTG
AAGGAACAGAGTTAGAGCATCAATCATTAGCGGATATGATTGCTAACTTAGACAAGGTAC
CGGAAGCGATGAGGATGTCAGTCCGTAATAATGGCGGTGGTCATTTTAACCATTCATTAT
TCTGGGAAATACTATCACCTAATTCTGAAGAAAAAGGTGGCGTAATAGATGACATCAAAG
CGCAGTGGGGCACTTTAGATGAATTTAAAAATGAATTTGCAAATAAAGCAACAACATTAT
TTGGATCAGGTTGGACTTGGTTAGTTGTTAATGATGGCAAATTAGAAATTGTGACAACGC
CAAACCAAGATAATCCATTAACAGAAGGCAAAACACCAATCTTACTATTTGATGTTTGGG
AGCATGCCTACTATCTGAAATATCAAAATAAACGTCCAGACTATATGACTGCATTTTGGA
ATATTGTTAACTGGAAAAAAGTTGATGAATTATACCAAGCAGCAAAATAATATAACTTAA
TATAATTGAGGTGGAGCATCTACAAGGTGTTCCACTTTTTTGTACTTAATATCTTTACTT
ATTTGTTTTTGTGTAATGGGATAGCACGTAAAAGTGGCAAAATAATAAGATAAATTTCAA
ACTCGAAATACCTTATTATTGTTGACTAAAACGATGACTTAAATGTTATATACATTAGAC
AACACTATTAATTAATCAAGATATTGTCATTAAATAAATTGACAAAATAAGTAATTATTG
TGAATCTAAAGTGAAATTTTTATAAAAAATTGTAATGATTCAAAAATTTTGTTGCATTTC
TTTTGTAATCATATGATAATGTAAATGTAATCAAATTGTAATATAAGGGGAAAAGACAAT
GAAAAAATTAGCAACAGTAGGTTCTTTAATTGTAACAAGCACTTTAGTATTCTCAAGTAT
GCCTTTTCAAAATGCGCATGCCGACACAACTTCAATGAATGTGTCGAATAAACAAAGCCA
AAATGTACAAAATCATCGTCCTTATGGCGGAGTAGTACCACAAGGAATGACGCAAGCACA
ATATACTGAATTAGAGAAAGCTTTACCCCAATTAAGCGCTGGCAGTAATATGCAAGACTA
TAATATGAAATTGTATGATGCGACGCAAAATATTGCTGATAAATACAATGTGATAATTAC
AACTAATGTAGGGGTATTTAAACCACATGCTGTTAGAGATATGAATGGCCATGCGTTACC
TTTAACAAAAGATGGCAATTTTTATCAAACGAATGTAGATGCAAATGGTATTAATCATGG
TGGTAGTGAAATGGTGCAAAATAAAACAGGTCATATGAGTCAACAAGGCCATATGAATCA
GAACACACACATGAACCAACAGCCACACATGCAACAAGGTCATATGCAATCATCAAACCA
TCAAATGATGAGTCCAAAAGCAAATATGCATTCATCAAATCATCAAATGAACCAAAGTAA
CAAAAAAGTTTTACCAGCTGCTGGTGAAAGTATGACATCAAGTATTCTTACTGCAAGTAT
TGCCGCACTACTATTAGTATCTGGGTTATTCTTAGCATTTATACGACGTTCAACAAATAA
ATAAACATAATACGATTAATAATAGAAAAATCGTGTGATTATCTGAGCGAGCCTAGGACA
TAAATCAATGTCCTAGGCTCGCTAATGTTATATTGGCAGTAGTTGACTGAATGAAATTGC
GCTTGTAACAAGCTTTTCCATTTCTTACTAACTCCCTAAATAGTCATCAAAAAATTTCTT
ATATTTTAATAATTTTTAATAATCCGATTGTCTTATACGTGTCAGTGTTAATTCAGATAT
TTCCTGTGGAATATACCACTTATTAATCATAATTGGATAAGGTGTTTGTGCGTACAGTGT
TTCAATAATCAGCCAACAATGTGTATCACCATCAAACACGTGACTATGATTTTTGAAGTG
GGGCGCTTTGGTAATAGACATTTTTAAATCTGATTGATATGCATTGCTATAAATCGTTTG
CTCAACGAATGTCTTCATATCGTCTTCGTTTTGTGTATTCACTTTAAATGTGTCAATGAC
ATTTAACGGTATAAAGGTAAAGCAAAATGCATCAGCTTGCTTAGAATGATTGTCCTTTTT
TTGATAATAGCGTTCCATTGCAATGACGGCAGAAGGATGGTTTGCAAACAAATGATTTGT
ATATTCACTTTCTAAATCAACACGATAATTAATTGATGACATAGATACGCGAGCTAGCAA
TATTTGATCAAGTGGATGCTTAAATTGATCCATACTTGAAGCGTGTTGGGCATTTGTTTG
TGGAATAACAAAGTGTCCCTTCCCTCTTGTACTCTCTACGATGCCATCTTCGGCTAACAA
TTTTATAGCTTGGCGCAAAGTCATACGACTGACATCAAAGCGCGCACAAAGTTCCTTTTC
AGTAGGTAATGCATGGCCACTCGGATATTTTCCTATTTGAATTTCTTTATATAACGTATT
ATAAATCGTTAAAAATTTTGGTTGTGTTTGCGTCACGTAGACAACCTCCATAAAGTTACT
TAATCACTCTCATCATACAATAATTTTTACTCGAATTGGAAAAATTATAAAAATTAAATA
TAGATAGACTTTGAAAATTAGTTTTATACAAGGTTAGTAGCTGTAACTGTAAAATGTTCT
TAATATTGTCAAAATGTAATGCTTGAAAGCGCTTTTAAAAAATATTATTATATACATGGT
TAGACAAATAGACAAATCACTATACAAATATTGGGAGGAATATTTTATGAAATCAACACC
ACACATTAAACCAATGAATGACGTCGAAATTGCAGAAACGGTTCTATTGCCAGGAGATCC
GTTAAGAGCTAAGTTCATTGCAGAAACTTATTTGGATGATGTGGAACAGTTCAATACAGT
GCGAAACATGTTTGGTTTTACCGGAACATATAAAGGTAAAAAAGTTTCTGTCATGGGTTC
AGGTATGGGTATGCCATCTATTGGCATTTACTCTTATGAATTAATTCATACATTTGGTTG
TAAAAAATTAATTCGCGTTGGCTCTTGTGGCGCGATGCAAGAAAACATTGATTTATATGA
TGTGATTATTGCACAAGGTGCCTCTACTGATTCAAATTACGTTCAACAATATCAATTACC
AGGTCATTTTGCGCCAATTGCTTCTTATCAATTATTAGAAAAAGCAGTTGAAACAGCACG
TGACAAAGGTGTACGTCATCATGTAGGTAATGTGTTATCAAGTGATATTTTCTATAACGC
GGATACAACAGCGAGTGAACGTTGGATGCGTATGGGTATTTTAGGTGTAGAAATGGAATC
AGCTGCATTATACATGAATGCAATTTACGCTGGTGTCGAAGCATTAGGTGTGTTCACAGT
GAGCGATCATTTAATTCATGAAACGTCAACAACACCTGAGGAAAGGGAACGTGCATTTAC
AGATATGATTGAAATTGCACTGTCATTGGTGTAGATGATTATGAATGTTGAATATTCTAA
AATAAAGAAAGCAGTACCTATTTTATTATTCTTATTTGTATTCAGTTTGGTTATAGACAA
CTCATTTAAATTGATTTCTGTAGCCATTGCTGATGACTTAAACATATCTGTAACGACAGT
AAGTTGGCAAGCGACATTAGCCGGTTTAGTAATTGGTATTGGCGCTGTAGTATACGCTTC
ATTATCTGATGCCATTAGTATACGCACACTATTTATTTATGGCGTGATATTAATCATTAT
CGGATCAATTATTGGTTACATTTTCCAACATCAATTCCCATTACTTTTAGTTGGACGTAT
TATTCAAACTGCCGGTTTAGCTGCTGCAGAGACATTATATGTGATATATGTTGCAAAGTA
TCTTTCTAAAGAGGACCAGAAGACTTACCTTGGCTTAAGTACGAGCAGTTATTCCTTGTC
ATTAGTTATCGGTACATTATCAGGTGGATTTATTTCTACGTATTTACACTGGACAAATAT
GTTTTTAATTGCATTAATCGTAGTATTTACGTTGCCATTCCTATTTAAATTATTACCAAA
AGAAAATAATACGAATAAAGCTCATTTAGATTTTGTTGGCTTAATTCTAGTGGCAACTAT
TGCTACAACAGTCATGCTGTTTATTACGAACTTTAATTGGTTATATATGATTGGTGCCTT
AATTGCGATTATCGTTTTTGCGCTATATATTAAAAATGCGCAACGTCCATTAGTAAATAA
ATCATTTTTCCAAAATAAACGTTATGCTTCATTTTTATTTATAGTATTTGTAATGTATGC
TATTCAATTGGGTTATATTTTTACGTTCCCATTCATAATGGAACAAATTTATCATCTTCA
ACTAGACACAACATCACTGTTATTAGTACCGGGTTATATTGTAGCAGTCATCGTTGGTGC
ACTAAGTGGTAAAATCGGCGAATATCTGAATTCAAAACAAGCGATTATCACAGCAATTAT
TTTAATCGCACTGAGCTTGATTTTACCTGCATTTGCAGTAGGTAATCACATTTCAATCTT
CGTCATTTCTATGATATTCTTTGCAGGTAGCTTTGCTTTAATGTATGCACCTTTACTTAA
CGAAGCCATTAAAACAATAGATCTTAATATGACAGGTGTGGCTATTGGTTTTTATAATTT
AATTATTAATGTGGCGGTATCTGTAGGTATTGCGATTGCTGCGGCTCTAATCGATTTTAA
AGCATTAAATTTCCCAGGCAATGATGCATTAAGTTCACATTTCGGTATTATTTTAATTAT
TTTAGGTTTAATGAGTATTGTCGGATTAGTTTTATTCGTCATCTTAAATCGTTGGACACA
ATCTGAAAAATAAATAGATATAAATTCGCGAGATATATTCGTATTTATAGTAAAATTAAA
TAAAGAGATTATATAACACGAGGAGTAGTAAGTATGAAATTTGAGAAATATATAGATCAC
ACTTTATTGAAGCCTGAGTCAACACGTACGCAAATCGATCATATCATCGATGAAGCGAAA
GCATACAATTTTAAATCTGTATGTGTGAATCCAACGCATGTAAAATATGCAGCAGAGCGA
CTAGCTGATTCAGAGGTGCTAGTTTGTACGGTAATAGGATTCCCATTAGGTGCGTCGACA
ACTGCAACGAAAGCATTTGAAACAGAAGATGCAATTCAAAATGGTGCAGATGAAATTGAC
ATGGTCATCAACATCGGCGCATTAAAAGATGGACGTTTTGATGATGTACAACAAGACATT
GAAGCAGTGGTTAAAGCTGCGAAAGGTCACACAGTAAAAGTGATTATTGAGACGGTATTG
TTGGACCATGACGAAATTGTAAAAGCGAGTGAATTAACAAAAGCGGCTGGTGCGGACTTC
GTTAAAACTTCAACAGGTTTTGCAGGTGGCGGTGCGACTGCAGAAGACGTTAAATTAATG
AAAGATACAGTAGGTGCTGATGTAGAAGTAAAAGCATCAGGTGGCGTACGTAATTTAGAA
GATTTCAATAAAATGGTTGAAGCAGGTGCGACACGTATTGGTGCGAGCGCAGGCGTTCAA
ATTATGCAAGGTTTAGAAGCAGATTCAGATTACTAATATATATAAAATTTGGGAGTGATA
GCTATGACAAGACCATTTAATCGTGTACATTTAATCGTAATGGATTCAGTAGGTATTGGT
GAAGCGCCAGACGCAGCTGATTTTAAAGATGAAGGTTCACATACTTTAAGACATACTTTA
GAAGGCTTCGATCAAACTTTACCAAACCTTGAAAAGTTAGGTCTAGGGAACATCGATAAA
TTACCAGTAGTAAATGAAGTTGAACAACCAGAAGCATACTATACTAAATTGAGTGAAGCT
TCAGTTGGTAAAGATACAATGACTGGTCACTGGGAAATTATGGGATTAAATATTATGCAG
CCTTTTAAAGTATACCCTAACGGATTCCCTGAAGAGTTAATTCAACAAATTGAAGAAATG
ACAGGTCGTAAAGTTGTTGCTAACAAACCGGCATCGGGTACGCAAATTATCGATGAGTGG
GGCGAGCACCAAATGAAAACTGGTGACTTAATTGTTTATACAAGTGCAGACCCAGTATTG
CAAATTGCTGCACATGAAGACATTATCCCATTAGAAGAGTTATATGATATTTGTGAAAAG
GTTCGTGAGTTGACAAAAGACCCTAAATATTTAATTGGTCGTATTATCGCACGTCCATAT
GTTGGTGAACCAGGAAACTTTACACGTACATCTAATCGACATGACTATGCGTTAAAACCA
TTTGGTAAAACTGTCTTAGATCATTTGAAAGACGGTGGTTATGATGTCATTGCCATCGGT
AAAATTAATGACATTTATGATGGTGAAGGTGTAACAGAAGCGGTTCGTACGAAGAGTAAC
ATGGACGGTATGGATCAATTGATGAAAATTGTTAAGAAAGATTTCACAGGTATTAGCTTC
TTAAACTTAGTAGACTTTGATGCATTATACGGTCATCGTCGTGATAAACCAGGTTATGCA
CAAGCAATTAAAGATTTCGATGATCGCTTGCCAGAACTGTTTAGCAACTTAAAAGAAGAC
GATTTAGTAATTATTACAGCAGACCATGGTAATGACCCGACAGCGCCAGGTACGGACCAT
ACGAGAGAATATATCCCAGTAATTATGTACAGTCCGAAATTTAAAGGTGGTCATGCACTA
GAAAGTGATACTACATTCAGTTCTATCGGTGCAACTATAGCAGATAATTTCAACGTAACA
TTACCAGAGTTCGGTAAAAGTTATTTAAAGGAATTGAAATAGAATAAATTTAGATATAAT
AAAAACAGCAGTGAAGTTAACTATAACAATAGTTTTCTTCACTGCTGTTTTTATTATAAT
AGAGAAACGTAAGACGGTAGGACCTCTTATTTAGGAGTATCCTGATTTAATGTTAAACAA
TACGTTTTCGGATTGAACCGGAAATTAAATCTACAATTGCGACCATTAGTACTAAACCGA
TTAATATAATACCTACACGGTCCCAAGAACGTGTTTGAATGGCAAATATGAGTGGTGTCC
CGATACCACCAGCCCCAATTAGCCCCAGTATAGAAGCTGAACGTAAGTTTAGTTCAAAGC
GATAAAGTATGAGAGATAGAAAGGCAGGCATAATTTGTGGTATGACTGCAAATACGAGTG
TTTTAATCTTATTCGCACCACTGGCCTTTAATGATTCTATAGCACTGAAATCTAGACCTT
CAATATCTTCAGCTAAAAGTTTCCCAAGCATACCTACAGAATGGATACCTAAAGCTAATA
CACCTGAAAATGAACCTGGGCCAACAGCTTTGATAAATATAAGTGCCATTACAATTTCTG
GGAAGACACGTATAACACTTAAAATAAATTTGCTAACACCTGAAACCGGGCGTAACTTTA
CCATATTATTTGCACCTAGAAATGCTAATGGAATACAGATAATTGCGGCGATGAAAGTAC
CTACAACGGCTATCGCAAAGGTTTCAAGTAAACCACGTAATAAGTCTTCGCCATCTGGTA
TATAGATATAGCTGATGTCAGGATGGAATAATCCGCTGAATATGGATTTTAAGATTTCTA
ATGATTTACTTTTAAGTTCTAAACTTGGTACACCTGCAAATGCCCAGATGATAATAGCTA
AGACAACAATTGCAATAAGCCATCTTTTAATCAATTTTCGTTTGTGTGCTTTTGTGTGAA
CATTATATTTTGCTATTTCCTGTGTCATGCGAGATGTGCCCTCACTTTCGTACTGATGTA
ATCAATGACGACGACAATAACTAAAGTAAATAAAATAATCGTTGCTGTTTTTGGATATTG
AAATAAACCAAGTGTTTGATCATAAAACAATCCAATACCGCCAGCGCCGACTAATCCAAG
CACAGCTGAAGCACGTATATTTACTTCAAATGCATATAATACGTATGACATAAATGACGA
TATGGCTTGTGGTACAACACCGAAAACAATCCATTTTATTTTATTAGCGCCAACAGCCGT
CATTGCTTCCATTGGACCTGGATCTATCGTTTCCAATGATTCATATAATAATTTTCCAAT
AATACAGATAGTTAAAATAAACAATGCTAATATCCCTGGAATTTGACCGATTCCAAATAC
AGCCACAAAGATTGCTGCTAATAACAAATCTGGAATAGTACGAACTATATTTAAAATAAA
GCGCGAGGGTATTGAAATCCACTTTTGATGAACGATATTGCTAGCACATAATAACGCAAT
TGGTATTGAAACGATGCTACCTAATACTGTACTTACGATAGCCATTCGAATGGTATCTAA
CATTGGCGTTGTAATTTGTTGTAAATACTCGAAATCAGGTGGAATCATTTGTTTGAATAG
ATCACCTATTTGAGGTATTCCTATCATTAAATCTCCAAAATTAAACCCCGTATAAATGAA
GCTCCAAATGATAAGCACAATGATTAACATGAAGGTAAAACTCGTTTTTAAAGAAACCTT
TTTCTTTAAAAGGGAGTCATACTTTGTAGGTATTTCTAAAGGCATGTTAGTTCACTCCTA
GCTTTTCATCTTCTTTAATTGTACGTCCATATATTTCACTAAATACGTCATCTGTTGCTT
CAGATGCAGGACCATCATAGACAACCTCACCATCACGTAAACCAATGATGCGTGTGCCAT
ATTCTTTTGCCAAGTCAACAAAATGTAAATTAATTAAAATTGTGATGCCTAATTCTTGGT
TGATTTTTCTTAAATCATCCATAACCTGTTTCGTAGTTAATGGGTCTAATGAAGCAACTG
GCTCATCTGCAAGAATAATTTCAGATTCTTGGCATAGTGCACGTGCAATAGATATACGTT
GTTGTTGACCTCCTGATAATTCATCAGAGCGTTGATTATATTTATCTAAGATATTGACGC
GTTCTAGTGCATCCATTGCTTTAATTTTGTCTTCTTTTGGGAATAAACCTAATACCATTT
TCCAAGTAGGGTGATAACCTACACGTCCACTTAGTACATTTCGTAATACACTTGACCGTT
TAACTAAATTAAAATGTTGGAAAATCATACCTATATTTCGGCGCATTTCTAATAATGCTT
TACCATGGGCTTTAGTGATGGATTTGCCTTGGATGAAAATTTCACCTGACGTGATATCAT
GCAAACGATTTACAGATCTTAATAACGTGGATTTCCCAGCACCAGATAGTCCGACAATAA
CTGCAAATTCACCTTTTTCAATATTTAAGTTAATATTTTTCAAGCCTACATGACCGTTAG
GATAGACTTTACTGACGTTTTTAAATTCGATTTGACTCATGTTTGACACCTTTCTTTAAT
AAAGAAAAGCCAAGGTAAACTGAAATATCATAGACATTGGGTTTCTGTGTACAAATGGTT
TCAAATGTACAGCGACACCTTTCTATATCTGTTTCAGTTTAGCGCCTAGCTTTTCAATAT
TTATCTAGAATATATCTATTGAACGAAAGCTTTTAATACCAAATTCGATAATGATTATTT
CATATCTTTAACTAATTTTTCGTACTCTCTTACAATGTCGAAATTTGAATCTTTCGTTTC
TGTGTATCCTTCATGTGAATAAACTTCGCTAATAATTTTGTGACCTTCTTTTGATTTAGC
AATGTCTATAAAAGCTTTTTTCAATTTTTCTTGAAAATCTTTATCCATATCTGGTCTTAC
AGAAATTGTGTCATTCGGAATAGCTTGTGTTAATTTTAAAATTCGTGTGTCTTTAAATAC
ATTTGGTTGGTCTTTTTTCACAGTATTACGTGCATCGTTAAATACAGCTGCAGCATCTAC
ATCTCCATTTAATAATGAGATAACTGCTTGGTCATGACCTTTAACATTCACAATTTTCAT
ATCTTTAGTTGCATTAATACCTGCTTCGTTTTTTAACATCGCAAGTGGGAATGTATATCC
AGCAGTTGATGTTACATCTTGTAAGGCAATTTTCTTACCTTTTAAATCTTTCAAGCTTTT
AATTTTTGAGTCTTTTTTAACAAGAATTTCTGATTTATAGCTATCTACAAGTTCTTTACT
TGCTGAACCATCTTCTTTTACACCGAAACGTTGTGCTTGTAATAATAAATCAGCTGCTTT
TTGATCATGTGCTAATGTGTATGCCGTTGGTGGTAAGAAACCAACATCAACTTTTTTAGA
CTTCATAGCTTCAACAATTGTATTGTAGTTAGTTGATACAGACACTTTAACTGGAATCCC
TAATTCTTTAGATAGTAATTTTTCTAATGGTTTTGCTTTAGCTTCTAATGTTCCAGCATT
TTGCGAAGGTACAAATTGAACGGTTAATTCTTTAGGTTTGTATCCTCCTGATTTAGAATC
CGAATCATTACTAGCGTTCTTTTGATTATCTAAAGAACTTGAATTTCCACATGCTGCTGC
AAAAACAATGACTGCTAACATTAATACAAATAAACACTTAAAATTTTTCATTTGATAACT
GTCCCCTTCACATTCTTAATCGTGTAATATGTATGCAATGAAATTACACTTATAGCGTAC
CACATTTAAATGCGAAAAAGTATTTTATAAAAATGAATTTTAATAACTTTCTTTAAGAGT
TTGATAAGGTTTTGTAAATTTTTCGTTAAATTGCCCATATGCAACGAATTTTTATCCTAT
AATTCAAGAATAAATTTATTTTAAAAGGAGCCTCACAAAATGAAAAAAATATATAAGTCA
TTAACTGTCTCTGCAATTGTTGCAACGGTATCATTAAGTGCTTTACCGCAATCTTTAGCT
ATAACGCATGAATCGCAACCTACAAAGCAACAGCGAACGGTATTATTCGATCGTTCTCAT
GGTCAAACAGCTGGTGCTGCAGATTGGGTTAATGATGGTGCATTTTCAGATTATGCGGAT
TCAATACAAAAACAAGGTTATGACGTTAAAGCTATTGATGGTCATTCGAACATAACAGAA
GCAAGTTTGAAAAGTTCCAAAATATTTGTAATTCCTGAGGCTAACATTCCTTTCAAAGAA
TCAGAACAGGCAGCAATTGTTAACTATGTGAAACAAGGTGGCAATGTTGTCTTTATTTCA
GATCATTACAATGCTGACCGAAATTTAAATCGTATTGATTCATCGGAGGCAATGAATGGT
TATCGACGTGGAGCATATGAAGATATGTCGAAAGGTATGAATGCAGAAGAAAAAAGTTCT
ACTGCAATGCAAGGTGTGAAAAGTTCAGATTGGTTATCTACAAACTTTGGCGTACGTTTT
CGATATAATGCACTAGGTGATTTAAATACGAGCAATATTGTTTCTTCAAAAGAAAGTTTC
GGTATTACTGAAGGTGTGAAATCTGTCTCTATGCATGCCGGATCGACATTAGCAATTACT
AATCCAGAGAAAGCAAAAGGTATTGTGTATACACCAGAACAATTGCCAGCGAAAAGTAAA
TGGTCACATGCTGTAGATCAAGGTATTTATAATGGGGGCGGTAAAGCAGAAGGCCCCTAT
GTAGCAATTTCTAAAGTTGGAAAAGGTAAAGCAGCATTTATCGGTGATTCATCACTTGTG
GAAGATAGTTCGCCCAAATATGTAAGAGAAGATAATGGAGAAAAGAAGAAAACATATGAT
GGTTTTAAAGAACAAGACAACGGTAAGCTATTAAATAATATAACGGCTTGGATGTCTAAA
GATAATGATGGGAAATCACTTAAGGCGAGTGGCCTAACATTAGATACAAAGACTAAGTTG
CTTGATTTTGAACGACCAGAGCGTTCAACTGAGCCTGAAAAAGAGCCATGGTCACAACCG
CCGAGTGGTTATAAATGGTATGATCCAACAACATTTAAAGCAGGTAGTTATGGCAGCGAA
AAAGGCGCAGATCCTCAGCCAAACACACCAGATGATCATACACCACCAAATCAGAACGAA
AAAGTAACATTTGATATCCCGCAAAATGTTTCTGTAAATGAGCCATTTGAAGTGACAATA
CATTTAAAAGGATTTGAAGCAAATCAAACACTTGAAAATCTTAGAGTTGGTATTTACAAA
GAAGGCGGACGTCAAATCGGACAATTTTCAAGTAAAGATAACGATTATAACCCACCAGGT
TACAGTACTTTGCCAACAGTTAAAGCAGATGAAAACGGAAATGCTACAATTAAGATCAAT
GCTAAAGTACTTGAAAGTATGGAAGGTTCAAAGATTCGTTTAAAACTCGGTGACAAAACC
TTGATTACAACAGACTTCAAATAAATATATAATAGAAATAAGAAAGATGTTTGTGATTGA
AGGAGTGAGTGAGGATGTCAAACATAGCATTTTATGTCGTGAGCGACGTACATGGTTATA
TTTTCCCAACAGATTTTACGAGTAGAAATCAATATCAACCTATGGGATTGTTACTAGCGA
ATCATGTTATAGAACAAGACAGAAGGCAGTATGACCAAAGTTTTAAAATAGATAATGGTG
ATTTTTTGCAAGGGTCACCATTTTGTAATTACTTAATCGCGCATAGCGGCAGTAGCCAGC
CTTTAGTTGATTTTTATAATCGAATGGCATTCGACTTTGGTACGCTTGGTAATCATGAAT
TTAATTATGGATTGCCATACTTAAAAGACACTTTACGCAGACTCAATTATCCAGTTTTGT
GCGCTAATATTTATGAAAATGATAGTACATTGACTGATAACGGTGTGCAGTATTTTCAGG
TTGGAGATCAAACGGTTGGTGTGATAGGTTTAACGACACAATTTATTCCCCATTGGGAAC
AACCAGAGCATATTCAGTCACTTACATTTCATAGTGCTTTTGAAACACTTCAACAACACT
TACCCGAAATGAAGCGACATGCAGATATCATTGTGGTTTGTTACCATGGTGGATTTGAAA
AGGATTTAGAAAGTGGTACGCCGACCGAAGTGTTAACGGGTGAAAATGAAGGATATGCCA
TGTTAGAAGCGTTTTCTAAAGATATAGATATCTTTATTACGGGTCACCAACATCGACAAA
TTGCTGAAAGGTTTAAGCAAACGGCTGTGATTCAACCTGGTACGAGAGGAACAACTGTAG
GCAAAGTAGTCTTGAGTACTGATGAATATGAAAATCTATCCGTTGAATCATGTGAATTAC
TTCCTGTTATAGATGATTCCACATTTACTATTGATGAAGATGACCAACATTTACGAAAGC
AGTTAGAGGACTGGTTAGATTACGAAATTACTACATTGCCATATGATATGACGATTAATC
ATGCATTTGAGGCACGTGTGGCACCGCATCCTTTTACAAATTTTATGAATTACGCTTTAT
TAGAAAAAAGTGACGCAGATGTTGCCTGTACAGCTTTGTTTGATTCTGCTAGTGGTTTCA
AGCAAGTCATGACGATGCGAGATGTTATTAACAATTACCCATTTCCAAATACATTTAAAG
TTTTAGCTGTAAGTGGTGCCAAACTTAAAGAAGCCATTGAACGATCAGCAGAATATTTTG
ACGTGAAAAATGATGAAGTTAGTGTGAGCGCAGACTTCCTTGGACCCAAACCACAACACT
TTAATTATGATATATATGGTGGCGTAAGTTATACCATTCATGTTGGAAGACCAAAGGGAC
AACGTGTGAGCAATATGATGATTCAAGGTCACGCAGTTGATTTAAAGCAGACATATACAA
TTTGTGTAAATAATTATCGTGCAGTAGGCGGTGGTCAGTATGATATGTATATCGACGCGC
CAGTTGTAAAAGATATTCAAGTTGAAGGCGCACAATTACTTATTGATTTTTTATCAAATA
ATAATTTGATGCGCATCCCGCAAGTTGTTGATTTTAAAGTTGAAAAGTGACGGATATATG
TAAAACTTACTTGATTTTAATCGGGTAAGTTTTTGTTTTTGTTTAAACTAATCACTCTTA
AAAACCAATATACTTTAAGAAAAATGTTGATTTTACAAAAAATAAGGCTTATATTTTATA
TAACTTAATATTAGGAAGTGATTAATTTGGAAACAATTAAACAAGAAGTAAGAGAATCTA
TTGTTAAAGGAATTATCGCGGGATATAAGGACTATGTTAATGAGAGAAATGAAGTCAAGA
AACGTATGGTGATTAGTGATGCCTATGTGTACACCAAATCTAATCATATTGAAAATCAAG
TTGCTAAGCATTTGGAAAATTTTGTTAAGTATATTAAAGAAAATGCTGGACCATCATGGA
AGTATTTAAAGTTTATATTTAATAAAGATGAAGAGAAAAATAATATCATGTTTATATTGA
AAAATGAAGATTACTTTGATGAAAAAAATGTAAGCGTAGGGAAGAGTTTAGTTGCTGATA
AAAATCCAAAAAGTAAAAACTACCTAGAGGTACTTATGGCCAAGAATAGGGACATTAATT
TTGGTACTGTTGGAGAAGATTTTGAAATTGGGCATCAAATGACTGCAGATAGTATATTAT
TTAATATAAAAGAAGGCAGTAATAGAGATATTAATTCTTATTTTTTAATTATTACATATC
GTATTGATAAAGAATCAAAGCAATTAGCTGCAATCAAACAATGGTTACCAAATCCAGAAA
CAAATTCTGCAATTATGGTTGATGATTTGACAGAGTTAATAGAAAAAGTAATAGTAGAAA
GAGAAGATTATCATATTGACGAAGAAGAGTTAGAAGTACTTAAAAACGATGGAGAGTTAG
AACTCATAGATGTGGAACATGCATTTGGTATCAGTATCGATGAAGGTAACGATATGATTG
AAAGTGAAAGGTGAAGTTAATGTTTATTGGCAAGAATTTAGAATACGTGAGAAAGCTTAA
TGCTCTAAGTAGAAAAGAATTATCAGAAAAAATAAATGTGAGTGAACAAGCAATTTGGCA
ATATGAAACAAAAAATATGATGCCAGAAATTAGTAAAATTTATGATATGACATCTATTTT
TAATGTTAAATCTAGCTACTTTATTAGCGAGCAGCCCGAAGAGCTCCTAATAAATTCTGT
CGATAAACATAGTATAGCTTTTAGAGCAAAAAATTATAAAGTATCTACGAAACTATTAAA
TAAGCAATATTATCAAGCAATGTATTTATCTAATTTAACTAGCTACTTATTTTCTTTTGT
AACGATACCGGATAATATTATTTTATCTTTAATAAATAATTTAGATGAATTGTTGAATGG
CAATTTAGAATCACTAAATAAAAAAGAAAGCATAAAAGAAATTGCTAAAGTTGTGAGGGC
TAAAATTCTTCAAGATGAAAGCAACGAAGCACTATTATTTATGCTTGAAAAAGCGGGTAT
AGTTATATACGAAAAGCGAATTAATGATAGCATAGACGCATATAGTTTTTGGAGTAAAGA
TCAGACACCTTTTATTATACTGGGTACAAATAAGGGGGTAGCAGTTAGAAGGAATTTTGA
TCTTGCACATGAGCTGGGACATCTCGTTCTACATCGTCATATTCAATTCGACTTATTATC
TCCTGAAGAATATAAGACAATTGAACATGAGGCAGATATTTTCGCCTCTGAATTTTTACT
ACCTGAAGAAGCGTTTAAAAAAGACTTTGATCAAATGACCAAAAAATCAAATCCTGATTA
TTTAGCTGTATTGAAAGAAAAATGGTATGTTTCTATACAAGCAATTGCAATGAGAGCGTA
TTATCTAGGCCTAATGTCTAGTACTCAGTACAGATATTTTTGGGCATCATTAAATAAAAA
AGGCTATAAAAGTAAAGAGCCTTTAGACGACGTGATTGAAATGTCACGTCCTGTCAAAAT
GAATAGTTTATTAAAGTTGTATTTTGATAGAAATATACTGACACCACAAAAATTATTGAA
TTATTTAAAAGTCGATGAAACATTTTTGAATCATCTAGCAGGTATTAATTTAAAACTCTT
TAAGGATTATGTTAATGAAAATAGAGAATATAATATAACGAATCTATATAAATAAGGCAC
CAATATTTAAACCTCGAGCTGAAAAGATCATCATTTCAGTTCGAGGTTTTTTGTGTAACA
TCTGTTGATAGGTAGCGACAAGGACCTTTTAATGTTGTGTTTTGTGCGATATAACAAGCT
TTTTAGGCTATTAAAGAATATTCGGAATTAAATATATAATTATGAATAAATTATGTCATT
GAAAAAATTATGATTATAAAATCATTCTAAAAACACCGAAATAACAATGATTTCATGAAA
ACATTTATTTTAAAATTTGATATTTGTTCAAATAATATTCGAAATTAAACTTTTTTGTAT
AGAATTTTCTTTATATCCTGAGAGACATGTACTATAATGTTTGTGAAATAATTCACAAAG
TATAAAGGAGTGGTTGTATATGTTAACTATACCTGAAAAAGAAAATCGTGGATCGAAAGA
ACAAGAAGTGGCAATTATGATTGATGCTCTAGCTGACAAAGGGAAAAAAGCATTAGAAGC
ATTATCTAAAAAGTCACAAGAAGAAATTGATCATATTGTTCATCAAATGAGCTTAGCAGC
TGTTGATCAACATATGGTGCTAGCAAAATTAGCACATGAAGAAACTGGAAGAGGTATATA
CGAAGATAAAGCGATTAAAAATTTATACGCTTCTGAATATATATGGAATTCAATAAAAGA
CAATAAGACAGTAGGGGTTATTGGTGAAGATAAAGAAAAAGGATTAACGTATGTAGCGGA
ACCAATTGGTGTTATTTGTGGTGTTACGCCAACAACAAATCCTACGTCGACAACTATTTT
TAAAGCGATGATTGCAATTAAGACAGGAAATCCAATCATTTTTGCATTCCATCCAAGTGC
ACAAGAATCGTCGAAGCGTGCAGCAGAAGTTGTATTAGAAGCGGCAATGAAGGCAGGTGC
ACCTAAAGATATTATTCAGTGGATTGAAGTGCCTTCTATCGAAGCAACAAAACAATTAAT
GAATCACAAAGGTATTGCATTAGTTCTAGCAACTGGTGGTTCGGGCATGGTTAAGTCTGC
ATATTCAACTGGCAAACCGGCATTAGGTGTGGGACCAGGTAACGTGCCGTCTTACATTGA
AAAAACAGCACACATTAAGCGTGCAGTAAATGATATCATTGGTTCAAAAACATTTGATAA
TGGTATGATTTGTGCTTCTGAACAAGTTGTAGTCATTGATAAAGAAATTTATAAAGACGT
TACTAATGAATTTAAAGCACATCAAGCATATTTTGTTAAAAAAGATGAATTACAACGCTT
AGAAAATGCAATTATGAATGAACAAAAAACAGGTATTAAGCCTGATATTGTCGGTAAATC
TGCAGTTGAAATAGCTGAATTAGCAGGTATACCTGTCCCCGAAAATACAAAACTTATCAT
AGCCGAAATTAGCGGTGTAGGTTCAGACTATCCGTTATCTCGTGAAAAATTATCTCCAGT
ATTAGCCTTAGTAAAAGCCCAATCTACAAAACAAGCATTTCAAATTTGTGAAGACACACT
ACATTTTGGTGGATTAGGACACACAGCCGTTATCCATACAGAAGATGAAACATTACAAAA
AGATTTTGGACTAAGAATGAAAGCTTGTCGTGTACTTGTAAATACACCATCAGCGGTTGG
AGGTATTGGTGATATGTATAACGAATTGATTCCGTCTTTAACATTAGGTTGTGGTTCCTA
CGGTAGAAACTCAATTTCACATAATGTTAGTGCGACAGATTTATTAAACATTAAAACGAT
TGCTAAACGACGTAATAATACTCAAATTTTCAAGGTGCCTGCTCAAATTTATTTTGAAGA
AAATGCAATCATGAGTCTAACAACAATGGACAAGATTGAAAAAGTGATGATTGTCTGTGA
CCCTGGTATGGTAGAATTCGGTTATACAAAAACAGTTGAGAATGTATTAAGACAAAGAAC
GGAACAGCCTCAAATTAAAATATTTAGCGAAGTCGAACCGAACCCATCAACTAATACAGT
ATATAAAGGTCTGGAAATGATGGTTGATTTCCAACCGGATACAATCATTGCACTTGGTGG
TGGTTCAGCGATGGATGCTGCAAAAGCAATGTGGATGTTCTTTGAACACCCTGAGACATC
ATTCTTCGGTGCTAAACAAAAGTTCCTAGACATCGGTAAACGTACTTATAAAATAGGCAT
GCCTGAAAATGCGACGTTCATTTGTATCCCTACGACATCAGGTACAGGTTCAGAAGTAAC
ACCATTTGCAGTTATCACAGATAGTGAAACAAATGTAAAATATCCGTTGGCTGATTTTGC
TTTAACACCTGACGTTGCAATTATTGACCCTCAATTTGTGATGAGTGTGCCAAAAAGCGT
TACAGCAGATACAGGAATGGATGTACTAACGCATGCAATGGAATCATATGTATCTGTAAT
GGCTTCAGACTATACAAGAGGTTTGAGTCTACAAGCGATTAAATTGACGTTCGAATATTT
AAAATCATCTGTTGAAAAGGGTGATAAAGTTTCAAGAGAGAAAATGCATAACGCATCAAC
TTTGGCTGGTATGGCATTTGCAAATGCATTCTTAGGTATTGCACACTCAATTGCACATAA
AATTGGTGGCGAATATGGTATTCCGCATGGTAGAGCGAATGCGATATTACTACCGCATAT
TATCCGTTATAATGCCAAAGACCCGCAAAAACATGCATTATTCCCTAAATATGAGTTCTT
CAGAGCAGATACAGATTATGCAGATATTGCCAAATTCTTAGGATTAAAAGGTAATACGAC
AGAAGCACTCGTAGAATCATTAGCTAAAGCTGTCTACGAATTAGGTCAATCAGTCGGAAT
TGAAATGAATTTGAAATCACAAGGTGTGTCTGAAGAAGAATTAAATGAGTCAATTGATAG
AATGGCAGAGCTCGCATTTGAAGATCAATGTACAACTGCTAATCCTAAAGAAGCACTAAT
TAGTGAAATCAAAGATATCATTCAAACATCATATGATTATAAGCAATAATCTATCTGATA
ATAATCATATAACTCACCTGAAATTACAAAAGTAAAAAATGCCACATAAACTTTAAGTCG
ATAATCATTATACGGTTATCGGCTTTTATTTATTGCCAAATCTTCAGAGAGATACAAACT
AGACAATCATTTTTTTAAATAAAGAAAATATTAAGATTTATACTCATTTCGCAAACTATT
ACTACTTTAGAGTATAATTATTTTTAATTTCATATAAATAAAAAGGCGAAAATAATGCGG
TTTAAAAGTAATTAATTGTTTAAACGATATGTAATATGTAAATACTATATATATAATACC
AATTTTAATGAAAATTTTTAAGGGAGGTAAATAATGGAAAGTACATTAGAATTAACAAAA
ATTAAAGAAGTATTACAAAAAAACTTGAAGATTTTAATTATTTTACCGCTATTATTTTTA
ATTATTAGCGCTATTGTTACATTTTTCGTCTTATCACCTAAATATCAAGCTAATACTCAA
ATTTTAGTGAATCAAACTAAGGGTGACAATCCTCAGTTTATGGCGCAAGAGGTTCAAAGT
AATATTCAACTTGTAAATACGTATAAAGAAATTGTTAAAAGTCCTAGAATTTTAGATGAG
GTGTCAAAGGACTTAAATGATAAGTATTCACCATCTAAATTATCGAGTATGTTGACAATT
ACAAACCAAGAAAATACGCAACTTATCAACATCCAAGTTAAAAGTGGTCATAAACAAGAT
TCGGAAAAAATTGCGAATAGCTTCGCTAAAGTTACAAGTAAACAAATTCCGAAGATTATG
AGTGTGGATAACGTATCAATTTTATCTAAAGCAGACGGTACAGCAGTTAAAGTCGCACCA
AAAACTGTAGTGAATCTAATCGGTGCATTCTTTTTAGGATTAGTTGTCGCGCTTATATAT
ATCTTCTTCAAAGTAATTTTCGATAAGCGAATTAAAGATGAAGAAGATGTAGAGAAAGAA
TTAGGATTGCCTGTATTGGGTTCAATTCAAAAATTTAATTAAGGATGGTTGCTACTTATG
TCAAAAAAGGAAAATACGACAACAACACTATTTGTGTATGAAAAACCAAAATCAACAATT
AGTGAAAAGTTTCGAGGTATACGTTCAAACATCATGTTTTCAAAAGCAAATGGTGAAGTA
AAGCGCTTATTGGTTACTTCTGAAAAGCCTGGTGCAGGTAAAAGTACAGTTGTATCGAAT
GTAGCGATTACTTATGCACAAGCAGGCTATAAGACATTAGTTATTGATGGCGATATGCGT
AAGCCAACACAAAACTATATTTTTAATGAGCAAAATAATAATGGACTATCAAGCTTAATC
ATTGGTCGAACGACTATGTCAGAAGCAATTACGTCGACAGAAATTGAAAATTTAGATTTG
CTAACAGCTGGCCCTGTACCTCCAAATCCATCTGAGTTAATTGGGTCTGAAAGGTTCAAA
GAATTAGTTGATCTGTTTAATAAACGTTACGACATTATTATTGTCGATACACCGCCAGTT
AATACTGTGACTGATGCACAACTATATGCGCGTGCTATTAAAGATAGTCTGTTAGTAATT
GATAGTGAAAAAAATGATAAAAATGAAGTTAAAAAAGCAAAAGCACTTATGGAAAAAGCA
GGCAGTAACATTCTAGGTGTCATTTTGAACAAGACAAAGGTCGATAAATCTTCTAGTTAT
TATCACTATTATGGAGATGAATAAGTATGATTGATATTCATAACCATATATTGCCTAATA
TCGATGACGGTCCGACAAATGAAACAGAGATGATGGATCTTTTAAAACAAGCGACAACTC
AAGGTGTTACAGAAATCATTGTAACATCACATCACTTACATCCTCGATATACCACACCTA
TAGAAAAAGTGAAATCATGTTTAAACCATATTGAAAGCTTAGAGGAAGTACAAGCACTAA
ATCTAAAGTTTTATTATGGTCAGGAAATAAGAATTACCGATCAAATCCTTAATGATATTG
ATCGAAAAGTTATTACCGGTATTAATGATTCACGCTATTTACTAATAGAATTTCCATCAA
ATGAAGTTCCACACTATACTGATCAATTATTTTTCGAATTACAGAGTAAAGGCTTTGTAC
CGATTATTGCACATCCAGAGCGGAATAAAGCAATAAGTCAAAACCTTGACATACTATACG
ATTTAATTAACAAAGGTGCTTTAAGTCAAGTGACAACGGCGTCATTAGCGGGTATTTCCG
GTAGAAAAATTAGAAAATTAGCAATTCAAATGATTGAAAACAATCTGACACATTTCATCG
GTTCAGATGCGCATAACACAGAAATCAGACCGTTCTTAATGAAAGACTTATTTAATGATA
AGAAATTACGTGATTATTATGAAGATATGAACGGATTTATTAGTAATGCGAAGTTAGTTG
TTGATGATAAAAAAATTCCTAAACGAATGCCACAACAAGATTATAAACAGAAAAGATGGT
TTGGGTTATAAACAGCAAATGAGGGGTTTTATGGCACATTTATCTGTGAAATTGCGGCTT
TTAATACTAGCATTAATCGATTCACTGATAGTGACATTTTCAGTATTCGTAAGTTATTAC
ATTTTAGAACCGTATTTCAAAACATATTCTGTCAAATTATTAATATTGGCAGCTATATCA
CTATTCATATCGCATCATATTTCAGCATTTATTTTTAATATGTATCATCGAGCGTGGGAA
TATGCCAGTGTGAGTGAATTGATTTTAATTGTTAAAGCTGTGACGACATCTATCGTTATT
ACGATGGTGGTCGTGACAATTGTTACAGGCAATAGACCGTTTTTTAGATTGTATTTAATT
ACTTGGATGATGCACTTGATTTTAATAGGTGGCTCAAGGTTATTTTGGCGTATTTATCGG
AAATACCTTGGAGGTAAGTCATTTAATAAGAAGCCAACTTTAGTTGTTGGTGCTGGTCAA
GCAGGTTCAATGCTGATTAGACAAATGTTGAAAAGTGACGAAATGAAACTTGAACCGGTA
TTAGCAGTCGATGATGACGAACATAAACGCAATATCACAATTACTGAGGGTGTAAAAGTC
CAAGGTAAAATTGCGGATATTCCAGAACTAGTGAGGAAATATAAGATTAAAAAAATCATC
ATTGCAATTCCAACTATTGGTCAAGAGCGTTTGAAAGAAATTAATAATATTTGCCATATG
GATGGCGTTGAGTTATTGAAAATGCCAAATATAGAAGACGTCATGTCTGGTGAGTTAGAA
GTGAACCAACTTAAAAAAGTTGAAGTAGAAGATTTACTAGGCAGAGATCCTGTTGAATTA
GATATGGATATGATATCAAATGAATTGACGAATAAAACTATTTTAGTTACGGGTGCAGGT
GGTTCAATAGGATCAGAAATTTGTAGACAAGTTTGTAATTTCTATCCAGAACGTATTATT
CTACTTGGCCATGGTGAAAACAGTATTTATTTAATCAATCGTGAATTGCGAAATCGCTTC
GGAAAAAATGTTGATATCGTTCCTATTATAGCGGATGTGCAAAATAGAGCGCGTATGTTT
GAAATTATGGAAACGTATAAACCATACGCAGTTTATCATGCAGCAGCACACAAGCACGTG
CCGTTAATGGAAGAGAACCCTGAAGAAGCAGTACGTAATAATATTTTAGGTACGAAAAAT
ACTGCTGAAGCTGCTAAAAATGCAGAGGTAAAGAAATTCGTTATGATTTCTACGGATAAA
GCCGTTAATCCGCCTAATGTCATGGGAGCTTCAAAGCGAATTGCAGAAATGATTATTCAA
AGTTTAAATGATGAAACGCATCGAACAAATTTTGTTGCAGTGAGATTTGGTAATGTACTT
GGATCGAGAGGATCTGTGATTCCACTTTTCAAAAGTCAAATTGAAGAAGGTGGGCCAGTT
ACTGTGACACATCCTGAAATGACACGTTACTTTATGACAATTCCTGAAGCTTCTAGACTA
GTTTTGCAGGCAGGGGCATTAGCAGAAGGTGGCGAAGTATTTGTGCTAGATATGGGAGAA
CCAGTGAAAATTGTAGATTTGGCACGTAATTTAATTAAGCTAAGTGGTAAAAAAGAAGAC
GACATACGCATTACTTATACAGGGATTAGACCCGGCGAAAAAATGTTTGAAGAGCTTATG
AATAAAGATGAGGTTCATCCTGAACAAGTATTTGAAAAAATTTATCGTGGCAAAGTACAA
CATATGAAATGTAATGAAGTTGAAGCGATTATTCAAGACATCGTCAATGACTTTAGTAAA
GAAAAAATTATTAACTATGCCAATGGCAAAAAGGGAGATAATTATGTTCGATGACAAAAT
TTTATTAATTACTGGGGGCACAGGATCATTCGGTAATGCTGTTATGAAACGGTTTTTAGA
TTCTAATATTAAAGAAATTCGTATTTTTTCACGCGATGAGAAAAAGCAAGATGACATTCG
AAAAAAATATAATAATTCAAAATTAAAGTTCTACATTGGTGATGTGCGTGATAGTCAAAG
TGTAGAAACAGCAATGCGAGATGTTGATTACGTATTCCATGCAGCAGCTTTAAAACAAGT
GCCGTCATGTGAATTCTTTCCAGTTGAGGCAGTGAAGACAAATATTATTGGTACAGAAAA
TGTCTTACAAAGTGCTATTCATCAAAATGTTAAAAAAGTCATATGTTTATCTACAGATAA
GGCAGCGTATCCTATTAATGCTATGGGTATTTCAAAAGCAATGATGGAAAAAGTATTCGT
AGCCAAATCAAGAAATATTCGTAGTGAACAAACGCTTATTTGTGGTACAAGATACGGTAA
TGTGATGGCTTCAAGAGGATCAGTAATACCTTTGTTTATCGACAAAATCAAAGCTGGAGA
ACCTTTAACGATTACAGATCCTGATATGACAAGATTTTTAATGAGCTTAGAAGATGCGGT
AGAACTAGTTGTTCATGCATTTAAGCATGCAGAGACAGGAGATATTATGGTTCAAAAAGC
ACCAAGCTCAACGGTAGGGGATCTTGCGACCGCATTATTAGAATTGTTTGAAGCTGATAA
TGCAATTGAAATCATTGGTACGCGACATGGAGAGAAAAAAGCAGAAACATTGTTGACGAG
AGAAGAATACGCACAATGTGAAGATATGGGTGATTATTTTAGAGTGCCGGCAGACTCCAG
AGATTTAAATTATAGTAATTATGTTGAAACCGGTAACGAAAAGATTACGCAATCTTATGA
ATATAACTCCGATAATACACATATTTTAACGGTGGAAGAGATAAAAGAAAAACTTTTAAC
ACTAGAATATGTTAGAAACGAATTGAATGATTATAAAGCTTCAATGAGATAGGAGAGATT
GACGTTGAATATTGTAATTACAGGAGCAAAAGGTTTTGTAGGAAAAAACTTGAAAGCAGA
TTTAACATCAACGACAGATCATCATATTTTCGAAGTACATCGACAAACTAAAGAGGAAGA
ATTAGAGTCAGCATTGTTGAAAGCAGACTTTGTCGTGCATTTAGCGGGTGTTAATCGACC
TGAACATGACAAAGAATTCAGCTTAGGAAACGTGAGTTATTTAGATCATGTACTTGATAT
ATTAACTAGAAATACGAAAAAGCCAGCGATATTATTATCGTCTTCAATACAAGCAACACA
AGATAATCCTTATGGTGAGAGTAAGTTGCAAGGGGAACAGCTATTAAGAGAGTATGCCGA
AGAGTATGGCAATACGGTTTATATTTATCGCTGGCCAAATTTATTCGGCAAGTGGTGTAA
GCCGAATTATAACTCAGTGATAGCAACATTTTGTTACAAAATTGCACGTAACGAAGAGAT
TCAAGTTAATGATCGGAATGTTGAACTAACGCTAAACTACGTGGATGATATCGTCGCTGA
AATAAAGCGTGCTATTGAAGGAACTCCAACGATTGAAAATGGTGTACCTACAGTACCAAA
CGTATTTAAAGTGACATTGGGAGAAATTGTAGATTTATTATACAAGTTCAAACAGTCACG
TCTCGATCGAACATTGCCGAAATTAGATAACTTGTTTGAAAAAGATTTGTATAGTACGTA
TTTAAGCTATCTACCTAGTACAGACTTTAGTTATCCCTTACTTATGAATGTGGATGATAG
GGGTTCTTTTACAGAATTTATAAAAACACCGGATCGTGGTCAAGTTTCTGTAAATATTTC
TAAGCCAGGTATTACTAAAGGTAATCACTGGCATCATACTAAAAACGAAAAATTTCTAGT
CGTATCAGGTAAAGGGGTAATTCGTTTTAGACATGTTAATGATGATGAAATCATTGAGTA
TTACGTTTCTGGCGACAAATTAGAAGTTGTAGACATACCAGTAGGATACACACATAATAT
TGAAAATTTAGGTGACACAGATATGGTAACTATTATGTGGGTGAATGAAATGTTTGATCC
AAATCAGCCAGATACGTATTTCTTGGAGGTATAGCGCATGGAAAAACTAAAATTAATGAC
AATAGTTGGTACAAGGCCTGAAATCATTCGTTTATCATCAACGATTAAAGCATGTGATCA
ATATTTTAATCAGATATTAGTACACACTGGTCAAAATTATGATTATACATTGAATCAAAT
TTTCTTTGATGATTTGGAATTGAGACAACCGGACCACTACTTAGAGGCAGTTGGAAGTAA
CCTTGGAGAAACGATGGGGAATATTATTGCGAAGACATATGACGTTTTATTACGCGAACA
ACCAGATGCACTTTTAATTCTTGGTGATACAAATAGTTGTTTAGCAGCAGTATCTGCTAA
ACGATTAAAGATTCCTGTGTTCCACATGGAAGCGGGTAATAGATGCTTTGATCAGAATGT
ACCTGAAGAAATCAATCGTAAAATTGTTGACCATGTCAGTGATGTGAATCTACCTTATAC
GGAACATAGCAGACGTTATTTATTAGATGAAGGCTTCAATAAAGCGAATATCTTTGTGAC
AGGATCACCGATGACAGAAGTGATAGAAGCGCATCGAGATAAAATTAATCACAGTGACGT
TTTAAATAAACTAGGATTAGAACCGCAACAATACATTTTAGTATCTGCGCATAGAGAAGA
GAATATCGATAATGAAAAAAATTTTAAATCATTAATGAATGCGATAAATGATATTGCCAA
AAAGTATAAAATGCCTGTGATTTATTCAACGCATCCAAGAAGTTGGAAGAAAATTGAAGA
AAGTAAATTTGAATTTGATCCATTAGTTAAACAGTTAAAGCCATTTGGTTTCTTTGATTA
TAATGCATTGCAAAAAGATGCATTTGTTGTGCTATCAGATAGTGGAACATTGTCAGAAGA
GTCGTCTATTTTGAAGTTCCCTGGTGTCCTTATTCGAACTTCCACAGAAAGACCGGAAGT
ACTAGATAAAGGTACGGTTATTGTAGGTGGTATTACCTATAACAATCTAATCCAATCCGT
TGAACTAGCAAGAGAGATGCAAAACAATAACGAACCGATGATTGATGCTATTGATTATAA
AGACACTAACGTTTCGACAAAGGTAGTTAAAATTATTCAAAGCTATAAAGATATTATCAA
TCGAAATACTTGGAGGAAATGACGATGAGGATAGCGATTCTTGGCGCTACTAACATTAAG
CATATGTCATTATTATCACATTATTTAAACCACATTGATTTGAATATCAATGAGGTGGAC
ATTATATACACTGACAAATATGATATCGAAGAACATATCCAAGGCATCAATAATTACTAT
AAATATAAAGTAGATATTAAAGAAGATTGGACATTTATCAAAAAAGCTATTGCTTACTAT
CGATTTAGGCCATACGCTATGAAAATTCTTAAAGAAAATCGTTATGATTTTGTCATAGTA
TGGGGAAGTTATACAGGACACTTATTTAAAAGTTTTTTAGAAAAACACTATAAAAATAAA
TTCATTTTAAATATAAGGGACTACTTTTTTGAAAATAATAAACTTATTAAGTATAGAATG
AAAAAAATCGTTGATGCTAGCAGGCTGACAACATTATCTTCAGAAGGTTTTCTTAAATTT
TTACCTAAATCTGAAAAATATAGAATTATTTATAGTTATAACATGAGTATTATTAGAGAA
AGTAATGTAACCGATGGGTTTAAAAAAAGATGGCCAATTAATATAGGTTTTATTGGTAAT
GTTAGATTTAATGAGATAAATCAAAAATTGATAAAGGAACTGGCAAATGATTCAAGGTTC
CATATGCAATATTTTGGAACAGGGTCGGAAAAATTAGAAGTCTTTGCTCGAGAAAATTTT
ATTAATAATATTACATTTTCTGGCGGCTTTGACTTGAAAGAAACACCGAAATATTTAAAT
GAAATTGATATACTTAATAATTTGTTTGGTAATCAAAATATTGCTTTAGATACTGCTTTA
TCCATAAGAATGTATTATGCGTTGTTTTTAAACAAACCTATTATTACAACAGACGATACA
TTCACCGCTACAGAAGCTAATAAATTCGGACTGGGTTTTAGTATTAATCCAGAAAATTTA
AAAGGTATTGGTGATGAATTGATGGATTGGTATAACAATTTGGATGTAATGGACATTAAT
CATAAAAGAGAAGCTTATAGAAACGATGTAATTGAAAATAATAAACAGTTCTATCAAGAG
ATAGGCAGGATATTTAATGAATAAGATATATAATGTCACTTCATATGTTATTGCCATTTT
AATGTTGCCTTGCCTTATGTTAGGTGATAAACCTTTATTATTTTTAGCACCTATAAGTTA
TGGAGTAGGAAAGCTCTTTATAAGCTTCTCGAATAATCCGAATTTTAAATTTTCGAAAAT
TGTATACGATGTTTTAGGTTTTCTTAGATTAGTATTTATACCTGCTATGATAGTGTTTTT
CCAGGATTCAACTATAGATAATTTACCATTAGGACAAGCTTATTTTAATCAAGCGGTTAT
TTATATGAGTGTGGAGTTTATCATAGGCTCGCTATTTATATTGATACTATCTAAATTATT
CAAACATGAAGTGGTATCAAGAAATAGCTTTACACTTTCTGGATCATCAATTTATTACAT
TGTGTTTGGTCTTGTTATTTGTGGGATTTTTGTAGCTTTTCCCGAAGTGCGCAAAAACAT
ATCATTTTTAATTATTAAAACAGATGCAATGGGAAGAGGAACCGAAGCAACAAGTGGTTT
AAATGTTCTTTTTGTAATGCTATTTCAACTTACCTTAGCGTTATTATTCTTAATAATCGC
ATATGCTTCATATAAAAAGTATAAAGAGAATCCTAAAATTATTTATGTTGTATTGCCGCT
AGCTATAGGAATTTTAAATATTAGTTTAATTGTTGGTGAAAGAAGAAGTTATCAACTTTA
TACAATGGTTGCTGTTTTAACAGTGGTGTCAATCTTGTTTTCTAAGCATAAAAGACGTAT
CAATATCATTATTATATTTGTAGGTATTTTCGTATTAGCATTGATGACACTATATAAAGA
ATTGTATGTGTTTAATTATAGTTCATATAGCGAGGCGTTAAATAGTACAAGTGTAAGTAA
TCTTAAAATAGTTGACACGTTGCAGTCATATTTTTATGGACCTAGCAATATTGCAGCTTC
TATAGACTATTTGAATTACTATAATGGTTCGTTCAAACAATATTTATTTGATAATACCAG
AGCTGTTTTTGGGTTTAATTTCTTTTTAGATAAAAAGCAGTTGATTACTAGCCAACTTTT
TAACCAATTGATATATGGTAGTAAACAATTGACTGGGCATCTAATTTCGAGTGCTGGATA
TGGAATTATTTATTTTGGACCCTTATTCTTCTATTTGAATTTAATTGCAAATATCTTTTT
TGCATTTCTGAGTGAGTATATTATTCGGAAGAGTCATTCGTTAGAAGTGATATTTATTGG
TACATATATTTATATGAGACTTATTACGAGTATTTTTAGTCACCCGACACCATTAATCAC
ATTGATTTCTATGATTTTAGTTGTATATGTTATAGCTATTATCCCAGGCATTATAATAAA
AAAATTTACTAAAAAAGTAGGGATAGAATGATTGTAAAAACATTTATGAAATCGAAAATA
TTTAGATTAATGAATACACCACTATTATTATTTTATAAGAAAGAATATTTAACGGGATAT
TATTTTGAAAATAAAGTGGCTGGATGGTTATGGGCGTGGAAAGCTGTTCCGTTCAAGTTG
TTAGGAATAAATACGAGTTTGCCATTTCCTGCAGATATAACTGTTAGAATGCATAACCCT
AATAACATTGTTTTTGATAAAAATGATATTCATATTTTTCAATCGCCCGGGACGTATTTT
AATAATTTTTCAGCAGTTATATATATAGGTAGAGGTGTTTATATAGCGCCTAACGTAGGT
ATTATTACAGCTAATCATAATATTAAAAATTTGAAGTCACATGCACCAGGGGAAGATGTC
AAAATAGGGAATTATAGTTGGATTGGAATGAACTCAGTTATATTACCAGGAGTAGAATTG
GGGGAACATACAATTGTAGGGGCTGGGTCGGTTGTAACAAAAAGTTTTCCAGAAGGTAAC
GTTGTTATAGGTGGCAATCCAGCGAAAGTCATCAAGAAAATCTGAGGTTAATTATGAGAT
TAAATAAATTTATTGGCGATTCGTTCTTAATGATTTTAAGCAGTGGCATCGCTCAAGTCA
TATTAATCATCACTACCCCAATTATTACAAGACTATATTCACCTACAGAATTTGGTGAGT
TTACAATTTTTTCAAATATCGCAATGATTTTAATACCAATAATAAATGCAAGATACGATT
TGTTGATTGTGAATACTAAAAATGACCGTAGTGCTAATATACTTTCACAAATCAGTTTTT
TGATATCATTGCTTATTTTATTAATACTGATACCAATATTTGCGATTAGTGCATGTTTAT
ACCCAAACTTTATATTAGATTTTATTTTCATTATTATTATGTTGTTTTTGGTAAGTTTAA
CAAACATTTTTACAAATTATCTAAATAAGGAAAGAAAGTATAAAGTGTTAAGTTTGATTA
ATGTGTTTAGAGCTGGATCAATGGCTTTACTTCAAATCATTTTCGGACTTTTAGCATTAG
GAAGTTTAGGATTAATTATTGGTTTTTCATTATCCTATATCGCAGGCATTACACTAGGAT
ATAAAACGTTTAAAAAGCACTTTAATGTTGTGAGAGATAAAGAAGAAACTAAAGCATTAT
TTTTAGAAAATAAAAATCAGTTAGTTTATTCAACACCATCAATATTATTAAATAGTTTGT
CTTTCTCGGTTGTTGTGTTCTTTATAGGTATTTTGTATACCAATACAGAAGTGGGTATTT
ATGGTATGGCCATAAGAGTACTAGGCATACCAGTGACAATTATTTCATTAGGGTTATCAA
AAATATTTATGCAACAAGCCAATGACTATTATATTGAACATGGTAACTTCCGAAATTTAT
TACTTAAATTTAGTTCCATACTGGTTATAGTTTCTATAATTCTTTATGTGCCACTTTATT
TGTTCAGTGAAGAATTAGTCAATATATTATTAGGACATAGCTGGGTTGACGCAATTACAG
TTATAAAAATTGTTATCCCATTATTTGTTATAAGGCTGATTGTATCAACGGTATCACTTT
CTGTGATTGTATTACAAAAACAACAGTTAGAATTAATACTACAAGCGTTATTTTTAATAG
GTACTACTGCAACATTTGTTATATCAAAAATGCTTAATTTAACTTTTTTAAACTTTGTAT
CTATTAATACAATTGTTTTAATCGTATCGTACATGATATTTTTCATAGCACTCTATTATT
TTGCTAAAAATAAACAGTTCAAAAATTCTTAGTCTAAATTCATTAATAAAAAGGACGTCG
ATTAGATGAGTGAAAAAAAGATTTTGATTTTATGTCAGTATTTTTATCCGGAATATGTAT
CTTCTGCGACGTTACCAACTCAATTGGCGGAAGATTTAATTGCGAATCACATTAATGTCG
ATGTCATGTGTGGATGGCCATATGAATATAGTAATCATAAACAGGTTTCTAAAACCGAGA
TGCATCGTGGTATTCGCATTCGACGTCTCAAGTATTCGAGGTTTAATAACAAAAGTAAGG
TTGGAAGGATCATCAATTTCTTTAGTTTATTTTCAAAATTCGTGATTAATATACCTAAAA
TGTTGAAATATGATCAGATTCTTGTTTACTCTAATCCACCAATCTTGCCATTAATACCAG
ACGTTTTACACAGACTGCTTAAGAAAAAATATTCTTTTGTGGTGTATGATATAGCACCTG
ATAATGCGATTAAGACAGGTGCAACTCGTCCAGGTAGCATGATTGATAAGCTGATGCGTT
ACATTAATAGACATGTCTACAAGAATGCTGAAAATGTCATTGTCCTTGGTACGGAAATGA
AAAACTACTTACTAAATCATCAAATTTCTAAAAATGCTGACAATATCCATGTGATTCCTA
ACTGGTATGACATGCGTCAATTACAAGACAATCGTATCTATAATGACACATTTAAAGCTT
ACCGTGAGCAATACGACAAAATTTTATTGTATAGCGGTAATATGGGGCAGTTACAGGATA
TGGAGACACTTATCTCATTTTTAAAATTAAATAAGGATCAGCCTCAAACGTTAACAATAC
TTTGTGGTCATGGTAAGAAATTTGCAGATGTCAAAACGGCAATAGAAGACCATCGTATTG
AAAATGTTAAAATGTTTGAGTTTTTAACAGGTACAGACTATGCTGACGTATTAAAAATTG
CGGATGTATGTATTGCATCGCTGATTAAAGAAGGCGTTGGTTTAGGCGTGCCGAGCAAGA
ATTATGGCTATCTTGCAGCTAAGAAAGCGTTGGTACTCATCATGGATAAGCAATCTGATA
TCGTTCAACATGTTGAACAATATGATGCGGGTATCCAAATTGATAATGGCGATGCACATG
CCATTTATAACTTCATCAACACTCACTCGAGTAAGGAATTGCACGAGATGGGTGAGCGCG
CACATCAACTGTTTAAAGATAAATATACGAGAGAAATTAATACTATGAAGTATTACAATC
TGTTGAAGTGAGGAGATAATTATGAAGCGATTATTCGATGTAGTGAGTTCAATATATGGT
TTAGTAGTTTTAAGTCCGATTCTGTTAATTACAGCATTACTAATTAAAATGGAATCACCT
GGACCAGCCATTTTCAAACAAAAAAGACCGACGATTAATAATGAATTGTTTAATATTTAT
AAGTTTAGATCAATGAAAATAGACACACCTAATGTTGCAACTGATTTAATGGATTCAACA
TCGTATATAACAAAGACAGGGAAGGTCATTCGTAAGACCTCTATTGATGAATTGCCACAA
TTATTGAATGTTTTAAAAGGAGAAATGTCAATTGTAGGTCCTAGACCAGCGCTTTATAAT
CAATACGAATTAATCGAAAAACGTACAAAAGCGAACGTGCATACGATTAGACCAGGTGTG
ACAGGACTAGCTCAAGTGATGGGGAGAGATGATATCACTGATGATCAAAAAGTAGCGTAT
GATCATTATTACTTAACACATCAATCTATGATGCTTGATATGTATATCATATATAAAACA
ATTAAAAATATCGTTACTTCAGAAGGTGTGCATCACTAATGAGAAAAAATATTTTAATTA
CAGGCGTACATGGATATATCGGTAATGCTTTAAAAGATAAGCTTATTGAACAAGGACATC
AAGTAGATCAAATTAATGTTAGGAATCAATTATGGAAGTCGACCTCGTTCAAAGATTATG
ATGTTTTAATTCATACAGCAGCTTTGGTTCACAACAATTCACCTCAAGCAAGGCTATCTG
ATTATATGCAAGTGAATATGTTGCTGACGAAACAATTGGCACAAAAGGCTAAAGCTGAAG
ACGTTAAACAATTTATTTTTATGAGTACTATGGCAGTTTATGGAAAAGAAGGTCAGGTTG
GTAAATCAGATCAAATTGATACACAAACACCAATGAACCCTACGACCAACTACGGTATTT
CCAAAAAGTTCGCTGAACAAGCATTACAAGAGTTGATTAGTGATTCGTTTAAAGTAGCAA
TTGTGAGACCACCAATGATTTATGGTGCACATTGCCCAGGAAATTTCCAACGGTTAATGC
AATTGTCAAAGCGACTGCCAATCATTCCCAATATTAACAATCAGCGCAGTGCATTATATA
TTAAACATCTGACAGCATTTATTGATCAATTAATATCATTAGAAGTGACAGGCGTGTATC
ATCCTCAAGATAGCTTTTACTTTGATACATCGTCAGTAATGTATGAAATACGTCGCCAAT
CACATCGTAAAACGGTATTGATCAACATGCCTTCAGTGTTAAATAAGTATTTTAATAAGT
TGTCGGTCTTTAGAAAATTATTCGGCAATTTAATATACAGCAATACGTTATATGAAAATA
ATAATGCACTTGAAGTTATTCCTGGAAAAATGTCACTTGTTATTGCGGACATCATGGATG
AAACGACAACCAAAGATAAGGCATAAGTCATCTATTAAATAAAATCAACATACAAATCGT
TTTATTTGGAGGTTATAGTATGAAGTTAACAGTAGTTGGCTTAGGTTATATTGGTTTACC
AACATCAATTATGTTTGCAAAGCATGGCGTCGATGTGCTTGGTGTTGATATTAATCAGCA
AACGATTGATAAGTTACAAAGTGGTCAAATTAGTATTGAAGAACCTGGATTACAAGAGAT
TTATGAAGAGGTACTGTCATCGGGAAAATTGAAGGTATCTACAACGCCAGAAGCATCTGA
TGTTTTTATCATTGCCGTTCCGACGCCGAATAATGATGATCAGTACCGGTCATGTGACAT
TTCGCTAGTTATGCGTGCATTAGATAGTATTTTACCATTTTTAAAAAAAGGGAATACTAT
TATTGTAGAGTCGACAATTGCGCCTAAAACGATGGATGATTTTGTAAAACCAGTCATTGA
AAATTTAGGGTTTACAATAGGTGAAGATATTTATTTAGTGCATTGTCCAGAACGTGTACT
GCCAGGAAAAATTTTAGAAGAATTAGTTCATAACAATCGCATCATTGGCGGTGTGACTAA
AGCTTGTATTGAAGCGGGTAAACGTGTCTATCGCACATTTGTTCAGGGAGAAATGATTGA
AACAGATGCACGTACTGCTGAAATGAGTAAGCTAATGGAAAACACATATAGAGACGTGAA
CATTGCTTTAGCTAATGAATTAACAAAAATTTGCAACAACTTAAATATTAATGTATTAGA
TGTGATTGAAATGGCAAACAAACATCCGCGTGTTAATATCCATCAACCTGGTCCAGGTGT
AGGCGGTCATTGTTTAGCTGTTGATCCGTACTTTATTATTGCTAAAGACCCTGAAAATGC
AAAGTTAATTCAAACTGGACGTGAAATTAATAATTCAATGCCGGCCTATGTTGTTGATAC
AACGAAGCAAATCATCAAAGCATTGAGCGGGAATAAAGTCACAGTATTTGGTTTAACTTA
TAAAGGTGATGTTGATGATATAAGAGAATCGCCAGCATTTGATATTTATGAGCTATTAAA
TCAAGAACCAGACATAGAAGTATGTGCTTATGATCCACATGTTGAATTAGATTTTGTGGA
ACATGATATGTCACATGCTGTCAAAGACGCATCGCTAGTATTGATTTTAAGTGACCACTC
AGAATTTAAAAATTTATCGGACAGTCATTTTGATAAAATGAAGCATAAAGTGATTTTTGA
TACAAAAAATGTTGTGAAATCATCATTTGAAGATGTATCGTATTATAATTATGGCAATAT
ATTTAATTTTATCGACAAATAAAATGTGTCAAACTAGGGCATACATGATTAAGGAAAGAT
AAGCTGTCATGTGTTTGAACTTCAGAGAGGATAATGTTATGAAAAAAATTATGGTTATTT
TCGGTACGAGACCCGAAGCAATAAAAATGGCACCATTAGTAAAAGAAATTGATCATAATG
GGAACTTTGAAGCGAACATTGTGATTACAGCACAACATAGAGATATGTTAGATAGTGTGT
TAAGTATATTTGATATTCAAGCTGATCATGATTTAAATATTATGCAAGATCAACAAACGT
TAGCGGACCTTACGGCTAATGCGCTTGCTAAACTTGATAGCATCATTAATGAGGAACAGC
CGGATATGATTTTAGTACATGGTGATACTACAACGACTTTTGTAGGAAGTTTGGCAGCAT
TTTATCATCAAATTCCGGTCGGACATGTAGAAGCTGGACTTCGAACACATCAGAAATACT
CACCATTTCCTGAAGAGTTAAATCGAGTCATGGTAAGTAATATTGCTGAATTGAATTTTG
CGCCAACAGTAATTGCAGCTAAAAATTTACTTTTTGAAAACAAAGACAAAGAGCGTATCT
TTATTACTGGAAATACAGTTATTGACGCATTGTCAACAACAGTTCAAAATGATTTTGTTT
CAACGATTATTAATAAACATAAAGGCAAGAAAGTTATTTTACTAACAGCGCATCGTCGTG
AAAATATTGGGGAACCGATGCATCAGATTTTTAAAGCAGTAAGAGATTTGGCAGATGAAT
ATAAAGATGTTGTCTTCATTTATCCAATGCATCGTAATCCAAAGGTAAGAGCGATTGCCG
AAAAATATTTATCTGGGAGAAATCGGATTGAATTAATTGAGCCATTAGATGCGATTGAGT
TCCATAATTTTACAAATCAATCGTACCTCGTGCTGACAGATTCTGGTGGTATTCAAGAGG
AGGCTCCTACATTTGGAAAACCTGTGTTGGTATTAAGGAATCATACAGAGCGTCCCGAAG
GCGTTGAGGCGGGAACATCGAGAGTAATTGGCACAGATTATGACAATATTGTTCGAAATG
TGAAACAATTGATTGAGGATGATGAAGCGTATCAACGTATGAGTCAAGCGAATAACCCAT
ATGGTGATGGACAAGCATCACGACGTATTTGTGAAGCAATAGAATATTATTTTGGATTGC
GCTCAGACAAGCCGGATGAATTCGTACCTTTACGTCACAAATAATAAAAAACCCCTAATC
ATGAAGTTGGTTTAGACAACCAGCGGTGACTAGGGGTTTTTAATATATTTATTTTTGATA
GTGGTAGCCAATATCATATTTGAATACTTTATTTGATAATATTGGACTTTGCTGTCCATC
GTCATCACTTTTTAAACGTACATTTTTATGAGCTTCTTTAAATACATCGGAATTCAACCA
ATTATTAAAGCTGTCTTCAGATTCCCAAATAGTTAAGATTTTAACTTCGTCTGTATCCTC
GGTATTTAATGTTTTAGTGACAAACATTTGTTGGAAGCCTTCAATAGTTTCAATGCCTTG
TCTATTGTAAAAACGTTCAATCGTTTCTTCCGCACTGCCTTTTTGTAATTGTAATCTATT
TTCTGCCATAAACATGGGCAATCACTCCTCTATTTTATGATTTGATTTGGGTAATGTTTT
TACAAATGTAAAGAGTACAGCGGTTTGTATGATAACCATTATGATTAATCCTACACGGAC
TGCAAGAACATCCACCATATAAATTGAAAAACCTATTACAATGTATAAGCTAATTAAAAT
TTTAATTTTCTGTTGTAGCGTGTAGCCTCGATGTAAATAAAAGTTTTCTACATATTCTTT
ATAAATTTTTTGATTAATAAGCCAATTGTAAAAGCGATCTGAACTTCGAGCAAAACAAAA
AACTGCTACGAGTAAAAAAGGGGTCGTTGGCAGTAAAGGTAATACGGCACCTGCAATACC
AAGCGCTGTAAATATTAAGCCAATGACGATTAAAATAAGTCGCATTGAAAAAACTCCATT
CTAGTACTAATGCGCATGTAATATTGTTTTAGTAATATAACTCATGCTAAATATAATGTG
TATGATAAGTGCAATGACTCAGTAAAATGAAACGTTGTTGAATTATCCTTGTCCCACTAA
CGCATTTTAAGCATGACTTTCATAACAACCAAACTATTTAATGAGAATTGTTCTCAAGTA
TTATAGTTATATTATGTGTTTTATTTTTGAAAAGTGCAATATGTTTTCGAAAATAAGATT
ATTTTTATGTGCAAAAACGACGCAAAAGTTTTAAAAATGAGACTTCTGTGAGCTGATTAT
TTTATAAAATGTAAACGCTTACTATATAATGTGAATCATATCGTTTAAAAGCATTATTAA
ATATGATGCTAAGAGATTTATATTATAGCCAATAAACAAAGGAGAGATAATATGGCAGTA
AACGTTCGAGATTATATTGCAGAGAATTATGGTTTATTTATCAATGGGGAATTTGTTAAA
GGTAGCAGTGACGAAACAATCGAAGTGACTAATCCAGCAACTGGAGAAACACTATCACAT
ATTACAAGAGCAAAAGATAAAGATGTCGATCATGCAGTCAAAGTGGCGCAAGAGGCATTT
GAATCATGGTCATTAACTTCTAAATCAGAACGTGCACAAATGTTGCGTGATATTGGTGAT
AAATTAATGGCACAAAAAGATAAAATTGCAATGATTGAAACATTAAATAATGGTAAACCA
ATTCGTGAGACAACAGCAATTGATATTCCATTTGCTGCAAGACATTTCCATTATTTCGCA
AGTGTTATTGAAACAGAAGAAGGTACAGTAAATGATATCGATAAAGACACAATGAGTATC
GTACGACATGAGCCGATTGGCGTCGTAGGTGCTGTTGTTGCTTGGAACTTCCCAATGCTA
TTAGCTGCATGGAAGATTGCTCCAGCCATTGCTGCAGGTAATACAATTGTGATTCAACCT
TCGTCTTCAACACCATTAAGTTTATTGGAAGTTGCTAAAATTTTCCAAGAGGTATTACCT
AAAGGTGTTGTCAATATACTAACGGGTAAAGGTTCAGAATCAGGTAATGCAATTTTCAAT
CATGATGGTGTAGATAAATTATCATTTACGGGCTCAACTGATGTAGGTTATCAAGTTGCC
GAAGCTGCAGCAAAACATCTAGTACCCGCTACATTAGAGCTTGGTGGTAAAAGCGCCAAT
ATCATATTAGATGATGCTAATTTAGACCTTGCAGTTGAAGGTATTCAGTTAGGTATTTTA
TTCAACCAAGGTGAAGTATGTAGTGCAGGTTCTCGATTATTAGTTCATGAAAAAATTTAT
GATCAATTGGTGCCACGTTTACAAGAGGCATTTTCAAATATTAAAGTTGGAGATCCACAA
GATGAAGCTACACAAATGGGTAGTCAAACTGGTAAGGATCAATTAGATAAAATTCAATCA
TATATTGATGCAGCAAAAGAATCAGATGCACAAATTTTAGCAGGCGGTCATCGCTTAACT
GAAAATGGATTAGATAAAGGGTTCTTCTTTGAGCCGACATTAATTGCTGTGCCAGACAAT
CATCACAAATTAGCACAAGAAGAAATATTTGGACCAGTGTTAACAGTTATTAAAGTGAAG
GACGATAAAGAAGCAATTGATATAGCTAATGATTCTGAGTATGGTTTAGCAGGCGGTGTA
TTTTCTCAAAATATCACACGTGCATTAAATATTGCTAAAGCTGTACATACAGGACGTATT
TGGATTAACACTTACAACCAAGTACCAGAAGGCGCACCATTTGGTGGTTATAAAAAATCA
GGTATCGGTCGAGAAACTTATAAAGGTGCGTTAAGTAACTATCAACAAGTTAAAAATATT
TATATTGATACAAGCAATGCTTTAAAAGGTTTGTACTAGAATAAATATCGTTTCTGAAGC
GTGTTTGTAGGCAGTCTAGCGGTAAGTCTTAGCATGTTTACGGAGTTGTTTAGATTTTAA
GCGAAACAAAATATATAGGAACACGTATCATGATATTAGGATATAATGACTAAAATAATA
GCAGTAGGATGGTTTTTAATTGCAAATCATCTTACTGCTGTTTTTAATTATGCTAATTTG
CGATGCGGCTATTATAAGGACAGAGTTGTTTATTAATTATGGTGATTTAGAAATATGAAG
TTCAATATGCAAAGTCATCGTTTGTTTTAATATGTGGAACAATCATTAAAGTTATTGTGA
TTTTTTGAACTTAATGAAACTAAACAATAAATTTGAGATACTTTTTTGTCATTTTTATGT
AACTAACACAATAATCTCGTACATTATTAAAATTTTCTATATGATAGGAATAAAGCAAAG
AGCGAGTGTGCTGTAAAAGTTTTCCAAGGTGATATTACATAAAGCTATAAAGGGTAAAGA
TTAATGAGTTGTCATGTAAATGACGATGATGTATAAATCATGGTTAATTACGGAAGCATT
AATATTAACCTGAGAAGCTATAAAGAATTATTTTTTAAAGCGACAATATTAAATACGACG
CATTTATTTAGGAGTGGCAAACGTATGAATGGGAAAAAGGCGAATACGATAAACAGATAC
AAATATTTTCATCATGTCAATCATCAAAAAATTCAACAAAGTTCTAAAAAGACGCTGTGG
GCATCACTTATCATCACATTGTTATTTACAGTGATTGAATTTGTCGGAGGTTTAGTATCT
AATTCATTGGCATTACTGTCAGATTCATTTCATATGCTTAGTGATGTATTAGCACTTGGT
TTATCTATGTTGGCCATTTATTTTGCAAGTAAAAAGCCGACTGCACGATACACATTTGGA
TATTTAAGATTTGAGATATTAGCTGCATTTTTAAATGGTTTAGCATTAATTGTAATTTCA
ATCTGGATTTTATATGAAGCTATTGTACGTATTATTTATCCGCAACCAATTGAAAGTGGC
ATTATGTTTATGATTGCTAGTATTGGTTTACTCGTTAATATTATTTTGACAATTATCCTT
GTAAGGTCTTTAAAAAAAGAAGACAATATCAATATTCAAAGTGCATTATGGCATTTCATG
GGAGACTTATTGAACTCTATTGGTGTCATCGTTGCAGTTGTATTGATTTACTTTACAGGA
TGGCGCATCATCGACCCAATCATTAGTATTGTAATTTCACTCATCATTTTACGTGGTGGT
TATAAAATTACGCGTAATGCGTGGTTAATTTTAATGGAAAGTGTGCCTCAACATTTGGAT
ACTGATCAAATTATGGCAGATATTAAAAACATAGATGGCATATTAGATGTACATGAATTT
CATTTGTGGAGTATTACAACAGAGCATTATTCATTAAGTGCCCATGTTGTGTTAGATAAA
AAATATGAGGGTGATGATTATCAAGCGATTGATCAAGTATCATCATTGTTGAAAGAAAAA
TATGGCATTGCACATTCAACGTTGCAAATTGAAAACTTGCAATTGAATCCATTAGATGAG
CCATACTTCGACAAATTAACATAAATAAAACATTGTACAGGCTGGGACATAAATCAATGT
TCTATGCTCTACGAAGTTATATTGGCAGTAGTTGACTGAACGAAAATGCGCTTGTAACAA
GCTTTTTTCAATTCTAGTCAGGGGCCCCAACACAGAGAATTTCGAAAAGAAATTCTACAG
GCAATGCAAGTTGGGGTGTGGGCCCCAACACAGAGAATTTCGAAAAGAAATTCTACAGGC
AATGCAAGTTGGGGTGGGACAACGAAATAAATTTTGCGAAAATATCATTTCTGTCCCACT
CCCACGTTTGTTTTGGATTATGTTGCATCATTTAAATGATTTTCGTCAATTTCTTTGATG
TTATCTACATCTAACACGACATCTTTAGGTTTCAAAATATGAATATGTTTTTCATCATTT
GTATGTAAAATGCGTTCTATGATGTACCTTTGACCGGCCATTGTTTCTACAGCAATCTTT
TTGTTTCTAGCTAAACTTGCTACGACAGATTCTTTATCCATAATGATAGCCCCCTATATA
TATGTTTATTTACTTATACCCTAACATGATTTTTATACTCTTTGAAAATATATTTTACAG
AATTTTATCTAAATATTTAAAAAAATCGCTCAATATCCTTGTAATCCGATAAGAATTATA
GTAATATTTTTTCAACCATTGTTATAGGAGGTCTTATTAATGACATTATTTTTATTAGAA
GCTAACAATCTTGATTTTGCATCAACGAAAGAAGAACTAGAAGCAAAGGCAGCATCACTA
TCTACGAAGACAATTCCAACATTAATTGAAGTACAAGCTACTGAAAATTTAACTCATGGT
TATTTTATTGTGGAAGCAAATGACGAAGCAGAAGCTAAACAATTTTTAACAGAAGCAGAT
ATTAGTATTCAATTAGTCAAAGAAGTACGCTTAGTTGGTAAAGATTTAGATGAAGTTAAA
AATGGTGATGCACATGTTGATTACCTTGTAACTTGGAACATTCCGGAAGGCATTACGATG
GATCAATATTTAGCACGTAAAAAGAAAAATTCTGTTCATTATGAAGAAGTGCCAGAAGTT
GAATTTAAACGCACATATGTATGTGAAGATATGTCTAAATGTATTTGTTTATACAACGCA
CCTGATGAAGAAGCGGTACGTCGCGCGCGCAAAGCAGTTGATACACCGATTGATGGCATC
GAAAAACTTTAATAAGACAACAAGTTGATGAGATATATGTATATAGGTTTGACGTGGATT
TCGATTGCAGTTAATTAGAATAGCTCAATGCTATAAATGTAAGTAGTTGATATGAAGAAA
CTAATGAACTAAATGCAAGTATTTTCTAAAACAATCATTTTATTGAAATTTAGTAGAGCT
GAAATTAATATAACGTCGTTAATTGAATAACGCTTATGTTATAAGAGCACTCATATCAAA
CCATAATCATCTATAGATATAACAATTCACGATATAAGGGCTGTGTTTGGCATAGCCCTT
TAGATATACACTTAATTCCTATTAAAATAGTAGGGATTAAAAGGGGGCTTGTCATGATTA
AAATTCAACAATTACAACATCACTTTGGATCACATAAAGTAATTCATAACTTTAATTTGG
ACATTAGCAAGGGAGAAATAGTCACTTTCATAGGGAAAAGTGGTTGCGGAAAGTCTACTT
TACTCAATATTATCGGTGGATTTATTCATCCATCGTCTGGTCGTGTCATTATTGATAACG
AAATTAAACAACAGCCATCTCCAGATTGTTTAATGCTATTTCAACATCATAATTTGCTGC
CATGGAAAACGATTAATGACAACATTAGGATTGGATTTCAACAGAAAATTAGTGATGAAG
AGATTAACGCACAGCTTAAATTAGTTGATTTAGAAGACAGGGGAAAGCATTTTCCCGAGC
AACTGTCCGGGGGTATGAAACAACGTGTGGCACTATGTCGAGCGCATGTGCATAAGCCTA
ACGTTATATTGATGGATGAGCCATTAGGTGCATTAGATGCATTTACACGTTATAAACTTC
AGGATCAACTAGTGCAACTAAAACATAAAACGCAATCAACTATTATTTTAGTGACGCATG
ACATTGATGAAGCTATTTATCTTTCCGACCGCATTGTTCTGTTAGGTGAAGGGTGCAATA
TTATTTCTCAATATGAAATTACAGCATCACATCCACGCAGTCGTAATGATAGCCACCTAC
TTAAGATTCGTAATGAAATTATGGAAACATTTGCATTGAATCATCATCAAGTTGAACCTG
AATATTATTTATAAGGAGTGAGTGACGATGAAAAGGTTAAGCATAATCGTCATCATTGGA
ATCTTTATAATTACAGGATGTGATTGGCAAAGGACGTCTAAAGAACCGTCTAAAAATGCC
CAAAATCAGCAAGTGATTAAAATTGGATATTTGCCGATTACACATTCAGCTAATTTGATG
ATGACTAAAAAATTATTATCACAATACAATCATCCGAAATATAAACTAGAATTAGTTAAA
TTCAATAATTGGCCAGATTTAATGGACGCATTAAACAGTGGTCGTATTGATGGTGCATCA
ACTTTAATAGAGCTAGCGATGAAATCAAAACAGAAGGGCTCAAATATAAAGGCTGTGGCA
TTGGGCCATCATGAAGGCAATGTCATTATGGGACAAAAAGGTATGCACTTAAATGAATTT
AATAATAATGGCGATGATTACCATTTTGGTATACCACATCGTTATTCAACACATTATCTT
TTACTTGAGGAATTACGTAAACAATTAAAGATTAAACCGGGGCATTTTAGCTATCATGAA
ATGTCGCCAGCAGAAATGCCAGCCGCATTGAGTGAACACAGAATTACAGGGTATTCTGTA
GCCGAACCATTCGGTGCACTGGGTGAAAAGTTAGGCAAAGGTAAGACTTTGAAACATGGT
GATGACGTTATACCTGATGCGTATTGCTGTGTGCTAGTACTGAGAGGGGAATTGCTTGAT
CAACACAAGGATGTAGCGCAAGCATTTGTACAAGATTATAAAAAGTCTGGCTTTAAAATG
AATGATCGCAAGCAAAGTGTAGACATTATGACGCATCATTTTAAACAAAGTCGTGACGTT
TTAACACAGTCAGCGGCATGGACATCCTATGGTGATTTAACAATTAAGCCATCCGGCTAT
CAAGAAATTACGACATTGGTAAAACAACATCATTTGTTTAATCCACCTGCATATGATGAC
TTTGTTGAACCGTCATTGTATAAGGAGGCATCGCGTTCATGACACGTCCCACAAATAACA
AATTTATATTACCTATTATCACATTTATTATTTTCTTAGGCATTTGGGAAATGGTCATTA
TTATTGGGCATTACCAACCTGTATTGTTACCTGGTCCTGCTCTTGTAGGAAAAAGTATAT
GGACTTTCATTGTTACTGGAGAAATTTTCCAACATTTAGCAATTAGTTTATGGAGATTTG
TAGCGGGCTTTGTTGTCGCATTGTTGGTTGCTATTCCATTGGGCTTCTTACTTGGAAGGA
ATCGTTGGCTATACAACGCTATCGAACCGCTATTTCAATTGATTAGACCGATATCTCCGA
TAGCATGGGCACCATTTGTTGTTCTATGGTTTGGTATTGGTAGTTTGCCAGCGATTGCGA
TTATTTTTATCGCTGCTTTTTTCCCAATTGTGTTCAATACTATTAAAGGCGTTAGAGACA
TTGAACCTCAATATTTAAAAATAGCGGCAAATTTAAATTTAACTGGGTGGTCATTGTATC
GCAATATATTATTTCCCGGGGCATTTAAACAAATCATGGCTGGGATACATATGGCGGTAG
GAACAAGTTGGATATTTTTAGTTTCTGGTGAAATGATTGGTGCACAATCGGGATTAGGTT
TTTTAATCGTTGATGCACGAAATATGTTGAACTTAGAAGATGTTTTAGCAGCAATATTCT
TTATCGGATTATTTGGTTTTATTATTGATCGATTCATTAGTTATATTGAGCAGTTTATAC
TTAGAAGATTTGGTGAATAAGGAGAGATGATGATGACTTTAGAAACGCTTATCAAAGAAC
AATTAGATCCTCATTTAGTAGAAGTTGATGAAGGGACGTATTATCCGAGAACATTTATTC
AACAATTATTTGTAGATGGTTATTTCGGTGAGGCGGCATTGAGAAAAAATGCTGAAGTAA
TCGAAGCTGTATCGCAGTCTTGTTTGACAACAGGATTTTGTTTATGGTGCCAATTAGCTT
TTTCAACGTATTTAGAAAATGCCACGCAGCCACATTTAAATAATGACTTACAACAGCAAT
TGTTATCTGGAGAAATATTAGGTGCTACCGGATTGTCTAATCCGATGAAGTCATTTAATG
ATTTAGAAAAGTTGAACCTTGAACACACTTATGTTGATGGACAATTGGTTGTCAGTGGAC
GTATGCCAGCTGTAAGTAATATTCAAGAAGACCATTATTTTGGTGCGATTTCGAAACATG
AATCATCAGATGAATTTGTCATGTTCATTCTACGTGCCAATCAAGATGGTATCACTCTCG
TTGAAAAAAACAATTTTTTAGGGGTCAACGGGTCAGCAACGTATCAAATCACATTGAATC
AAGTCGTAGTGCCACAATCACAAATCATCACGCATGATGCGAAGCAGTTTGCGGCAACTA
TTCGCCCGCAATTTATTGCTTACCAAATTCCAATAGGATTAGGCTCAATTAAAAGTTCTT
TAGAGTTAATTGATGCATTTTCAAATGCGCAAAACGGAATAAATCAATATTTAGAGTATG
ATGTTGAAGCTTTTAAAAAACGTTATCGTCAACTTAGAGAGGAATATTATGCAATATTAG
ATGACGGTAACTTAACTTCACATTTAAGTGAATTAATATCATTGAAGAAGGACATTGGCT
ATTTATTGCTAGATGTAAATCAAGCTTCTGTTGTCAATGGTGGTTCAAGAGCGTACACAC
CATATTCGCCACAAGTTCGCAAGTTAAAAGAAGGATTCTTCTTTGCAGCATTGACACCAA
CATTAAGACATTTAGGTAAACTTGAAGCAGAGTTGAAGGGGTAAGTGTGATAAGCTGATT
TTTTGTTTAGATGCGTTTGTTGAAACATTTTTTAAAATAATATAAATCTTAGTTTATAAA
CATTTTCTGTTAATTTGTTATATCCTTTTAACTAGGAAAATATACATTTCGTAATAATAA
TAATCGTTATCATTGAAAAAGTGTTAATAAGGTGTATAATGAAAATGTGAACAATTAATG
AACTTCTTATTTTAAAGAAGGTGAATACTATAGATACGCATACTAAAGAACAACAATTCT
CGAATCTAGTAAGATCTTATCGTAAAGAATACGTGGGTAAAGGACCCAATAGTATTCGAG
TGTCGTTTAAAGATAATTGGGCGATTGCACATATGACAGGTGTTTTGAGTAAAGTTGAGA
GTTTTTACCTAAACGACAAACGCAATGAATCGATGCTCCATTATACACGCACAGAGAAGA
TTAAACAGATGTATAAAGAAATAGATGTAAATGAGATGGAAAGTCTTGTAGGCGCTAAGT
TCGTAAAATTATTTACAGATATTGATTTGAATGATGATGAAGTCATTTCAATATTTGTTT
TCGATAAGTCAATAGAATAAGTGTTGCTGGTGTAAGGTACACGGTGCTGTTTGCTAACTT
CGCTTTGAATTTAACAATAATTCAAGGGGGTGGTATGTCAAACGGTGCCGTTTTTTTGTC
ATATTTTTAAAACAAGCAACATGCAACACGTACTTTAAGGAAGTCAAAATTTATCATTTA
GGAGAGATGGATATGAAAATCGTAGCGTTATTTCCAGAAGCAGTAGAAGGTCAAGAAAAT
CAATTACTTAATACTAAAAAAGCATTAGGATTAAAAACATTTTTAGAGGAAAGAGGACAT
GAGTTCATTATATTAGCAGATAATGGTGAAGACTTAGATAAACATTTACCAGATATGGAT
GTGATTATTAGTGCGCCATTTTATCCTGCATATATGACTCGTGAACGTATTGAAAAAGCA
CCGAACTTGAAATTAGCAATTACAGCAGGTGTAGGATCTGACCATGTAGATTTAGCGGCA
GCAAGTGAACACAATATTGGTGTCGTTGAAGTTACAGGAAGTAATACAGTTAGTGTGGCA
GAACATGCGGTTATGGATTTATTAATACTTCTTAGAAACTATGAAGAAGGTCATCGTCAA
TCAGTAGAAGGTGAATGGAACTTGTCTCAAGTAGGTAATCATGCGCATGAATTACAACAC
AAAACAATTGGTATTTTTGGATTTGGTCGAATTGGACAACTTGTTGCTGAAAGATTAGCG
CCATTTAATGTAACATTACAACACTATGATCCAATCAATCAACAAGACCATAAATTGTCT
AAATTTGTAAGCTTTGATGAACTTGTTTCAACAAGTGATGCGATTACAATTCATGCACCA
TTAACACCAGAAACTGATAACTTATTTGATAAAGATGTTTTAAGTCGTATGAAAAAACAC
AGTTATTTAGTGAATACTGCACGTGGTAAAATTGTAAATCGCGATGCGTTAGTTGAAGCG
TTAGCATCCGAGCATTTACAAGGATATGCTGGTGATGTTTGGTATCCACAACCTGCACCT
GCTGATCATCCATGGAGAACAATGCCTAGAAATGCTATGACGGTTCACTATTCAGGTATG
ACTTTAGAAGCACAAAAACGTATTGAAGATGGAGTTAAAGATATTTTAGAGCGTTTCTTC
AATCATGAACCTTTCCAAGATAAAGATATTATTGTTGCAAGTGGTCGTATTGCTAGTAAA
AGTTATACAGCTAAATAGAATAAGGATGCTGGGCTAGCGATTAACGCTTTCAATTTTATA
TAAATGAATCATATAAGCACTACTGCTGTTGTAAAGATGGCAGTAGTTTTTTTATGATTA
CATCTAAGTATAGTCACGGCTATGTTAGGACAATGATTTAACATTTATGCACATATGTGT
TCACTTACGCAATTATTGATAAATTTCATTCATTTGGAATAATATATAGTCATATAGTGC
TAATTTTTTTGAGACATTATATGCAAGATGCATTGTAAAGTCGATGCATTTGTTTGTTAA
ATAACTTTGTATAACTAAAAATTCTTTGTTTCAACGTACAATCTAATAATAGATTTTATA
TAAATGGTAGTGTGTATATATGTGGATAGGGGTGTAGTTATTAATGAAACGCTTAAGTAC
GACTTTGAAAGTACGATTGATTAGCAATTTTTTACAGCTAATTATTACGACAGCATTTAT
ACCGTTTATAGCACTATATTTAACAGATATGTTAAGTCAATCAATTGTCGGTATATATCT
TGTTGGTTTAGTGGTTCTAAAATTTCCATTGTCCATTATATCTGGTTACCTTATTGAGAT
TTTTCCGAAAAAGTTGCTAGTACTTATTTATCAAGCGACGATGGTGATAATGCTTGTGTT
CATGGGCGTATTTGGGTCACATCAATTGTGGCAAATTATTGGTTTTTGTGTTGCATATGC
CATATTTACAATCGTTTGGGGATTACAATTTCCAGTTATGGACACATTAATTATGGATGC
AATTACCGAAGACGTGGAACATTATATTTACAAGATTAGCTATTGGATGACGAACTTATC
GGTAGCTATTGGGGCATTGTTAGGTGGCTTGATGTATGGCTACAGTATGTTACTACTTTT
CTTAATAGCAGCTTGTATATTTTTAATTGTACTCTTTATTTTATATATTTGGTTACCTCA
AGACCGAAATCAAGTAAAGCAAAGTGATGACAAGAGGCATGCAAGTCGTTATCAAAAATT
ACAAATAATGAATATAGTTCGCAGTTATAAATTAGTTTTGAAAGATCGCAATTACATGTT
ATTGATTTCGGGGTTCAGTATCATCATGATGGGTGAATTTTCAATCTCCTCATATATTGC
TATTAGACTAAAGGATCAGTTTGAAACAATAAGTATAGGTTCATATGATATTACAGGTGC
TAAGATGTTAGCAATCTTGCTAATGATTAATACGGTCGTCGTCATTTTACTCACGTATTC
AATCTCGAAAGTTGTATTGAAAATAGATTTTAAAAAAGCTTTAATCACTGGTTTGCTGAT
TTATATTGTTGGCTATAGTGGTCTAACCTATCTTAATCAGTTTGGCTTATTAGTTGTTTT
TATGATAATTGCGACTGTAGGTGAAATTATTTATTCGCCTATAGTTTCAGAACAACGCTT
TAAAATTATTCCTAAAGCTAAAAGAGGAACATATAGTGCAGTTAATGCATTAGGTATTCA
TTTTTCAGAAACACTAGCTAGGTTAGGGATTGTGTTGGGTGCTTTCTTAACGTCATTACA
AATGGGACTGTATATGTTTATCGTTTTAACAATTGGTGCTAGCATGCTTGTTGCTGGTGT
ATTCGGGGGACAAAAACAAGTGAATACAAATTGAATTTATTTAGATATTTATTTTATGCA
TCTTTTTATATTGAAAACCTATTAATTTGGTCGTAATTAAAATAGAGATAAATTTATTAA
GAATTTGTTAAAATTTAAGGATAACAATTGTTTTATGCGAGTTGTTTGTTTAATATAAAC
TTGCTTCATGGATATTTTGTAACAACAATATTGAATTTGCAATGAGATGTGAACAACAGA
AAGTGATTAACGAGTTGTAGTGTGCTATTTATCGGAGATGTATGTAATTTCCATTGAAAA
TTATACCAATTGTAACGATGATACAAGATGTATTTTAGGGTAGAATATATCGCTCATATG
TTGCGAATGGTGTTTTATATTAATCATTACATAACGAGTTAATTAACATTTCGTCGGTTA
TCATATCATCATGCAATTTCAGTAAGTAATGAGTATTATGATATGAAAGAAGGACTTTTT
ATGATTATGGGTAATTTGAGATTTCAGCAGGAATATTTTCGTATATACAAAAATAATACA
GAATCAACGACACACCGTAATGCGTATTGGGTTAAACTCGCTAAAAATGTTGAAGCTACT
AAAATGATGTATGCATTATCGACAATTGTGCAACAACATGCATCTATAAGACATTTTTTT
GATGTTACTACCGATGACAATTTAACAATGATACTTCATGAATTTCTGCCTTTTATTGAG
ATAAAACAAGTTCCATCTTCTTCCGTAAACTATGATTTAGAAGCTTTTTTTAAGCAAGAA
TTAAGTACTTACCATTTTAATGATTCGCCTTTATTCAAATTTAAATTGTTTCAATTCGCT
GATGCTGCATATATACTATTAGATTTTCATGTGTCCATTTTCGATGATAGTCAAATTGAT
ATTTTTCTTGATGATTTATGCAATGCATATCGTGGCAATACTGTTATTAACAATACTCGA
CAGCATGCACATTTAGATAGAAATGATGATAAAGACAATCAAGATGCATCGCATATAGCA
TTAGACTCAAACTATTTTCGGTTAGAGAATAACTCTGACATCCATATTGATAGCTATTTA
CCAATTAAGCATCCATTTGAGCAAGCTTTATATCAAACGTATTTGATTGATGATATGACA
TCAATAGATATAGCATCGTTGGCTGTTAGTGTGTATTTAGCTAATCATATAATGAGTCAA
CAACATGATGTCACATTAGGTATACATGTACCATCACATTTACCAAATGATTTACACGGA
AATATTGTGCCGTTAACGTTAACAATCGATGCAAAAGATGTATGTCAACGTTTTACAACA
GATTTTAATAAAAGTGTGTTGCAAAATATGTCGCAATTACAGTGCGCGAAGTCTTCGCTT
TCACTAGAGACTATTTTTCATTGTTATCATCATATGATGTCTTGTTGTAATGATGTTATT
GAGGATGTACATCAAATACATGATGCTCATACATCTTTAGCGGATATTGAAATTTTTCCA
CATCAACACGGGTTCAAAATTATATATAACAGTGCAGCATATGATTTGCTCTCAATCGAG
ACGCTGAGTGACTTAGTTCGAAATATTTATTTGCAAATTACTGAAGAAAATGGAAATAAA
CGAACAACTGTAGATGAACTTAATTTGATGACAGAACGTGATATTCAATTATATGACGAT
ATCAATTTAAGTTTGCCTGAGATAGATGATGCGCAAACAGTTGTTACCTTATTTGAGCAA
CAAGTTGAAGCAACGCCGAATCATGTCGCTGTGCAATTTGACGGAGTGTTTATAACATAT
CAAACATTGAATGCACGCGCGAATGATTTAGCACACCGTTTGAGAAACCAGTATGGTGTT
GAACCTAATGATCGTGTCGCTGTCATAGCTGAAAAAAGTATTGAGATGATAATAGCGATG
ATAGGTGTGTTGAAAGCTGGTGGGGCTTACGTGCCAATTGATCCGAACTATCCAAGTGAT
CGTCAAGAGTACATTTTAAAAGATGCAACGCCTAAAGTTGTAATAACGTACCAAGCTTTA
TATGAAAATGGTAAACAAAATATTAATCACATTGATTTGAATAAGATAGCGTGGAAAAAT
ATTGATAATCTTTCTAAATGTAACACGTTAGAAGATCATGCTTATGTTATTTACACGTCG
GGGACAACTGGTAACCCTAAAGGGACACTAATTCCGCACCGAGGTATTGTTCGCTTGGTC
CATCAAAATCATTATGTACCATTAAATGAAGAGACGACGATTTTGTTATCAGGAACTATA
GCCTTTGATGCTGCAACATTTGAAATATATGGTGCATTGCTCAATGGTGGAAAGCTGATT
GTTGCTAAAAAAGAACAATTATTAAATCCAATAGCGGTAGAACAATTAATCAATGAAAAT
GACGTTAATACTATGTGGTTAACCTCCTCATTATTTAATCAGATTGCTAGTGAACGAATA
GAAGTATTGGTACCGTTAAAGTATTTATTAATTGGTGGAGAAGTATTGAATGCTAAGTGG
GTGGATTTGCTTAATCAAAAACCGAAGCATCCTCAAATTATTAATGGTTATGGACCAACT
GAAAATACAACATTTACAACGACGTATAATATACCTAACAAAGTTCCAAATCGTATTCCT
ATTGGTAAACCGATTCTGGGTACTCATGTTTATATCATGCAAGGCGAGCGTCGGTGTGGC
GTTGGTATTCCTGGAGAATTATGTACAAGTGGCTTTGGGTTAGCTGCAGGTTATTTAAAT
CAGCCAGAATTGACAGCAGATAAATTTATCAAAGATTCAAATATAAATCAGCTGATGTAT
AGAAGTGGTGATATCGTTCGTTTGTTACCCGATGGCAACATAGATTATTTATATCGAAAG
GACAAACAAGTTAAGATTCGAGGGTTTAGGATTGAGTTGTCAGAGGTTGAGCATGCGCTC
GAGCGTATACAAGGTATTAATAAAGCAGTTGTTATTGTTCAAAATCATGATCAAGATCAG
TATATCGTTGCTTATTATGAAGCGATGCATACATTATCACATAATAAGATTAAATCACAA
TTACGTATGACCTTACCGGAGTACATGATACCAGTTAATTTCATGCATATTGAGCAAATT
CCTATTACTATTAATGGGAAATTAGATAAGAAGGCATTGCCTATCATGGACTATGTCGAT
ACGGATGCCTATGTAGCACCGAGTACAGATACCGAACACTTGCTATGCCAAATTTTTGCA
GATATTTTACATGTGAATCAAGTAGGTATTCATGATAATTTCTTTGAATTAGGTGGCCAT
TCATTAAAAGCAACGTTAGTGGTGAATCGGATAGAGGCATCTACTGGGAAACGATTACAA
ATTGGTGATTTATTACAAAAGCCAACTGTATTTGAACTAGCTCAAGCAATTGCTAAGGTT
CAAGAACAAAACTATGAAGTGATTCCAGAAGCTATAGTTAAAGATGATTATGTGCTGAGC
TCTGCACAAAAGCGTATGTATTTATTATGGAAATCAAACCATAAAGATACGGTGTATAAC
ATACCTTTTTTATGGCGGTTATCATCAGAACTTAATGTAGCTCAATTGCGACAAGCAGTT
CAGCATTTGATAGCGCGACATGAGATTCTACGAACACAATATATTGTTGTAGATGATGAG
GTTCGACAACGTATTGTGGCAGATGTTGTAGCTGACTTTGAAGAAGTTAACACGCATTTT
ACGGATGAACAAGAAATCATGCGCCAATTTGTAGCACCTTTTAATTTGGAAAAGCCAAGT
CAAATTAGAGTGAGATACATTAGAAGTCCCTTACATGCATACCTGTTTATAGATACACAT
CATATCATTAATGACGGTATGAGTAATATACAATTAATGAATGATCTTAACGCACTTTAT
CAACATAAATTATTGTTACCACTTAAATTGCAATATAAAGACTATAGTGAGTGGATGTCG
CATCGTGATATGACGAAACATAGACAATATTGGTTATCTCAATTCAAAGATGAAGTACCT
ATTTTAAGCTTACCGACAGACTATGTTAGACCAAATATTAAAACGACAAATGGAGCAATG
ATGTCATTTACAATGAATCAACAAATGAGACAGCTACTTCAAAAGTATGTAGAAAAGCAT
CAAATTACTGATTTTATGTTCTTTATGAGTGTGGTCATGACGTTGTTAAGCAGATATGCT
CGAAAAGATGATGTTGTTGTCGGTAGTGTGATGAGTGCGCGTATGCATAAAGGCACGGAG
CAAATGCTAGGCATGTTTGCTAATACGTTGGTATATAGAGGGCAACCGTCACCTGATAAA
ATGTGGACACAGTTTTTACAAGAGGTTAAGGAAATGAGTTTGGAGGCATACGAGCATCAA
GAATACCCATTCGAATGTTTAGTAAATGACTTAGATCAATCACATGATGCCTCACGGAAT
CCATTATTTGATGTCATGTTAGTACTACAAAACAATGAAACGAATCATGCTCATTTTGGG
CATAGTAAATTAACACACATTCAACCCAAATCAGTGACGGCGAAATTTGATTTATCTTTC
ATCATTGAAGAAGATCGCGATGATTATACAATCAATATCGAGTATAATACCGATTTATAT
CACTCAGAAACAGTTCGTCACATGGGTAATCAATGTATGATTATGATTGATTATATTTTG
AAGCATCAAGATACACTACAAACTTGTGATATACCAAACGGCACGGAGGAACTTCTAAAT
TGGGTCAATACGCATGTTAACGATCGAATGCTTAATGTCCCGGGAAATAAATCTATCATA
AGTTACTTTAATGAAGCTGTCTCACGACAAGGTAATCATGTTGCGCTAGTCATGAATGAT
TTGACAATGACGTATGAAACATTACGTAACTATGTGGATGCCATTGCGCACATGCTCCTA
TCAAATGGTGTGGGCAATGGTCAACGGGTTGCCTTGTTTACAGAACGTAGTTTTGAAATG
ATTGCGGCGATGTTGGCGACAGTTAAAGTAGGTGCATCTTATATACCTATCGATATTGAT
TTTCCGAATAAACGACAAGCTGCAATTTTGGAGGATGCTAAAGTAACTGCAGTCATGTCT
TACGGCGTTGAAATTGAAACGACATTACCAGTCATTCAATTGGAAAATGCTAAAGGCTTT
GTTGAATCAAAGGAAAATGAACAATATGATGATTTACATGGCAATCAACTTGAAAACACA
GCGATGTTAGATAATGAGATGTATGCTATTTACACATCTGGTACGACCGGGATGCCTAAA
GGGGTTGCCATACGACAACGAAATTTGTTGAATTTAGTGCATGCATGGTCAACTGAATTG
CAATTAGGCGACAATGAAGTATTTTTGCAACATGCAAATATTGTTTTTGATGCATCAGTT
ATGGAGATTTATTGTTGTTTGTTAAATGGTCATACGCTTGTGATTCCAGATAGAGAGGAA
CGTGTTAATCCAGCACAGTTACAACAACTCATTAATAAGCATCGTGTGACGGTGGCGTCG
ATTCCGTTACAGATGTGTAGTGTTATGGAAGACTTTTATATTGAAAAGTTGATTACAGGC
GGGGCAACTAGTACGGCATCCTTTGTTAAATATATTGAGAAGCATTGTGGCACGTATTTC
AATGCCTATGGACCATCTGAGTCAACAGTCATCACATCGTATTGGTCACATCATTGTGGT
GATTTGATACCTGAGACGATTCCAATTGGCAAACCCTTATCTAACATCCAAGTGTATATT
ATGTCAGATGGTTTGTTATGCGGTATTGGTATGCCAGGCGAGTTGTGTATTGCAGGTGAT
AGTTTAGCGATAGGATATATTAACCGTCCAGAATTAATGGCTGATAAATGGCAAAATAAT
CCATTTGGTAAAGGAAAGTTGTATCATAGTGGTGATTTAGCACGTTATACATCTGATGGT
CAAATTGAATTTTTAGGAAGAATAGATAAACAAGTGAAAGTTAACGGGTACCGTATTGAA
CTTGATGAAATTGAAAATGCAATATTAGCTATTCGTGGTATATCTGATTGTGTTGTAACA
GTAAGTCACTTTGATACGCATGATATATTGAATGCTTATTATGTCGGAGAGCAACAAATG
GAGCAGGATTTGAAGCAATATTTAAATGATCATCTGCCTAAGTATATGATTCCTAAGACT
ATAACGCATATCGATTGTATGCCATTAACCACGAATGACAAGGTGGATACTACGCGTTTG
CCAAATCCATCACCTATACAACAGTCTAATAAAGTGTATAGCGAACCCTCTAATGAAATT
GAGCAGACATTTGTTGATGTATTTGGAGAGGTATTGAAACAAAATGATGTTGGTGTTGAC
GATGATTTCTTTGAACTTGGTGGTAACTCATTAGAGGCGATGTTAGTTGTCTCGCATTTA
AAACGATTTGGCCATCATATTTCAATGCAGACATTATACCAATATAAAACCGTGCGACAG
ATTGTTAATTATATGTACCAAAATCAACAATCATTAGTTGCATTACCGGATAATCTTTCG
GAATTACAAAAGATTGTTATGTCTCGTTATAACTTGGGTATTTTAGAGGATAGTCTAAGT
CATCGACCTCTAGGAAATACACTATTGACTGGCGCGACAGGTTTTTTAGGTGCTTATCTG
ATTGAAGCACTACAAGGATACAGTCATCGCATTTATTGTTTCATACGTGCTGATAATGAG
GAAATAGCATGGTATAAGTTGATGACGAATTTAAATGATTATTTTTCAGAAGAGACGGTT
GAAATGATGTTATCAAACATTGAAGTCATTGTTGGTGATTTCGAGTGTATGGATGATGTT
GTTTTACCAGAAAACATGGATACGATTATTCATGCAGGTGCTCGTACAGATCACTTTGGT
GATGATGATGAATTTGAAAAAGTAAATGTTCAAGGTACTGTTGATGTCATACGTTTGGCA
CAACAACATCATGCAAGGTTAATATATGTGTCTACGATAAGTGTGGGAACTTATTTTGAT
ATAGACACAGAAGATGTGACATTTTCAGAAGCGGATGTCTATAAAGGGCAACTACTAACA
TCACCATATACACGGAGCAAATTTTATAGTGAATTAAAAGTATTAGAAGCTGTAAATAAT
GGCTTAGATGGTCGGATTGTACGTGTTGGTAATTTGACGAGTCCTTACAATGGAAGATGG
CATATGAGAAATATAAAGACTAACCGTTTTTCAATGGTAATGAATGATTTGTTACAACTG
GATTGTATCGGGGTTAGCATGGCTGAAATGCCTGTAGATTTTTCTTTTGTGGATACGACT
GCAAGACAAATTGTCGCATTAGCACAGGTCAACACACCACAAATCATTTACCATGTGCTA
TCACCTAATAAAATGCCGGTGAAATCTTTGTTAGAATGCGTTAAGCGCAAAGAAATTGAA
CTCGTCAGCGATGAATCATTTAATGAAATTTTACAGAAACAAGACATGTACGAAACGATT
GGATTAACTAGTGTTGACCGTGAACAACAACTAGCAATGATAGATACAACATTAACATTA
AAAATAATGAATCACATCAGTGAAAAATGGCCAACGATAACTAACAATTGGCTGTATCAT
TGGGCACAATATATCAAAACAATATTCAATAAGTAAGTAGGGAAAGTTATGACAGTATTT
GTAATGCAATTACAGAGTAACTTGAAAAGTATTGAAGAATTAATATCACAAAGTCGTTGG
TCATATAAAAAACCGCGTACAGTCAACTATAGATACAATCAAGATAAACTCATGCACAGA
TTGGGAGATATTTTAGTGCAATATGGAATTCAACATGACACAGGTTTATTACCACATGAA
TGGCATTATCACATTTCGCCACGAGGTAAGGCAGATATTGTTCAACACAATCGTGATGGA
CAGCCCATTTATGTGAGCTTATCATATAGTTATCCTTATATCGTGTGTGTTGTCGATAAA
GAACCAGTTGGTATAGATATCGAAAAGATATCACAACGTTTAGACTGGCGTACGTTAGTG
ACGTGTTTCTCTACAAACGAAGCACATCAAATATGTAGTTTAAATGATTTTTATCAAATA
TGGACACAAAAAGAAAGTTTTACAAAATTAATTGGTGAAGGTTTAATCAAAGGATTGGAC
ATTTATGATATGACACAATCACACTTTTATCAATCACGTGAAGTGAAGTTCAAACAATTT
ATTTTTGATCAGTTTATGGTACAGGTATGTTTCTTAGGAGAGGCACCTTGGGGTTATAAA
AAAGTGTCTGTATTTCAGTTATTGAGTAGTTAATATGACGTCTGACAGTATCATTGCGCA
GTGATTTTAAACTATACTGCCTAAATGTTTACTGTTAGATGTTTTTTTATTGGAAAAACG
AAAGGTGAATACACGATGGCATCATTCAAAATCATGACGAGATTAAAGTAAGTGATAAGG
TGAAAATATACTGAGCAATATTGAAATTACCGAAAATAATAGTTTGTTGCGACGCATTTG
AGACTTTAATGCTCACGTAAGTTGGCTGGAATCATATCATGTCAGTTAATAAAATAACGT
GAGCATCAATCATCATACTCAAACGATGATTTAAAACTCACGTTAATGTTAGTCAGTGTA
TTAATTTAATTTATAGCGATAGACAAAATGTTGTCGCACTAATTCAATTGTCATCATCCA
GACGATATGGCCAAAGAATTCTGACAGATGCTCTTGGAATGGTTGATCCCACACAGCAGG
TACAGTATGCATGATTGGCATAATGATAAGGTGGAATAATACCCAAATAGCAATACCAAA
AACAGCACCTTGTCCCATTGCTAAATAAGCGTATTTTTTAACTAATATGCAGTAAATAAT
TGCAATGACGATAGAAAAACTAAAGTGGACAATAAAGCTTACCCAAGGCAATTCCATATT
TGAAAATGTATATGTTTGATGCGTAAACTCACTACTAAATCCTAATTGTTGCAATAACTC
TTGAGGTGGGTTCGTTGCATTACGTTCTGGTGTGCGAGGTGGAAACATGACCTCCCAACC
TAATTTTACAATTCCAGATAACAAGCCACCGATAATTCCAGCATAAATGAATATACCCAT
TTGTCGTTTCGTCAACTTAAGGACTCCTCTCTATTTACTATCCTCATTATAGTATTTTGT
GAAAATAATCACAATAAAAAGCTTTGCAAAACTTAAAGTATTTTGATAAACAAATTTGTA
AAAGGTTATTAGTTTTTTACATCTCATATTGTATCGTACTGTATTCAAAATTGTTAACGA
GATGAACGGTAAATAAATGTTTTAGCGCAATGGATAATCGAACTGGAATCATCGCGTGTC
AAAACTTGTTAGGCCTTAATTTCATAGTTATGAATTAAGGATTGTTGTGCCAACAAAATC
ATTATTGTAAATAGATTCAATGATATTTGGCTTGTTTCCTGATGCAATGATAACTTTAGG
ACAGCCATTTTCAATCGCATTTTTGGCATCTAGCACTTTGGGAATCATACCTCCATAAAT
ATCACCATGCTCAATATACTGATTAATATCACCTAATGGTAGTTGAGGTATAACAACATC
ATTGATGAGTACACCTGCAATATTACTTAATACATAAATAGGCGCTTTTAATGATGATGC
AATAAAATAGGCAAGCGTGTCAGCATTAATATTGTAAAATTCTCCATCATGGTTATTGAA
ACCAATCGAATTGATGATAGGTACAAATTTAGTACATATATACTGTAAAGCATCCTTATT
TAAAGCGGTCGGGACACCGACATATCCATATTGTTGATCAAAACGTTTAATTTCAAATAA
TTGAGCATCCAAACCACATAAGCCTATCGCAGAACATTGGTGCTGGTTAAATTGAGCTAC
TAATGCAGTGTTAACGTCTGCAATGAGCGTGTGTTTAGTAATGGTCATGGTTGCTTTATC
AGTCACTCTTAGGCCATTAACAAAGTGTGGCTCGATTTGCTGGTTTGATAATGCTTCATT
AATAAATGGGCCACCGCCATGAACGATAATAGGGTAGATGTTGTTTAATCGTAAATGCTT
AATATTGTTAATAATTGATGGATGCATGTCACTAAGTGTACTGCCACCAATTTTAATGAC
AATAAATTTCATCTAACCAACACCACCTTATGTTCGATATGATGCGTTGATACGCACATA
ATCATAGGATAAATCACAACCGTATGCAGTCGCTGCAGCGTTACCTAAACCAAGTTGAAC
GTCAATTGTGACATGTTCATGAGTTAATGTGTTCGACATAGCTTGCTCATCAAATAGTAC
AGCCATACCTTTATCAACGACAGGTATTTGGTTCAGTTGAACATATGTGCATTTAGGATC
AATTTCACATCCGCTATAGCCAATAGCTGTAATGATTCGACCAAAATTGGCATCTTCGCC
AAAAATAGCTGATTTTACTAGATTTGAACTTACGATAGTTTTACCGATTTTTCTTGCATC
TGATATTGATTTAGCGCCTGACACATTGACGCTGATTAACTTTGTTGCGCCTTCGCCATC
TCTGGCTATAGCTTTAGCTAAAAATGTACAGACAAAATTGAATGCATCAACAAATGTTTC
CCATTGTGGATGGTCTTGACTAAGTATTTGGTGTTCAACTTGGTGATTTGCCATGACTAA
TACCATGTCATTTGTACTTGTATCGCCATCAACAGTAATCATATTAAATGTATGGTCAGT
CGAAGATTTTAATAATTGATGAAGTGTATTCGATTCAATCGATGCATCGGTTGTTATAAA
AGCAAGCATGGTAGCCATATTTGGGTGAATCATACCTGAACCTTTGGCGCTACCACCAAT
TGTAACGGTTTTACCATCGATTTTTAGTGATACAGCGATATGTTTTGTACAGGTATCAGT
TGTTAAAATTGCCTCGTTAAACGCACCTGGCGTTGCAAAATTAGCATCCTTAATATGTTC
GGTCCCAGTCTTAATTTTATCCATAGGCAAATATTCACCAATGACCCCAGTTGAAGCAAC
AGCAACATGCTCAGATGGTATTTGAAGTTGTTGAGCAACCCATGTTTGTGTTTGTCGTGC
ATCATCTATGCCTTGTTGACCGGTACAAGAATTTGCATTAGCTGAATTAACAACAAGTGC
TTGTAATTTTCCTTTAGACTTTTGTAAAGTGTCTTCAGTGACAATAAGTGGTGCAGCTTT
AAACTGATTTAAAGTATATACGGCAGCTGCACTTGCCAAAGACGATGAGTAAATCCACCC
AAAGTCTTTTTTGTTAGCGCGTAAACCGATGTGCATACCACCAGCCGTGAAGCCTTGAGG
TGTACTGATATCGCCATGTTTAATAATTGAAAAGTTATATTGTTGTGATGTCGTTTCTTG
ATGTTTCATTCTAACACCCCTTATGGATAAACTGGTGATTGATTTAGGCCAGTCGTCACT
TCAAAATCATATAATATATTTAAATTTTGAATGGCTTGACCACTTGCGCCTTTGACAAGG
TTATCAATCACTGATACTAAAATTGCTGTTTGTGTTGTTTCATCTACATAGATACCGATA
TCGCAGTAGTTACTACCGAGTACTTCTTTTGTGGTTGGAAAAGTCCCAATATCTCTAATT
CTGACAAATGGCTGATTAGCATAATAAGAGGTCATTAATTTATGTAATGATTCAGTCGTA
AATTCAGATGATAATTTGACATAAATTGTTGATAAAATACCTCGTGTCATTGGTACGAGA
TGTGGTGTAAATATGACTGATACATCTTGACCCGCAACGATAGATAAATATTGCTCGATT
TCCGGTTTGTGTTTATGGTTTCCGATTGCATAAGCGCTTAGATTTTCATTCATTTCTGAA
AAATGAACACGTTGTGATAATGAACGACCAGCACCTGACACGCCGGTCTTAGCATCAATA
ATAATAGATGACAAATCTACTATTTTTTCGCTAATAAGTGGATGTAATGCTAATAATGTT
GCTGTAGGGAAACAGCCAGGATTAGAAATGAGCTTCGTTCCATTGTTATCAAACGATTGC
CATTCTGAAATGCTATAGATAGCATGATTCAAATCATCTTGTGCTGCAGCAGTTTCTTTG
TAATATGCTTCATATATTTCACGATTCTTAATTCTAAATGCGCCAGATAAATCGATAACA
TGAATACCTTTTTCTACTAAGGGAGGGATACATGTTTTACTTACGGGTGCTGGTGTCGCA
AAGAAAATTACATCACAGTCATTATTGTCCACTGTAAGTGCTTCGAAATGTTGCATAATA
TGTTGTAAATGTGGAAATGTTAATTTCAACGGTTCATCTACTTTTGAATGTGAGTAGATG
TGTGCAATCGTTACATGAGGATGTGTTTGTAACAATCGAATTAATTCAATTGCGCCATAA
CCGCTACCGCCAACGATACCTACTTTAATCATCATGAATCCCTCCTATGTCATATATAAA
TGATTAATTGTTAATTTTTAAAAACGTCTTGAAAAGCTGCAACAATTTGATGGATTTCCT
CTTTATCAATGACTAGAGGTGGAGACAATCGAATGATAGTACGATGCGTGTCTTTGCATA
AGATTCCACGTTGAATCAGTTGATCCACAAAAGGTGCAGCATCTGTGTTAAGCTCTATGC
CTATAAATAAACCACGACCTCTAATTTCTTTAATACTAGGATGTTTAAGTTGTAGCAACG
CTTTTAATAAAAATGAACCTAAGCGTTCTGATCGTTCAACCAGTTGTTCATCTTTAAGTA
CATCAAGCGCTGCCGTCGATATTGCAATGGCTAAAGGGTTACCACCAAATGTCGAACCAT
GTGTACCTGGTGTTAGAACACGCATGACATCATTATTTGCAAGTACAGCAGATACAGGGT
ATAAGCCGCCACCCAATGCCTTACCTAAAATATAAATGTCTGGAACGACTTGCTCCCATT
CCATAGCAAACCATTTCCCAGTTCTACCAAGACCAACTTGAATTTCATCTGCAATCAATA
ATATTTGATGTTTATCACATAGTTGACGCACAGCTTGAATATATCCTTTCGGTGGTATAT
TAACGCCACCTTCACCTTGAATTGGTTCCAAAATAATTGCTGCTGTATTTGGTGAAATAG
CTTGTGTTAATTGTTCAATGTCTCCAAAATCTACAGTTGTAGTGCCTTGAAGTAGGGGGT
GAAATCCTGCTTTATATGCGTCGTGGTTAGATAGTGATAATGAGCCAAGTGTACGACCGT
GAAAATTGCTATTCATAGCGATGATTTCAACTTGTCCGTCAGTAATGCCTTTAACTTCAG
AGCCCCATTTTCTAGCAATTTTAATGGCTGCTTCAACAGCTTCAGTACCAGAGTTAAGGG
GGAGTACTTTGTCTTTCTTAGCAAGATGACAAATTTTTTCTTCCCATTTCCCGAGATTGT
CACTATAAAGGACACGTGAAATGATAGACAACTTTGAAGCTTGTTCTGTCATTGCTTTAA
CAATTGTTGGATGACAATGGCCTTGGTTTGCAACTGAAAAACCCGAAATGCAATCTATAT
ATTGTTTGCCATCAGCATCCCAAACTTTGACACCTTTACCTTTAGAAATGACAAGCTTAA
GTGGTGCATAATTATTAGAGCTATAATAATCAGTTAATTCAATGATTGAATTCATCGGTC
TCCCTCCTTTATATTTATACAATTTAAAGAATTAATATTAATATATTACAGTTGTTCAAT
ATAAGTGTCAAATGTAAATTTAATAATATAAAGATAAGGTTGTGTTTGTATTAATGTGAT
TTGTAAAATGAAAGTACTAATATTTTTTGTGGATAATCATTGATATGTATGTATACGATT
GCAGTTTAATGTAGTATGAATAAAAAATGCCACAAGCATATGTTTAACATATGACTGTGG
CATAGTATTATGCTTGTGGAATTTTACGATGCTTAATTTTATAAATAATGAAGCCGATAA
TGAAACCAATCAAACTGAGAACAACCCAGCCCATACCAATGTCTGATAATGGTAAATATT
TTTGGCTGAAATTAATCAAAGTTTGTGAGAATGATGTGCTTGAAATGAACTCTGGGCTAG
CTTTTAATCCGTCTATTAATGCGGCAATCATTGTAAAGAAAATGGTACATTGATACACAA
TCTTGGAATGATGGAATTTGCTACTAAATAATGTTAGTACAATCAAGGCAATTGCTAATG
GATATAAGAACATTAACACTGGGACTGAGTACATAATAATTTTAGTTAAGCCAACATTCG
CGAATAAGAACGAAATAAAGCTCACAACTGTTGCAATCGCTAGGTAATTCAGTTTCGGGA
ATAAATGCTCAAATGTTTCTGAAAATGCCGTAATTAAACCGATGGCTGTTTTTAAACAAG
CAACCATAACGATAAGTGACAACAGGACGATACCGTAGTTACCTAAGTAGTATTGCGTAA
TTTGCGCTAAGGCAATACCACCATTTTCACTAAGTTTGAAATGACCAATACTTAATGTAC
CCATGATTGCTAGTAGGGTATAAATAATCCCCATCATAATGATACTGATAGTACCAGACT
TAATTGTTTCTTTAGCGATATCAGTTGGATTTTCGATACCTAACTTTTTAATCGTTGCAA
CAATGATGATACCAAATGCCAATGACGCTAGCGCATCTAAGGTATTGTATCCATCTAAAA
AGCCGTTAAATAAGGCATGTGATTGATATTGTTTACTAATAGGTGCATCAGATATGCCAC
CTAATGGATGGATAAAAGCAAATAATAAAATAATTGCTAATAATACTAAGAATACCGGAT
TTAAAAATTTACCGATATATTCTAAAATTCTTGATGGCTTTCTCGCAAAAAACCATGCAA
TCACAAAGAAGACGAAGCTAAAAATAAATAAATATAAAGTGATTTGCTTTGGTGATAAAA
ATGGCGAAAATGCAATTTCAAATGATGTCGTTGCCAGTCTAGGTAAGGCGAAAAATGGTC
CGATAACTAGATATAAGGCAATCGTGAAAATGTAAGCATATGTTTTATTAACACGCGATG
CAATTTCAAATAAACCAGATGTCTTTGAAATGCCAATAGCAATGATACCTAGAAATGGTA
AGCCAATTGCTGTAATTAAAAATCCTAAGTTAGCGATAAAAACGTTAGAACCAGCAGCTT
GACCCAAGTGTATTGGGAAGATAAGATTGCCGGCACCAAAGAATAAACCAAATAACATAG
AACCTATAAACATGTTTTCTTTAAATGTTAGTTTCTTCTTCATATATGTATTTGTTCTCC
TTTTTAGAACTTATAAAAATCTACTTAATTAAGATAATATCAAAAATTAAACATAAAGTG
ATACATAATTTTGCAATAAATACTAAATTTTTTGAAAATTCCGGAATAAATACTGTTTTT
TATGTAGTAGGGGCGTAAGTTAAGAACGATTTAACAGATATAGAATATGTTAAATATAGA
AGGTTAGACAACCCGACGTATTAATACTTTGTGAAATAAAGATCCCCCTCAACATGATCG
AAGGGGGGAAGTATATGTTTAGTTCAATATATTTAGAAAGTCGTTTGTAGTTATTGTTTG
TCCCATTAATGGGAATACATTATCTATTGGAAATTGATGTAGCGTTTCGTTTTGTGCACT
CATCATATCTGTAACAAAAAACTGATTGTAGTTTAATTGATAGGCATCTCGCGCTGTCGT
ATCTACGCCAATATGCGTTGCGACACCACCAAGAACAATCGTATCAATTCCTCGACGTCG
CAATTGTAAGTCCAAATCTGTTCCTACAAATGCACTAAAATGTCGTTTGTCTATGACAAA
ATCGTCATCTCTCTTGTCTAATAAATGATGGAAACGACTGTAGTCGTCGCCTTCTTTTGG
TGGTAATGATACCATCGAATTTGTTTTCAATGCATCTTTACCATCATAGAATTTAACACG
AACGAATACGATAAAACCATTGTTTTTTCTGAAAATATCTATTAATTTATTAGCGTTTTG
AACGACATTTTCAGCTGTATATGGGGCATAATCCATTTTAAGAATACCTTCTTGCAGGTC
GATTAACACTAAAGCAGTTTTGTTGAAATTAATCATCTTATATCAGAGTCCTTTTCGTTT
AATAAAGTATTCGCTTAAACTTATACCCTGTATACGATGAAATTATTTATTTTGTTGCGA
AAATGCTTTAGCGATATCGATCAGTTTCTTTGGTGCATCTTCGACAGACATTTTGACTTC
GACAAAATGCATCACATCGGGATGACCATTAATTGCATTAAACGTGTCTTGTAAATCTTT
TGATGATTCAACGTCATGAATTTCAACATTTTTACCACCAAATACAGCTGGTAAAGCTTT
ATAATCCCACATGTGAATTTCATTATAAGGTTCATACATGCCGTGAATAAGTCGTTCTAC
CGTATAGCCGTCATTATTAATCACAAATAATACCGGTTTAATATGCTGTCTAATCATAGT
TGAAATAGCTTGAACAGTTAGTTGCAATGAGCCATCACCAATTAATAATAAGTTACGACG
ATCTTTGTCTGCTAATTGTGAACCTAATGTTGCAGGTAATGTATAGCCGATAGAACCCCA
TAACGGTTGCCCTATAAAAGTATTGTTTTTGTATAATGCTAAATCATAAGCACCAAAGAA
TGATGTACCTTGATCAGCAATGATGACATCATTTGGTTTTAAGAAATTTTGCATCATTTT
AAAATAAGTTTGTTGTGTTAATGGTTCTGTGCCAACAGTATAATCGGGTGATGTTGGACG
ATGATACGCAGGGAACGTTGCGTTATTCGTATATGAAATATTGGATAACTGTTTTAACAA
TGATGGTAGAGATATTTCATCATTTGTAACATCGTCAATTTTGATATTGTGATGATTTAA
CATAACGACATCATCGATATTGAATTGGTATGAAAAACCTGCTGTTGCTGAATCTGTTAA
TTTGGCTCCAATATTTAAAATTAAATCGCTGTTGTCCACATAATCTCGTATTTTATCTTC
GGCAATTTTCCCATCGTAAATACCCATATAATATGGATTTTCCTCATTAAAAGCACCTTT
TCCTAATGAAAGTTGTGCTACTGGTATCTGTGTTTGATTTACAAAATCTTCTAATTCTTG
ATGGAGGTGAAAACTGTTAATTTCATGTCCAGTAATGATGATAGGCTGCTTCGCTTGATG
CAGTTTAGTTGCTAATAACTCTATATATGTTGATGCATCCGTATATTTAGTTGCCGTCAC
TTCAAATGGTGTCGGTATCTCAATTTCAGAGATTGCGACATCGATTGGTAAATGTAAATG
AACTGGGCGTCTTTCGGCGATTGCTGTATTAATTAAACGTGGTATTTCGGTTGTTGCATT
TTCAGGTGTGATATAACCTTGTGCAACGGTTATATGTGCAAACATTTTTCGATAGTCGTC
AAATGTACCTTCACCAAGTGAGTGATGTACATATTTACCGCCTTGTTCAACAGCACGTGT
CGGCGCACCTGTAATCGCAATGACAGGTATGCGTTCAGCATATGAACCTGCGATACCGTT
GACGGCACTTAATTCGCCAACACCAAATGTAGTAACTAATGCAGCGAGTCCATTAAGACG
GGCATAACCGTCCGCTGCGTAACTTGCGTTTAATTCATTTGTATTTCCTACCCAATCTAC
ATTGGGATTGCTGATAATATCGTCTAGAAAAGCGAGATTAAAATCACCAGGAACACCAAA
AATTTTATCGACGCCTGCTCGATGAATAGCGTCAATTAAGTAAGCTCCAATGCGTTGTTT
CATAAAAAAACCACCTTTTCTCTATATTTACACTTAAAATGATAGCCTCGAATATAGTGT
AAGGTCAAGGAAGTTGACTTTGTTGTGAAAACGCTAACAATAGTGAACAATTAATATTTT
TTAGGAAATGAGTATGAAGGGGGGCTTTAATTGATGATCTTAAAATTCAAAATTTAAGGG
GAGAGCGAACTATCAATGATGCTGCAAAATACAATAGCAAAGAAAAAACAGGCGCGTCAC
CTTATGAAGGTATACGCACCTGTTTATAGTAAGCATTATTTAGCTTCAAATAATTGATCG
CCAAATGAAATGTTGCCATGTTCACCTTGTTTAAAATCAAGGTTTGTAATGTTTCCTTGT
GTCACGATAATAGGCGTAATATCACTCTTTGCATGATTGCGGATGTAGTCTAAATCAAAG
TTGATTAATAAATCACCTTGTTTAACTTCTTGACCTTCCTCAACATGTAAAGTAAAGCCT
TCTCCGTTTAATTTAACAGTGTCTAAACCGATGTGGATTAATAGTTCTAAACCACTATCT
GATACAAGACCAATTGCATGTTTTGTTGGGAAAATCATTTGTACTTTACCGTTGAATGGT
GCACGAACTTCACCTTGTGAAGGTTTGATAGCGATACCGTCACCCATCATTTTTTCGCTG
AACACTTGATCAGGCACTTCTGATAATGGTGTTACTTCACCAGTTAATGGTGCATGCACG
ATATGGCTCAATTCGCTTGTTGCAGATTTATCTTCTGCAACAACAACAGTTTCGTCTTTA
TCGTCTTCCATAGTAGTAGGATTTTCTACTACTTGACCATTCATAATCTGTTGCATTTCA
TGTTTGATTTGGTCAGATTTAGGACCAAAAATTGCTTGCATATTATTGCCGACTTCTAAT
ACACCAGATGCGCCTAAATCTTTCAAACCAGGAACATCAACTTTAGATTTGTCGTTAACT
TCAACACGTAGACGTGTGATACAAGCGTCTAAATGTTTAATGTTTGCTTTGCCACCCATA
GCTTCTAATACTGCATATGGTAATTCAGTTGCTGAAGCAGTAGCCGCTTGTGATTGTTTA
TCTTCACGACCTGGTGTTTTGTATTTTAATTTTACAATTAAGAATCGGAATACGAAGTAG
TAAATAACTGCGTATACAAGACCTACAGGAATGACTAACCACCATTGTGTCTTATTAGGT
AGTATACCGAGTAAGAAGTAGTCGATGAAACCACCTGAGAATGTATAACCTAGATGAAGA
TCTAATAAGTACAATGTTAAGAATGATAAACCATCAAGTACTGCGTGAATAAAGAATAAT
AATGGTGCTACAAATAAGAATGAGAATTCTAATGGTTCTGTAATACCAGTTAAGAATGAT
GTTAAAGCAGCAGAACCCATTAAACCTGCTACTACTTTCTTATTTTCAGGTTTAGCTGTG
TGATAAATTGCTAAAGCTGCTGCAGGTAAACCGAACATCATAACAGGGAATTCACCTTGC
ATGAATTTACCAGCTGTCAAATGTGCGCCTTCACGAATTTGTTCGATAAAGATACGTTGG
TCACCGTGAATAATTTCACCAGCTGCATTTTTCCATGAACCAAACTCGAACCAGAACGGT
GCGTGGAAAATGTGATGTAGACCGAATGGAATTAATAAACGCTTGATGAAACCAAATAAG
AATACGGCAACACCAGTATTTGAATCTAATAATCCTGTACTGAATGCATTTAATCCTGAT
TGAATCGTTGGCCAAATTAATGCCATTGGGAATGCTAAAATAAATGATGTTGTAGCCATC
ATAATAGGTACGAAACGCTTACCAGCGAAGAAACCTAAATAAGATGGTAAGTTAATGTTA
TAGAACTTGTTATAACACCAAGCTGCCAGGGCCCCGATTATAATACCGCCGAACACACCT
GTTTGTAATGTTGGGATACCTAAAATGCTAGCGTAACCACTCGCTGGATCACCAATATTC
TTAGGTGTAACTTGTAAAAAGTCGCCCATTGTTTTGTTCATGATTATGTAACCGACGAAT
GCTGCGATAGCTGCTACGCCATCACCGCCAGCTAATCCGATTGCGACACCTAATGCGAAA
ATCATAGGCAAGTTATCAAAAATGATACCACCAGCACCTGTCATTAATTTAGCGACAGTT
TGTACGCCACCATTTTGTATAAACGGCAAGTAGTGTTGTAATGATTCACCTTGCATAGCT
GTACCGATAGCTAATAACAGACCCGCTGCTGGTAAAATTGCAACAGGTAACATTAGCGCT
TTACCAATACGTTGCAATTGACCGAAAAGTTTCTTCCTCACTTGTCCAACCTCCAAAGTT
GTATGTAATATTTAAGATTCAATAAAAAAGACACGAGCAAATAGACTGTGTTGGTAACCA
TCACAGCTTAATTTAACTCATGCCTAATCTTACTTAGTAACACGTTGGTGTATGTAATTA
ATGTAAAAGAAGCAATTGACTAAGTAGTATATAAAACTGATACGTTAGTTTATCTAGCTT
ACCATCACATCTTATTGAATCTTATTTGTTTGCGACTCCTATTTTAGCATGGTGAAGTAT
GCGTTTTCAATACAATTATTAAATTCAATTTCAAATCTCTTAAATGTTCACAGATTATTA
TTAAAACATAATATAAGATAATCCTGAATAAAATGTATAAAAGTTGTTGTAATAATCCAG
CAGTAGCAGCTATTATCAGCACTTAAAAGAAAGGATAATCTTTGATGGTGTAATAATTAA
CTTGTGACAGAAATATGTAAGATTATTACAATGAACAGGCTTTAACTGATTAATATTGTA
ATGTGTTTTCTCTTATAGTAAAATGTAAGCGATTACACAACTCAACTATATTTTCCTAAT
AATTATATTGTTAAGGAGGGCTACTTTGACAGGCTTTTCAGTGTATTTAGGACAACCTTT
AGATGAAGCGTATATTAAGCGAATGATTAAACAAGGTTACCAAATGATTTTTACATCTGT
ACAAATACCAGAAGAAGATGACGAGACAAAATATCATTATTTCACAAAACTACTCAATTT
ATTAAAATATGAACAAGTGACTTACCTCATAGATGCTAATCCATCTATTTTAACACCATC
TTTTTATGAGCATCTTCGACAATATGATGCACAATTTATGATTCGTATCGATCATAGTAC
ATCAATTGAGGCAATCGAAGCGATAATGGCACAGGGTTTAAAGTGCTGTTTGAATGCAAG
TATTATTTCCCGGGAATTGTTAACAAGCTTACATCAACAATTGAATGATTTTACATTACT
TTCATTTTGTCATAACTATTATCCAAGACCAGATACGGGATTATCTGTTGACTTGGTCAA
TAAGAAAAATGAACTCATTTATCAATTTAATCCAAAGGCACAAATATATGGTTTTATTGT
AGGGAGTGGTTTGCGAGGTCCTTTGCATAAAGGCTTGCCAACAATTGAAGCAACGAGACA
TAGTCATCCTGTCGTTGCAGCTAAATTATTACAAGAAACTGGTGTATCTGAAGTGTTAGT
TGGAGACTCATTGATTGAAATGAGGCAGGCAAAACAACTTATAGATTTTTGCAAGCATAG
GCATTTCACGTTATGTATTGAAGAAGTGTTTGATACGACAGTGACTTACCTTTTCGATAT
GTGTCATAAAGTACGCCCGGATAATCCGGAAAATGTCATTCGTTCGGAAACGTCAAGACA
AATATGTCCACATTCGATTCAACCACAGTTTACGACGCAACGACGCATTGGTTCAGTAAC
CGTTGATAATTTGAATAACGGACGTTATCAAGGCGAAATGCAAATTGTGAGACAAACGCT
TAGTGCACATGACAATGTGAATGTTGTTGCACAAATTATTAAAGAAGACTTACCACTGTT
AAGTTGTATCGAGCCGAATGATACATTTGATTTTCAAAAAACTAGGGAGTGTAAGAAGTG
ATGGAAAATAGTACGACCGAAGCGCGTAATGAAGCGACGATGCATCTTGATGAAATGACT
GTGGAAGAGGCTTTAATTACGATGAATAAAGAAGATCAGCAAGTCCCGTTAGCAGTTCGA
AAGGCAATACCACAATTGACAAAAGTAATTAAAAAAACAATTGCACAGTATAAAAAGGGT
GGACGATTGATCTATATCGGTGCAGGTACAAGTGGAAGATTGGGTGTCTTAGATGCAGCG
GAGTGTGTACCTACATTCAATACTGACCCTCATGAAATTATAGGTATTATTGCTGGTGGA
CAACATGCTATGACGATGGCTGTAGAAGGTGCGGAAGATCACAAAAAATTAGCGGAAGAA
GATTTGAAAAATATAGATTTAACATCAAAAGATGTCGTTATAGGAATTGCTGCGAGTGGC
AAAACGCCATATGTTATAGGCGGTTTAACATTTGCTAACACAATCGGTGCTACAACAGTA
TCTATTTCATGCAATGAACATGCAGTTATAAGTGAAATTGCGCAGTATCCAGTAGAAGTT
AAAGTTGGTCCAGAAGTATTAACTGGTTCAACACGTTTAAAGTCTGGTACAGCACAAAAG
TTAATTTTAAATATGATTTCAACCATCACAATGGTTGGTGTCGGAAAAGTTTACGATAAC
CTCATGATTGATGTTAAAGCAACCAATCAAAAACTGATCGACCGTTCAGTGCGTATTATT
CAAGAAATATGTGCTATCACATATGATGAAGCAATGGCGTTATATCAGGTATCTGAGCAT
GATGTGAAAGTTGCGACAGTTATGGGTATGTGTGGCGTTTCTAAGGAAGAAGCAACAAGA
CGGTTATTAAACAATGGTGACATTGTTAAACGAGCAATCAGAGATAGACAACCTTAGGAG
GGATTTAAATGACCAAAGAACAACAACTTGCAGAACGAATTATTGCTGCAGTAGGTGGTA
TGGATAATATAGATAGTGTCATGAACTGTATGACACGTGTGCGTATTAAAGTATTAGATG
AAAATAAAGTAGATGACCAAGAACTAAGGCACATTGATGGTGTCATGGGTGTTATACATG
ATGAACGCATTCAAGTTGTGGTTGGACCTGGTACAGTCAATAAAGTGGCTAATCATATGG
CGGAATTAAGTGGTGTTAAATTAGGTGACCCAATACCACACCATCACAATGATAGTGAAA
AAATGGACTATAAATCATATGCAGCTGATAAAGCAAAGGCGAATAAAGAAGCACATAAAG
CAAAACAAAAGAATGGTAAGTTGAATAAAGTATTGAAATCAATTGCCAATATCTTTATAC
CATTGATTCCTGCATTTATTGGAGCTGGATTAATTGGTGGTATTGCAGCAGTACTGAGTA
ATTTAATGGTGGCAGGCTATATTTCAGGTGCTTGGATTACGCAACTTATAACAGTATTCA
ATGTCATTAAAGACGGTATGTTAGCATACTTAGCTATTTTCACTGGTATTAATGCGGCTA
AAGAATTTGGTGCGACACCAGGACTTGGTGGCGTGATTGGTGGTACAACGTTATTAACGG
GTATTGCTGGTAAAAATATTTTAATGAATGTCTTCACTGGAGAACCATTGCAACCTGGAC
AAGGTGGAATTATTGGCGTTATTTTTGCCGTTTGGATTTTAAGCATTGTCGAAAAGAGAT
TGCATAAAATTGTGCCAAATGCGATTGATATTATTGTAACGCCGACTATTGCATTGTTGA
TTGTAGGACTATTAACTATCTTTATCTTTATGCCATTAGCAGGTTTTGTTTCAGACAGTT
TAGTTTCAGTAGTTAACGGAATTATTAGTATTGGTGGCGTATTTAGTGGATTTATCATTG
GTGCAAGCTTCCTACCGTTAGTTATGTTAGGGCTTCATCATATTTTTACGCCAATTCATA
TAGAAATGATTAACCAATCTGGTGCTACTTACTTATTGCCAATTGCAGCGATGGCTGGTG
CTGGACAAGTAGGTGCCGCATTAGCACTTTGGGTAAGATGTAAACGCAACACAACATTAC
GTAATACTTTAAAAGGTGCATTGCCAGTTGGTTTCCTAGGTATCGGAGAACCATTAATCT
ATGGCGTGACATTGCCATTAGGTCGACCTTTCTTAACTGCTTGTATTGGCGGTGGTATTG
GTGGCGCTGTAATAGGTGGAATTGGACATATTGGTGCCAAAGCAATAGGCCCAAGTGGTG
TGTCACTATTACCATTAATCTCAGATAATATGTATTTAGGTTATATTGCAGGATTACTTG
CTGCGTATGCTGGTGGATTCGTTTGTACATATTTATTTGGAACGACAAAGGCGATGCGAC
AGACAGATTTGTTGGGTGATTAATGATGACAAATATTTTATATCGCATTGATAAGCAGTT
GAGTGATTTTACGAAGACAGAAAAGATAATCGCTGATTACATTTTAAAGAATCCACATAA
AATCATTGATATGACTGTGAATGATTTGGCAGATGTTACGAATGTTAGTACAGCATCAAT
TGTTAGATTTAGTCGGAAAATGACACATCAAGGTTTTCAAGAGCTAAAGATTGCGATATC
TCGATACTTACCCGAAGATATTGCAACCAATCCACATTTAGAATTGATTGAAAATGAATC
TGTAGAAACTTTGAAAAATAAAATGATTGCTAGAGCAACGAATACGATGCGATTTGTAGC
TACTAATATTATGGATGCGCAAATTGATGCAATTTGTGATGTGTTGAAAAATGCCAGGAC
AATATTTTTATTTGGATTTGGCGCATCGAGTTTGACTATTGGTGATCTTTTTCAAAAGTT
ATCTCGTATTGGCTTAAATGTCAGGTTATTACATGAAACGCATTTACTTGTGTCAACATT
TGCGACGCATGATGATAGAGATTGCATGATTTTTGTGACGAATCAAGGTAGTCATAGTGA
ATTACAGTCGATTGCACAGGTGGCCACACATTACAGTATTCCCATCATAACTATATCTAG
TACAGCTAATAATCCAGTGGCTCAAATTGCAGACTATGCATTGATTTATGGCAGAACTGA
TGAAAATGAAATGCGTATGGCGGCTACAACGTCACTATTTGCACAGTTATTCACGGTAGA
TATATTGTACTATCGATTTGTAGCATTAAATTATCATGCGATTCTAGATTGTATAACCCA
ATCGAAAATGGCACTTGATAATTACAGGAAACATCTTGCGACGATAGATTTTAAACATTA
GATTAATATAAAGTTAGTTGCAACGTAAACAATTGAAGTTTTTGATGTGATTCAGTTGCT
TGATGAAAAATTGTTGCTACAAGTTTGTAAAACTGGCATAGAGGCTATTTTGAAAATGAT
AAAGGCGTGACAAATTAAAGCAAAGTTCAGATTTGAGCTTTGCTTTTTTCATAGATGGAA
ATTAAATGCTGTTATTAATGGGGGAATTAATTTGGAACTTAACGAGATGATTAATTTTGT
AAAAGAAAACAATAAGATAATTGTTACTTTATCGCTAACAATTTTCACGTCTGTAATATT
TCCTGAGTTAAAAAGTTGGTATTCAAAAATCATTAATACTGAAAACAAATATAGAATATT
CGATAGGGCAATTATTATGATTGGCACAGTGTTACCAATGTATTTTCTTTTAGGATTCTT
GAATTATAAAATATATATTAAACTGCTAGAGAGACCTCATAGTGAATTTATTAATACAAT
ATGGTTTTTATTAATAGTCATAAGTTATGGATTAATCTTATTTATAGCTATTTCAACTTA
CCGAAATTATTTAGCGATTGTTAATAGATTTCAATTATATAAAATGTGTGGAAATTGTGA
TTACATACATCCCTATAGGTTTGTTGTAAATAAAGAAAGTACATTAATTAAAGATTGTTT
TAAAGTTGGCAATAATGACCTTTACGAACCTGGATCAAACTACAAAATAATTGACCTAAA
TCAAACCATATATGGACACTATGAAAAAGTTGAAAGTTTTTATCAAAATAAAAACGACAA
AATATTCCATATCATTACGCTAAATAGAAAAAACTTAATAAGAAGTTGGCTTTTTATAAA
TAATTGGTCTATTATTTTATGTCGTTTTACAATGCCGATAGTGTTCATTTTATTTATTTT
TTCTTTATCCTATTTTGATAATGACATGTATAATGCTTTTATTCCAATTGTTATGTACAT
TTTCACTTTTGTTTTTCAATCAATCATATTCAATAAAATATATACAGAGAACAAACAATT
GAGGACACAATATATTCAAAAGTTGAACTCTGGCATAGAAGTATAAAAATATAAAGGATA
GTGTGTGTTGGTGTTTTTAGTATACGACTTATCTCAAAGACAAATATTAAAAGATAAGAC
AATAAAATTAGAATAAATTTACGTTTGAAGATAAAAAACAAACATTTTTCATTAAAGTTT
ATGATATATTTAGAGCAATAGAAAGTGTATGGAAGGGGATATGAATGGCATACCAAAGTG
AATACGCATTAGAAAATGAAATGATGAATCAACTTGAACAATTGGGTTACGAAAGAGTAA
CGATACGTGATAATAAGCAATTGCTTGATAATTTTAGAACGATTTTAAATGAGCGTCATG
CGGACAAATTAGAAGGCAATCCCTTAACAGATAAAGAATTTCAACGTCTGTTAACGATGA
TTGATGGGAAAAGTATTTTCGAGAGTGCCCGTATTTTACGTGATAAATTACCACTTAGAC
GTGATGATGAGTCTGAGATTTATTTGTCGTTTTTAGATACGAAAAGTTGGTGTAAAAATA
AGTTTCAAGTGACGAATCAAGTATCTGTCGAGGATACATATAAAGCACGTTATGATGTAA
CGATATTAATCAACGGACTACCCCTTGTCCAAGTTGAATTGAAACGTCGAGGTATTGATA
TTAATGAGGCGTTTAACCAAGTAAAACGTTACCGTAAACAAAATTACACAGGCTTATTCC
GCTACATACAAATGTTTATCATTAGTAATGGTGTTGAAACACGATACTTTTCTAATAATG
ATAGCGAACTATTGAAGAGTCACATGTTTTATTGGAGTGATAAACAGAATAACCGTATCA
ATACATTGCAATCGTTTGCTGAGTCATTTATGAGACCTTGTCAATTAGCTAAGATGATAT
CGCGCTATATGATTATTAATGAAACAGATAGAATACTGATGGCAATGCGTCCGTATCAAG
TGTATGCGGTAGAAGCACTTATTCAACAAGCGACTGAGACAGGGAATAATGGATATGTAT
GGCATACAACTGGAAGTGGTAAGACGTTGACTTCTTTTAAAGCGAGTCAGATTTTATCAC
AGCAAGATGACATTAAGAAAGTTATCTTTTTGGTTGACCGTAAAGACTTGGATAGCCAAA
CAGAAGAGGAATTTAATAAATTTGCTAAGGGTGCTGTAGACAAAACTTTTAATACCTCGC
AACTGGTACGCCAACTAAATGATAAAAGTTTGCCACTTATTGTAACGACGATTCAAAAAA
TGGCTAAAGCGATTCAAGGTAATGCCCATTTATTAGAACAGTATAAAACGAATAAAGTTG
TATTTATTATTGATGAGTGTCATCGCAGTCAATTTGGTGACATGCATCGTCTAGTTAAAC
AACATTTCAAAAATGCCCAATACTTTGGGTTCACTGGCACGCCACGTTTCCCAGAAAATA
GTAGTCAAGATGGTAGAACAACTGCAGATATTTTCGGTAGATGCTTACATACGTATTTAA
TTAGAGATGCCATTCATGATGGTAATGTACTTGGTTTCTCAGTTGACTATATTAATACTT
TTAAAAATAAAGCTTTAAAAGCAGAAGATAACAGCATGGTTGAAGCAATTGATACGGAAG
AAGTATGGTTAGCGGATAAACGTGTGGAATTAGTAACACGACATATCATCAATAATCATG
ATAAATATACACGTAATCGTCAATATTCAAGTATATTTACAGTCCAAAGTATTCACGCGC
TTATTAAATATTATGAGACATTTAAGCGACTTAACAAAAAGTTGGAACAACCATTAACGG
TAGCTGGTATATTTACGTTTAAACCTAATGAAGATGATCGTGATGGTGAAGTGCCATATC
ATTCACGTGAAAAATTAGAGATAATGATTAGCGATTATAATAAAAAGTTCGAGACGAATT
TTTCAACAGACACAACTAATGAGTATTTTAATCATATTTCAAAAAACGTTAAAAAGGGCG
TTAAAGATAGTAAAATTGATATCTTAATCGTTGTTAATATGTTCTTAACTGGTTTTGATA
GTAAAGTACTGAACACTTTATATGTTGACAAGAATTTAATGTATCATGATTTAATTCAAG
CGTATTCACGTACAAATAGGGTTGAAAAAGAATCAAAGCCATTTGGTAAAATTGTAAACT
ATCGTGACTTGAAAAAAGAGACAGACGATGCACTGAGAGTATTCTCACAAACAAATGATA
CGGATACAATTTTAATGCGTAGTTATGAAGAGTATAAAAAAGAATTTATGGACGCTTATC
GTGAGCTTAAAATGATTGTGCCGACACCACACATGGTTGATGACATTCAAGATGAAGAAG
AGCTAAAGCGCTTTGTTGAAGCTTATCGTTTATTAGCTAAAATAATATTACGTTTAAAAG
CATTTGACGAGTTTGAGTTTACAATTGATGAAATTGGAATGGATGAACAAGAGAATGAAG
ACTATAAAAGTAAATATTTAGCTGTGTACGATCAAGTAAAAAGAGCGACGGCTGAGAAAA
ATAAAGTATCCATTTTAAATGATATTGATTTCGAAATAGAAATGATGCGTAATGATACGA
TTAATGTGAATTATATTATGAATATATTGAGACAAATTGATCTTGAAGACAAGGCGGAAC
AACGTCGTAACCAAGAACAAATTAGACGTATTTTAGATCATGCAGATGATCCGACATTGA
GGTTAAAACGAGATCTAATTAGAGAATTCATAGACAATGTTGTACCCTCTTTAAATAAGG
ATGATGATATCGATCAAGAATATGTCAATTTCGAAAGTATTAAAAAAGAAGCGGAGTTCA
AAGGATTTGCTGGAGAGAGATCTATCGATGAACAAGCCCTAAAAACAATTTCAAATGACT
ACCAGTATAGTGGTGTTGTAAACCCACATCACCTTAAAAAAATGATTGGTGATTTGCCAT
TGAAAGAAAAACGTAAAGCAAGAAAAGCCATTGAATCTTTCGTGGCAGAAACAACTGAAA
AATACGGTGTGTAATGATTCAGCCCCCTCGCTAGATTAGTGTAGGGGGCATTATTATTTT
CTATCTTTTGTAAGTTATCATGTATTTGGCAATCATCACTTGGTTTCAATACAATTTTAT
CATCGTATGCGTATAGAAATAATGTCTATAGGCATTTAAAATAGTTTATAATATTAACAG
GATAAGTATTAAATGTATGTTGAAGGAGGTGCGTAGCTATGGATAATAGAAATATGATTA
ATCGTGTTTTTAGTCAAAAGATATTACATCAAATTGCAATCAAAAATAAAAGTGATGTTG
TTGATGAGGCATATGATTTTTATATACAGGGACCTAAAAATATCAATGTAATACAGAAGA
TGAAATCTTTATATAATTATCTTAAAAAGTCTTATCGTAACGAATATTTTTACAAAAACA
CAATACTTAATAAACTCCTTCTAGGACGACATTCTATTAATACAACTACTGCACTTTCTG
AGATGCCCATAGGGAAAAGTATTGCTGATTTTATATTGTTAAACGGCAAAGGCGTTGTCT
ATGAGATTAAAACAGAATTAGATAAGCTGGATAGATTAGATAATCAAATTAATGATTATT
ATGAAGTGTTTAATTATGTAGTAGTTATTACAAATGACAAACATCTGAATAAAGTTATGG
CTAGATACAAAGATACAACAGTTGGAATTTTAGTGTTAACAACTAGAAATACACTGAGTG
AAGTTCAAAAACCTAAAGAAAACAATAGTCTCTTAAACACAAAAGCGATGTATAACTTTT
TACGAAAAGAAGAAAGAAAAAGAGTTATTGCACAAAATCATATGGATGTGCCAACCTATA
ATGATTTCACAGAGTATGATGTGTTATTTGACGTGTTTAAAGAAATACCAATGACGAAAC
TGCATAACAATATGATTTCTGAGTTGAAAAAAAGAGGCAACATGAAAGAATACAAAGATG
AATTTTTAGCAGCGCCGGCTGAAATTAAGTTCTTGTTATATTTCGCAAAAATGACAAAGA
AAGATAAAAATAAACTATATCATTTTCTTAAGGAGGATTAATATGTATTATCCTTATTTG
CGTGGGAAACAAAATGAACTATTTGCAATTAGAGAATTGTTAGAGAAAGGTTTGATTGGT
GATTGTATTCAACCTATAATTGAACCGATTAAGTATACAACCACGTTTAAAAATGTTTTG
AAATATTGTGGTGAAAAAGAATTTCGTATAAATTTAGTAGTAAATTCGAAGTTAACTGAA
GAAGAGATTAGTAACGAAACTGTTGAAGACTTAAGCGAAATAATAACAAAAAACAAAAGT
GTTATTCAAAAAGCTTACTTGGGTCCTTCTGATGAAGGCGATGATAGGTTGAAACAGCAA
TTTTCAAGTAATAGTTTAGCTATTTTAACAAGTGTAGATGACTGGGAAATGTTTGGAGAT
AAAAATAAACTTGAAATGGTTTTTGTACCAGATGATAGACACATTAAACGTAAATTGCGT
AATATTCCAAACAAAGGCATCATTATGGATCCTTTTAATAAACTAAGTCGTAATGTTGAT
TATTTAGATAATGATGACGAGTTTTATAGCGACGATCACCTTTATTATAAGGAAGATGGA
TACGTAGCATTTTCAGACTATTCTGTTATAGGTGGAGAATATGTAGACGGTGGCTTTTCG
CCATTAGCTATTGCGATACATATTGTCTATTTTGATGAGGCTAATGAGTTAAGAGTTAAA
CATTTTGTCTCTGATTCTAATAACGATAGATTAAATCCAGCTAAAAAGTTTTTTGAGGCT
GTAGATAAATTAGTAACTTGGTCTAAAAACTTAGATAATAAAAATAGATCTTATGCAATC
GGACAATTTGAAGAATTAAATGAAAATAATAAGTATCCAGGATTAGGTTTAATTAAAAGG
TTATCTATCATGCATCATCTAGAAATTATGAATAGATACTTGGAGTCTCAAAATGAAAAT
ATGTGAAAAATGTTTTAATAATACTGAAATCGTAGAAATCATTGTAAATGATAATAGCAA
ATTTGACAATTGTGATATTGATAACGATCATCTTGGTGTTAAAATATTTGATACGACTCG
ACACATAGATAAATTAGAGCAGATTAGAGATTATTTAAGACCAGCGTTAGAATTATATGA
TATTAGTATAAATTTACCAGATACTTTTAGCCAAAAAGAAGGTAAAAAAATTGAAACAGC
ATTAAAAGATGATTGGAGTATATTTAATGTTGAAGAAGCTCAAATAAGTTGTATTTTAAA
TGAACTTTTTAAAGATGATGAAAATATAGATAGACGGGTGTTGGAAGGTTTAGTAAGCGC
TAAAATCATTAAAGATAAAAAATATACAAATGAAAATCTAATTGTAGCAAATAATGACTG
GGATGGATTTTGTGAGAGCTTGAAGTATAAAAATAGATTTCATAATAATATGATCAATTT
AGAGAATTTAGCGTTCTTTCTCGATATCACTACTAATTACTATAGTATTGAGGAATTTAG
AGAAAGATTTGAACCATTATATAGATCTAGAATAGTTAAGTTCATTACAGAGAAAAGTGA
ACTAATGTCACCACCAAAGGGATTTGCAACGGCAGGAAGATTGAATTCTAAATGGATAAG
CGTATTATACCTTAGTACAAAAGAACAGGTCAGTATAGAAGAAGTTAAACCTAAGCATAA
TGACATTATTTATATAGGTAAGGTTAAGTTACAAAAAAACGTTACAAAAGAGAAATTGAA
AATTGCGAATTTAACTAATTTAACTAGTAATGCAATCAAAGCTGGCGATGATGGATTTAG
AAAGTATTTTGTAAATCACCAAACATTAAAAAAGATTCATAAAGGAATAACAAATCCAAG
CGATGAACAAGGAATAGATTATTTGCCATTTCAATATTTAGCTGATTATATTCGAAGCCT
TAAATATGACGGGATAATGTATGAGAGCATATTGCAAGATGGTACTTTTAACTTTGTGTT
TTTTGATCAAAATTTATTTGAATGTGTTAATTATGAAAGAAAAAGAGTAAGTGACGTTAA
ATATACATTGACTAAGCTAAGTTGACACACTCAAAAATCTGAATATTCTAATAAAATATA
AATAATCCCCCGCACTTCACATAGTGGCGGGGGATTTATTCTGGCGTCAAAATGCCCAAA
GTATGGGGGTGACTCTTAAATCATGGCAAAGCACCTAAAACTTGATATGGTGCCGAGCCC
TAACTTAGCACAATATAGTTAGTATGACAAAGTCATCTAACATAACACATCAGAGATTGC
CTGATTTATTCCAGACCATACAGTGATACAGTTGCACAACGCATGACTTTTATTTAGCAA
TAACTGCTACTTCTGAAATAAGTTGCTTTGCATAGTCTGATTGCGGATGTTTGATAATAT
CTTCTGTGTTATTCAGTTCAACGATTTCGCCATTTTTCATAACTGCAACGCGATCACATA
TTTCATTGATAACACCCATGTCATGTGTGATGAATAAATAAGTGATGCCGAAGTCTAACT
GTAATTGTTTTAATAACTCGATGATATCTTTTTGAATTGAAACGTCTAAAGCGGACACTG
CCTCGTCGCAAACAATCACTTTAGGTTCTACAGCAAGTGCTCTCGCGATACTTACACGCT
GACGTTGCCCACCAGATAATTCGTGTGGATAGCGATATAAGAAACTTTGATCTAGGCCAA
CCTTTTCTAACAACGATACGACAGTTTTAATAATGTCATCATTATCTTTGACTTTCCCAT
GAATGATTAGTGGTCGTTTAATCACATCAATGACTTTAAATCTTGGATTAATAGATGCGA
ATGGATCTTGAAAAATCATTTGTATCTCTTGTCGTAAAGATTTCAATTCATCATCTTTAA
ATAAACTTAATGGTAATTCGTTATACCAAATAAAGCCTTCTGACACTTCCTTTAGACCGA
CGACCGTCTTAGCTAATGTCGATTTCCCTGACCCTGATTCACCGACAATGCCTAATGTTT
CGCCTTTTCTAATACCCAAGTTAATATCATTAACTGCTCGGTATAGGCTGCCACTCGGTG
ATGTGTAATCCACGCTCACGCGATCGAATTTTAATAAAATATCATTGTTTAACGGTCTTG
GCGGACGCGTTTGATGAATATCAGGAATCGCATCTATTAAGCGTTTTGTATAGGTATGTT
GTGGCGATTTAAAAATACTTTCAACCGTGCCACTTTCAACGACACTTCCATCTTTCATTA
CAATCACATCGTCGCAAAATTGATACACAGCGCCTAAATCGTGAGTGATAAAAATAATAG
ATGTTTCTGTGTACTCATAAAGGGACTTCATTAACTGCAGTAATTGATTTTGTGTACTGG
CATCTAATGCCGTTGTTGGTTCATCTGCGATTAAAATTTGTGGCTTTAAAATCAATGCCA
TTGCTATCATGACACGTTGACGCATACCACCAGAAAGTTCATGTGGATAAGCATCAAATT
GTCGAGTTGCATGTTTTATACCTACTTTTTCTAAAATGTCTATTGTCATCGACTTTGCTT
CAGATTTAGATACACGTTTATGTTGAAATAGTACTTCTGTAATTTGTTTGCCAATCGTTA
ATCTTGGATTCAACGAAGAGAGTGGATCTTGAAAAATCATTGAAATATCCTTACCTCGAA
TTTGTTGTAACGCTGAAGTTGATAAATTATTTAACGATTGCCCATTAAAAATAATTTCTC
CTGTTAATGTGTGATCTGGATAATCTGGTAGTAGCCCTAAAATAGATTTAGCAGTAATAC
TTTTTCCTGATCCTGATTCACCAACAATACCTAGGATATGTTTTTTTCGTAATTCGAAAG
AGACATTTTTTACCGCTTGAACTGTAGTTTCATCATAATTGAATTGTACATTCAGACTGT
TGACTTCTAATAAATTTGACATGATGTTGTGCCTCCCTATTCACAAATGTGTAAATTTAT
TCTATACTTTTGTATATCATAGTAATCTACTCAAGATTATTTTACAAGGAGTGATTATCA
TAATTACTTATTTAGAATCTTTTAAGTCGTTGTATCACAAGGCATTTTACAAGTTTGTAT
TATCGGTATTAAGCTTGCCAATATTTTTATATGCAGTGATAAAGTTTTTCTTTTCTGCTA
AGAGAAAAAATTTTTACGCTAATAATTCTGAAATTTCAGAAATTGAACGAGCGTTACATC
AAAAATATAAATATTTATCGCAGCAAAAGTCATCCACACAAATACATAAAGAAGCATTAA
AAATATTCAAGGCACAAAGTTCTAATACGAGTTCAAAGAATATTGAACAAGCACATTTTT
CAACATACTTTGAAAATTTATTATTTCATAAGTTCATCATGATCAAAGTAATATTGGCCT
TGCCGATGTTCATCTTATTGACTATTTATTTACAGCCATTAGTTAGATATATTTTTGAGA
GAATTGTCATGGCTGTGATTGTCATCATTGGTGTTATTGTCAGTGTGTTTACCATTCTGT
ATTTTTCACCGCTTGATGCGGCTTATAGCATACTGGGACAAAATGCAACAAAGGCACAGA
TACATCAATTCAATGTATTACATCATCTTAACGAACCTTATTTTATTCAATTGTGGGATA
CCATCAAGGGTGTTTTTACCTTTGACTTAGGTACGACTTACAAAGGGAATGAGGTTGTGA
CTAAAGCAGTTGGCGAAAGAATTCCAATTACAATAATTGTCGCAGTATTAGCGCTAATTG
TGGCATTAATTATTGCAATACCAATTGGTATTATCAGTGCGATGAAGCGAAATAGTTGGC
TTGATATCACGTTAATGATAATTGCATTAATTGGTTTATCTATTCCAAGTTTCTGGCAAG
GGCTATTATTCATTTTAGCGTTCTCATTGAAATTGGATATTTTGCCACCATCTTATATGC
CAGAACATCCAATATCGTTGATTTTACCTGTACTTGTCATTGGAACAAGTATTGCTGCTT
CTATCACGCGTATGACAAGGTCTTCTGTACTTGAAGTAATGCGCAGCGATTATGTTTTAA
CTGCTTATGCAAAAGGATTATCGACGACACAAGTTGTTATTAAACATATTTTGAAAAATG
CCATTATTCCAATTGTAACGTTAGTTGGTCTTCTAGTGGCAGAGTTACTAGGCGGTTCAG
CAGTGACGGAACAAGTATTTAACATTAATGGTATCGGGCGTTATATCGTCCAAAAACAAC
TAATACCTGATATCCCAGCAGTCATGGGTGGGGTCGTATATATATCAATTGTAATATCTT
TAGCAAACTTAATTATTGATATATTTTATGCTTTAATCGATCCAAAATTACGTAGTGAAA
TTAACGAAAGGAAGTGAGGCATATGGTAAAACTTACAACAAAGATAGCTTCCTTAAAACT
ATTCGCAAGTTATGCTATAGCAACTTATATTTTAGTTATATTAACGAGTGCATTAAATCT
TTTTAAAGGTTATGTGGCCGATACGTTCTATATTGCTGAAACATTGCTAATCGTTTTAAC
CATCATTTTAATTATCATTTTAACAACGGAACAAACATGGAAGCATCATGACTTATGGCG
ACGTATCGTCGAAGTGTTGTTATTGTTGATGACATTAACAGGCAACGTATTTACATTATT
AATGTTTGTAAGTATTAGACGTTACCAACGTACATCGCAAATACATAGTTATAACGGGTG
GGAATCGTTTATACGAAAAACTACTAGACATCGTATTGCGATTATCGGGTTACTTATTTT
AGTCTACATGCTGACATTATCAATTGTGTCACAATTTACATTTGATACGACATTGGCTAC
TAAAAATCAGTTCAATGCACTGTTACATGGACCGAGTCTAGCCTATCCGTTTGGTACTGA
TGATTTCGGTAGAGACTTATTTACACGCGTAGTTGTCGGAACGAAACTGACATTTTCAAT
TTCAATTATTTCAGTAGTTATTGCAGTTATTTTTGGTGTGTTACTAGGCACTATCGCAGG
TTATTTTAATCATATTGATAATTTAATAATGCGAATTTTAGATGTAGTGTTTGCAATTCC
ATCATTATTGTTAGCGGTGGCAATTATTGCATCATTTGGAGCAAGTATTCCAAATTTAAT
TATTGCTTTAAGTATCGGTAATATACCATCATTTGCACGGACAATGCGTGCCAGTGTTTT
AGAAATTAAACGCATGGAATATGTAGATGCAGCACGTATCACTGGTGAAAACACTTGGAA
TATCATATGGCGTTATATTTTACCGAATGCGATTGCGCCTATGATTGTACGTTTTTCATT
AAATATAGGTGTGGTTGTATTAACAACAAGTAGTTTAAGTTTCCTAGGACTTGGTGTTGC
ACCTGATGTAGCTGAATGGGGCAACATTTTACGTACCGGTAGTAACTACTTGGAAACGCA
CAGTAATTTAGCTATTGTACCTGGTGTTTGTATTATGTTCGTCGTTTTAGCATTTAATTT
TATAGGTGATGCAGTGCGTGATGCACTAGATCCAAGAATTCATTAAAAAGGTAGGGATAG
ATGTGAAGAAAATCATTAGTATCGCAATTATAGTTTTAGCGTTGGTATTAAGTGGTTGTG
GTGTCCCTACGAAATCAGAAGTGGCTCAAAAGTCATCGAAAGTTGAAGTGAAAGGCGAGC
GACCAACAATACATTTCCTAGGACAAGCAAGTTATGAAAATGATATGAATATCGTTAAAG
ATCAATTGGAAAATGCAGGATTTAACGTGAAGATGAATATCCAACCAGATTATGGTAGCT
ATCGTACACAACGTCAAGCCGGCAATTATGATATCCAAATTGATGACTGGATGACAGTGT
TTGGTGACCCGAACTATGCTATGACGGCATTATTTAGTTCTACAGGATCAAATAGTTTAT
TGAAAGATAAACATGTAGACCAGTTGTTAAATAAAGCTTCTACTCAAAATGAAGCAGATG
TTAAACAAACATATAAGCAAATTGAAGATGAAGTTGTATTTGATAAAGGGTATATGGCGC
CTTTATATGGATCAAAAAAGAATTTAGTATATGACAATAAAGTGTTAGATAAAAATAGTG
TTGGATTGCCAAATTCACGTGCATTAATATGGCAACAATTTGATTACAACAATAGTAGAG
AACGAGATACGCGGCCACTTGTGATGACACAACAAGATGGTGAAATTCCTACATTGGATC
CAATACGTTCAATTGCGCCGTCAGTATATTCAATTAATATGAATATGTACACAAGGTTAT
TATTATTAGATGAAAATGATCATTTAACAACGAAAGGTTCGTTAAGTCATGATTATGCTG
TGAATAAGGACAATAAAGCATTTTATTTCTTGTTAAGAGATGATGATTATTTTGCGAAAG
TGGTCAATGGACAAGCACGTAATACTGGAGAGCGTGTATCGGCTGAAGATGTTAAGTTTT
CTTTAGATAGAGCACGTGATAAAAAGTCTGTGCCTAACAATAATACTTACAATATGCACA
AACATATAAATGACATCAAGATATTAAAAGATGAGGACATCGATCAGTTGCGTAAAGAGA
AAGACAAGGACGATAAATCAATCTATGATAAGTTGATTAAAGCTTATAACGTCAAATCGT
TAACGACAGATGGTCAAAAAGTAAATAATAAAGACGGTATTTATCAAATTGTTAAAATTA
CGACAGATCAATCGATGCCTCGAGAGGTAAATTACTTAACACACTCTTCGGCAGGCATTT
TATCTAAAAAATTTGTTAATCAAGTAAATCAAGAATATCCAAAAGGATATGGGGATAGCA
GTACAATTCCTGCAAATTCAGATGGGAAAAATGCGCTGTATGCAAGTGGCGCATACATTA
TGACACAGAAAAATGCATATCAAGCAACGTTTCAACGTAATCCAGGATTCAACGAAACAG
AAAAAGGTAGTTATGGACCAGCTAAAATTAAAAATATTACATTGAAGTTTAATGGTGACC
CGAATAATGCATTGTCAGAACTTAGAAATCATTCAATTGATATGTTGGCAGATGTGAATC
AAAAACATTTTGATTTAATTAAGTCGGATAAAAATTTAAGCATTATTCGCAAAAATGGAC
GCAAGTCAGTCTTTTTAATGCTAAATATTAAAAAAGGTATATTTATGACGCATCCAAACT
TGAGACAAGCAGTAGTTAATGCGATAGATCAGGATCAATTTATTAAGTTTTATCGTGGCG
ATAAATTTAAAATTGCATCACCGATTACACCACTTGTCGATACTGGTAACGAGCAACGTC
AAGATTTAGAAAAAGTAGAAAAAGCCATCAATCAATAATGTTTTAAATATTTAACAGAAA
GTAGGAGGATATAGTATGGTCATTAACTTAAATGACAAACAGACAAAAACATCTAAAGAA
GGGTTAATTTCCGTATCACATCCTCTTGCGGCTAAAATTGGTAAGGATGTATTAGATCAA
GGTGGCAACGCCATGGATGCAGTGATTGCAATTCAACTGGCATTGAATGTGGTAGAACCA
TTTGCATCAGGTATTGGTGGTGGCGGGTATTTGCTATATTATGAGCAAAGTACTGGCAGT
ATAACTGCGTTTGATGCGCGTGAGACAGCCCCTGCACATGTAGATAAACAATTTTATCTA
GATGATTCAGGCGAATATAAATCATTTTTTGATATGACTACACATGGTAAAACTGTCGCT
GTGCCAGCAATTCCAAAGCTGTTTGATTATATTCACAAGCGTTATGCTAAGTTGTCATTG
GAAGATTTAATTAATCCTGCAATTGAACTAGCTATTGAAGGTCATGCAGCCAATTGGGCT
ACTGAAAAATATTCGCGCCAGCAACACGCACGATTGACAAAGTATTATGAAACGGCACAA
GTATTTACGCATGAAAATCAATATTGGCGTGAAGGTGATTGGATTGTACAACCCGAATTA
GGTAAGACATTTCAAATATTAAGAGAACAAGGGTTTAATGCATTTTATAAAGGTGACATT
GCGAAACAATTAGTCAATGTTGTCAAAGCATGTGGTGGGACAATCACTTTAGAGGATCTA
GCCAAATATGACATTCAGATTAAAGCGCCAATCAGTGCAACATTTAAAGACTATGACATT
TATTCAATGGGACCATCTAGTTCTGGCGGTATCACGGTAATTCAAATATTGAAGTTATTA
GAACATGTCGATTTACCATCTATGGGTCCAAGATCTGTCGATTACTTGCATCATTTGATA
CAAGCGATGCATTTAGCATATAGTGATCGCGCGCAATACTTGGCGGATGATAATTTTCAT
GAGGTGCCTGTACAGTCATTAATTGATGACGATTATTTAAAAGCACGCAGTACGCTCATT
GATAGCAATAAAGCAAATATTGATATAGAGCATGGTGTTGTGTCTGATTGCATTAGTCAT
ACAGATGTTGAAGAAAATCATACCGAAACAACTCATTTTTGTGTGATTGATAAGGAAGGT
AATATTGCTTCATTTACGACATCAATCGGTATGATTTACGGATCGGGTATTACGATTCCA
GGGTACGGCGTGTTATTGAATACCACAATGGATGGTTTTGATGTAGTAGATGGTGGTATT
AACGAAATTGCACCATATAAACGACCACTAAGTAACATGGCTCCAACGATTGTGATGCAT
CACGGGAAGCCGATATTAACAGTAGGTGCACCTGGTGCCATAAGTATCATTGCTAGTGTT
GCGCAAACATTAATCAATGTATTAGTGTTTGGCATGGATATTCAGCAGGCTATAGATGAA
CCTAGAATTTATAGTAGCCATCCTAATCGCATTGAATGGGAGCCTCAATTTTCACAATCT
ACAATATTAGCATTGATTGCACGTGGACATGCAATGGAACATAAACCAGATGCCTATATT
GGAGATGTACATGGGTTACAGGTTGACTTGAATACACGTGACGCGTCGGGAGGTGCTGAT
GATACGAGGGAAGGCACAGTGATAGGTGGCGATGTATTATCAATTAGAAAACAACCATTA
CCTAGTCCGAAAATATACGATAATGACACCCATCGAGTATATTTCAATGATATGCAGTTG
CCATTATATGCTGAACAAGTGCGGTGGATGCATGACAAATATTGGGTTGATGAAAGTGTT
ATTAGAATCATTTTCCCTGAAGTTAGTGTGCATATTGAAGATTTAAGAAGTTATGAAATC
GCTGGAAAAAATTATATAGATATTGCCTGGTTGGCACGGAAGAAAGGTTATCAAGTTACC
TTAAAGGATGACAGTTTATACTTAACTGATGAAACATATCATTCAGTGAAAGCAAACACA
AATGCATACTATAGATATGATCGAGATAGTATCACAAGATAATTTATGTATTTGATATAT
AGTTTGAAGTGGATTTTGATTTTTGTTGAACGAAAGGGTTCGATTTCAAACTTTAGAGTG
ATGCTTGAGTGTAGTAATGTTGAAGTTGTTATAAGAAACGCTAGTCGCCTTTGTAAAATA
TAAAACGCCCCACAAATTCGTTTTTGATGTACACCACAATAGTTAGTCTAAAATCTAACT
TGATGTGATTCGGTACAATTAAATGAATGATGTGAGGCGTTTTTATAATGTGTGATTTTA
ATAAATGATTTGGTTATTTCTATAATTACATCATAAGTATTAATGTTCACTTAATTTATT
ATAAGTAAGGCTTTCTTTGTATATAATTTGGTCTTTTCCAGGACTTGAAAAATAAAAATA
AAGTTTCTGATCTTGATGATTATTGCCTTTTAAATCACTCATTCCCTTTAATTCCACCTT
TGTTGATGCATTTCTGGGAATATTATATCTACGTTTTAATTGTTTAACGTTTGGATTATC
ATTCGACAACTTACCAGATAAATTATAATAATCAGTGGTAGGATCATGTGTGACTTTCAA
ATCATTGCTATTTAAAATGCTTGTTAAATCACCACTTTGAATCAAAAATTGATTGTTTTC
GATTTTTTGTTTCAGCGCGGGATCTTTTACGTCTTTTGTGAAAACGATTTTATTATTAAC
TACTTTTACTGGATAACTTTTGTATGTCGAGTCAGTAGCATTTTTTCTATCGTTTGTAGT
TGTGTCATATTCACCAGTTATTTTATGTGTGTTCTTATCTACCTTTAACAACATACGGTC
TTCTTTTAAAAGCTCATCTGATCCAACAACTGAATAAGAGGATTCTATATACCATGTGTC
TTGATCATTATTTTCATAATGGGGATTATCGTGACCATCAATTTCATAAAGCGTTTCTAA
GTTTTTAATAGGATACGTACTTAGTACTTTTTTAAGACCATCTTTCAAATGAATTTGTTC
CCACTTCATTGCCAAAAACATACCGCCACTGACTACAATTGAAATAATAATAATTGCTGC
TAAGTTTAACCAGAAAATTTTATGTGCTTTCATACATTCCCACCGTTTCTCAAAATACTT
CATTAACACTATAATAATATATTTTGAAAAATATTTACATCAGTATTAAAGTGAATATCA
AATTTTAAATTTATGAAAATAATAGATATTTATAAAAAGCGGAAAAGAGATACAATAAAA
AACTGCATGACGTTGAGGAGTCACACAGTGTAATTAAAAATTTAAAATGTAGTTGCTAAT
TTTTCAGCATTATTAATACTAGTTGCTTTAATTTCTTCAGTCTTATGAGGTTCAGCATTG
TGTCCTTCAATAATGATTGTTTCATATGATGGCACACCTAAGAATGTCATAATTGTTCTT
AAATAACGGTCACCCATTTCAAAATCAGCAGCAGGTCCTTCAGTATAATATCCACCACGT
GATTGAATGTGTAATACTTTTTTGTCAGTTAACAAACCTTGAGGTCCTTCAGCAGAATAT
TTAAAAGTTTTACCTGCAATTGAAATAGCATCAATATATGCTTTAACTACAGGTGGGAAA
GAAAGGTTCCACATAGGCGTTACAAATACATATTTATCTGCACTTAAAAATTCTTCTAAA
ATGTCACTCAATCTTGAAACTTTCATTTGTTCATCATCAGTTAACGTTTCGCCATTACTC
ATTTTTCCCCAACCAGTTAATACATCTTTGTCAATAACTGGAATATAAGTTTCAAATAAA
TCAATATGTTTCACTTCATCATCAGGATGTTGTTGTTGATATGTTTCGATAAATGCTTTA
CCAGCCGCCATAGAATTTGATACCAGTTCATTAAAAGGGTGTGCTGTAATATATAATACT
TTTGCCATTTGAAAATTCTCCTCTGTTTCTGTTATTTTCTTGAGTATAATTATTATATTA
GATATAAAATTTGATATCAATAAAAATATTCAAATTACCATCATTTTCTTCATCTATATT
TGGCAGTACTACTAAAGTATGAGTGCATTTAATTATGAAATAGTTGATTTAGAATATATA
CTTAATACCCAAAATATATGAAGGATGGATGCCACTATGACAAAGCGACCAAAACGTATT
TTGGCAACAATTATCATTTTTCTTTCACTATTATTTACGATTATTTATATAGATGACATT
CAAAAATGGTTTAACCAATATACCGATAAATTGACACAAAATCATAAAGGACAAGGACAC
TCAAAATGGGAAGACTTTTTTAGAGGGAGTCGGATTACTGAGACTTTTGGTAAATATCAA
CATTCACCATTTGATGGTAAGCATTATGGCATTGATTTTGCATTGCCAAAAGGTACACCA
ATTAAAGCGCCGACGAATGGTAAAGTAACACGTATCTTTAATAACGAATTGGGCGGCAAG
GTATTACAGATTGCCGAAGACAATGGAGAATATCACCAGTGGTATCTACACTTAGACAAA
TATAATGTCAAAGTAGGTGATCGAGTCAAAGCAGGTGATATTATTGCATATTCAGGCAAT
ACAGGTAAACAAACGACAGGCGCACATTTACATTTTCAAAGAATGAAGGGTGGCGTAGGT
AATGCATATGCAGAAGATCCAAAACCGTTTATCGATCAGTTACCTGATGGGGAACGTAGC
CTATATGATTTGTAGTTATAGAAGGGTGCCCGCAGTCTAAAAAATTAAGCAATCATTGTG
TGAGTATGATACTTACATAATGGTTGCTTTTTTCAATGAAAATCGTAATGCTAAGTCATA
CTTGTTTGATTTAGATATTACTTAAAATGTAAGACAAGGTTGTTAGCATTGGCAGTGAAA
TATCGCACATAAAAAAACATTATTGTCACACTAGAAAATAGTTGTGCACTATATCAATTT
TCTGTATAAAAGTTTAATTCTGACAGTAATGTAAACGTTTACAATTTATGATTGACATTA
ATAATGACTGAATATATGATTTATGTAAGTATTTGTGCAAACGTTTTCACAAAGTGTATT
GCACAATCAAACTGTAAACAAAGTATGGGAGGCATAACATGGCAGAACTAAAGTTAGAGC
ATATTAAAAAGACGTATGATAACAACAATACTGTAGTGAAAGATTTTAATCTACATATTA
CTGACAAAGAATTCATTGTATTTGTTGGACCATCGGGATGTGGTAAATCAACAACATTAC
GAATGGTTGCTGGACTAGAGTCTATCACATCTGGAGATTTTTATATTGATGGGGAACGCA
TGAACGATGTTGAACCAAAGAATAGAGATATTGCGATGGTATTTCAAAACTATGCATTAT
ATCCACATATGACTGTATTTGAAAATATGGCATTTGGGCTAAAGCTACGTAAAGTAAATA
AAAAAGAGATTGAACAAAAAGTCAATGAAGCAGCTGAAATATTAGGATTAACTGAGTATC
TTGGTCGTAAACCAAAAGCGTTATCTGGTGGACAGCGTCAACGTGTTGCTTTGGGCAGAG
CTATTGTTAGGGATGCGAAAGTCTTTTTAATGGATGAACCATTATCGAATCTTGATGCGA
AGCTTCGAGTACAAATGCGCACAGAAATATTGAAATTACATAAGCGACTTAATACTACGA
CAATTTATGTTACACATGATCAAACTGAAGCATTGACGATGGCTAGTCGAATTGTTGTTT
TGAAAGATGGCGACATTATGCAAGTCGGCACACCTAGAGAAATATATGATGCCCCTAATT
GCATATTTGTGGCGCAATTTATCGGCTCACCAGCAATGAATATGTTGAATGCTACAGTTG
AAATGGACGGATTGAAGGTAGGAACACACCATTTTAAATTACATAATAAAAAATTTGAAA
AGTTAAAAGCTGCTGGCTACTTAGACAAGGAAATTATTTTAGGTATTCGAGCTGAAGACA
TTCATGAAGAACCAATATTTATTCAAACTTCTCCAGAGACACAATTTGAATCTGAAGTAG
TTGTATCCGAACTGTTAGGTTCAGAAATCATGGTACATAGTACATTCCAAGGAATGGAAT
TGATTTCTAAATTAGATTCAAGAACCCAAGTGATGACGAACGACAAGATTACACTAGCAT
TTGATATGAATAAGTGTCACTTTTTTGATGAAAAAACAGGAAATCGTATCGTCTAAGGGG
GAGTATTCATGTCTAAAATTTTAAAATGTATCACGTTAGCCGTGGTAATGTTATTAATCG
TAACTGCATGTGGCCCTAATCGTTCGAAAGAAGATATTGATAAAGCATTGAATAAAGATA
ATTCTAAAGACAAGCCTAACCAACTTACGATGTGGGTGGATGGCGACAAGCAAATGGCGT
TTTATAAAAAAATTACGGATCAATATACTAAAAAAACTGGCATCAAAGTAAAGCTTGTAA
ATATTGGTCAAAATGATCAACTAGAAAATATTTCGCTAGACGCTCCTGCAGGAAAAGGTC
CAGATATCTTTTTCTTAGCACATGATAATACTGGAAGTGCCTATCTACAAGGCTTAGCTG
CTGAAATCAAATTATCAAAAGATGAGTTGAAAGGTTTCAATAAGCAAGCACTTAAAGCGA
TGAATTATGACAATAAGCAACTAGCATTGCCAGCTATCGTAGAAACAACCGCACTTTTCT
ATAATAAAAAATTAGTGAAAAATGCACCGCAAACGTTAGAAGAAGTTGAAGCTAATGCTG
CCAAGCTAACTGATAGTAAAAAGAAACAATACGGTATGTTATTTGATGCTAAAAATTTCT
ATTTTAATTATCCGTTTTTATTCGGCAATGATGATTATATTTTCAAGAAAAATGGCAGTG
AATATGATATTCATCAGCTAGGACTAAATTCAAAACATGTCGTCAAAAATGCTGAACGAT
TACAAAAATGGTACGACAAAGGGTATCTTCCTAAGGCAGCAACACATGATGTCATGATTG
GTCTTTTTAAAGAAGGAAAAGTAGGACAATTTGTCACTGGACCGTGGAACATTAATGAAT
ATCAAGAAACGTTTGGTAAAGATTTAGGAGTAACAACATTACCTACAGATGGTGGCAAAC
CTATGAAACCATTTCTCGGTGTACGTGGTTGGTATTTATCTGAATATAGTAAACATAAGT
ATTGGGCTAAAGATTTAATGCTGTATATCACTAGTAAAGATACATTACAAAAATATACAG
ATGAAATGAGCGAAATTACTGGACGTGTTGACGTGAAATCATCTAATCCAAATTTAAAAG
TGTTTGAAAAGCAAGCACGTCATGCTGAACCGATGCCTAATATTCCTGAAATGCGACAAG
TTTGGGAACCGATGGGCAATGCAAGCATATTTATCTCAAATGGTAAGAATCCTAAACAAG
CGTTAGATGAGGCGACGAATGATATAACGCAAAATATTAAGATTCTTCATCCATCACAAA
ATGATAAGAAAGGAGATTAGTTATGACGAAACGTAACCCTAAATTAGCGGCATTATTATC
TGTTATACCTGGTTTGGGACAGTTTTATAATAAAAGACCCATTAAAGGGACGATATTTTT
TATCTTTTTCATCAGTTTTATTTCTGTTTTTTATAGCTTTTTAAATATTGGTTTTTGGGG
ATTGTTCACATTAGGGACAGTACCTAAGTTAGACGATTCTCGTGTCTTACTTGCACAAGG
TATTATTTCTATCTTACTCGTTGCTTTTGCAATCATGCTATATGTCATTAATATTTTAGA
TGCATATCGTAATGCTGAACGATTTAATCGCAATGAGGAAATAAAGGATCCGAAGGCACG
TATGGTTGCAACATGGGACAAGACGTTCCCATACTTACTAATCTCACCAGGTACATTCTT
ATTGATATTTGTAGTTGTATTTCCATTAATATTTATGTTTGGAGTAGCATTTACAAATTA
CAATTTATACAACGCGCCTCCGAGACACACATTAGAATGGGTTGGTTTAGATAACTTTAA
AACGTTATTCACAATTGGCGTTTGGCGTAAAACATTTTTCAGTGTTATTACTTGGACATT
AGTATGGACGCTTGTTGCAACGACACTTCAAATTGCATTAGGGCTGTTTTTGGCAATTAT
TGTAAATCACCCTGTCGTCAAAGGTAAGAAATTTATCCGTACTGTGTTAATCCTACCTTG
GGCTGTACCATCATTTGTGACAATTTTAATATTTGTAGCGTTATTTAATGATGAATTTGG
TGCGATAAATAATGATATTTTGCAACCTTTATTAGGTGTAGCACCAGCATGGTTAAGTGA
TCCGTTTTGGGCAAAAGTGGCATTAATCGGCATTCAAGTATGGCTTGGATTCCCATTTGT
CTTTGCACTGTTCACTGGAGTACTGCAAAGTATTTCATCAGATTGGTACGAAGCAGCAGA
TATGGATGGTGCGTCTAGTTGGCAAAAGTTTAGAAACATCACATTCCCGCATGTCATTTA
CGCCACAGCGCCATTGTTAATTATGCAATATGCAGGTAATTTCAATAATTTTAATCTTAT
TTATCTATTTAATAAAGGCGGTCCACCAGTGTCAGGACAGAATGCTGGTAGTACAGATAT
CTTGATATCTTGGGTGTATAATCTGACATTTGAGTTTAACAACTTCAACATGGGTGCAGT
TGTGTCATTAATTATTGGATTTATTGTTGCTATTGTCGCATTTATTCAATTCAGACGTAC
AAGTACGTTTAAAGATGAGGGAGGTTTATAAGATGACAAAGAAGAAAAACATATTAAAAG
CAATCGGTATTTACAGTTTTATAGCGATGATGTTTGTCATCATTTTATATCCACTACTGT
GGACATTTGGCATTTCCCTTAATCCAGGTACGAACTTGTATGGTGCCAAAATGATACCAG
ACAATGCAACATTTAAAAATTATGCATTCTTACTATTCGATGACAGTAGTCAATACCTGA
CTTGGTATAAAAATACGCTTATCGTAGCATCTGCAAATGCACTGTTTAGTGTGATATTTG
TCACGTTAACAGCATATGCTTTTTCTAGATATCGCTTTGTTGGTCGTAAATACGGGCTGA
TTACATTTTTGATTTTACAAATGTTCCCTGTATTAATGGCAATGGTCGCAATCTATATTT
TGCTAAATACAATTGGATTATTAGATTCTTTATTTGGACTAACACTGGTATATATTGGTG
GATCAATACCGATGAATGCCTTTTTAGTGAAAGGTTACTTCGATACGATTCCAAAAGAAC
TTGATGAATCTGCCAAAATTGATGGTGCAGGGCATATGCGTATTTTCTTACAAATTATGC
TTCCATTAGCTAAGCCGATTTTAGCAGTTGTTGCTTTGTTCAATTTTATGGGGCCATTTA
TGGACTTTATATTACCTAAAATACTATTAAGAAGTCCTGAAAAATTCACATTAGCAGTTG
GATTGTTCAACTTTATTAATGATAAGTATGCAAATAATTTCACAGTGTTTGCAGCAGGGG
CAATTATGATTGCAGTACCTATAGCAATCGTATTCTTGTTCTTGCAACGCTATTTAGTAT
CAGGTTTAACAACAGGTGCGACAAAAGGTTAGTTTGAAATTAGGAGTGGGGCAGAATTGA
TAAAGAACCACTAATGACGATAAAGATTAAAAGGAGGACGTTATGATGACGATTAAAGTT
GGAATCATTGGGTGTGGTGGTATTGCGAATGGCAAGCACATGCCAAGTTTACAAAAAGTT
GAAAATGTTGAAATGATCGCATTTTGTGACGTAGACATTTCGAAAGCAGCGAGTGCGGCA
GAAGCATACGGAACTGACAATGCAAAGGTTTATGATGATTACAAAGCATTGTTAAAAGAT
GACACGATTGATGTTATCCATGTTTGTACGCCAAATGACTCGCATTGTGAAATTACTGTA
GCAGGGTTGCATGCCGGTAAACATGTGATGTGTGAAAAACCAATGGCTAAAACGACAGCA
GAAGCTCAAAAAATGATAGATACAGCTAAATCAACAGGTAAAAAATTAACAATAGGTTAT
CAAAATCGCTTCAGACCAGATAGTCAATTTTTATATAAATCAGCGCAACGTGGCGACTTA
GGAGACATTTACTTCGGAAAGGCACATGCCATTCGTCGTCGAGCAGTACCAACATGGGGT
GTCTTTCTAGACGAAGAAGCTCAAGGTGGAGGACCATTAATCGATATCGGTACACACGCT
TTAGATTTAACGTTATGGATGATGGATAATTATGAGCCAGAATCAGTGATGGGTTCAACA
TTCCATAAATTAAATAAACAGCATCATGCGGCAAACGCTTGGGGTTCATGGAATCCAGAT
GAATTTACAGTTGAAGATTCTGCGTTTGGATTTATTAAAATGAAGAATGGAGCGACGATC
ATTTTAGAATCCGCTTGGGCGATTAATTCTTTAGAAGTGGATGAGGCAAAATGTTCATTA
TCAGGAACTAAAGCAGGTGCTGATATGAAAGATGGTCTACGTATTCATGGTGAAGACATG
GGTACACTTTATACCAAACACGTTGAATTGGAAAACAAAGGCGTCGACTTTTATGAAGGT
AATGAAGTGGATGAAGCTGAAGAAGAAGCAAAAGCTTGGATTGATGCAGTTGTAAATGAT
TCTGAACCAGTTGTGAAACCGGAACAAGCAATGGTAGTTACAAAAATTCTTGAAGCGATT
TATCAGTCTGCAAAATCAGGCAAAGCAATTTACTTTGAATAACATCATACGGTAAGGAGG
CACATCATGACAAAATTAAAAGTTGGTGTGATAGGTGTTGGTGGCATTGCACAAGACCGT
CATATTCCAGCATTGCTGAAACTCAAAGACACAGTCTCATTAGTTGCAGTACAAGATATT
AATACAGTTCAGATGATTGATGTTGCGAAGCGCTTTAATATACCTCAGGCAGTTGAGACA
CCTAGCGAGCTGTTTAAACTTGTTGATGCGGTGGTCATTTGTACACCCAATAAATTCCAT
GCTGATCTTTCTATAGAAGCATTGAACCATGGTGTCCATGTCTTATGCGAAAAGCCAATG
GCAATGACGACGGAAGAGTGTGATCGCATGATTGAAGCGGCTAATAAAAATCACAAATTA
TTAACTATCGCTTATCATTATCGTCACACAGATGTCGCTATGACTGCTAAAAAAGCAATT
GAAGCAGGTGTGGTTGGTAAACCTTTAGTAGCACGTGTACAAGCGATGCGTAGGCGTAAA
GTACCTGGGTGGGGTGTTTTTACCAATAAAGCGTTGCAAGGTGGCGGTAGTTTAATCGAT
TATGGTTGCCACTTGTTAGACTTATCTTTGTGGCTATTAGGTAAAGATATGGTGCCGCAT
GAAGTGCTAGGAAAAACATATAATCAATTGAGTAAACAACCGAATCAAATTAATGATTGG
GGAACATTTGATCATACTAAATTTGATGTCGATGATCATGTTACTAGTTATATGACATTT
GCCAATCGAGCAAGCATGCAGTTTGAATGTTCGTGGTCTGCAAATATAAAGGAAGATAAG
GTGCACGTTAGTTTATCAGGCGAAGATGGCGGTATCAATTTATTTCCATTTGAAATATAT
GAGCCCCGCTTTGGAACTATTTTTGAAAGCAAAGCTAATGTTGAGCATAACGAAGACATT
GCTGGTGAGAGACAGGCGCGTAACTTTGTCAATGCGTGTTTAGGGATAGAAGAGATTGTG
GTGAAACCGGAAGAAGCACGCAATGTAAATGCCCTTATAGAAGCGATTTATCGTAGCGAT
CTTGATAACAAGAGCATACAACTTTAATGATTATTATATATAATACAAAATTCTCAATAT
AAAAAGAAGGAGTGCTTTTCAATGAAAATAGGTGTATTTTCAGTATTATTTTACGATAAA
AATTTTGAAGATATGTTAGATTATGTCGCAGAATCTGGATTGGATATGATTGAAGTTGGA
ACAGGTGGTAACCCAGGAGATAAATTTTGTAAGTTAGATGAGTTGTTAGAAAATGAAGAC
AAGCGCCAAGCATTTATGAAGTCAATCACAGACAGAGGCTTACAAATAAGTGGTTTCAGT
TGTCATAACAATCCAATTTCTCCAGATCCGACAGAAGCGAAAGAAGCCGATGAAACGTTA
CGTAAAACAATCCGTTTAGCAAATCTATTAGACGTGCCAGTTGTTAATACATTTTCTGGC
ATTGCAGGATCAGATGATACCGCTAAAAAGCCTAATTGGCCTGTTACACCTTGGCCAACA
GCCTACTCTGAAATTTATGATTATCAGTGGAATGAAAAGTTGATACCATATTGGCAAGAT
TTAGCTGAGTTTGCAAAAGAGCAAGATGTAAAAATTGCCATAGAGTTGCATGCAGGATTT
TTAGTTCATACACCATATACGATGTTGAAGTTACGTGAAGCTACAAATGAATATATCGGT
GCTAACTTAGATCCTAGTCATTTATGGTGGCAAGGTATTGACCCAATTGCTGCGATTCGC
ATATTAGGCCAAGCAAATGCAATTCATCACTTCCATGCTAAAGATACGTATATTAATCAA
GAAAATGTAAATATGTATGGTCTAACTGATATGCAACCATATGGTAACGTTGCAACAAGA
GCATGGACATTCCGTACAGTTGGTTATGGACATAGTCCATATGTATGGGCAGATATCATA
AGTCAACTTATTATTAATGGATATGATTATGTATTAAGTATTGAACATGAAGATCCTATT
ATGTCAGTAGAAGAAGGTTTCCAAAAAGCTTGTCAAACTTTGAAATCTGTTAATATTTAC
GACAAGCCAGCAGACATGTGGTGGGCATAATACGAACGCGAGGTTAGTCTGAAGTTTGTC
TGAAGTAAGACTGGTGGCAGTGTTGAATAAATGCATATGTCGCCAAGCCATTGCCAAAAA
TTTCACACCTTAAATCAAGTTCATTGTTTGTAAAGAAGGTGTACTTTATATAAGTATATA
GCGATGGTCATACCCATTCACAGTAACAATCCGAATCATTGAAAAGAGTATATAAGCTTT
TCAATAGTGAGGTATATGATAATAAAAAAGCCTGTTGTCACAATGGTCATAGACACGACA
TACTTTAAAGGTTTCTGAATATAATATTTCAGAACGCACTTTAAAGATGGACGTCGATGT
CGACTAATGTGATGACAGGCTTTCATCTTTTTAAATATTCATTAATTTCTCTTCTTGTTT
AATACGTACATATAAGAAATACGCATACGGTACTAATAAAATAGTTGTATATGTTGCGTG
TGTTAATAATAATACACCGATTAATTCAGGAATGATGTTTAAGAAGTAATTTGGGTGTTT
TGTAATTTTATATAATCCAGATTTAATAATAGGATGGTTAGGTAAAATGAATAATTTTAA
TGTCCAAATACCACCTAAAGTTTTAATAACCATAAATAACATGATATAAGCAAAGATTAA
TATAACTAAGCCAATACCATTTGCAAAGCTAAATGTATCTTTATTAATAAATGCCTCTAC
ACCAGCCAATACATAAATTAAAACGTGTGTTATTGCTAAAAACTTCGAATTTTTAACGCC
ATATTCAACTGCACCGTCTGCTTTTAATTGTTTTGAGTGATTAATAGATATCTTTAAGCT
GACAAGTCTGATACAGAAAAAGATAAGTAATATAGATAAAATCATGATGTCCTCCGTCAT
TATGTCATATGTATAAGCGTTGATTTTGACAACATAAAGTATTTTATAGATAAAACTTGT
CAAATACTATTAACTATTTATTAATTTTAGTACATAAATATGTTTCTAAGTATGTGTTTA
TGTTCAGTATTTTGGATAATTTAATAATTTTAAGGATATTAAGCGCTTACACCGACGTGA
TATATTTGGCTTAACGAAAATGATTGAGGTGACAGAGATGAACTTTTTTGATATCCATAA
GATTCCGAACAAAGGCATTCCATTATCGGTACAACGTAAATTATGGCTTAGAAACTTTAT
GCAAGCTTTCTTTGTAGTGTTCTTTGTTTATATGGCTATGTATTTAATTCGAAACAACTT
TAAGGCGGCACAACCGTTTTTAAAAGAGGAAATTGGATTATCTACATTAGAACTTGGTTA
TATCGGATTAGCATTTAGTATCACGTACGGTTTAGGAAAAACATTACTTGGATATTTTGT
CGATGGACGTAACACAAAACGTATTATCTCATTCTTACTTATCTTATCTGCGATTACAGT
TTTAATTATGGGATTTGTGTTAAGTTACTTTGGTTCTGTAATGGGATTATTAATTGTACT
TTGGGGACTTAACGGGGTGTTCCAATCAGTTGGTGGACCTGCAAGTTATTCAACGATTTC
AAGATGGGCGCCAAGAACGAAACGTGGCCGATACTTAGGATTTTGGAATACATCACATAA
TATCGGTGGTGCCATAGCAGGTGGTGTTGCACTTTGGGGTGCTAATGTATTCTTCCATGG
AAATGTTATAGGGATGTTCATTTTCCCATCGGTGATTGCATTACTTATTGGTATCGCAAC
ATTATTTATCGGAAAAGATGATCCGGAAGAATTAGGATGGAATCGTGCTGAAGAAATTTG
GGAAGAGCCGGTTGATAAAGAAAATATTGATTCTCAAGGTATGACGAAATGGGAGATCTT
TAAAAAATATATCCTGGGAAATCCTGTTATATGGATTCTATGTGTTTCAAACGTCTTTGT
ATACATTGTACGAATCGGTATTGATAACTGGGCACCGTTATATGTGTCAGAGCATTTACA
CTTTAGTAAAGGCGATGCAGTTAATACGATATTCTACTTTGAAATTGGTGCTTTAGTTGC
AAGTTTATTATGGGGCTACGTATCAGACTTATTAAAAGGTCGTCGTGCAATTGTAGCTAT
TGGCTGTATGTTTATGATTACATTTGTTGTCTTATTCTACACAAATGCTACAAGTGTCAT
GATGGTTAACATTTCATTGTTTGCATTAGGTGCGTTAATCTTTGGTCCGCAATTATTAAT
TGGTGTATCATTGACTGGTTTTGTTCCTAAAAATGCCATCAGTGTAGCAAACGGAATGAC
AGGTTCATTCGCGTATCTATTCGGTGACTCAATGGCGAAAGTTGGTTTGGCGGCTATTGC
TGATCCAACACGTAACGGTTTAAACATCTTTGGATATACATTAAGTGGATGGACAGATGT
TTTCATCGTCTTCTATGTTGCATTATTCCTAGGCATGATTCTATTAGGAATCGTTGCTTT
CTATGAAGAAAAGAAAATTAGAAGTTTAAAAATTTAATATCAATCGGATTAAAAGTATCG
CCAATTTATTGCAGTATAGTTGGCAATCCTGCCCCGACGGCATGTGCGTGAAGAGATGAA
AGATACTGCTTCTACCCTTGCAAATATATCATCTCTATGTCTCGGGGCAGATCATAATTC
CCTGTTATGAAGTATCCTTATTTGCCCGACTTAGGGTGACTCAATGAATTTACTCCTTAC
AATAAAGACATATAGCGGTGTCAATATTGTAGGGAGTATTGTTTTATATTTAAACACTCT
AAAAAGCGGACTGAAAGAAAAGTGAAAACTTCTCTATCAGTCCGCTTTTTCATAGAACAA
AATGGAGGCGCCATAATCATTAGTTATGTGCTAATCTATTTTGCTTGCTTACAATAATCA
CTTGGCGACATTTGTAAATATTTTTTAAAATGATAGCTAAACATTTTATATTCTGAAAAG
CCTACTTTGTCTGCAATTTCATAGTGCTTATAATGTCGATCTAACAATTGCAGAGATTGT
AAAATACGATAGCGATTTAAATAATCGACAATTGTAATACCAACATGATCTTTAAATGTT
CGCATCGCATACGATTCACTAACATCGATATGTTGAATTAAATCTGAAACAGTCACTTTC
GTTTGATAAGATTGCTTAATTTGATCAACAATCTGATTTACATAATAATCATCGTATTCT
ACTTTTAATAATGGTTGGAAGGCATCATGACAAGGTGCTAAGCTACGGCCGTTCTGTGAT
TGTTGCTCTAATAAGGTACGGACAAGTCTTCCTAAAATAACTTCTAATTGTGCATGGTCT
ACTGGTTTTAATAAATAATCAAGAACATGATGTTGAATGCCGGCTTTCATATATTCAAAG
TCATCGTAACTCGATAATATGATGACATTACAATCTAGATGCGCAATATCATTGAGTAAA
TCGACGCCATTTTTACGTGGCATACGAATATCAGTAATTACTAATTCTGGCTGATGTTGT
TGAATTAGTGATAATGCTTCAACACCATCTTTAGCAGTGTATATTGTATTGAAATGATAG
TCTCCCCAAGGAATGATTTGCTTTAAACCTTCTCGAATAATTCGTTCATCATCACAAATA
ACTACCTTAAACATCTACGTTCCCCCTTGAAAGTGGTATTTTATAACAAATTAACGTACC
TTGATTACGCTTTGAAAAAATATGGAGTCGTGCATGTGAACCATATTGAATCATTGCTTT
ATTGTGTAAATGATTTAATCCCAAATGCTTAGTATCAAATACATCATTATTAAGAGATTG
GCGTACATATTGCAGGCGAGATGACGACATCCCAATACCATTGTCGCAAACTAAAACATG
TAAATTCTGACGTGCCAATGTCAGGCGTATAGTAATATCCAATGACTCAGTATCTCTACC
ATGTTTAATAGCATTTTCTATGAGTGGCTGAAGCATCATTTTACCAATTGTCTGGTGACG
CGCTTCTTCAGAACTTTCAATATGGAGCTTAATCATGTCATCAAAACGGATGTTTTGTAT
TGCAACATACTGTTCAATGTAGTTCAACTCTTCGTTTAATTCCACTGTATGTGAGTTTGT
ACGTAATGAGTAACGTAACATTTGCGATAATTGTTGGACCACAGTTTGTGCTAATTTCGG
AGATAACGTAATTAAATATTGTATTGTTTGCATCGTATTGAATAGGAAATGAGGTTGGAA
TTGGCGTTCTATTTCCTTTAACTGAATATCACGCAAGCGACGTTCTGTATGCTCGATAGA
ATGGATCAGTTGCTCATTTGATTCAAATAAATCGTAAATATAATTATTAATTTCTTCTAG
TTCACTGTTGTTTTTTAAAGGTGTATATGTACCTAGATGACGATTTTTGGCATAGTAAAT
TTTTTGAATAATCGTTTCGATATCTTTTGTTTGTCGTTTAGCCATATTATCTGCGCTAAT
GAAACCAAATATTACTAGTAAAACAAGAACTACGGCCATAACAATTAACAACGTGATACC
ATCTTCAATGTTTTCATGTATATCTTTATAAATAATGAGACGATGGTCAGCATGGTTTAA
TTTTACAGATTCATTCATAAATCCGAATTGTTGTGGTCTATACTTTTCACCTATAGTAAA
ACGGTCATCGTTGGCGTATAAAATATTGTCATATTGATCAACGATAAGTGCGAATTGTCG
GCTATCTTTCTTAATTTCACTTAAACGTGGGGTGTTAGCCATATAAATTTTAAGCATATA
TGTACTATTTTTGAATTTAAGCTGATGCGTTGAAAATAAATACATATTTTTAGTGTTTAA
ATGTTCATAATTATTGGTTATAAACTGATTTGGTCCAGATAATTCATAATAAAGTGTTGC
GGGCTGTTGGTGTATTAATTTTAATAATCCACGTTTTGTAGCGGTAACATCATGATGATT
TGTTAAATCGAGCTCTTGAAACGAATTATTATGCTGTGTAATAAATGTCTGAATCTGCTT
TTCAGTGTGATGTAAAGATGACTGACTTTCATCAACATGTTGATGAATCGTACGATGCTC
AATCCAAATATAGATGGCATAGAAGCTTACTAGTCCAATAATAATGACTAAAAATACTGG
AAAAATAGTAGACGCAAATAACGATCGTCTCAATTGATGTCTATAAGGTTTGTATGCCGT
CATTGAATCATCTCCAAAAATTTATGATGTGGAATGTCCGGTAATTTAGATTTCGGTATT
AAAGGTATGTTCTTAAGATTTTCGATAGACTGATCGCTTTGTTCACTAACATCCTTTCGA
ATTGACTTGGCATCGAACTCTGCAACTAATCGTTGTTGTACTGAGCGGCTTGTTAAATAT
TGCACTAACTTTTTACGCTTAGGATGAGGGTGTGCATTTTTAACTAAAGCAATACCATCA
ACATTTAACATTGTTCCTTCAATTGGATAAACGATTGATACAGGATAACCTTTGTTTTTC
CATGTGCGTGCATCTTGTTCGTAGCTTAGGCCTGCGTAATATTTACCTTTAGCAACATCT
TCAATGACTTTAGATGTCTTTGACAGTTGCATCGCATGGTTTTGGAATTGATGCACATCA
CTTACTCGATGATGCATGCTATAAATAGCACGCATATGTTGATAGCCTGTCGTTGTTGTA
TTTGGATTTGAGTACGCAATTTTACCTTTAAGTATAGGTTGTAATAAATCTTGATAACCT
CGAATCTTAATATCTCCTTGTAAATCTGAATTAACTACTATAACTGTTGGCATTAATAGA
AAACTAGTAACATATTTATTGTTCGAGCGATAATCCTCTAATTGCTGTGTTACAGATGTA
TCTTGATAGGGAACAAAATCTTCTGGATGATCAATTGTTTCTGACAACACACCACCCATA
AAGACATCACCACGCTCCGAAAAATCTTCATTATGCAAGTTTGAAAGCAGTACTTGAGTA
GATCCGTGTTTAATTTCAATTTTGACATGCTCTTGTTTTTCAAATTCATTTAAAATTGGA
CGAATCAAGTTTGATTGATACGGAGAATAAACTGTTAATACATTTTTATCTGATTCAGAG
TGACGCGTATTAGCGCATGCTGATAAAAAAATGAGAAATAATAGCAAGATATAAATTTTT
GATTTCATGATATCCCATCAATTCTATGTATATTTTAATACAATAATTTTAGCAATAAAT
GACGCATAAGTAATGTTAAATATTTAGAAATGTTTATAGATGACTTGTTAAGACGTTGCA
AATGTTGTGATAGCACAAAATTTTTGTTTGTCAAGACGATTTACCGAGGCTGTAAAATCA
AACTGTTATATTTTATTTGTAGCTGTTATATAAAAAAAGGCAAGATATTGAACGGTTCAA
AAGTGAATTTTTACGTCAATAAAAGTATTTAATCCAGTCTCTTCATATATAAAAGTAAAT
CTTTCTAAGTGTTGATTTAACGCTTATCAACAATCATTTTTTATAAACAAATATATACTC
CTAAATTAACTTTTAAAGCAATGAAAATAGTGAACATTATAACTGTTGTGTAACAGAATG
CAATTAGCATATTACTGTTACACAAATTAGTACAGTTTCTATGTTTTGACATACATTTGA
TGAAAATTGTACATAATTTATGTGAAAAAAATCACAACAAACATGCTACAATGACTATGA
AAACGTTAACATAGCATTTCAAATTCACAACATTATACAGATGGAGGCGTTTAGTATGTT
AGAAACAAATAAAAATCATGCAACAGCTTGGCAAGGATTTAAAAATGGAAGATGGAACAG
ACACGTAGATGTAAGAGAGTTTATCCAATTAAACTACACTCTTTATGAAGGTAATGATTC
ATTTTTAGCAGGACCAACAGAAGCAACTTCTAAACTTTGGGAACAAGTAATGCAGTTATC
GAAAGAAGAACGTGAACGTGGCGGCATGTGGGATATGGACACGAAAGTAGCTTCAACAAT
CACATCTCATGATGCTGGTTATTTAGACAAAGATTTAGAAACAATTGTAGGTGTACAAAC
TGAAAAGCCATTCAAACGTTCAATGCAACCATTCGGTGGTATTCGTATGGCGAAAGCAGC
TTGTGAAGCTTACGGTTACGAATTAGACGAAGAAACTGAAAAAATCTTTACAGATTATCG
TAAAACACATAACCAAGGTGTATTCGATGCATATTCTAGAGAAATGTTGAACTGCCGTAA
AGCAGGTGTAATCACTGGTTTACCTGATGCATACGGACGTGGACGTATTATCGGTGACTA
TCGTCGTGTAGCTTTATATGGTGTAGATTTCTTAATGGAAGAAAAAATGCACGACTTCAA
CACGATGTCTACAGAAATGTCAGAAGATGTAATTCGTTTACGTGAAGAATTATCAGAACA
ATATCGTGCATTAAAAGAATTAAAAGAACTTGGACAAAAATATGGTTTCGATTTAAGCCG
TCCAGCAGAAAACTTCAAAGAAGCAGTTCAATGGTTATACTTAGCATACCTTGCTGCAAT
TAAAGAACAAAATGGTGCAGCAATGAGTTTAGGTCGTACATCAACATTCTTAGATATCTA
TGCTGAACGTGACCTTAAAGCAGGCGTTATTACTGAAAGCGAAGTTCAAGAAATTATTGA
CCATTTCATCATGAAATTACGTATTGTTAAATTTGCTCGTACACCTGATTACAATGAATT
ATTCTCTGGAGACCCAACTTGGGTAACTGAATCTATCGGTGGTGTAGGTATTGACGGACG
TCCACTTGTTACGAAAAACTCATTCCGTTTCTTACACTCATTAGATAACTTAGGTCCAGC
TCCAGAACCAAACTTAACAGTATTATGGTCAGTACGTTTACCTGACAACTTCAAAACATA
CTGTGCAAAAATGAGTATTAAAACAAGTTCTATCCAATATGAAAATGATGACATTATGCG
TGAAAGCTATGGCGATGACTATGGTATCGCATGTTGTGTATCAGCGATGACAATTGGTAA
ACAAATGCAATTCTTCGGTGCACGTGCGAACTTAGCTAAAACATTACTTTACGCTATCAA
TGGTGGTAAAGATGAAAAATCTGGTGCACAAGTTGGTCCAAACTTCGAAGGTATTAACAG
CGAAGTATTAGAATATGACGAAGTATTCAAGAAATTTGATCAAATGATGGATTGGCTAGC
AGGTGTTTACATTAACTCATTAAATGTTATTCACTACATGCACGATAAATACAGTTATGA
ACGTATTGAAATGGCATTACATGATACAGAAATTGTACGTACAATGGCAACAGGTATCGC
TGGTTTATCAGTAGCAGCTGACTCATTATCTGCAATTAAATATGCACAAGTTAAACCAAT
TCGTAACGAAGAAGGTCTTGTAGTAGACTTTGAAATCGAAGGCGACTTCCCTAAATACGG
TAACAATGACGACCGTGTAGATGATATCGCAGTTGATTTAGTAGAACGCTTTATGACTAA
ATTACGTAGTCATAAAACATATCGTGATTCAGAACATACAATGAGTGTATTAACAATTAC
TTCAAACGTTGTATACGGTAAGAAAACTGGTAACACACCAGACGGGCGTAAAGCTGGCGA
ACCATTTGCACCAGGTGCAAACCCAATGCATGGCCGTGACCAAAAAGGTGCATTATCTTC
ATTAAGTTCTGTAGCTAAGATCCCTTACGATTGCTGTAAAGATGGTATTTCAAATACATT
CAGTATCGTACCAAAATCATTAGGTAAAGAACCAGAAGATCAAAACCGTAACTTAACTAG
TATGTTAGATGGTTACGCAATGCAATGTGGTCACCACTTAAATATTAACGTATTTAACCG
TGAAACATTAATAGATGCAATGGAACATCCAGAAGAATATCCACAGTTAACAATCCGTGT
ATCTGGTTACGCTGTTAACTTCATTAAATTAACACGTGAACAACAATTAGATGTAATTTC
TCGTACATTCCATGAAAGTATGTAACAAAATTTAAGGTGGGAGCACTATGCTTAAGGGAC
ACTTACATTCTGTCGAAAGTTTAGGTACTGTCGATGGACCGGGATTAAGATATATATTAT
TTACACAAGGATGCTTACTTAGATGCTTGTATTGCCACAATCCAGATACTTGGAAAATTA
GTGAGCCATCAAGAGAAGTCACAGTTGATGAAATGGTGAATGAAATATTACCATACAAAC
CATACTTTGATGCATCGGGTGGCGGTGTAACAGTCAGTGGTGGCGAACCATTGTTACAAA
TGCCATTCTTAGAAAAATTATTTGCGGAATTAAAAGAAAATGGTGTGCACACTTGCTTAG
ACACATCGGCTGGATGTGCTAATGATACAAAAGCATTTCAAAGGCATTTTGAAGAATTAC
AAAAACATACAGACTTGATATTATTAGATATAAAACATATTGATAATGACAAACATATTA
GATTGACAGGAAAGCCTAATACACACATCCTTAACTTCGCGCGCAAACTGTCAGATATGA
AACAACCTGTATGGATTCGACATGTCCTTGTGCCTGGTTATTCTGATGATAAAGACGATT
TAATTAAACTAGGGGAATTCATTAATTCTCTTGATAACGTCGAAAAGTTTGAAATTCTGC
CATATCATCAGTTAGGTGTTCATAAGTGGAAAACATTGGGCATTGCATATGAATTAGAAG
ATGTCGAAGCGCCCGATGATGAAGCTGTTAAAGCAGCCTACCGTTATGTTAACTTCAAAG
GGAAAATTCCCGTTGAATTATAAATACAATTCAGACCGAAAAGAAAGCATATGTAACTTC
AAGAGTGAAGGGGCATATGCTTCTTTTTCAATTGAGTATTGAGTATTAGCAAGACGTAGT
AGGTATATGAGACAACTTCTACAATGGTTGAAGGAAGACGTTTTTGTAAGTAGCTATGCT
GATAAAGAATGTGATGTCTTGTTAAAGGTGGGGTTCCAATATCATCATTTAGCTGATGTT
GAATGGGTTATTATTTGCTACTTGCATATGAATATGAGTCTTTTCAAATTTTTATTGACC
CTGAGTAATGAAAAATATTAAGATGAAACTTAATATTAAAGCAATGCGGAGCGTGATTAT
GAAGAGAATTAGTAAAGATATATGGGCGGTATTTAAATTACTGTATCAAAATAAAGGGCG
TTTTAGCATTAATGCCTTACTATTGCAGTTAATCATGATTTTTATTAGTAGTACATACTT
AATTTTACTATTTAATATGATGTTAAAAGTAGCTGGGCAAAGCCAACTTACGATTAACAA
TTGGACGGAAATCATAAGTCATCCTGCCAGTGTGATACTTCTTATTATATTCATATTAAG
TGTTGCTTTTCTGATTTATGTAGAGTTTTCATTGTTAGTTTATATGGTTTATGCCGGCTT
TGATCGACAGATTATTACATTTAAATCCATTTTTAAAAATGCCTTTGTAAATGTGCGTAA
ACTCATAGGTGTACCAGTTATTTTCTTTGTCATTTATTTAATGTTAATGATACCCATTGC
CAACCTAGGACTAAGTTCAGTATTAACAAAAAATATTTACATACCTAAATTTTTAACGGA
AGAACTTATGAAAACGACGAAAGGTATAATCATTTACGGTACCTTTATGATTGCTGTATT
TATATTAAACTTTAAATTAATATTTACGTTACCGTTAACGATTTTAAACCGCCAGTCGTT
ATTTAAAAATATGAGACTAAGTTGGCAAATTACGAAGCGAAATAAGTTTCGACTTGTTAT
AGAAATAGTTATATTGGAACTCATCATTGGTGCGATTTTAACATTAATTATTTCAGGAGC
AACATATCTTGCTATTTGTGTAGATGAAGAAGGAGATAAGTTTTTAGTCTCATCAATTTT
ATTTGTTGTATTGAAAAGCGCATTGTTCTTCTATTATTTATTTACGAAATTATCATTAAT
CAGTGTGTTAGTACTGCACTTAAAACAAGAGAATGTATTAGACCAACCGGGCTTAGAATT
TAAATACCCAAAACCGAAACGGAAGTCTAGGTTCTTTATAATTTCAATGGTGCTTGCAGT
GACATGTTTTATCGGTTATAACATGTACTTACTTTACAATAATACTATCAATACAAATAT
CTCCATTATTGGCCATCGTGGTTTCGAAGATAAAGGCGTTGAAAATTCTATTCCGTCATT
GAAAGCTGCTGCAAAAGCGAATGTCGAATACGTTGAGTTAGATACAATTATGACGAAAGA
TAAACAATTTGTTGTTAGTCATGATAACAATTTGAAACGTTTAACAGGTGTTAATAAAAA
TATTTCTGAATCTAATTTCAAAGATGTCGTCGGTTTGAAAATGCGTCAAAATGGACATGA
AGCAAAACTTGTATCCTTAGACGAATTTATTGAAACGGCTAAACAATCAAATGTGAAGCT
ACTAGTAGAGTTAAAGCCACATGGTAAAGAACCAGCAGATTATACACAACGTGTTATTGA
TATTTTGAAAAAGCATGGTGTTGAACATCAATATCGTGTGATGTCTTTGGATTATGATGT
GATGACTAAGTTGAAAAAAGAAGCGCCATATCTCAAGTGTGGTTATATCATTCCGTTGCA
GTTTGGTCATTTTAAAGAAACATCATTAGATTTCTTTGTCATCGAAGATTTTTCTTATTC
GCCAAGACTTGTTAATCAAGCGCACTTGGAAAATAAAGAAGTCTATACTTGGACCATTAA
CGGCGAAGAAGATTTAACGAAATACTTACAAACCAATGTTGATGGTATTATCACAGATGA
CCCAGCATTAGCTGATCAGATTAAAGAAGAAAAGAAAGACGAAACATACTTCGATCGTTC
TATAAGAATATTATTTGAATAATATAAACAAAGACCTCTAAAGTTATCAAGATGATACTT
TCAGAGGTCTTTTTAACGTTGCCATCTATGGGATAGGCAATCGTTTCATTCGTTTATAAT
CATATGACAAGGATTTGTAAGGCAATTTGGCGTCACAAACACTTACATGATTTATTGATA
AGTTGCTAATTGTTTTGTGAATGCAAAGGGTTAGAAATTGAATCGTAAATACTTTCTAAT
CTATGTTTCGCTTTAGTCATTTGATCCAAATTTTTAGTGCGTATAGCGGATTTTGCAATA
TAATGTGCAGCTAAAATATCGCGTTTTTGATAAGCGTCTAAATTTAGGTACGATAATTTA
TTTAAGTCAGTGTTTGCTATTAATTCATGTAATTGATCTACAAGCGCTTGATGTTGATAC
GTATGTGATGTAGTTTCAGATTTGCTTGCTAATTTAATACCAGTCGTATCAAGGAGCGCC
GCTTTAATACCAGCAACTAAATATGTTTTGATTTTCATTTGTGTTGTCATGCTTTGTTAC
TCCTTTGATGTACATTAATCAAAAAAATTATACACTATTGTATATTGCAAAGCTAATTAA
CTATAACAAAAAGATAGTTAATGCTTTGTTTATTCTAGTTAATATATAGTTAATGTCTTT
TAATATTTTGTTTCTTTAATGTAGATTGGGCAATTACATTTTGGAGGAATTAAAAAATTA
TGAAAAAGCAAATAATTTCGCTAGGCGCATTAGCAGTTGCATCTAGCTTATTTACATGGG
ATAACAAAGCAGATGCGATAGTAACAAAGGATTATAGTGGGAAATCACAAGTTAAAAAAG
AGAGTAAAAATAGTGCTTCAATATCAGATAGTTATTATTGGGATATCATTAAAAATCTAG
AATTACAATTTACTGCTGCATTAGATTTATTAGAAGATTATCGATATGGTGAAAAAGAGT
ATGAAAAAGCAAAAGATCAACTAATGACAAGGATATTAAGTGAAGATCAGTATTTACTTG
AGAAAAAAATTAAAGAATATGACAAGTATAAAGATTTATATAAAGAATATATGAGTAAAA
ATCCAACGTCAAAGGTAAAAAGAGCAAATTTTGATCAATATAATATCGAAGACCTAAGAG
AAAAAGAATATAATGATTTACTAAGTTCTATTAAAGATGCGGTAGAAACATTTAAATCAG
ATGTACAAAAAATAGAATATGAAAATAAAGAGTTAAAATCTTATTCTTACGAAGAAGAAA
AGAAGGCTGCTTCTAGAGTTGATGATTTAGCAAATAAAGCGTATAGCGTTTATTTTGCGT
TTGTTAGGGATACACAACATAAAACTGAGGCATTAGAGTTAAAAGCGAAAGTGGATTTAG
TTTTAGGTGATGAGGACAAACCACATCGCATCTCTAATAAAAGAATTGAAAATGAAATGC
TAAAAGATTTAGAATCTATTATTGAAGATTTCTTTATAGAAACTGGTTTAAATAAACCTG
ATAATATTACGAGTTATGATAGTAGTAAACATGACTATAAACATCATAGAGAAGGCTTTG
AGGCTCTAGTTAAAGAAACAAGAGAAGCCGTCGATAAGGCTGACGAATCTTGGAAAACTA
AAACTGTCAAAACATATGGTGAAGCTGAAACAAAAGCACATGTTGTAAAAGAAAAGAAGA
AAGTTGAAGAACCTCAAGCACCTAAAGTTGGAAACCAGCAAGGGGATAAAACTACAGTTG
ATAAAGTTGAAGAAGCAACACAACCAGTGGCACAGCCATTAGTTGAAATTCCACAGGGCA
CAATTACAGGTGAAATTGTAAAAGGTCCAGACTATCCAACTATGGAAAATAAAACGTTAC
AAGGTGAAATCGTTCAAGGTCCAGATTTCCCAACAATGGAACAAAACAGACCATCTTTAA
GCGATAATTATACTCAACCGACAACACCGAACCCTATTTTAGAAGGTCTTGAAGGTAGCT
CATCTAAACTTGAAATAAAACCACAAGGTACTGAATCAACGTTGAAAGGTACTCAAGGAG
AATCAAGTGATATTGAAGTTAAACCTCAAGCAACTGAAACAACAGAAGCTTCTCAATATG
ATCCGAGACCGCAATTTAACAAAACACCAAAGTATGTGAAATATAGAGATGCTGGTACAG
GTATCCGTGAATACAACGATGGAACATTTGGATATGAAGCGAGACCAAGATTCAACAAGC
CAAGTGAAACAAATGCATACAACGTAACGACAAATCAAGATGGCACAGTATCATATGGCG
CTCGCCCAACACAAAATAAGCCATCAGAAACAAATGCATATAACGTAACAACACATGCAA
ACGGCCAAGTGTCATACGGTGCTCGTCCGACATACAAGAAACCAAGTAAAACAAACGCAT
ACAACGTAACGACAAATCAAGATGGCACAGTATCATATGGGGCTCGCCCAACACAAAACA
AGCCAAGCAAAACAAATGCATATAACGTAACAACACATGCAAACGGCCAAGTATCATACG
GAGCTCGCCCGACATACAAGAAACCAAGCAAAACAAATGCATATAACGTAACAACACATG
CAAACGGTCAAGTGTCATACGGAGCCCGCCCAACATACAAGAAGCCAAGTAAAACAAATG
CATACAATGTAACAACACATGCAGATGGTACTGCGACATATGGGCCTAGAGTAACAAAAT
AAGTTTATAACTCTATCCATAGACATACAGTCAATACAAAACAATACGTATCTTTACAAC
AGTAATCATGCATTCTATGATGCTTCTAACTGAATTAAAGCATCGAACAATCGGAATCAT
ATTTCTAAATTATTTATTCATTATAGTCTTAAACATAACATGACCTAATATATTACTAAC
CTATTAAAATAAACCACGCACATCTAAGTGATATACGACAATCACAGCAATAATAATTGC
TTTAGAAAGTCGTACCGAACTTGAACTTACAAGTCTAGTTCGAACACACACTGATGTGAG
TGGTTTTCTTTATTTTAAACATGAACAATCAGATAAGTTACTAGCATTAGCAAATATTAT
TAAATCAAAGGGCTTCGATTCATAAAATTTAAAACAATGATTAAAATTAGACGTGTAAAT
GTTAAATTCTAAAACGGAAATAACCACCATCCCATTAAACCACTTTTTTGTTCAATCACT
ATATTTCACACAGCTTCATTAATAAAACGAAATTGCTTCAACCCGCTTCAACTTCAGCTT
ACTTCAATAACAAAACGAATCCGCTTCATCCAAAATCAACCATTCTAACGCACATATTCA
AATATAGCAGCTGCACCCATACCGACACCAATACACATCGTAACCATGCCGTAACGGCTA
TCGGGACGTCTACCCATTTCATTAAGTAAACGCGCGGTTAACATTGCGCCTGTAGCACCT
AATGGATGACCTAAAGCAATAGCGCCACCATTCACATTTGTACGTGATATATCTAGACCT
ACTTCTTTAATAGATGCAATCGTTTGAGAAGCAAATGCTTCGTTCAATTCGATCAAATCA
ATATCTTCAACAGATAGATTGCTGAGTGACAATACTTCAGGAATCGCATATGCAGGTCCA
ATACCCATAATTTTCGGGTCAACGCCTACTGCCTTATAACCTACGAATCGTGCAATAGGT
GTCACGCCGAGTTCTTTCACTTTATCTCCAGACATTAAAACTACAAATCCTGCACCATCA
GAAAGTGGGGCAGATGTTCCCGCAGTCACAGTACCGTCAGCTTTAAATACTGTACGTAAT
TTGGCTAATGCCTCCATCGTGGTGTCAGGGCGTATAAATTCATCTTGGTCAAAGATATTT
GTGTGTACTTTTGGTCCTGCGTTTGTATATTCAACTGAGTTTACTTGTATTGGAATAATT
TCATCTTTGAACCGACCATCACGTTGTGCGTCATAGGCACGGTGATGACTTCTGACAGCA
TAAGCATCTTGATCTTCGCGTGATACGTCAAATTGGGATGCTACATTTTCAGCAGTTAAA
CCCATAGGATATGACGCACCTATATCATCATATTGTAAGGTAGGATTGTTTGTGGGCTCG
TTGCCACCCATTGGTACGGCACTCATCAATTCAACGCCACCAGCTACAAGTATATCTCCT
TGACCAGCCATAATTTGATTGGCTGCAATCGCGATGGTTTGTAATCCTGATGAGCAGTAG
CGATTCACTGTTTGACCCGGTACCGTGTCAGATAATCCCGTACGCAATGCAATCGTTCGT
GCAATATTTTGTCCTTGTAATCCTTCTGGAAAAGCCGTACCAACAATGACATCTTCAATC
ATATTCTTATTGAATTTTCCGTCAATACGTTTCAATACGCCTTGTAATACTTTGGCTGCG
ACATCATCAGGTCTTTCGTGGAATAATGCGCCTTGCTTTGCTTTCGCTGCGGCTGAACGC
CCATAAGCTACAATGTATGCTTCTTGCATGGTTATCATCCTCTCTTAATGACTATCTTTT
AATTACGTAATGGCTTACCAGTTTTTAACATATGCGCAATTCTTTCATATGATTTTTTAG
ATTTTAGTAAGTCAATAAAGCCAATTTTCTCCAACGATTGAATGTAACGTTGATTGATAA
ATGTATTTCTTGGTAAATCACCACCCGCTAAAATTGTGGCGATATTTAAGGCGATATGAT
AATCATGGTCGCTAATAAAATGACCCCGTCTTTGCGCATCTAATTGTCCTTGGATCAATG
CTTTGAAGTCTTCACCTAAAGCGATATATTGATGTCTAGGATTCGGAATATAGTTTGTTT
CTGCTTCATATTTCGCACGTTTGAGCGCAACTTCGACACGTTGTGCTGTATTGAAAATAA
TCGTATCTGTATCACGTAAATAACCATAACGACGTGCCTCAAAGGCATTTGTAGAGACTT
TCGCAAATGCGATATTCGTCAGTACTTTTGTCATGGAAGCTTGTTTGTCATCAAACTTAT
GCGATGTGCGTAATATGCGATCAGCCATTTCTGCAAGGCCACCGCCACTCGGTAATAAGC
CAACGCCTGCTTCAACAAGACCTATATATGTTTCACTTGCAGCGACAACAATAGGTGAGT
AAAGTACAAGCTCACAGCCACCGCCTAAGGCACGACCTTGAACAGCTGTGACTACTGGTT
TCAAACTATACTTCAAACGATTAAAGCTATAATGTAATTTATCAATTGATTGTGCAACGA
CATCATCTACAAGACCGTCTTCATGCGCCTTTTTCATTAAGAAAAGGTTAGCACCCACAC
TGAAATTATTACCATCTGCATAAATAACCATACTTGTGTAATGGTCATTTTCCAGTAAAT
CAATGGCATCAACTAACGCATCGTTGAATTCATCGGTAATGACATTATTTTTACTTTGTA
ATTTCAGTAACAGTTGATCATCATGAGTTACGGAAAGTTTGGCATCACCTTTATCCCAAA
GTTCATCTTTTACGAAGTGAGAAATAGGTGTTGCATATTCAATGGTCTCATCTTGTTTAT
AAAAGCCACCATCTAAATCACTAATCCATTGTGGTAAGTCTCCAAGTTCGTCTTCTATAC
GTTTTTTAACACGTTCATATCCCATTGCATCCCATAATTGGAATGGACCAAGTTTCCAGT
TGAACCCCCAGACAAGCGCACGGTCTATGTCTCGGAAATCATCGGTAGCTTTAGGTACAT
TGATAGCAGAGTAATAGAAATTATTACGTAATGTCTCCCATAAAAATAGTCCCGCTTCGT
CTTGCGCATTGAATATGGTATCAAGGTTATGCACTAAGTCTTTATTAAATTCATTTAAAA
TTGGTAATTGTGGTCGTGATACAGGTACATAATCTTGTTTTTCAACATCGTAAACAAGTC
GAGCTTTAGTTTCTTTATCCTTTTTGTAAAATCCTTGTTTCGTTTTACGTCCGAGTGCGC
CATTTTCAAACAACGTATTTACAATTTTGACATCGTTAAAATAAGGTGTTTCTTCAGGTA
CTTGTTGCATGCCTTTAATTACAGACACTGCAATATCTAAACCGACTAGGTCAAATAGGG
CATATGTACCTGTTTTAGGACGACCAATCGCTTGCCCAGTTAAAGCATCCACATCTACAA
TGCTTAACTTGTGTTGCTCGGCGCGATACATAATATCATTCATTGTTTGCGTGCCGACTC
TATTTGCGACAAAGCCAGGCACATCATTGACGACAATGACACCTTTACCTAACACATTTT
GCGCGAAATTTTTTACATCTAATATGATAGATTCCTTCGTGTGTGACGTAGGTATTAACT
CCACTAATTTCATAATACGTGGTGGGTTAAAGAAATGTAGACCAAAGAATCGTTCTTGAT
CCTTCTCGTTAAATGCTTGAGCAATCGCATTAATTGGAATACCTGATGTATTTGTAGCAA
ATAAAGCATCTTCTTTAGCATGTTGTAGAACTTGTTGCCAAACAGCATGCTTAATTTCAA
TATCTTCTTTGACTGCTTCGATATATAAATCAGCATCATCATTTACCAAGTCATCATCAA
AATTACCATATGTTAAATGACTCGCTAGATTTAAGTCGAATAGTAGCGGCCGTTTCTTAT
CTGTAATTTTATCGTAAGATTTTTTCGCAATGAGATTTGGATCGTTTTTGTCCACTACAA
TATCTAATAGTTTTACTTTAAGTCCAGCATTCACAAAGAGTGCTGCCAGTTGAGCGCCCA
TTGTGCCTGCGCCAAGAACGGTTACTTTATTAATTGTCATAGTGATTCCTCCAATTTAGT
TGAGGATAAGATAACCATTAAGATAATTGGAATAACGTTGCTATTTTATAAAATTAATTA
AGTATCTTTGACAGTCATCTTAGCCTCTTATTTAAGGAAAAAGCTTTATGCTTAAAATAA
GTCTTTTTTTAGTGATATTACTGCATCTCATATAATTCTTTGCTATTTATACGAAAGCAG
AATCTCCAGTCAAAGCGCGTCCAATTACTAAGGCATTAATTTCATGTGTACCTTCGTACG
TGTAAATCGCTTCTGCATCAGAGAAGAAACGTGCAATATCATAATCGTCAGCTAGTATGC
CATTACCACCTGTAATACCACGGCCCATAGCTACTGTCTCACGCAAACGTAAGGCATTCA
TCATCTTCGCCGTTGAAGTTGCAACCTCGTCATATTCACCATGTGCTTGCATATTAGCTA
ATTGAGCACATGTTGCCATTGCTTGAGCTAAATTACCTTGCATCATTGCTAGCTTTTCTT
GTATTAACTGATATTTACTAATTGGTTTGCCGAATTGCTTACGCTCAGTGACATAATCTA
ATGTGGCACGTAAAGCGCCAGCCATACCACCTGTAGCCATATAAGCAACGCCTGCTCTCG
TTGAATAAAGAATTTTGGCAATATCTTTAAAGCTTGTTATGTTTTGTAAGCGATCCGCTT
CATCTACTTTGACATTAGTTAATTTAATTAGGGCGTTAGGAACAATGCGAAGTGCGATTT
TATTATCAATGACTTCAATATCGACGCCATCTTGTTCTGGTCTGACTACAAAGCAATGGG
GTTTGCCAGTTTCTTTATTTACTGCGAATACTGGAATGACATCAGATACATGTGCACCAC
CAATCCATTTCTTTTCACCATTGATAACCCAAGTATCGCCCTGGCGTTCAGCGACTGTTT
CAAGACCTCCCGCAACGTCCGAACCGTGTTCTGGTTCAGTTAAAGCAAAGCATGTACGCA
GTTCATGTGACTGTAATTTAGGTACATATTTCGCAATTTGTTCTTTGCTACCTCCGAAAT
AGAAAGTGTTATGCCCTAAACCTTGGTGAACACCGAGTAGGGTAGCTAAGGAAATATCAA
ATCGCGCGAGTAGGTAAGACATGAAAAACTGAAATAGTTGACTAGGCATTTTGGCGTTTG
GACGATCCTTGTAAAGTAATGGATTGTTAAAATAATTTAATTCTCCCAGATCTTTAAAAT
AGTCCTCGGGTACAGTAGCGTCTATCCAATGTTGATTAATATTTTCACGGTACTTACTTT
CTAGCAATGAATCTACTTGTTGTAAAAATTCGACTTCACCGTCTGTTAAACCTTTAGCAA
TACTAAGTACATCTTCAGGAAATAATGTTTTTAAGACCGTTTCTTTTTCAAATGTCATAT
AAATTCCTCCTAAAAATAATATGAATACTAATGTGAAATGCATTTAATTCAAAAACAACA
CGCTTTATTTGTAAACGCTTACACTAAATGTCAAAAATTTTTATCACCTTTAAAGTGTTT
GTGAGACTTTGTCATTCATCATTTGTCGAATCGCAAGTTTATCTGGTTTCTGCGTACTGT
TTAACGGCATATGTGTCACTGGTACATACATTCTTGGGACTTTATAACCTGCTAAACGAC
TTCGCATATGTTGATCTAAAATTTCAGCGTAATGAGGTTCATCTTCGCGAAGTATAATGG
CTGCAGCAATTGATTCACCATATTTTGGATGATCATAGCCAACGACCACACACCGGTCTA
CTAGTGGATGCTCAGCTAAAGCATTTTCGACTTCGGATGGTAAGACATTTTCGCCACCAG
TTATGATTAATTCTTTTTTGCGGTCAATAATAAATATATCGCCATCGTCGTCCATCTTCG
CTAAGTCACCAGTTAATAAATAACGACCATGAAATGCTTTGGCAGTCTCTGCTGGTTTAT
TCCAATATCCTGGTGTGACATTTTTAGCCTTAATTGCAAGTTCGCCAATCTCACCAGTAG
GTACTTCCTCACCGTTATCATCAAGGATACGTGCATCAACGAACATGACTGCTTTACCAA
TACTCATTGGCTTACGTTTTGAATTTTCCGGTGTATTAACAAGTACAAGAGGTGCTTCAG
TTAAACCATAGCCGTTAATAATGTTTATGCCATATTGTTTAAAAGCTGCTTGGATACTTG
GTAATGGTTGTGAACCACCTTGGATGATATAATCCATAGCTTTAAAATTTTCAGGATTAA
AATTACTAGCACGTAGCGTACTATAATACATTGTCGGAATCATGATAATAAATGTAGGGT
GATATTGTGCAATCATGTCATTCAATTCTTCGCCGTTAAAGTAACGTTGAAGAATAAGTG
TGCCACCTGACATCAATACTGGTAATACAGTATCGTTAAACCCTAAAACATGGAACATTG
GTGTTGATACAATCGTAATATAGTTTGAATTGAACTTATACGTCAGCTCTAAGTTTGCAC
CGTTATGAACAAATGATTCATATGAGAACATCACACCTTTAGGTGATCCGGTTGTACCAC
TTGTATAAATTAATGCTGCAAGATCTTGTGGTTCGACAGGTGTTGCTTGAAAAGGTTGGT
GATAATCTGGATTTACGATTTCATCATACTGCGCTACATCAATATCCATATGCAATAAGT
TTTGGTCAATATCGGTGAGTGAACTTAAATGTTTTTCAGCATAGAAGAGCAGTTTTAATT
GTGCATCTTCCACAATGGCTGCAATTTCTTTTGGGTTAAGCCGCCAATTCAATGGTAAAA
AAACCGCACCTGTTTTAAAACAAGCAAACAATAAATCTAATATTGCAATATCATTTGGCG
CAAAAATACCGATAACATCGCCTTTTTTAACACCTTGAGATGTTAAATAATGTGCCATAT
TATCAGCGCGTGCATTGAGTTGTTGGTATGTCCAAGATGTTTGTTTTGCGTGATCAATAA
CGGCAGGCTTGTCATCATCGAAGTCTGAACGCGTTTTTATCCAATCGAAATTCATTAGTA
TACCCCCTTTAGCTTCACTTTCATACTTTATGAATTGATTGTTTAAGTTGTCCCCATTTT
TCTTTGTAAATGCTGGTATCAATTAATTTTAAATGATCAGCAATAATTGGTTTAAAAGCC
ATTTGATTCAAAATATCTTTATGCAAATCAAGACCTGGTGCAATTTCAATTAGTTTCAAG
CCTTGATTGGTGAGTTCGAATACTGCGCGATCAGTAACAAAATAGACTTCTTGCTCGAGT
GATTGTGAATATTGTGCATTAAAGTCGATATGGCTCACATCTGATACAAATTTCTGGTTT
TGTCCTTCAGTTTCAATGTTTAATCGTTGATTATGGCATGAGACATGACTGCCAGCTACA
AAAGTACCTGAAAAGATAATTTTATTTACAGATTGCGTAATGTCTATAAAGCCACCACAT
CCATTTAGTCGGTCATTGAAGTAAGACACGTTGACATTGCCGTATTGATCAACCTCAGCA
AAGCTAAGATAGGCAACTGATACACCATTGTTATAAATAAAATCCCATGCTCGATCATGA
GGCATGCGCACATCTGCATTGTAATTCATACCAAAATGTTCACGACTCCCAACGAATCCA
CCGAAAATGCCAACATCTAAAATCGGTTGCACATCATGTTCAACACATTCTTCATGCAAT
AAATTAGAGAGTTCATTATTGATGCCATAACCGATGCTAATTGTATCGCCATAAGTTAAA
AACTGAGCAGCACGTCGGAGAATCAATTTGCGACTATTAAAAGGTAATGCGGGTTCAGGT
ATTCCATCAATTCGTTCTTCTCCAGACAAGGCTGGTAAATAATGACTTTGAATTACTTGG
CGGTGATTCTTTTCATCTTCTGTGACGTATACATAATCGACAAGATTTCCTGGGATAACA
ACTTCATTCGGTTTTAGTTGATAGTCGTCAACTAAAGCTTTAACTTGTACAATAACTTTC
CCATGATTGGCTTTCGCGTTTAATGCGACATGATAACACTCGCTCAAGTACGCTTCTTGA
GTTAAATAAATGTTACCTTGTTGATCTGCGTATGTTCCTCTCAGTAGTGCCACATCAACG
CTAGGGAATGTGTAATGTAAGTATGTTTCATCGTTGATGGTTACTAATGAAACTAAATCA
TCCGTTGTTCGTGTATTTACTTTACCGCCACCGTATCTAGGATCAACAGCTGTGTTTAAT
CCGATTTTAGTAATAACTCCAGGTAATAATTGATTACTCTGACGATAATGAGTTGCAATG
ATACCTTGTGGTAAAAAATAAGCTTCAATGTCATTATTTTTCATTGCTTGTGCCGTTTTG
GAAGAAGCCGTTAAAATACTCATAATGACACGTTTAATCATGCGACGTTCTATAAAATCA
TCTAAATCCGGTGCGGCACCTAAACTATGAATATCATTCGCTAATATAAACGTTAAATCA
TTGGGCGTATGATATGTGTCATGTTGCGCTAACACAGCACGTAGAACTTCGGCGGGTAAG
TTGGCTACAGCTAATGCTGGTAAACCAATCACATCACCATCTTTAATGATATGTTGTAAG
TCGTGCCATGTGATTTGTTTCAAGCAAGTCACCTCCATCACATTTGATAAAATATAGCGT
TTTTACACTTTGTGTAAACCCTTACAAGAAATATAACATAACGACGTTTAAAATCAATTA
GAAATATCTTTTTATTCTGATAATAGACACAGTATAGACACATTTTGATGGTCGATAACA
ATTGTAATATCAAGGGTTTGTAATGAATTGAATATCATTAAAATACTTATATAAAAATAT
TGTTCGGAATATAAAAAGTTAAATAGGTTTTGATTTTTAAATATGAAATACAAAGTGCCC
AATCGAACAAAGTATTTATATTAAAATATGGAAAATCCATCAATATTAAATTAAAATAGT
TTTATTATGAAAAGTGAAAGTAGGTAAGTCTATGGAAGGTCTTAATCATCGAAGAAATAC
AGAAAAAGAAGAGACAACACAAACGCAATCAGTTGCACCTAATACAGGTGAAGAGGGGAT
GTCATCAGCAAGTACACAATCAACTAAGACGTCCGACATACATAATGAATCTATCGATAA
ACAAATGGAAGCTAAAGCGCATGAAACAGCGCAAAATACAGATTTAAAAAACGAAGCAAG
AAGTTTATTTGATAATGCAACCAAATCAATCGGTAGACTAGCGGGCAATGATGAAAGCTT
AAATCTTAATTTAAAAGATATGCTTTCTGAAGTATTTAAGCCGCATACTAAAAACGAAGC
AGATGAAATATTTATAGCGGGTACTGCTAAAACTACGCCAGCAATTTGTGACATATCAGA
AGAATGGGGGAAGCCATGGCTCTTTTCACGAGTATTCATCGCTTTCACAGTAACATTTAT
TGGATTATGGGTCATGGCAGCAATTTTTAATAACACTAACGCGATTCCGGGTCTCATTTT
TATAGGGGCTTTAACAGTACCATTATCGGGTTTGTTCTTCTTTTATGAATCAAATGCGTT
TAAAAATATTAGCATTTTTGAAGTTATTATCATGTTCTTTATTGGCGGCGTATTTTCATT
ACTAAGTACGATGGTATTATATAGATTTGTCGTTTTTAGTGATCAATTCGAAAGGTTTGG
TTCTTTAACATTTTTCGATGCATTTTTAGTAGGATTAGTTGAAGAAACTGGAAAAGCACT
CATTATTGTTTATTTCGTCAATAAATTGAAAACAAATAAGATTTTGAATGGATTATTAAT
CGGTGCTGCTATTGGTGCAGGGTTCGCAGTTTTTGAATCAGCAGGTTATATTTTGAATTT
CGCTTTAGGAGAAAATGTCCCATTATTAGATATTGTCTTCACACGTGCGTGGACTGCGAT
TGGTGGTCATTTAGTTTGGTCAGCGATTGTTGGTGCTGCAATAGTTATTGCGAAAGAACA
GCATGGCTTTGAATTCAAAGATATTTTTGATAAACGCTTTTTAATATTCTTTTTATCAGC
CGTTGTTTTACATGGCATTTGGGATACATCTTTAACTATACTTGGCAGTGATACGTTGAA
AATATTTATTTTAATCGTTATTGTGTGGATACTTGTATTCATTTTAATGGGGGCAGGTTT
AAAACAAGTGAATTTACTGCAGAAAGAATTTAAAGAACAACAGAAAAAAGTAGACGAATA
ATAATTAAAGCTTATGTTGCTCATATGTTTGTGACATAAGCTATTTTTATAATTTGTCTT
TAAAAGAGTGGAATAGGAATACTTTTCGGAGTTAAAAAAGTGTTTCACGTTAAACAAATA
GTGACAATTAGATTTATATAAAATGAACATGATTCACTGAAAGTATGTAATAATCATTTT
ATTGAAATTCATCAAACAGAAATTAATACAATCATATAAGCAAATTAAACCACGCCATAA
TCATATTGGATGACTTCGGCGTGGTTTTTATAGTTGAAGCAGGGCTGAGACATAAATCAA
TGTCCCACACTCCCTTATCGTTCAATCGTTGTTCGATAATCGATTAAATAGATACCTTCA
GGTGTTACTTTATAATTTTTAACCTTAGAGTTAGCAGCGACTATTTGATCGTTGTAAGCA
ATATAACTGTTTGGTACATCTCGACTTGATAATTTAATAATATCATTAGAAATATTGTGA
CGTTCCTTAACATCTACAGTATGATTCAATTGATTAATTAAATCATCGACGTTGCTATTA
TTGTAGTCTCCTTTATTAATAGCACCATCTTTTTTATATGCTTGATTAAAGAAATAGCCT
GTATCTCCACGAGGAATTGTTCCGAAACTATACATCGTTGCATCCCATGCAGAACGGTCT
TTTAAGTAACCTTCTATGTCATCAACACTTTTAATGTCGATTTCAATATTTGCTTTTTTA
GCATCTGATTGTAATACTTGCGCAATTTTCGATAGCTCTGGACGACCGTCATACGTAATT
AACTTAATTTTTAAAGGGTGTTCTTTTGTATAACCATCTTTAGCTAATAACGTTTTTGCT
TGTTCGATATTTTGTTTGGTTAACTTAGGTTCTTTAATATATGGAATTTTATCATTAAAT
GGACTCGTTGCAGGTTTCGCATAACCTTGATAAATATGATCTGCAATACCTTGTCTATCA
ATGATATGATCTAATGCTTCACGAACGGATTTAGTCATTTTTTTATTAGTATGATTATAC
ATAAGTAAAGAAGTTCTAAATCCAGATTCTTTTGACACTTTTAAATTTTGATTATTTTCT
ATGTCATGAACTTTATTAACTGGGACATCAGTTATTAAATCATCTTTTTGAGATTCTAAA
TTTCTGACGCGATTATTGCCGTCTTCTTGGTACGTCACAGTAATATGATCAAGTTTCGGT
TTACCTTGCCAATAGTCCTTAAAATTCGACAATGATATTTTTCGAGATTGCTTATAATCT
TTTATTTGGTAAGGGCCTGTACCAACAGGAGTTTGATTAACATCTGATTTAGCATCTGTA
TCATAAATTGCCATAAAAGGATTAGCTAATTCAGATACAAGTTCAGGGTAAGCGGAGTTG
GTTTTAATTGTCAGTTTTTGACCTTTAGCGGTAATTGATGATATTGGTAATGAATATTTG
ACCAAGTCGCTTTTTTTCATGCTATTTTCAAGGCTAGATTTCACTTTTTCTGCAGTCAAT
TTTTGACCGTTTTGAAATTTAATATTATCTTTTAATTCTATATCTAACGTTGTATCATTT
GGTTGATGATACGATTTCACTAATGCTTTTTCTATTTTTCCTTGATCATTTGTTTTAAAT
AATGATTCTGCAGCACCAATCTTAACTGGTACATCTGTTTCATAAGGTGCAATAGACTTT
GTTTTTAACGGTAACGAAATATTTAAGTCTTTGCCAGATGAATGCATTGAGCCACATCCT
GATAACACTAATACTGCTGAAAATATAGTTGCTAGTCTTTTAAACTTCATTTCATTAACA
CTCTCTTTCTAATTACTATGTAAAACCCAACAATTAATATTTTAAAACTTTATTTTGTTA
AAGTAAAATGTTGTTCAAGTTTAGTAATTATTAAACTTCAATTAATTGTAGTAATTATGC
TTTTTAAAAATAAATATTAGAAATGAAGTTAGCGATATTTATAGTGATTCACGATAAACA
TATATACCTAAGTATTGAGCAACTGCTGTAGTACTACAGCTTGGTTATGTTTAGTATCTT
TTGCTGCATATAACAATAGAACATGATTATGCTGATTTACAATATCCTTTAATTTTTCAA
AAGCATCTTTTTGTGCATCCTGATCACGTAATTCTTTTTCATATTTTTCTTTAAAAGCTC
CAAAAAGTTTAGGATCATGTTGGAACCATTGTCGCAACTCAGTAGAAGGGGCAATGTCTT
TTAACCAATAATCTAGGTTAGCAGTTCTTTTCGAAATACCTCTCGGCCAGACTCTATCGA
CTAGGATACGAATAGCGTCGGTATTATCTTTATTGTCATAAATCCGTCCAATATCTACGG
TCATCTTGTGAACTCCTTTCTTATGAAACTCAGTGAGCATACATCAATGCATGTTGTGGT
GGGACGACGAAATAAATTTTGCGAAAATCTCATTACTGTCCCACTCCCAATTAAAAAACA
GCCATGACAAAGTAAAGTCATAGCTGTTTTTGTATATATGTTATTTATTTTTACGTTTAG
TTAAATACTTCAAACCAACTGCAAAGACCGTGTACCCGGCTATGGTTTGTATCAATGTTT
TGATTAAATTGTTATTTTTGACAACAATATTTGCGGTAACAATACTCGCGAAATATAATG
CAAATACTTTTACGTAACGTTGATTAAGTTTCATATGAGCACTAAACCTCTTTTCTCAGT
TATACTGCAACGCTTAGTCTTGGAATAAATGTTTCGTAGTGTACGCGATCCATATCGTAA
TTTAAAGATTTAAGTGCTTCGATCATAGATTGTAAGAATTTTGTACCACCACAGATATAA
ATTTCAGGTTTATTTGCTAAAAATACTTGTAATTCTTCAGCGCCAATATAGCCTTGTTTA
TCTTTTAAGTGTGTATATAATTTAGCGTTGTCATGATGGCTTGCGATACTGTTGAAGTTG
TCTTTGAAAGGTAAATGTTGTTCATTTTCAGCAACTTGAACCATCTGTGTATCTAAACCT
TTGGCAGAGGCAGCTTCATACATTGCTACTAAAGGTGTGACGCCAATACCTGAACCTAAG
AAAAGTTGTGGTTCAGTCGTATTCTCTAATACGAATCCACCTACAGGCGCAGCTAAATTA
ATCATATCACCTTCTTTAATCTCATCGTGTAAAATTGTTGAAACTTCGCCTTCATGTTCT
GTTGTGACATCACGTTTAACGCCAAAAGTTAAATGGTTTTTATCACCTGATACGATAGAA
TAGTGACGTTTAGCTCTATATGGAAGTTTATCACTAGAAACATCAACTGTGATGTATTGG
CCTGGTGTAAATTCACTAAAGTCATATTCTTCAGTTTCAACTGTAAATGATTTAATGTCT
TCAGATTCTTGTTTAATATTGGTAATTTTGAATGGTTTAAAACCAATCCACATCATTTGA
TCATAAATTTCTTTTTCAATTTGGATGAACACATCCGCAATAACGCCATATGCTTTCGCC
CAAGCTTGAATGACAGGGTCATTTTCTTCTAATCCCGTCACATCTTGAATGGCTTTTAAT
AAATTTTCCCCCACAATTGGATAATGTTCAGCATAAACTTGTAGTGCGCAGTGTTTATAT
GCGACTGGCATAATGACTGGTTTAATAACACTTAAATTATCGATATTAACCGCTGCAGCC
ATTACAGCTTGTGCTAATGCTGAAGATTGCATGCCTCGTTTTTGGTTCGTTTGATTAAAC
ATGTTTAAAAGTTCAGGATGCGCTTTAAACATTTTTGGATAAAAGATTGACGTAATTTCT
GTCCCTTTCTCTTTAAGTAAAGGCACCGTTTGTTTGATAATGTCTTTCTCTTGTTCTGTA
AGCATGATACTCCTCCTTTAATCTGTCTATTTTGATTATTCTACTAAAAATTTCGATATT
CAATTAATTGGTTTGAGAAAATATAAATAAAATGGCAAATTTGATAATTGTATGACATTT
TTAATTTTTTAAATACTTATCAATAAGCATTGTGTACAATTGTCTGTTTGCACACCGACG
ATTGCGCGCATTTATTTGACTAATTCAAAAAACATTGTTGTTTTCCTAGAAAAAAGTAAA
CATGATAATAAAAATGTGAAAGTGTAAATAATCACTGGCGAAGTACGAAGACTAAAGACA
TCTAAGATGTAATCGTATACAAATTAAAAAGGTGTAAAAATTAAAATAAAATGTGAAATA
AATCACAATTTAATATTGACCCAGTACTTAATGCATGTTACATTTTATATGTGAAATAAA
TCACAAACTTAAAAGCGGATGACACATGACCTTTTAAGTTATGCGTTGAAAATAAAAGAG
ATGTTTATTTGCTTTTGTATCGTCAATAAGCAGCATTAAACTAACATATTTGAAGCTACA
CGTATGTTAGTGAATTAATCATAAGGGAGTTTTTGTAATGAACAAATTTAAAGGGAACAA
AGTTGTATTAATAGGTAATGGTGCAGTAGGTTCAAGCTACGCATTTTCATTAGTGAACCA
AAGCATTGTTGATGAATTAGTCATCATTGATTTAGACACTGAAAAAGTTCGAGGAGATGT
TATGGATTTAAAACATGCCACACCATATTCTCCAACAACAGTTCGTGTGAAAGCTGGCGA
ATACAGTGATTGTCATGATGCGGATCTAGTTGTCATCTGTGCTGGTGCTGCACAAAAACC
TGGAGAAACACGTTTAGATTTAGTATCTAAAAACTTGAAAATATTCAAATCAATTGTTGG
TGAAGTAATGGCATCAAAATTTGATGGTATTTTCTTGGTAGCTACAAATCCTGTTGATAT
TTTAGCGTATGCAACATGGAAATTCTCTGGTTTACCTAAAGAACGTGTTATAGGTTCTGG
TACAATTTTAGACTCTGCACGCTTTAGATTATTGTTAAGCGAAGCGTTCGATGTTGCGCC
ACGTAGCGTCGATGCTCAAATTATTGGTGAACATGGTGACACTGAATTACCAGTATGGTC
ACACGCTAATATTGCGGGTCAACCTTTGAAGACATTACTTGAACAACGTCCTGAGGGCAA
AGCGCAAATTGAACAAATTTTTGTTCAAACACGTGATGCAGCATACGACATTATTCAAGC
TAAAGGTGCCACTTATTATGGTGTTGCAATGGGATTAGCTAGAATTACTGAAGCGATTTT
CAGAAATGAAGATGCCGTATTGACTGTATCAGCATTATTAGAAGGCGAATATGATGAAGA
AGATGTTTATATTGGTGTTCCAGCAGTCATCAATAGAAACGGTATTCGCAACGTCGTAGA
AATCCCATTAAACGACGAAGAACAAAGCAAGTTCGCACATTCAGCTAAAACATTAAAAGA
TATTATGGCTGAAGCAGAAGAACTTAAATAACTTTTTATAAAATCTATACCATTCCAAAA
ATTGTAAAACCTTACCCCAAAAAATTGTATAAAGGGCTATTTGATACAACTATATGTGTC
GAGTAGCCCTATTTTTAATGTAGTGAAAGTCGTTGTTGAAATTAAATTCAAATCTGGCAC
TTAAGCTTTAATCATAGCATTAAGATGATTGTCTAGCAGAGGCGATTTGCGGGCTCACTA
CAAGTGCATGATGAACTTAATGCTTCAAATGTAACATTAAAAATAAAAGCAACGATGTCA
CTTCTTACTTCGTACATCGTTGCCATTAGTTCTGTTGATATTTCGGTTAGTCTTAATCCC
CGAGCAATTCTTCAATTTCATTTTTGATAACTGTAACGTGAGGCCCATAAATTACTTGCA
CACCAGTGCCTTGCTGGATTACACCTTTGGCACCAGTACTTTCGAGTAATACTTTATCGA
CTTTGTCATTTTGATGAAGTGTGACGCGTAGTCTCGTTGCACAACAGTCAACGATTTCAA
TGTTATCTTTGCCTCCCAAACCAGCAACAATTGTTTGTGCTCTTTCAGTAGCCTCAACTT
GTTGTGCTGCAGCTTTATCTTCTCGACCAGGTGTTTTGAAATTAAATTTCGTAATTAAGA
ATCTGAAAACGATGTAATACAAACAGAACCACACAATTCCAATAGGTATGACGTATAGGT
AGTTTGTTTTACTATTACCTTGTAGCACACCAAAAAGTAAGAAATCGATAAAGCCTCCAC
TGAAGGTTTGACCAATTGTAATGTTGAAAATGTCTGCCATCATAAATGCTAATCCATCAA
AGAAGGCATGGATTACATAAAGAATAGGTGCGACAAACAAGAAACTAAACTCTAAAGGTT
CGGTAATACCTGTTAAAAATGAAGTGAGTGCAGCGGATAACATTAAACCGCCGACAACTT
TTTTATGTTCAGGTTTAGCTGTGTGATAAATTGCAAGTGCGGCACCACATAAGCCGAACA
TCATCGTAATAAAACGGCCTGACATAAAGCGTGACACACCTGAATAATACTTCGTCACAT
CTGGATCACCAAGTTGAGCAAAGAAGATGTTCTGCGTACCTTGAACTAAGTGCCCTTTGA
CTTCTAAAGTACCACCAAGTGCCGTCTGCCAAAACGGTAAGTAAAAAATATGGTGTAAAC
CGAGTGGACCTAACAATCTTAAGATGAAGCCATAAACAAAAGTACCGATGGCACCTGTTT
TCGTTACAAATCCACCAACATGGTAAATGCCGGCTTGTATGCTTGGCCAAATGAAAAACA
TCAATACACCTAAAAAGATTGCGGCAAATGCTGTGACAATAGGGACAAATCTAGAGCCAC
CAAAGAAACCTAAATACGGTGGTAATACCACTTTGTGATATTTGTTGTGAAGTATTGCGG
TCATAATACCTGTGATAATCCCGCCAAAAACACCGGTTTCAACCGTTTGTATACCGAGCA
CCATGCCTTGTCCATTTTGTGCAAGCTGATCTTTTGCCAATGTGCCCGTGATAGTTAATA
AGCCATTCATAGTTGCGTTCATAATTAAGAAACCGAGCAGTGCAGCTAAACCTGCAGTAC
CTTTATCGCTTCTAGATAATCCGATTGCGACACCAATTGCAAAGATGACTGGTAAATTTT
GGAAAACAATACTACCTGCAGCTGACATTAATGTAAAAATATTTTGTAATAAGGTAATAT
CTAAAATAGGGTATGCTTTAACGGTGTTTGGATTACTTAATGCACCACCGATACCCAACA
ATAGACCTGCAGCTGGTAAGATTGCGATAGGTAGCATAAAGGACTTGCCGAACTGCTGTG
CTTTTTCAAATAAAGATTTCATCAACATCCCTCCTAATTATTCTCAATATAGCTTTTGAG
AAATTTAATATCAATATATATTCTGTGTATGAAAATATTTTTCATAAAAATTGTTTGAAT
CATGTAACAATCATATAAATTGCTGTTTATATTGTTGTGAAAATGAGTTGACAAAAGTCG
GTATAGATATGTAGACATCCTATTTTTAGCGAGGTAGGTTGACAAGGCATATCGGATAAA
TTTATAAGCCATAAAATAGATAAATAGTGTTTGTATCCAAAAATATGAGAAAGTTAAAAC
TATTTTTCAAAATAAACATGATTCACCACATAAATAAATATACATATGCTATCGATAACA
ACTTAAGAAAGGTGGATATATAAATGAAAAGAAAGATTATTATGGATTGTGATCCAGGAC
ACGATGATGCAATAGCATTAATTTTAGCGGGGGCAATTGACAGTCCACTAGAGATATTAG
CTGTAACAACAGTCGCAGGTAATCAATCAGTTGACAAGAATACGACAAACGCCTTGAACG
TATTGGATATTATGGGACGTCAAGATATAGCAGTAGCGAAAGGTGCGGACAGGCCGTTAA
TTAAATCAGCTGCCTTTGCTTCTGAAATACATGGGGAATCTGGATTAGATGGTCCGAAAC
TACCGTCGACACCATCACGTCAAGCAGTTGCAATGCCAGCATCAGATGTGATTATAAACA
AAGTGATGACGAGTGATACACCTGTAACAATTGTAGCGACAGGTCCTCTTACGAATGTAG
CAACGGCATTGATTCGTGAGCCAAGAATCGCTGAGCATATTGAATCTATTACTTTGATGG
GTGGTGGTACATTTGGAAATTGGACGCCTACAGCAGAATTCAATATTTGGGTAGATGCTG
AAGCAGCGAAGCGTGTTTTTGAAAGTGGGATTACTATAAATGTGTTTGGTTTAGATGTAA
CACATCAAGTTTTAGCCGACGATCACGTGATTGAACGCTTTGAAAGTATCAATAATCCTG
TTGCACAGTTCGTCGTAGAATTATTGCAATTCTTTAAGAAGACATACAAGACTCACTTTA
ATATGGACGGTGGTCCAATACATGATGCTTGTACAATTTTGTATTTGTTACAACCAGAAT
TGTTTACAATGGTACCCGTTAATATCGACATTGAACATCAAAGTCCACTAACTTATGGTA
CTATGGCTGTCGATTTAAATCATGTTACAGGTAAGCCTGCCAATGCTTATTTTGCTACAG
CAGTTGATGTTGAAGAAGTGTGGAACTTGATAGATTATAAGTTACGTACATACGAATAAT
AATACTTAATTAAATAGATACAGTTAGCCCTAAGGCGCCTGATATAAGCGTCCTTAGGGT
TTTTGTATTGGATTACAATGGTCATGACAATTTGATAATGATTGAGATATGTATGTTAAA
AATGCTTCAAAAAAACACAAAATACAAAAATATATTCAAAATTTCAATTGCTTTATTTTA
AAAGATTAAAATCACAAAAAATATAGATATAATTGAAATGTTGTTAAAACATCACAATGA
TGTACATGCTCATTTTGAAAATATGTGTTCAAAGTGTGTACATCGGTGTGACGATTGATG
ATAAATTGAGCTCAGATGCTCAAAGGAGGATCGAACATGAACGGGGATAATCAGCAAATA
CTCAGAGAAATTGTATTGAATCCTACTATTCATGGTAAAGAACTTGAATCGATATTTGGT
TTGTCTCGTAGACAACTAGGATATCGCATTCAAAAAATCAATTTGTGGCTTGAACAAGAG
GGTTATCCAAAACTTGAAAGAACAAGCCAAGGAAATTTTATTGTAAGTTCTGAAATCATG
ACGTTATTCAAACGAGATGTATCAGAGCAGCAAATGTTAAACGGCAACAATGTCATTTTT
AGCATAGAAACACGTCGTTATTATTTAATGCTCATGCTTTTTAGTAAGGAAAACGCAATG
TCTCTAAACCATTTTTCAATTGATTTACAAGTCAGTAAAAATACTGTCATTCACGATATA
AATCATGTGAAAGAGCAATTGGAAAATCATGGTTTGTCACTTAAGTATTCTCGAAAACAT
GGTTATGAAATTGTTGGTGATGAATTTGAAGTTCGCCGTTTCTTCATTAAGTTGATTGAT
CAAAGGTTGAATCATGATATTACTAAAAGTGAAGTTTTAAAGGCGCTCAACTTAACATTC
GAAGATATCGCATATCAAAAAGACAAAATCAAACAGGTAGAACAATTTTTGAAGAGTCGC
TTTATAGACAAATCACTTAGTTCATTGCCTTATGTCCTTTGTGTGATTCGTAGACGAATT
CAAAGTGGTCATGTGATGAATCCATTAAATATTAATTATCAGTATTTGAGGGATACGAAA
GAATATCAAGCAACGGAGATTATGACGCAACTTGAGCCGGATTTGCCAGAAGCGGAAAAG
TTATATTTGACATTACACTTACTTTCAACAAGTGTGCAATGGACTGATTTGCAGGAATCA
GATAACATATCGAATTTAACGATGGCTATCGCTCAAATGATTCACCATTTTGAACAAATC
ACTTTTATTAACATTGAAGATAAGGAGAAATTATCACAGCAACTCTTGTTACATTTAACG
CCTGCTTTTTATAGGATTAAATATAACTTAACGGATCGTGATGAATTAATAAATCCTTTA
CAAGGAAATTATCAATCCTTATTTCATATGGTGAAACAATCATGTCAATCGTTAACTGAA
TATTTCGGAAAATCGTTACCTGATAATGAAATAGCATATATAACCATGTTGTTCGGAGGT
AGTTTGAGACGTCAAGATGAAAACTTCGATGGCAAGATAAAAGCTATTATCGTGTGTACA
CAAGGCACGTCAGTATCACAAATGATGTTATACGAGTTGCGAAACTTATTTCCAGAAATT
ATTTTCTTAGATGCGATTTCACTTAGAACATTTGAAAATTACACATTAGATTATGACATC
GTCTTTTCACCAATGTTTGTCCTAACACATAAAAAATTATTTATCACAAAAGTAGCTTTA
TCTGAAAATGAGCAACGAAAGTTACGTAAAGAAGTGATGAAGTACATTAATAAGGAATCG
GCTGACATTGATAAGGAAATAAACAAGTTAATGGCATTAATTGAACGCACTACGACAGTT
AATGACATTACAGAACTACGTGATGGTTTAGAAGATTTTATTGCGAATTATAATTCAATT
TCAACCATTAATGGATCGATTGTCACACAAAATAAGACATTAGATTTAGCTGACTTGATA
CCGGCAAGGCACGTGAAAAGAATACATCATGTTGAAAATATTGATGAAGCTATTGCTAAA
GCAAGTGATGTGTTAGTTGCTAATCATTTTATTGATATTAAATATATTCATGAGATGCAA
CAGGTATTTGATGATTCGTATATGGTTATCATGCAAAATATTGCTATTCCACATGCATAC
TCTGAAAAGCATGTACATAAAACGGCGATGAGTATGTTGATATTACAAGAACCAATATAC
ATGTCAGATGGCACAGCAATCCATATTATTGTACCTATTGCTGCTGTTGATAAAGTGACA
CACTTAAGAGCGTTACTACAATTGAGAGATGTGGCGCAAGACAATGACGCAATTAAGCGC
ATCATACAAAGTCGCAAAAATTCTGATGTAAATGAGATTTTAAAAAATTATTCAAATAAA
GAAGCGAGGGAAAATGGATGGGACAGCAATTAGTGCATAAAGAAAATATAATGCTCAATT
TGTCGGCAACTGATAAAGAATCCGTATTGTCACAAATGTCAGAAGTGTTATTTCAAAATG
GGTTCGTGAAGTCAACGTTTAAAGATGCAGTCATCGACAGAGAAAAAGAATTTGCTACTG
GTTTACCAACACATCTATGTTCGGTCGCTATACCGCATACAGATGTCGAACATATTAACC
ATAGAACGATAGGTGTGGCTGTTCTAGAAAAAGAGGTGCCGTTTATTGAAATGGGAACAC
TTGATCAACAGACAGAAGTGAAAATCGTTTTTATGTTAGCAATGGATAAAGTAGATGATC
AACTTAAGCTATTACAACAGTTGATGCAAATTTTTCAAAGTGAAGAAAAATTGGAGCAGA
TTCTACGAACGAAAGATGAAACAATTTTAGCAACACTAATCAATGATTATTTGGAATATA
ACTAAAAATTAATTGGAGGAATTGAAAATGAAACAAGTATTAGTAGCGTGTGGTGCAGGT
ATTGCAACGTCAACAGTAGTAAATAATGCAATTGAGGAAATGGCAAAGGAACACAATATT
AAAGTAGATATTAAACAAATCAAAATTACAGAAGTTGGACCTTATGAAGACACTGCAGAT
TTATTAGTTACAACTGCAATGACAAAAAAAGAATATAAATTCCCAGTTATCAACGCACGT
AATTTCTTAACTGGTATTGGTATTGAAGAAACAAAACAACAAATCTTAACAGAGTTACAA
AAATAACGGAATTGATATGTAACGTGGGTCGATAACATATTAATATATGCAAATTGCATA
TAAATGACTATCACGACAAATGATTGTTGATGACATAGAAACGCAGTGACTGTAATTCAA
AATGACTGCAGTCGAATGTAGTAAGGGTTGTCGTTGAAATGACCGTAACGTCAAATGTAA
TCACAATCGGAAAGTGTCGTGACAATGCATATATAACAGGGAGGGTTTAAATATGAGTTA
CTTCACTGATTTTGTAAGGGGATTTTTAGATTTAGGTGCAACTGTTATTTTACCGGTTGT
CATATTCTTGCTTGGCCTATTCTTTAGGCAGAAAATTGGAGCGGCATTTAGGTCTGGTTT
AACAATAGGTGTGGCTTTTGTAGGGATTTTCTTAGTCATCGATTTATTAGTTAAAAATTT
AGGGCCAGCAGCACAAGCGATGGTTAAAAATTTAGGCGTCAGTCTGAATGTGATTGATGT
AGGTTGGCCAGCAACATCATCTATCGCTTGGGCATCATCTGTCGCAGCATTTATTATTCC
ACTCGGAATCATAGTTAACGTTGTATTGCTAGTAACTAAAGTGACAAAGACGATGAATGT
AGATATTTGGAATTTTTGGCATTATACGTTTACAGCAGCAATGGTTTATGCCGTATCAGG
CAGTATTTGGCAAGCGTTATTAGCAGCAGTTATTTTCCAAGTTATCTGTTTGAAAGTAGC
AGATTGGACAGCACCGATGATGAGTGAGTTCTTTGATTTACCAGGTGTATCGATTGCGAC
AGGAAGCACAATTTCTTATGCACCAGGTATTTACTTAGTTAAATTGTTACAAAAAGTACC
CGGTCTGAATAAGTTAGATGCTGATCCTGAAACAATTCAAAAACGTTTTGGCGCATTTGG
AGAGTCTATATTTGTCGGCTTAATTTTAGGTTTAGGTATTGGTGTGTTAGCAGGTTACAA
ACCTGGAGACATCATTAATTTAGGAATGTCAATGGCTGCAGTAATGGTATTAATGCCTAG
AATGGTAAAAATCTTAATGGAAGGTTTAATGCCAGTTTCAGAGTCTGCAAGAACATGGCT
AAATAAACGTTTTGGCGAACGTGAAATTTATATTGGATTGGATGCGGCTGTAGCATTAGG
TCATCCAGCGGTTATTTCGACAGCATTAATTTTAGTACCTATCACTGTTTTATTAGCCGT
TATTTTACCAGGAAACCAAGTACTACCTTTTGGTGACTTAGCAACTATACCATTTGTTGT
CGCGTTTATTGTTGGTGCAGCAAGAGGAAACATTATTCATTCTGTCATTGTGGGCACGAT
TATGATTGCAATTTCATTATATATTGCAACAGACGTAGCACCCATTTTCACAGATATGGC
GAAAGGTACGAATGTACAAATGCCAAAAGGTTCATCTGAAATTTCAAGTATTGATCAAGG
TGGTAATATCGTTAACTATCTTATCTTTAAACTATTTAGTCTATTCAATTAAAAATCGAG
GTGTTTGTGGTGAAAGCTTTAGTAAAAACAAGAGAAGGACATGGCAACTTAGAACTTCTT
GATAAAGAAGTTGCAACACCGCTAGATGATAAAGTAAAGATTAAAGTACATTATGCAGGA
ATTTGTGGCACAGACATTCATACTTATGAAGGGCATTATAAAGTTAATTTTCCAGTGACA
TTAGGTCATGAATTTTCTGGTGAAATCGTTGAAGTTGGAGCAGACGTTAAAGATTTTAAA
GTTGGTGACCGTGTCACTTCTGAAACGACATTCTATGTTTGTAATGAGTGTGAATACTGT
AAATCAAAAGACTATAATTTATGCAACCATCGAAAAGGTATTGGAACACAAGTTGATGGC
GCATTTACTAATTATGTCATTGCACGTGAAGAAAGTTTGCATCATATTCCAGACGAAGTA
TCGTATCAGTCTGCAGCTATGACAGAACCATTAGCATGTGCACATCATGGCGTTTCTAAG
ATTCAAGTCAATTCAGGCGATGTAGCAGTTGTAATGGGACCTGGGCCAATCGGATTACTT
GTAGCACAAGTGTTGAAAAGTAAAGGCGCAACTGTTGTGGTAACTGGATTGGACAATGAC
AAAGTCAGATTAGATAAAGCAGAAGCATTGCACATGGATTATGTAGTCAATTTACAACAA
ACAGACTTAAAAACGTATATCAATGGAATTACAGACGGTTACGGTGCAGATGTTGTTGTT
GAATGTTCAGGTGCAGTTCCAGCAGCACGACAAGGTTTAGATATTTTACGCAAAAAAGGT
TTCTACAGTCAAATAGGTATTTTTAAGGATGCTGAAATTCCATTTGATATGGAAAAAGTG
ATTCAAAAAGAAATAACAGTTGTTGGTAGTAGAAGTCAAAAGCCAGCAGATTGGGAACCT
TCATTACAACTTATGGCGGATGGTTTAGTAAATGCTGAAGCTTTGGTGACAAAAATATAT
GATATTTCGAAATGGGACGAGGCGTATCAACATTTAAAATCCGGCGAAGGTATTAAAGCA
TTACTTAAGCCGCTCGATTTAGATGAAAATGAAGGAGAGAATTAATATGGTAGAATCAAT
GCTAACTTTTATGCTTGGGCCATTAAGACAAATCACTGATTTTTATATGGAACATTTACT
CGTAAGTAATTCCATTGTCATTGCAGGTTATTTTGCAACAGGTATTTTTAAAAAGAAAAA
AGTTGTGAATTAAATCAAATTTGAGGTGATTTACAAGTGAAAGCATTGAAATTATATGAC
GTGGAAGATTTACGGTATGAGGATAATGAAAAGCCAGTCATTGAAAGTGCGAATGACGTT
ATTATTAAAGTACGAGCGACTGGCATATGTGGTTCAGACACGTCACGATACAAAAAAATG
GGGCCATACATTAAAGGTATGCCATTTGGTCATGAATTTTCAGGTGTAGTAGATGCCATT
GGAAGTGATGTTACGCATGTTAATGTGGGCGACAAAGTGACAGGTTGCCCAGCAATACCT
TGTTATCAATGCGAGTATTGTTTAAAAGGTGAATATGCACGATGTGAAAAGTTATTCGTT
ATTGGCTCATATGAACCTGGATCGTTCGCGGAATATGTCAAATTGCCAGCGCAAAATGTT
TTAAAGGTTCCAGACAATGTTGATTACATTGAAGCAGCAATGGTTGAGCCATCAGCCGTT
GTTGCGCATGGGTTTTATAAATCGAATATACAACCTGGTATGACGGTTGCAGTAATGGGG
TGTGGCAGTATAGGTTTGTTAGCTATTCAATGGGCACGAATATTTGGTGCTGCACATATC
ATCGCTATAGATATAGATGCGCATAAACTAGATATTGCAACATCATTGGGCGCACATCAA
ACAATCAATTCAAAAGAAGAAAATCTTGAGAAATTCATCGAAAATCATTACGCCAATCAA
ATCGATTTAGCTATAGAATCATCAGGTGCTAAAGTTACGATTGGTCAAATATTGACGCTA
CCTAAAAAAGGTGGCGAGGTGGTATTACTCGGAATACCATATGATGATATTGAGATTGAT
CGCGTTCATTTTGAAAAAATTCTGCGTAACGAGTTGACAGTATGTGGCTCTTGGAACTGT
TTGTCCAGTAATTTTCCGGGCAAAGAGTGGACGGCAACCTTACATTATATGAAGACGAAA
GATATTAATGTAAAGCCTATTATTTCTCATTTTTTACCGTTAGAAAAAGGCCCAGAGACA
TTTGATAAATTAGTTAACAAGAAAGAACGATTTGATAAAGTCATGTTTACGATTTATTAG
TATGCACCTTTGAGGACGAAAACGCTGGTATAGTTATAGCTATGAAAGTGCGAATGCCGT
CTGGCCTACAGATACTATCGAAATAATTCATCTTCGAATATACGTTGATCAATAGCCGGT
TTACTTGTGTGAAATATGCTTGTGAATCGGTTGTTTTGCATTTTGTATACTTAAAATGAG
ATGGCAATATTTGATAATTTTTAAAGTGAAAATCAAGTACAGCCACTTAATAAGATAAAT
TTATTATAATATATGGTAAAATGATGGCAGTAATAATGAATTTGAAAAAGAGTAAACATT
AATACCTTTAACAATTTAATACCGTCAGTGTTAATGATTAACTGCATGGCAAAACAACTT
AGAAAGGTCAGTTACAAAAATACATTTTTATAAAAAATTATCACACTATTGCGACAACTA
CCTTTGACTTAATAAAAGAGGCAAGTGAGCAATAGGTTAGGCTTATGTTCGGGCATAGGT
CAGTAATGTATAAATGGAAATGATGTAATGACAGAATGGAGGACAACATGATTTATGCAG
GTATTTTAGCAGGAGGTATTGGTTCGAGAATGGGGAACGTGCCATTACCAAAACAATTTT
TAGATATTGATAATAAACCGATTTTAATTCATACAATTGAGAAGTTCATTTTAGTGAGTG
AATTTAATGAGATTATTATCGCAACACCAGCACAGTGGATTTCCCATACACAGGATATTT
TAAAAAAATATAACATTACAGATCAACGTGTCAAAGTAGTTGCAGGTGGTACGGATCGAA
ACGAAACAATTATGAACATTATCGACCATATTCGCAATGTAAATGGAATTAATAATGATG
ATGTGATTGTAACTCATGATGCCGTAAGACCATTTTTAACTCAACGTATTATTAAAGAGA
ACATTGAAGTAGCAGCAAAATATGGTGCAGTAGATACAGTCATTGAAGCAATTGATACGA
TTGTAATGTCTAAAGATAAACAGAACATACACAGTATCCCTGTAAGGAATGAAATGTATC
AAGGCCAAACACCACAATCATTTAATATTAAATTATTACAAGATAGTTATCGCGCCTTAA
GTAGTGAACAAAAAGAAATCTTATCAGATGCATGTAAAATCATTGTCGAATCTGGACATG
CAGTTAAATTGGTACGTGGAGAACTATACAACATTAAAGTGACAACACCGTATGATTTAA
AAGTAGCAAATGCCATTATTCAAGGTGATATTGCCGATGATTAATCAAGTATATCAACTC
GTTGCACCGAGACAGTTCGACGTCACATATAATAATGTTGATATTTATGGTAATCATGTC
ATCGTAAGACCTTTATACTTGTCTATTTGTGCAGCTGATCAAAGGTATTACACAGGTCGA
AGAGATGAAAATGTACTGCGCAAAAAATTGCCAATGTCATTAGTTCATGAAGCTGTTGGT
GAAGTTGTATTCGATAGTAAAGGAGTATTTGAAAAAGGTACGAAAGTAGTAATGGTGCCG
AATACACCTACAGAGCAACATCATATTATCGCGGAGAATTACTTAGCCTCTAGTTATTTT
AGATCTAGTGGTTATGATGGTTTTATGCAAGACTACGTTGTGATGGCACATGATCGTATC
GTTCCGCTGCCTAATGACATTGATTTGAGTACGATTTCATACACAGAGTTAGTGTCAGTA
AGTTATCATGCTATACAACGATTTGAACGTAAATCTATACCTTTGAAAAACAGCTTTGGT
ATTTGGGGTGATGGTAACTTAGGTTATATTACTGCTATTTTGCTACGTAAGTTGTACCCA
GAAGCTAAAATTTATGTATTTGGTAAGACAGACTATAAATTAAGTCATTTTTCATTTGTA
GATGACATCTTTACAGTAAATCAAATACCAGATGATCTTAAAATTGATCATGCATTTGAA
TGTGTTGGAGGTAAAGGAAGTCAAGTTGCACTTCAACAAATAGTTGAACATATTTCACCA
GAAGGCAGTATTGCTTTGTTAGGCGTAAGTGAATTACCCGTGGAAGTGAATACACGATTA
GTACTTGAAAAAGGATTAACGTTGATTGGTAGTAGTCGAAGCGGCTCTAAAGATTTTGAG
CAAGTTGTTGATTTATATCGTAAGTACCCAGACATTGTTGAAAAGTTAGCCTTATTAAAA
GGACATGAAATTAATGTATGTACGATGCAAGATATCGTCCAAGCGTTTGAAATGGATTTA
TCGACATCTTGGGGAAAAACAGTATTGAAATGGACGATTTAATAAACCGATGGGGGAATA
ACAATGACAAAAACGAAACAAGCAATACATATTGATAACATATACTGGGAACGTGTTCAG
TTATATATTGAAGGACATAGTGAAGGTGTCGATTTAACATCAGGACAATTTGTTCTGAGG
AATTTAACCGAAACAAAAACATTAGAAGCAAATGAAATGAAAATAGACGGTAATACATTT
ATATGTAGATTCAACGTCGCAATATTAGACGATGGGTATTATTTACCAATGGATAAATAT
TTATTTGTTTATCATGACCAGTTAGAGTATATTGGACAACTTAATCCAAATATTATTGAT
CAAGCTTATGCGGGATTAAATGAAGAGCAAATTGAAGAATACAATGAGCTGACTACACAA
AATGGAAAAGTGAACTATTTATTAGCGTATGATGCTAAAGTTTTCCGTAAAGGTGGCGTA
TCACAACATACGGTCTATACCATTACTCCGGAAATAGCAAGTGACGTTAACGAATTTGTA
TTTGATATTGAAATCACCTTACCTCAAGAGAAATCAGGGGTCATTGCGACAAGCGCACAC
TGGCTTCATAAACAAGGTCATAAAGCTTCATTTGAAAGTAGAAGTTTCTTATTTAAAGCT
ATATTTAATATTACAAAGTTACTACATATTAAAAGAAGCAAAACAATATTATTCACATCA
GATTCGCGTCCGAATTTATCAGGGAATTTCAAGTATGTATATGATGAGTTACTTCGCCAA
AAAGTAGATTTTGATTATGATATTAAAACGGTATTTAAGGCGAATATTACGGATAGACGT
AAATGGAGAGACAAGTTTAGATTGCCATATTTACTTGGTAAGGCAGATTATATTTTTGTT
GATGATTTCCATCCATTAATTTATACGGTTCGCTTTAGACCATCACAAGAAATTATTCAA
GTGTGGCATGCCGTTGGTGCTTTTAAAACAGTTGGCTTTAGTCGTACAGGAAAAAAAGGT
GGTCCGTTTATCAATTCATTAAACCATCGTAGTTACACGAAAGCATATGTTTCATCAGAA
ACCGATATTCCATTTTATGCTGAAGCATTTGGAATTAGAGAAGAAAATGTTGTACCAACA
GGTGTACCACGTACTGATGTACTATTTGATGAAGCTTATGCAACACAAATTAAACAAGAG
ATGGAAGATGAATTGCCAATTATAAAAGGTAAGAAAGTTATTCTATTCGCACCGACATTT
AGAGGTAATGGTCACGGTACGGCACATTATCCATTTTTTAAAATTGATTTTGAACGTTTA
GCAAGATACTGCGAGAAGCATAATGCAGTTGTGTTATTCAAAATGCATCCGTTCGTAAAA
AATAGACTTAATATTTCACGTGAACATAGACAATACTTTATCGATGTGTCAGATCATCGT
GAAGTTAACGATATTCTCTTTGTTACAGACTTGTTGATTAGTGATTATTCATCTTTAATA
TATGAATATGCAGTATTTAAAAAGCCGATGATTTTCTATGCATTTGACTTAGAAGATTAC
ATTACGACGCGTGATTTCTATGAACCATATGAATCATTTGTTCCAGGTAAAATTGTACAA
TCCTTTGATGCATTAATGGATGCTTTGGACAATGAAGATTATGAGGTTGAAAAAGTTGTA
CCATTCTTAGATAAACATTTTAAATATCAAGATGGTCGCTCAAGTGAACGTTTAGTCAAA
GATTTGTTTAGACGCTAATGTTGGCATATATTACTTGCCATGCAAATGAGTCATAAGGCA
TAGTTTTCAAGAAGGGTTCTGACAATGAAGTGAGCAACATGTCATGATGAGAAGCAGGAC
TATACAATGAGAATAACCTTTTGATTTTTCATGCATAAGGCGATTCAATCAAAAGCAATC
ACCTTCCAACTGAATTGTCATTTTGTAAAATAAAATAATCAATCCAATCGTTATCTAATT
CATAAATGTGTATACACATACGTTATGAATGGATAACGATTTTTTGTTATGTTAAAGTGG
TACATTAATCATGTATTTCGTATGATAATTAACGACAAGTGTAATGGTTAAATGTATTTT
ATGATGAAATGCTATAATAGGCATGGTTACAATGAGCTTGCTCATACATATTAATATAAT
TACAAAAACACGTCGGAGGTACGACATGATTAAAACTACAATTAAAAAATTGATAGAACA
CAGTATATATACGACTTTTAAATTACTATCAAAATTGCCAAACAAGAATCTAATTTATTT
TGAAAGCTTTCATGGTAAACAATACAGCGACAACCCCAAAGCATTATATGAATACTTAAC
TGAACATAGCGATGCCCAATTAATATGGGGTGTGAAAAAAGGATATGAACACATATTCCA
ACAGCACAATGTACCATATGTTACAAAGTTTTCAATGAAATGGTTTTTAGCGATGCCAAG
AGCGAAAGCATGGATGATTAACACACGTACACCAGATTGGTTATATAAATCACCGCGAAC
GACGTACTTACAAACATGGCATGGCACGCCATTGAAAAAGATTGGTTTGGATATTAGTAA
CGTTAAAATGCTAGGAACAAATACTCAAAATTACCAAGATGGCTTTAAAAAAGAAAGCCA
ACGTTGGGATTATCTAGTGTCACCTAATCCATATTCGACATCGATATTTCAACATGCATT
TCATGTTAGTCGAGATAAGATTTTGGAAACAGGTTATCCAAGAAATGATAAATTATCACA
TAAACGCAATGATACTGAATATATTAATGGTATTAAGACAAGATTAAATATTCCATTAGA
TAAAAAAGTGATTATGTATGCGCCAACTTGGCGTGACGATGAAGCGATTCGAGAAGGTTC
ATATCAATTTAATGTTAACTTTGATATAGAAGCTTTGCGTCAAGCGCTGGATGATGATTA
TGTCATTTTATTACGCATGCATTATTTAGTTGTGACACGTATTGATGAACATGATGATTT
TGTGAAAGACGTTTCAGATTATGAAGACATTTCGGATTTATACTTAATCAGCGATGCGTT
AGTTACCGACTACTCATCAGTTATGTTCGACTTCGGTGTATTAAAGCGTCCGCAAATTTT
CTATGCGTATGACTTAGATAAATATGGCGATGAGCTTAGAGGTTTTTACATGGATTATAA
AAAAGAGTTGCCAGGTCCAATTGTTGAAAATCAAACAGCACTCATTGATGCATTAAAACA
AATCGATGAGACTGCAAATGAGTATATTGAAGCACGAACGGTATTTTATCAAAAATTCTG
TTCATTAGAAGATGGACACGCGTCACAACGAATTTGCCAAACGATTTTTAAGTGATAACT
TAAAAACAATAAAAAATTATAAATTAATTAGTTAAGTGATATAAATAATAAACGAAATGT
TTGCTTGTATGTTATTATTTGTGTATGAAAACGTCTGATATAATGTAATATAGGTTTAAA
CAAAATATGCTAAAATATAAGCAAAATATGTATAATTTTAAGTAATACACAGACATTTAG
AGTTTTGATTTTAAAATGAGTTTTCAATTGAAAAATGCAACGAAATTTAAATAATTAAAT
ATAGATATAGTTGAATGGAGGAAGTATTTTATGAAATACGCTGGTATTCTAGCTGGAGGT
ATAGGCTCAAGAATGGGTAACGTACCTTTACCTAAACAATTTTTAGATTTAGACAACAAA
CCGATTTTAATCCATACATTAGAAAAATTTATTTTAATTAATGATTTTGAAAAAATTATT
ATCGCGACGCCACAACAATGGATGACGCATACGAAAGATACACTTAGAAAATTCAAAATT
TCTGATGAAAGAATTGAAGTCATTCAAGGTGGTAGTGATCGTAACGATACAATTATGAAT
ATCGTTAAACATATTGAATCAACAAATGGTATTAACGATGACGATGTCATTGTGACACAT
GATGCAGTTAGACCATTTTTAACGCATCGTATTATTAAAGAAAATATTCAAGCTGCTTTA
GAGTACGGTGCAGTAGATACAGTGATTGATGCTATAGATACGATTGTTACATCTAAAGAT
AATCAAACGATTGATGCAATTCCAGTGCGTAATGAAATGTACCAAGGTCAAACACCTCAA
TCGTTTAATATTAATTTATTAAAAGAAAGCTATGCACAGTTGAGTGATGAGCAAAAGAGT
ATTTTATCTGATGCTTGTAAGATTATTGTAGAAACAAACAAACCGGTTCGACTTGTAAAA
GGTGAGTTATATAACATTAAAGTAACAACACCTTACGATTTAAAAGTAGCGAATGCTATT
ATTCGAGGTGGTATTGCCGATGATTAATCAAGTATATCAATTAGTTGCACCTAGACAATT
TGAAGTTACGTATAACAACGTAGATATTTACAGTGACTATGTCATTGTACGTCCTTTATA
TATGTCAATTTGTGCTGCCGATCAAAGATATTATACTGGTAGCCGTGATGAGAATGTCTT
ATCTCAGAAATTGCCAATGTCTTTAATTCATGAAGGTGTTGGTGAGGTCGTATTTGACAG
TAAAGGTGTGTTTAATAAAGGTACAAAAGTAGTTATGGTACCGAATACGCCGACAGAAAA
AGACGATGTCATTGCTGAAAACTATTTAAAATCGAGCTACTTCAGATCAAGTGGACATGA
TGGGTTTATGCAAGATTTTGTGTTGCTAAATCATGATAGAGCTGTACCACTACCTGATGA
TATTGATTTAAGTATTATTTCATATACAGAGCTTGTAACAGTAAGTTTGCATGCTATTCG
TCGTTTTGAAAAGAAATCTATTTCAAATAAAAATACATTTGGTATTTGGGGTGATGGTAA
CTTAGGTTACATTACAGCCATTTTATTACGTAAATTATATCCAGAGTCTAAAATATATGT
CTTTGGTAAAACAGATTATAAATTGAGTCACTTCTCATTTGTTGATGATGTCTTCTTTAT
TAATAAAATACCTGAAGGCTTAACATTTGATCATGCATTTGAGTGTGTGGGTGGTCGCGG
TAGTCAATCAGCCATAAATCAAATGATCGATTACATTTCACCAGAAGGAAGCATTGCACT
GTTAGGTGTAAGTGAGTTCCCAGTAGAAGTTAATACACGTCTAGTATTGGAAAAAGGACT
AACGTTGATTGGTAGTAGTCGAAGTGGTTCAAAAGATTTCCAAGATGTTGTAGACTTATA
CATTCAATACCCAGATATTGTAGATAAATTAGCGTTGTTAAAAGGTCAAGAATTTGAAAT
TGCAACAATTAATGATCTTACAGAAGCTTTTGAAGCAGACCTGTCTACATCTTGGGGTAA
AACAGTATTAAAATGGATTATGTAAATAGAAAAGGATGAATTAACGTTGGTTAAAAGTAA
GATATATATAGATAAAATCTATTGGGAACGTGTTCAGTTATTCGTTGAAGGACATAGTGA
AAACCTAGATTTAGAAGATAGTAATTTTGTATTAAGAAATTTAACTGAGACACGTACAAT
GAAGGCGAATGATGTCAAAATAGATGGGAATCAATTCGTTTGTCGTTTCAATGTAGCTAT
CTTAGATAATGGTTATTACTTACCTGAAGATAAGTACTTATTAGTGAATGAGCAAGAACT
TGATTATATTGCACAGTTAAACCCAGATGTGATTAATGATGCATATCAAAATCTAAAGCC
AGAACAAGAAGAAGAATACAACGAATTAGAAACACAAAATGGTAAAATCAATTTCTTATT
GCAGACTTACCTAAAAGAATTTAGAAAAGGCGGCATTTCGAAGAAAACGGTTTATACTGT
TACACCTGAAATTTCTAGCGATGTTAATGAATTTGTCCTTGATGTTGTTGTAACGACTCC
GGAAGTTAAAAGTATTTATATCGTTCGTAAATATAAAGAATTACGTAAGTATTTCCGCAA
ACAATCATTTAATACAAGACAATTTATTTTTAAAGCGATATTTAATACGACGAAATTTTT
CCACTTGAAAAAAGGGAATACGGTGTTGTTCACATCAGACTCTAGACCAACGATGTCTGG
AAACTTTGAATACATCTATAACGAAATGTTACGTCAAAATTTAGATGAAAAGTATGATAT
TCACACTGTTTTTAAAACGAATATTACAGATAGACGTGGCATCATCGACAAGTTTAGATT
GCCATATTTACTTGGGAAGGCAGACTACATCTTTGTTGATGACTTTCACCCATTGATTTA
TACAGTGCGTTTTAGACGTTCTCAAGAAGTTATTCAAGTATGGCATGCCGTTGGTGCCTT
TAAAACAGTTGGCTTTAGTCGTACTGGTAAAAAGGGTGGACCATTTATTGATTCATTAAA
TCATCGTAGCTATACAAAAGCTTATGTATCATCTGAAACCGATATTCCATTCTACGCTGA
AGCATTTGGTATTAAAGAGAAAAATGTAGTGCCTACAGGTGTTCCACGTACTGATGTACT
ATTTGATGAAGCTTATGCGACACAGATCAAACAAGAGATGGAAGATGAATTACCAATTAT
TAAAGGTAAGAAAGTCATTCTTTTCGCACCAACATTTAGAGGTAGTGGTCATGGTACAGC
ACATTACCCATTTTTCAAAATTGATTTCGAACGTTTAGCAAGATATTGCGAAAAAAATAA
CGCGGTTGTATTATTTAAAATGCATCCATTTGTGAAAAATAGACTTAATATTGCAGACAA
ACATAAACAATATTTTGTTGACGTTTCTGACTTTAGAGAAGTTAATGATATACTGTTCAT
AACAGATTTATTAATTAGTGACTATTCATCTTTAATATATGAATATGCAGTATTTAAAAA
GCCAATGATTTTCTATGCATTTGATTTAGAAGATTATATTACGACGCGTGATTTTTATGA
ACCATATGAATCATTTGTTCCAGGTAAAATTGTGCAATCATTTGACGCATTAATGGACGC
CTTGGACAATGAAGATTATGAAGGAGAAAAAGTCATTCCATTCTTAGATAAACATTTTAA
ATATCAAGATGGCCGATCAAGTGAGCGTTTAGTCAGAAATTTATTTGGTAGCTAAGTTTA
TATAGTAGTCAAAGTGGGAGAGGTATAATGATGAAATTTTCAGTAATAGTTCCAACATAC
AATTCAGAAAAGTATATAACAGAATTACTTAATAGCCTTGCGAAACAAGATTTTCCGAAA
ACTGAATTTGAAGTGGTTGTAGTTGATGACTGTTCAACAGATCAAACGTTACAAATAGTT
GAAAAGTATCGTAATAAATTGAACTTGAAAGTAAGTCAACTCGAAACAAATTCTGGTGGT
CCAGGTAAACCTAGAAATGTGGCGTTAAAACAAGCAGAAGGTGAATTTGTATTATTTGTG
GACTCCGATGACTATATAAACAAAGAGACTTTAAAGGATGCAGCAGCATTTATTGATGAA
CATCACTCAGATGTCTTGTTGATTAAAATGAAAGGTGTTAATGGTCGTGGTGTACCACAA
TCTATGTTTAAAGAAACAGCACCTGAAGTTACTTTGTTAAATTCAAGAATTATCTATACT
TTAAGCCCAACTAAAATCTATAGAACAGCATTACTAAAAGATAATGACATTTATTTTCCA
GAAGAATTAAAGAGTGCAGAAGATCAATTATTTACAATGAAAGCATATTTGAATGCAAAT
CGAATCAGTGTGTTAAGTGATAAAGCGTATTATTATGCTACAAAGCGTGAAGGTGAACAT
ATGAGTAGTGCGTATGTTTCACCTGAAGACTTTTACGAAGTCATGAGATTGATTGCTGTA
GAAATATTAAATGCAGATTTAGAAGAAGCTCATAAAGATCAAATCTTAGCAGAATTTTTA
AATCGTCATTTTAGTTTTTCTCGTACGAATGGCTTCTCACTTAAAGTTAAACTAGAAGAT
CAACCACAATGGATTAATGCTCTAGGAGACTTTATACAAGCAGTTCCAGAACGTGTAGAT
GCATTGGTGATGAGTAAATTACGACCATTGTTGCACTACGCGAGAGCGAAAGATATAGAC
AACTATAGAACTGTAGAAGAAAGTTACCGTCAAGGTCAATACTACCGTTTTGATATTGTA
GATGGTAAATTAAACATTCAATTCAATGAAGGCGAACCATACTTTGAAGGCATTGATATC
GCTAAGCCAAAAGTGAAAATGACAGCATTTAAATTTGATAATCATAAAATTGTTACAGAG
CTAACGTTAAATGAATTTATGATTGGCGAAGGACATTATGATGTCAGACTTAAATTACAT
TCACGAAACAAGAAGCACACAATGTATGTACCTTTAAGTGTCAATGCGAATAAACAATAT
CGTTTTAACATTATGTTAGAAGATATTAAAGCGTATTTACCTAAAGAAAAAATTTGGGAT
GTTTTCTTAGAAGTCCAAATAGGTACGGAAGTATTTGAAGTGCGTGTTGGTAATCAACGT
AATAAATATGCATATACTGCAGAAACAAGTGCATTAATTCATTTGAATAATGATTTTTAT
AGATTAACACCGTATTTCACAAAAGACTTTAATAACATTTCGTTATACTTTACAGCTATT
ACATTAACGGATTCAATCTCATTGAAGTTAAAAGGTAAAAACAAAATCATTTTAACTGGT
CTGGATCGTGGTTATGTATTTGAAGAAGGTATGGCTAGTGTCGTGCTAAAAGACGACATG
ATTATGGGAATGTTAAGCCAAACGTCAGAAAACGAAGTGGAAATCTTACTTAGTAAAGAT
ATTAAGAAGCGAGACTTCAAAAATATTGTTAAGTTAAACACTGCACATATGACTTACTCG
CTAAAATAAATAATAAATGCCCTCAAATCTATGTGAACTAACATGATTTGAGGGTTTTAT
TTTACTATTTATGAAATGATTATGACATTTCCCTGATTTTCATTTTCATATACATTAAAT
TGTATACACTGAAAATGAGGAGGTCGTCTATAATGATAAATAAAAATGACATAGTAGCAG
ATGTAGTAACAGATTATCCGAAAGCAGCAGATATTTTTAGAAGCGTAGGTATAGACTTTT
GTTGCGGTGGGCATGTAAGTATAGAAGCAGCATCCTTAGAAAAGAAAAATGTAGATTTGA
ACGAATTATTACAGCGTCTCAATGACGTTGAACAAACGAATACACCAGGTTCGCTTAACC
CTAAATTTTTAAATGTTTCGTCACTTATTCAATATATTCAAGCAGCATATCATGAACCTC
TTAGAGAAGAATTTAAAAATTTAACACCTTATGTGACGAAATTATCGAAAGTACATGGAC
CTAACCATCCATATTTAGTCGAGTTAAAAGAAACATATGATACATTTAAAAATGGCATGT
TAGAGCATATGCAAAAAGAAGATGATGTTGATTTTCCAAAACTAATTAAATATGAACAAG
GTGAAGTAGTAAACGATATTAATACAGTGATTGATGATTTAGTATCTGATCACATTGCAA
CGGGACAATTGTTAGTGAAAATGAGCGATTTAACATCTAGCTATGAACCACCGATAGAGG
CATGTGGTACGTGGAGACTCGTTTATCAGAGATTAAAAGCACTTGAAGTGTTAACACATG
AGCATGTTCATTTAGAGAATCATGTTTTATTTAAAAAAGTATCATAAATAACGCGATTAG
AAACTGTTGGCAAAGTAATGTCAGCAGTTTTTCGCTATACTTAACAGAAATTTAGTGATA
TGAACAGCATTATTTGAAAAGAAAAATGGTCAACTTAGCATAAAAATTGATATGAAAATT
TAATGGTATAGATAATTAAATAGTAGCGTGTTTTTTTAATAATTTATTCATGAATTTTAC
ATGCACTATTATGATAAAATAAACATAATTATAATTCACTGAGGTGCTATCGTGCTATCG
CTAACAATGTTATTACTTGAGCGTGTAGGTTTAATTATTATTTTGGCCTATGTGTTGATG
AATATTCCATATTTTAAAAACTTAATGAATCGTCGACGTACATGGAAAGCACGTTGGCAA
TTATGTATTATTTTCAGTTTGTTTGCCTTAATGTCTAATTTAACTGGTATCGTCATCGAT
CATCAACATAGTTTGTCAGGAAGTGTGTACTTCCGTTTAGATGATGATGTATCTTTAGCT
AACACACGTGTATTAACGATAGGTGTCGCAGGATTAGTTGGTGGTCCTTTTGTAGGTCTA
TTTGTTGGCGTTATTTCAGGTATTTTCAGAGTGTATATGGGTGGGGCGGATGCACAAGTT
TATCTTATCTCATCTATATTTATCGGTATAATTGCTGGTTATTTTGGCTTACAAGCTCAA
AGACGCAAGCGTTACCCGAGTATTGCGAAAAGTGCCATGATTGGAATTGTTATGGAAATG
ATTCAAATGTTGAGCATTTTAACATTTTCCCACGACAAAGCATATGCGGTTGACCTCATA
TCATTAATTGCACTACCAATGATTATTGTTAATAGCGTTGGTACGGCGATTTTTATGTCT
ATTATCATTTCAACATTAAAGCAAGAAGAGCAAATGAAGGCTGTTCAAACACATGACGTA
CTGCAATTGATGAACCAGACATTGCCGTATTTTAAAGAAGGATTGAATAGAGAATCGGCA
CAGCAAATTGCGATGATTATTAAAAATTTAATGAAAGTATCTGCCGTAGCAATTACAAGC
AAAAATGAAATCTTATCGCATGTAGGTGCAGGTAGTGATCATCACATACCAACAAATGAA
ATATTAACAAGTCTGTCTAAAGATGTATTGAAATCAGGAAAGTTGAAAGAAGTTCATACT
AAAGAAGAGATTGGTTGTAGTCATCCGAATTGCCCGCTTAGAGCAGCTATCGTGATACCA
CTTGAGATGCATGGTTCTATCGTCGGTACATTGAAGATGTATTTTACAAACCCTAATGAT
TTAACTTTTGTGGAACGTCAACTTGCAGAAGGATTGGCAAATATTTTTAGTAGCCAAATT
GAACTTGGTGAAGCCGAAACGCAAAGTAAGTTATTGAAAGATGCTGAGATTAAGTCATTA
CAGGCACAAGTGAGTCCACATTTTTTCTTCAATTCAATTAACACGATTTCAGCTTTAGTT
AGAATAAATAGCGAAAAGGCACGAGAGTTACTATTAGAATTGAGTTATTTTTTCAGAGCG
AATTTACAAGGCTCAAAGCAACATACGATTACTTTAGATAAAGAGTTAAGTCAAGTGCGT
GCATACTTATCACTCGAACAAGCACGTTATCCAGGAAGATTTAATATCAATATTAATGTT
GAAGACAAATATCGCGATGTGCTTGTACCACCATTTTTAATTCAAATTTTAGTTGAAAAT
GCCATCAAACATGCGTTTACGAATCGAAAGCAAGGTAACGATATTGACGTGTCAGTGATT
AAAGAAACTGCAACACATGTACGTATTATTGTACAAGATAATGGTCAGGGTATTTCTAAA
GATAAAATGCATTTGTTGGGAGAAACATCTGTAGAATCAGAATCTGGAACTGGTAGTGCT
TTAGAAAATTTAAACTTACGCCTAAAAGGATTATTTGGAAAATCCGCAGCATTACAATTT
GAATCGACATCGAGCGGTACCACTTTTTGGTGTGTACTTCCTTATGAAAGACAAGAGGAG
GAATAAATATGAAAGCATTAATCATAGATGATGAGCCATTAGCACGTAATGAATTAACAT
ATTTATTAAATGAAATTGGTGGTTTTGAAGAAATTAATGAGGCAGAAAATGTAAAAGAAA
CATTGGAAGCACTACTGATCAATCAATATGACATTATATTTTTAGATGTCAATTTAATGG
ATGAAAATGGGATCGAATTAGGAGCTAAGATTCAAAAGATGAAAGAGCCACCTGCGATTA
TTTTTGCAACTGCACATGACCAATACGCAGTACTGGCATTTGAATTAAATGCGACAGACT
ATATTTTGAAACCGTTTGGTCAAAAACGTATTGAACAAGCAGTCAATAAAGTGCGTGCGA
CTAAAGCCAAAGATGATAATAGCGCAAGTGCAATTGCGAATGATATGTCGGCGAATTTTG
ATCAAAGTTTACCTGTTGAAATAGACGATAAAATTCACATGTTAAAGCAACAAAATATTA
TTGGGATTGGCACACATAATGGTATTACAACCATACATACAACGAATCATAAATACGAAA
CAACAGAGCCATTGAATCGTTATGAAAAACGATTGAATCCCGCTTATTTCATACGTATTC
ATCGTTCATATATTATTAATACGAAACACATTAAAGAAGTGCAACAATGGTTTAACTACA
CTTATATGGTAATATTGACAAATGGTGTCAAGATGCAAGTTGGACGTTCATTTATGAAAG
ATTTTAAAGCGTCGATAGGGTTACTTTAACAGTAATCCTTTTTTTTATGCATTTTACCTA
TGATATTTTGTATTTCGGACTAAAATTTACGCAAATCGAAGTGAGCCATCTATACTTTAG
TTAAATCAAACGTAGGAGGCAATGGTCGTGAAACAACAAAAAGACGCATCAAAACCAGCA
CACTTTTTTCACCAAGTCATTGTAATTGCTTTAGTACTCTTTGTATCGAAAATAATTGAA
TCATTTATGCCAATTCCTATGCCTGCATCAGTAATCGGTTTAGTATTATTATTTGTATTA
TTATGTACTGGTGCTGTTAAGTTAGGCGAAGTCGAAAAAGTAGGAACGACACTAACGAAT
AACATTGGCTTACTCTTCGTACCAGCCGGTATCTCAGTTGTTAACTCTTTAGGTGTCATT
AGCCAAGCACCATTTTTAATCATTGGACTAATAATCGTCTCAACAATACTATTACTTATT
TGTACTGGCTATGTCACACAAATTATTATGAAAGTTACTTCGAGATCTAAAGGTGACAAA
GTCACAAAAAAGATCAAAATAGAGGAGGCACAAGCTCATGATTAACCACTTAGCACTAAA
CACACCTTACTTCGGAATACTGTTATCCGTTATACCATTTTTCTTAGCGACCATATTATT
TGAAAAAACTAATCGCTTCTTCTTATTCGCACCGCTATTTGTCAGTATGGTATTTGGTGT
GGCCTTCCTCTATTTAACAGGCATTCCGTATAAGACTTACAAAATAGGTGGAGACATTAT
TTACTTCTTCTTAGAACCGGCAACAATCTGTTTTGCGATTCCGTTATATAAAAAGCGTGA
AGTGCTTGTTAAACATTGGCATCGTATCATCGGAGGTATTGGTATCGGTACAGTTGTAGC
GTTATTAATTATTTTAACTTTTGCGAAGTTAGCACAATTTGCCAATGATGTTATTTTATC
AATGTTACCTCAAGCAGCAACTACAGCGATTGCGTTACCAGTATCAGCTGGTATCGGTGG
TATAAAAGAATTAACATCATTAGCAGTTATTTTAAATGGTGTCATTATTTATGCTCTAGG
TAATAAATTCTTGAAGCTTTTCCGAATTACTAACCCTATTGCCCGAGGATTAGCACTTGG
AACAAGTGGTCACACATTAGGTGTAGCACCAGCCAAAGAATTAGGACCTGTAGAAGAATC
AATGGCAAGTATAGCTTTAGTGTTAGTTGGTGTAGTTGTTGTAGCAGTTGTGCCTGTCTT
TGTAGCAATATTCTTCTAAAACGAAAAACCTAAGCAAGATAATAGCAATTTGAGCCATTG
TTATTATCGTAAAAAAACGTCTATACTCCGGTTTATAACTGGAATATAGACGTTTTGATG
TATGTACTACTTTTTACTTGGAATATAAAACTGTGCATGACGATAATGAAATACGATGTC
AGACGAATCAAAAGGTTTGCCAGTCATTGTATAAAACGTTTGGTGATAACGTAAACATGG
TTCGCCTGCAGATAATTGTAGTAATGTCGCTTCACTTGAAGTGAGTTGATCTACATTAAA
GAAAATATCTGAAAAACCAATACGAAGTTTCATGTTTGATTCTAAATAATCGAAGATAGA
ACCTTTAGCGATCTCTGCAGTTAAATATTTTACAACCTCTTTATGATAATAAGAATATTC
GATACATAAAATATCTTCATCAACAAAGCGTAATCGTTCTAAATAGTACACAGTATCATT
GGGATTTAACTGAAGTTCATCTATCACAGATTGAGGTGGTGTTGCCATCTCCTTAAAAAC
AAGTACCTTACTTGTCATTCGATGTTCACCTAAACTTTTAGAGAAACCATTAGTCTTAAA
GACGTTGATACGATTGGCATCTGCAATATTTCTCACATAAATACCACTGCCTTGTGCTTG
ATAGATCAAACCATCTTGTTCCAATAAGCCTAATGCTTTAATGATAGTACTCTTACTTAC
TTGATAACGTTCTTTTAATTGCGTCACGCTTGGCAATTTATCACCGGGTTTGAAATTAGA
TTGATGTATAAACGCATTAAGTTGCTTAGCAATATGTTCATACTTTAACAATATTCTGTC
CTCATTTCACTTTGTCTGTAATTATTATAGCACAAAATATTATAATTGTATCGGCGTTTA
CAAATTGAACCGGTACAATTATAATTGGAGGTAAGTAAATACATTTTCATTCTACTATCA
AGTTGAGGGGGTAATATTTATGAGCAATAAATATAAAGAACAAGCCCAAGACATTCTTAC
AGCTGTAGGTGGTGTCGAAAACATTGTTGATGCAACGTATGACACGAAGTGCATTACAAT
TCATATGCAACATACAATTCCTTCTACAGCAAATGAAGTGAAACAAATAGTTGATGTGAC
ATCTGTAGCAGAAAATGATGCGCAGTTAGTCATAAAATTAAATGGAAATGTCGATGAAGT
GTATCAGCAATTACAGCGATTAATTAAGAATGCTAATGTTGAAGAGAGTGAGAATACTGA
CAACATTAATAGCCAAGATACAAGTTATACACCTCAAGTAAAAGTAACAACACCAATTTT
AGTGAAAGCACCAATCGCTGGTCGTCGTATTTTACTTAAAGAAGTAAGAGATTCAATTTT
TAGAGAGAAAATGGTAGGCGAAGGCTTGGCAATTAAAGCTCATGAAGAATCCAAAGTAAT
CGCACCGTTCAATGGTTTAGTATCTATGATTGTACCAACTAAGCATGCAGTTGGTATTCA
ATCAGAAGACGGTGTGGACATAGTCATTCATATTGGCGTGAATACAGTTGACTTGGAAGG
TAAAGGGTTCAAGTGCTTTGTAAAGCAAAATGATCATGTTGAAGCAGGGCAAACGTTGTT
GCAATTCGACCAGCAATATATACAACAACAAGGCTACAATGCTGACGTTATTGTCGTTAT
TAGCAACTCTGCCGATTTAGGAAAAGTAGAACTGACAATGAATGAAATCATTACGACTGA
AGATGTTATTTTTAAAATATTTAAAAACTAGGAGTGTGTTGTAATAATGACAAAATTACC
GCAAAATTTTATGTGGGGTGGCGCTCTTGCCGCAAATCAATTTGAAGGTGGATATGATAA
AGGTGGTAAAGGATTAAGTGTAATTGATGTTATGACGAGTGGTGCACATGGCAAAGCACG
TCAGATTACAGAATCTATAGATCCCAATCACTATTATCCAAATCATGAAGGTATTGATTT
TTATCATCGTTATAAGGAAGATATTGCCTTGTTTAAAGAAATGGGATTGAAATGTTTACG
TACGTCGATTGCATGGACACGTATCTTTCCGAATGGGGATGAAGGTGTGCCAAATGAAGA
AGGACTTGCCTTTTATGATCGTATCTTTGATGAATTAATTGCACAAGGTATTGAACCTGT
TGTGACGTTATCACATTTTGAGATGCCACTTCATTTAGCGAAACATTATGGTGGATTTAG
AAATAGAGAAGTTGTCGATTATTTTGTGCATTTTGCGCGTGTTGTATTTGAAAGATATAA
AGATAAAGTGACATATTGGATGACGTTTAATGAAATTAATAATCAGATGGACACATCAAA
TCCTATCTTTTTATGGACGAATTCTGGGGTAGCATTGACAGAAAATGATAATCCTGAAGA
AGTCTTGTATCAAGTAGCACATCATGAACTTTTAGCCAGTGCTTTAGCAGTTCGTCTTGG
TAAAGAGATTAATCCGAAGTTTAAGATTGGAACAATGATTTCACATGTACCCATTTATCC
ATATTCGTGTCATCCGAAAGATATGATGGAAGCACAAATTGCGAATCGCTTACGTTTCTT
TTTCCCGGATGTCCAAGTGAGAGGTTATTATCCAAGCTATGCTAAAAAAATGTTGGCACG
AAAAGGATATGATGTTGGATGGCAAGAAGGGGACGACAGTATTTTACAGCAGGGCACGGT
TGATTATATTGGCTTTAGTTATTACATGTCTACGGCTGTAAAACATGATGTTGATACTAC
AGTTGAAAACAACATCGTCAACGGTGGTTTGAATCATTCTGTGGAGAATCCGCATATCGC
AACGAGTGATTGGGGTTGGGCGATTGATCCAGATGGCTTAAGATATACATTGAATGTGTT
ATATGATCGTTATCAGTTACCACTTTTTATTGTGGAAAATGGTTTTGGTGCAGTTGATGA
AGTGGTAGATGGACATATTCATGATGATTATCGCATTGAATATTTAAAAGCACATATTAC
AGCAGCGATAGAAGCAGTTGATCAAGATGGTGTAGATTTAATCGGTTATACACCGTGGGG
AATCATTGATATTGTTTCATTTACAACCGGTGAAATGAAGAAACGCTATGGTTTAATATA
TGTTGATCGAGATAATGATGGTCATGGCACGATGGAACGCTTGAAAAAAGATTCGTTCTA
TTGGTATCAACAAGTGATAGCATCAAATGGAGATAAATTATAAAGGTATATTATAAGTAT
TTTAGGGTTAGAGCCCGAGACATAAATTAATATAGTAGGACCTACAGTGTTATATTGGCG
GGCCCCAACATAGAAGCTGGCGGAAAGTCAGCATACAATAATGTGCAAGTTGGGGAAGGA
CAGGAATAAATTTTGCGAAAATATCATTTCTGTTCCAATCCCGTGATGTTAAAATTTTTA
AAAAAATAATGCCACTAACTAAGTATGTATAGTGTTAATGTTTGAGTGTTTATGAAAGTC
TTTAACCAAAATTGATGACTTACTAATCAACGATAACGATATTGTTAAGTAGATGATTAG
TGTCACAAAGAAATTAAAGTAGCAGTCAAACATAGATACAAAGTACGGTTAGTGGCATTA
TATTTAGTCCTCTTTTTTAGCGACAAAAGTAATATAATTCATATCTTTACGCAATTTAGT
CATCGTTTTAAACATTTTACAAAACATTGGTCGATTTTCTTTTTTTAAAGCATTGTTGAT
AATCTTTATAGTTCCAACAATACCTTCGTCATAAATTAAACCTTTTGGTGTCATTAAACT
CATTGGACCAGTATGATAATGCACATGATTAAAACCAGCTTGATTATATAAATCTAACCA
GCCAAGTTTCGTCTGCGGTGAGACATTGACATTAATTGCTGCAGATAATGATTTAACTAC
ATGTGTGGCATGTGATTCATTAACGATGACAATATCATGTGTTAACAAGATACCCCCAGG
CTTTAAGACTCGGTAGTACTCGCGTAATGCTTTTTCCTTTATGGTGATGGGTAACATTGT
TAACATTGCTTCATTTAAAACGATATCGAATTGATTGTCATCAAAGGGCAATTTAACAGC
ATTCGCTTGTTGAACTTGAATATATGATTCAAGACCTGCTGCTGAAATATTTTCCTGTGC
TTTTTCTAATGCTTTCTTATTTATATCAACGCCTTGAATGTGACAGCCATATGTATGAGC
TAGATAAATAGATGTTGTGCACATATTACATGCCACTTCTAACACTTGTTTATCTTGTGA
AAATGCCCCTTGTTGTATTAACCAATCTGTTGCTTCTTTACCACCGGGGCGTAGACGAGT
TTTTCCTAATTTAGCTAAAAATGTATGACCAGCTTCTTTAGACATAGCATAACCTCCTTT
TAATTGATAATTATTATCATTAATATAGCATATTTATATGCAATAATTTGGAAGTTAAAA
AGATTACAAAAAATTGTCACTTCATTTATAACTAAACATGAGTCAACAAGCATAGGTTTA
GTGGAAAATTATTTCTAATAGATGATGTTTTATAAAGATAAAAAAGCACAGCCATGATAT
ACGAATGTTGCATGTTATATGCTAAACCTTCATATCATAGCTGTGTTTGATTCATTTAAA
CTTGATTTACTTCTTCTAGTAGAGGAATAGATGCTTGCGCGCCGTGTTTTTGTACAGTGA
GTGAGCTCGCTTTATTACCAAAATCAATAGCATCTGCTAAGTTATCTTGCGACTTGTTTA
AGCGACTGACAAATGCACCAATAAATGTGTCGCCTGCAGCAGTTGTATCAATCGCATTTA
CTTTATAAGCTTCGATGTGTTGGCTTTGATTTTTAGTAGCAAAATATGTACCTTGCTTAC
CTAGCGTAATCAAAACAGTCTTAATGCCTAAAGATAAAAAGTAATTGGCATTGTCTTTCA
TAGATTGTTCATTAGTTACTTTAATCCCAGATAACAATTCGGCTTCTGTTTCGTTTGGCA
CAATAATATCGATTAATGATAATAATTCATTAGGTAATGCTTTCGCTGGTGCAGGATTTA
ATACTGTCGTCACACCATGTGCCTTGGCAATTTCAAATGCAGATATAATAGCCGGGATGG
GTACTTCTAATTGTGCAACGACAAAGTCTGCATTGATTATAGCGTCTTTTGCGTTAATAA
CATCTTCAGGTGTCATCGTCATATTCGCACCACCATAAACATAGATGGTGTTTTGTCCTT
CTGCATTCACAGTGATAAAGGCTTGGCCCGTTTTTGCTTCAGTTGTTTTGATAATATATG
ATGTATCAATATGAGCTGCTTTAAAATCTTCTAAGATGAAATCAGCAACGCCATCAGTGC
CAATTTTAGTAATAAATGTTGTGTCTGCTTGCATGCGTGCAGTGGCAATAGCCTGGTTGG
CACCTTTACCTCCGCCGAATGCTTTTTGTGCTTCTTCAACATGTAATGTTTCGCCTGGTT
GTGCATATCTTTCAACTGTTAAAAATTGATCGACATTCGTTGAACCTAAAATAACAACTT
TGTTGGTCATGTGTACGCTCCTTTCAAGTTATAACTTTTAAAAAGTAACATTCGATTCTA
ATGCAATATTAGAGTAGGGCGTTGTTTCACCAGTACGAATATTACCTTTATTTAATGGGT
GAGCTAAGTTACTTTTCATTTCTTCGTGAGGAATGAAAATGATTTCGATTTCCGATGAAA
TCAATTGTTTAATTTGTTGCAATTGTGTAGGGTTATGTTCTTTTATTTCTTCTGCTAAGT
ATATTTTTTGGATTTCCATTTCTTCTAACACTGTAGCTAAGACATCAATAAAGCGTGGTA
AGTTTTTTGTGACAGCTAGGTCGATACGGCGATGATCATTTGGAATTGGCATGCCAGCGT
CATTAATCGTTAATAAATCAAAATGACCAATTGTCGCGATTGCTTTTGAAATATGTTCAT
TTAAAACAGCTGATTTTTTCATGACATCTACACTCCTTATTTTATAAATACTGTAACAGA
AGCGGCTACTAAAATGAGTACTAAGCCGATGATTGTAATAACCATTTCTTTTGACGTTTT
ATGTTGTTTTAAGAAATAAATACCAGTTAATGTAGCAAGCACAACGGATGTTTGAGAAAG
AATAAATCCAGTTGCTAAACCATTCATATTAGGTTGTGCTGAAATAAGATATGTTAAAGC
ACCAAATGCAAAGAAGAAACCTGAAATAATTTGTAACCACGTAATTTTATTACGGAATGG
ATTCTCTGCTTTCATATTCATAAAGCCATAAATGACTGCAACAATTACCATACCCATTGC
TTGAGGTAAAAAGGCAGTTAGGCCATCAATAGAAGTTGCTTGCGGTGCAGCTGAATATAA
CCAGTATCCAAATTCACCAATTAACAGAAGTACCACTGCACGACGTAAATTTTTGGCGTT
ACTTGCTTCTTTGCGTTCACTCCAAACTGTCATACGCGCTCCAATTAGAATAACGACTAA
AGCTGTAAAGCCAATGATTTTATGACCAATGCCTGGCCAATTTCCTAATGCAAAGACACC
CCATAAAGATGCGCCTAATAATTGGAATGCTGTTGTGACAGGCATGGCACGAGATGAACC
GACTAATTCGAACGCTTTAAATGTAATGATTTGTCCGAATCCCCATCCTGCACCTGATAA
TAAGGCGAATAGTAAATTTGTTCCAGTAGGGAAGCCACTTGATGTGACTACGGCTAATAT
AATAGCGAAGATTAACGTACCTACAGTAGCACCGATAATTTGATGTACAGGTTTACCACC
AAACTTTGAAGCGACTGTTGGGAAGAATCCCCAGCCAATTAAGGGGCCTAACCCGATAAG
TAATGCAACAATGCTCATGTTATACACCTCACGATTTGTTTTTAGTAAAACGTTTTACCA
ATGCCATCGTACCATTTTTATTTGCAAAATGCATGCGTTTTCATAAAAACTGAAAACGTT
TAAATCATATTTAAAAATTCATACATTATTATTTTAATTTCTTAGTGAAATAATTATGAT
TAAAAACCCTCAGCATTAAAGCAACGCTAAGGGCCTAACAATGATGAGTATATTTCGGAA
GATACGTAGTTAGTTTGAAAGATGATAGCCAGTTGTTGCACGAATTTTTAAAGTCGTTGG
TAATTCAATCATATCAATGGATTTATCTAAGTGCTGTAATCGTTGAAGTAATAAGGTTAA
AGATGTTTTGCCAATATCAGTTATAGGTTGTGCCACAGTAGTTAAAGGTGGCGAGACGTA
CGCTGCATAATCAATGTCGTCATAACCTATTAATGAGATATCTTTCGGGATACTGATGCC
ATGTTCAATTAGTCCTCGTAAAATGCCAATAGCGAGTTCATCGTTAATAGCGAAGATTGC
AGTGGCAGATTGAACCATGATGTCATCAACAATGGTTAGCCCACCGCGCTTAGATAATTC
AGTATGGACGATTTGTGGTTCTGGCAATTGATTCGCGCGCAAAGTATCAACAAATCCAGC
GACACGAGTCGACATATTCGCCATCATGTCATATGGTGCAATAATTATCATACGGTTGTG
ACCGAGTTCTATTAAATGTTGTGCTGCAAGTTGTCCACCTTGATATTCATTTGTCCGAAC
AAAATCTGTATAGCCTTGATGGTCATTTTGATCCAGTACGACATAAGGTACATGATGTTT
CTTTAGATAGTTATTTAGGGCGTCCGGGGATGATATGTATTGTGCGATAATTAATCCGTC
AATACCTCGATCAATTAAATGTTTAATATTGTCATACAAATCAGTTGCTGTAGATGTTAA
AAAGCATAAATCAACATCAGATGGTTTATGGTCATGAATACTTTGCATTAGTGCTGAGAA
AAACGGATTTGTTAAGCTAGGTAAAATGACGCCAATAGTTTGAATTTTACTGCCGCGCAA
TTGTTTTGCATGTTTATTAGGGGCATAGCCTAAACGTTCTGAAACAGCATGTACGTTTTT
TATCGTTGTTGCGGAAAAACGACTATCATTATGATTTAAAATATGTGACACAGTTGTAAC
TGATACACCAGCTTCTCTAGCAACATCTTTAATTGACACTTTTTTCATATTATATTCCTT
CTCTTTATTGTGTAATTAATCATACAGTTATATACCCGATTATTATATTCATCATATCAT
GATAAACATTTGATGACATATGAAGACGTGAATGACTTTTATTGTCTACAAACAGACGCC
TATAGTATGCGATTAAGGTTGAGGCGAGAGAATATATTATTAAGGTTAATACCTTTTAAT
GATTATGATAACTAGAATTTTAAAATGTTTATTGTGATGAAAAATACAAAAGTCATTATT
TTAAAGAATGAAATATTTGTTTTTGAAAAAAGTATTAAAAAACATAACAAAATGATGTAT
ATTGAACTATGTGATTGAAAAAAATTTTAATTAAGGCTTGTTAAAACTTAAGAGAGGATG
TTTTTAAATGCAATTCAAATTAAAAGAAGAAGAAATTATTAGTTTTTTAGAATTGAAATA
TCCAGAAAAAGAGTTCGAATATGGTCGTTTGTTAGTTGGACAACATAAACGTGATGATTT
AGATGTTTATTACTTTGGTGATACGTTTTTAATGTGCACGATTATTTCATTCAAGACATT
TGAAATTAAAGAAACAGTAGAATTATCATATGATGCTGTTAATCGTATTGTGTTAAAAGA
TGGATGGTTATTTAGAAAAATGAGAATAGAAACAATGCAAAAAGTGTTAAAATACGGTAC
ATCTAAATTAATGTTAACTGATTTTCAAAAAGAGAATTATAATAAATATATTCAAGGTCA
GAAACAACGCGTGATATTTGAAAATGGCCATTTTGTCTAATTGATAGTGAATATAATTAG
AGTAAGCGAAGAACAGAGAAAAACGTTCTTCGCTTATTTTTCTTGAATTTCTTGTATATC
ATTTTAAAGTGATAAAGATATTTCGAAACATAATTCTTCTATTATATTTAAGATTTAACT
GTTTTTGGAATGATCATGTATGCAGACAATGAGCCAAGGATCATCAATACAATGCTGACG
ATAAATGTTACGGTTGCAGCTACACTTGGTGCATAGTTTAGTTGTAACATACTGAAAACT
GTAGTACTTAGTGCTATACCAAAGGCGCCACCTAATGTACCACTCATTTTATATAATCCT
GTAGCTAAACCAACTTTTTCATTTGGCATACTGAAAATTGCAATTGTAAGGCCGGGTGTT
GCGACTAAACCATTTCCAATTGCGCAAATGACGAAACCAATGATAACTGCAATGATATAT
TGTGATGGTTGAAGTGATGTCATGCTAATAATAGTGATGCCGATGACAGGGAACAACGGA
CCAATGATGAGCATCACTTTGCCACCGAAACGTAATGTTGCTTTTTCACCTAAACGAATC
ATCGCAACTGCCACAATGGCATATGGCAATGTAACAAGTCCAGATTGCGCAGCTGATAAA
CCAAGGTGTGTTTGAGCATATATGAAAAAGACCACTGTTACGCCTAGGCCACTATTTAAA
ACAAAGTTATTTAAAAATGCACCAATGAACGGACGGTTGCGTAATACTGAGAAATCAATA
AAAGGTACTTCATGTCGACGTTCGATGATGATGAATATCAACGTAGTGATGATAAAAATG
CTCAGACAAATGAATGAAAATGTACTAAACCAACCTTGTTCGAATCCTTGTGTTAACAAT
AATGTAAAGCTACCAATCATAACAGCGAAAATCGACATACCTTTGTAATCGAATGGATGA
CGATGGCTATGTTGACTTACTTTTTCAGGTGTGCCTTTTAGAAGTAATATGGCAATGAAA
GCAATGACTATACTAATGATGAAATTCGTTTGCCATCCGAAATTTGTGGCAATTAAACCG
CCGATAACACCAGCTAGGCCGATACCCCCAACAGTACTAATCATTAGATAACTAATCGCT
CGTCTTAAATGTTCTCCTTTAAATTGATTATTTAAAACGCCAACTGTTGAAGGTAACAAG
ATAGCTGCTGATAGACCTTGTAAAATTCTACCGATGATGAGCAGTGCAGTGATGTCCGAT
ATAATTAATAGAAGAGATGCAAACATACTGATTATGAGACCCATGTATGTCATTCTCAGT
TGTCCTATTTTATCAGCAATATCACCTGCAGCCACCATGAAGATACCTGTGGCGAAGGAA
GTTAAACTAATAGATAAATTTAACACGGCAGGAGAGGTTTGATACGTTTGACCAACGAGA
GGTCCTATATTAATAAATGATTGTGCAAACAACCAATATGTTAATGCAGACAACATAATC
GCAATAATAAAATTACTGCGTGGTGAAGATTGTGTGTTATTCACAGATGTCACTCCTTGT
AAAAATTAAATATAGAAAGTCATGAGATGAAGTGAACGGATGTATAGATGATCGTTCACT
CACACATTAGTCATGATTTCCTTACATATCATACCACAGTTATTGAGAATGAATATCAAT
TAATTGCTTGTATAATTGATTTTTTATAGTATGTTTAAGTGAAACAGCTTTATTTGAAAG
TGATTAAAGTAAATGAAGGTACAGAGGAGTGAGAACAATGTGCACAGGATTCACAATACA
AACTTTAAATAATCAAGTACTTCTTGGACGCACGATGGATTATGATTATCCATTAGATGG
TTCGCCAGCAGTGACGCCTAGAAATTATCGTTGGACATCTCGCACTGGCACGACAGGCCA
AACGCAATATGGCTTTATTGGCACAGGAACAGATATGGAAGGTTTTATTTATGGTGATGG
TGTTAATGAACATGGCGTTGCCATTTCAACACAATATTTCCGAGGTTATAGTTCATATGG
ATCAACACACAAAGCGGACGCGATGAATATTACGCAAAATGAAATTGTGACATGGATTTT
GGGATATACAACAAGCATTGAAGATATGAAACAACAAGCATCCCAAATACATGTTGTAGC
TGTATATTTAAATGACATCGGTGAAGTTCCGCCATTGCATTATCATGTTTCCGATGCAAC
TGGACATACAGTCGAAGTTTCATTTAAAGAGGGTGAAGTGGTTATAAAAGATAATCCTAT
TGGTGTCTTAACAAATCATCCAGACTTAGATTGGCATTATAGTAATTTAAGACAATATAT
CAATATTTCTCCTTATCCAGCAACAGCAAAGTTATTGGAAGGTGTAACGATTGAACCTTT
AGGCAATGAAGCAGGTACATTTGGATTGCCAGGTGGATTTACTTCAACTGAGCGCTTTGT
GAGAATGGCATTTATGAAAGCAAACATTGCTCAAAACAATGATAAAGAAATGGATTTAAT
GAATGCATTTTATTTATTAGATGCGGTAAATATACCGATTGGAATTGTACGTCCGCATGA
TGCTGACAATCACTATACGATGTATCAGACCGTAATAAATTTAACTACAAGAACGTTATA
TATTAAGTATTATGGCAGCAATGAATTAGTAGCATTAAAGCTCACAGATGATTTAATTAA
TAGAAAAGATATGACGATTTTTAAGCCTGAGAAGCATATCACTATTAGAAAGTTGAATGA
CAATCAATAGCGATTGATAATGGAATTTGGTTGATATGATTTGATGGATGATTACTATCA
TACATTAGCGTTGAATCGCGAACATGGACGAACGATTAGTTGTTAATTTTGAAAATTTAT
AAAAGGTTAAGCGAACGCAGTGAGAGATGTCATTTTAATATCAATGTATGGCTATTTTGT
AATGACAATGTAATGAGTTTAGTAAAACATTTCGGGAATATTAAATAATTGGAAAATGAG
AATTAAATCCTTTACTCAGTTGTCTAATTCTTTTAGTATGTGCAGTACAGTTTAATTGAA
AACTAACTTTAACTTTAATGGAGGATGTTTTATACATGAAAAAATTAACAGCAGCAGCGA
TTGCAACGATGGGCTTCGCTACATTTACAATGGCGCATCAAGCAGATGCAGCAGAAACGA
CAAACACCCAACAAGCACATACACAAATGTCAACACAATCACAAGACGTATCTTATGGTA
CTTATTATACAATTGATTCTAATGGGGATTATCATCACACACCTGATGGTAACTGGAATC
AAGCAATGTTTGATAATAAAGAATATAGCTATATATTCGTAGATGCACAAGGACATACGC
ATTATTTTTATAACTGTTATCCAAAAAATGCAAATGCCAATGGAAGCGGCCAAACATATG
TGAATCCAGCAACAGCAGGAGATAACAATGACTACACAGCGAGTCAAAGCCAACAGCATA
TTAATCAATATGGTTATCAATCAAATGTAGGTCCAGACGCGAGCTATTATTCACATAGTA
ACAACAACCAAGCGTATAACAGCCATGATGGTAATGGAAAGGTCAATTACCCTAATGGCA
CGTCTAATCAAAATGGCGGATCAGCAAGTAAAGCGACAGCTAGTGGTCATGCGAAAGACG
CAAGCTGGTTAACAAGTCGTAAACAACTACAACCATATGGACAATATCACGGTGGTGGTG
CACATTACGGTGTCGACTATGCAATGCCTGAAAATTCACCAGTTTACTCATTAACTGATG
GTACAGTAGTACAAGCAGGTTGGAGTAACTATGGTGGTGGTAATCAAGTGACGATTAAAG
AAGCGAACAGTAATAACTACCAATGGTATATGCATAATAATCGTTTAACTGTTTCAGCTG
GTGATAAAGTCAAAGCTGGTGACCAAATTGCATATTCAGGTAGTACGGGTAATTCAACAG
CACCTCACGTACACTTCCAACGTATGTCTGGTGGCATCGGTAATCAATATGCAGTAGACC
CAACGTCATACTTACAAAGTAGATAATACAGTAAATCCCAAGTTACGATATCATACGCAA
CTTGGGATTTTTTCGTTTTAATAATAGGTATAAGTCCATTGCTTGTCCTCTAAAACATGT
TGATAAAAAGGATCTTGGCCAATTAACTTGATATCATCTGCAAGTGCTTCAACTTCATCT
AAATGATGGGTAGTTAATATAATTAAACATTTAGATTTCATGATGTTAAGTAGTTGGTGG
ATGTCATGTCTAGATTTTAAATCAATACCAACTGTCGGTTCATCTAAAATGAGAATTTGA
GGTTGACCTAGTAAACCTACTAATATATTAATTTTACGTTTATTCCCACCGGACAATGTA
GATACTTTGGTAGACGTATCATCAAAGTTTAATTGCTGTAAATATTCGTTGATAGTTGTA
TCGTTAATTGGATTTTTACAAAGTGATTTAAAAAATTTAATGTTTTCAGCCACTGTCATG
TGTTCAAATAACGCAATGTCTTGTGGCACATAACCGATGTGATTTTGTATTTGTCTTTGA
TTCCATTTTTCGCCGAAATAGTTGATAGTTCCATCATTAGCTTTTTCAATACCAGCAATC
ATACGAAGTAATGTTGATTTTCCAGCGCCATTATCGCCAAGTAATACGGTTAAACGATTA
CTATCAAAGGACATGGTTAAATGATTGAAAATCTGTTTGTTACGGTAACGCTTTGAAAGG
TTATTAATTTCTATCATCAGTTACGCTCCTTTACATGAAAATGGTCAAGTATACGATACC
CATAGCAAGTGCATATATAAATGTCATGAATAATCGATGACTTATTGTTTGAATATGGAA
TAAGATAAAGACGATACCTATCTCATAAATCAATATAAGTAACAGTGATTTTAAGTAAAA
TATTAAGCTGAGTGGTTGAGACAAATATAGACTAACTGCCAATAGTACCAACAATAACAA
GATCGTATGTGTCATTACATAAGTACTATATAGTTTGAAACGGCTTAAATGATATTGTGA
TAATCGTTGCAATGCTGCTTGTTGGTTTAAACGATAATGAAGTACTACTTGAACAGCGCT
AACAAATAAAATCACCGCAAAGATTAAGCTAATTGAAATAGAGTGTTGTGCTTGTTTAGT
AAGCGACACAAATTTGATTTTAGATTCAGGTGTATGTTTATGATAGGACTTGTTGATAGC
ATCGATAGATTGATGCTGTTTCATATCCTCAAGGTGTTCATAAATAATGTTAGGAATTTG
CTGCTCATATAATGAACTACTAACAATTTCTACAGCAATACCACCTATAAAGTCATCTCT
ACCATATAACTGTATCGTTTCTTTTAAACGGTTCTCTTTTAATTTTTGAGAGAAACCTTT
AGGAATTTGCATACTTAAAATAGCTTCCTTTTTAGTAACATCATCTTCAATATAGCTTTC
ATCTTCATCGACTTTTTTAATAGTTACATAGTCAGATTGTTTAATTTTATTGACGAATGA
TTTTGATGCAGTGGTTTGGTCTAAATCTTGAATGGTAATCGGTATTTTGAAGTTGTCATG
TGCTACACGGTAACCGATACCAATAAGTACGAGTGCGATGACAATGGTTGTTACGAGCAA
GATGTATTGTAACCATTGCTTGAACAAAACAAGTTGTATATAAGGCTTCATTGACGATAC
CTCCAAACCAATACAGCTAAATTAATTATCAAAAGTGCGATGAAGCTAAGATAGAAACTA
GGGTGCAGTTCTAAAATGTAGTTGTTTAAAATAATTTCTAACAATTGATTTGTTACAACT
GCGAACGGTTGAATATTGAAAACGCCATTTGCTATATGTTGTAAAAAAATCGTAGGTATT
GTTAAACCAGATAACACCAGGATGACAATAGCTAATATGACTTTACTAATACTATTCAAC
AAGCCTGTTGTTAAAAGTTCGATGAGTAATAACCACAGTATTAAAAAGGTAACATAATAG
CTTAAATGAATGGCTAACGTTGGCCAATTATATAATTCAAAGGTATTCGGAATACTGAAC
ACAATCCAAACTACACCAACGATACTCCATAACATAGTATAAAACCATGTAATCAACGCA
CGAATGATTAATAAACGCTCTTTAGAAAAATGAAACATTTTCAATCGCGCTTTCAATACA
GTATCTTGATTCATTTTCAAAACTGTAAATAAAGATAGTGCAAAGATGAATACCGTTGCT
AAAAATCCTGTAATTGCATAATAACTGCCCGTATCGTATAAATGAATCGGTTCTAAGTTA
AATGCACCTGAACGGTTTAATCCTGTAATCAGCAAATCAGTCATAACATTGATACTGTCA
GAATGTGATGCTTTCGGTGCTAAGTCTTGAAAAGCTAAGATGCCACCCATTGATCGCATA
AGACGTTGGTAAACAGAATCTGTTAGCTGAGATAGCACGACACTTTTCATGGATTGTTGA
TCATATGTATATACTGAAATTGGTAGTTCGCCTTGTTTATAAAATGCCTTGGTCATACCT
TTATCAAAAACAAAATAGCCTTGAAGTTTATGCTGTTTTAGCAAAGTATGTGCTTGCTTA
TCATCATATGCTTTAATGCTCACGTTTTTTCCTAGGTTACTCCCTTTACCAATAGAGTTT
AAGATCAATTTCGTTTCACTTGATTGATCTTTATCTACGACACCTATATTAAAATGATTG
TCATCTTCTGTTACATGTTGGATCGTCGTTAATGTAATAAGGAGTGCCGCTAATATAAAT
AGTAAATAGATAATCAAATACCACTTTTTCAATAAAAAAGAGTGGTAGATGCGAAACAAA
TGTATTGTTTTCATTTAACCACTCCTCCAATGATAAGATTGAAAGGCAAGAAGACCTTCC
AATCTTATTTTTATATTTTAGTTATTTAGATGCCTTTTTTAAAATTGATTCAAACATTTT
GCCGCCATTTTTTTCGATTTCTTTTTCAAGTTTTTCACGGTCTTTTGAAGATAGACTATT
GAAATCTTTCGCACCACTATCATCAAAATCAATATCTTCTTTCAATTTTGTGCTAGATTT
TAAAATGAAATTAATTGGTTCTTCAGCATATTTGATGCCGATATTTAACGTAGATTTCTG
AGTGTTATTTTTTACGTCAGAATCTATATTATTTTCAAAAGTGAATTCATTTTCGTCGCT
ATATTTATCTAATGCGACAGTGATTTTACCTTTATCTTGACGTTTTGTGCCATCTACTTT
TTCTTGGTTATCTAATTTGATTTTTGATTCATCATATTCTGTCTTTTTACCAAATTCGTA
TTTATCATTATATTTATTATCTTTTTCTTTAGAAGATACGCCTTTAATTGTATATTTCGC
TTCAGCATACGTGTATTTATCTTGATCGAAATCAAGTGCGTAATCTAGTTTTAACTTATC
GTCTTCTAAAGTATTAGTACCTTTGATTTTAGTTTTATTATTTTCTTTGTCGGTAATAGT
AATTTCTCGTTTTACAATCGTATGTTTTTCGGTATAAATTTTAGATTGAATTTTAGCAAA
TTCATCCTTTTTAGTTTCTTTGACATCGTCAATCGCTTTTTTGATGTCCTTATCAAAGTC
TTTTGTAGCACCTTGTTCTTCCATTAATTTTTTAAGGTCTTTATCCTTTTTAGCTTCTTC
TAATACAGCTAATGTAATTTTTTTAGTGTCAGCTCTGCTAAGTGTTAACGTGACAGGTCT
AACTTTGTACTTTTCACCATTAACCTTAATTTCTTCTTTTTTACCTTTATCAAAATTATC
GTCATCTAATTTGTCGACAATAAGTTCGGAATATTTTTCGGCAATTTTGCTGTAGTCACT
TTGTTGTGCTTGAGCATTACTAAAAAGAGTATTTAAATTTAGTTGTTGGTTTGTAATACC
ATTTTCTTTTGCTGTTTCTTCATCTTCACCTGTAAGTTTTGAATAAGTTGATAATAAATC
AGAATTATTAACACTATATTTCCCTTTAAATAATGGTGATTCGAAATAATGCTTATCTTT
ATCTGCAGCTAACTGGAATTTCCCTAATGCAGAGTCTGCGATTGTTGGTTCAAGATTAAT
CATTGATTTCTCTTTTTTAGGATCATGTCCATATGACATTTTAATTTTCGAAGCATTAAC
AACAGATTTAGGAATACCAAGCCCCTTAACAATTTCATCTGATGCATCTGCGCTTAATTC
TAATGAAGATAAAAACGAATTATCTTTCATCTTTTCTTGGAACTTCACTTCATTTTCAAA
ACGGTCATTAAAATAATCTTTATACATTTTTGCAGTTTGTTGTTCGCTTTTTAAGTATGT
ATTTTTCGGTGTGTTTGCAAAAAATGCATAAACTCCCCATGCGATTCCACCTATTAATAA
TAAGACAATAATAATAGGAATTATAATTTTTAACTTTTTAGACATTTTGCTTCCTCCCAA
TTATTTATGAGTTAATCATATCAGAACAATACATTTTATTAAATGGTTTATTTTAAATTT
TGTTTAAATTAATAGAATTTTAGTTATAATAATGTTTAATAAGTTATTGGAAATCTAATA
AACTACAAAAAATAGTTTGATTACATAATGATTCTTGAAAAATGTTGGTTAACTTTAAGG
TGACAAGTTATTGCAATTTTGAAGGTAAACATCATATTTAATAATCGAATAACATACAAA
ATAAAGCGACCAATTTTGCAGTGTTACGAATTGTAAACTGCGAACTGGTCGCTTTTTATT
GATGTCATGATTAATTTAATGGATGTAATTATATGATGAAACTTCTGAAGCAGAGATGGT
TCTTGATGAAACGATATATTCACCAATCCAATTCATTTCTGAAATTAGAATACTTCCATC
AATATTAACTTTTTCAACGTAAGCTACATGACCAAATGGACCGTTTACTGTTTGTAAAAT
TGATCCTCGTGTTGGGTGTCTATCTACTTTGAAGCCATTGCTTGAAGCTTGGCCTGCCCA
GTTTTTAGCATCTCCCCAAAATGTACTAATCGTGTGTCCATCTTTGGCACGTTTATCAAA
GACATACCATGTACATTGTCCAGCAGTATATAAGTTGTTCTTACTTGTGATAAGAGGCTG
ATCAATGATTTTACCGTTACCTAATGCTAAAGGTTTGCCGTCAGCAGTCTTTGCTTTGTC
ATTAAATTCGGCGATTTGTAATTCGTCATACAATTCGTCTAAATCGATGCCTGTAATAAG
CCCTTTGTTATCTTTTGAAAAAGCGTTATTTAATTCATCGTCATTGTCTTCGACATTCGG
TATTGCTGGTGTCAAAGGATTGCTTGGTGACGTTTGAGGCGGTGTGTGTGAATCAATTGC
GTCATTAATGTGCGTATACTGACCACTTAATGAAGAATGGTACTGATTGTTGTTAAGATC
ACGTTGATTTGCATGTTGATGATTGTCGTTTGTACGTGACTGATTTTGATGATTGTTGTT
TGGCGCGTTGTTTTTGTCATATGTATAAGTATACGCGCCGGTGTCTTTATTCACTTTGAA
TTGTGCGTTTGGGTGTGCTTTCTTTGCTTCTTCTAATGTTTTGCTATCATTCGTGTATGC
TTGAGCCGAGTTAGGCGACATACTAAATAAAGTAAGAGTTGTCATCGTCAGTAAAATTGT
TTTCTTCATAATAACCATTTAATCCTTTATGTATTTAATTTAATTTTAGTATACACATTT
ATATTACAAAAATGAATGGTTAATTAAAAATATATGGGTATATTCAATATATTTATTTAA
AAAAAGCTAAAAATACTTAAAAAACTATATACATATACTAATAATTTATATATTATTTGA
GTAAGGAGCACTTTTTCAAAAAATAGTGTCCCTAAAAAGTTTTGATAAACTTAAAATATT
CAGGAGGTTTCTAGTTATGGCAATGATTAAGATGAGTCCAGAGGAAATCAGAGCAAAATC
GCAATCTTACGGGCAAGGTTCAGACCAAATCCGTCAAATTTTATCTGATTTAACACGTGC
ACAAGGTGAAATTGCAGCGAACTGGGAAGGTCAAGCTTTCAGCCGTTTCGAAGAGCAATT
CCAACAACTTAGTCCTAAAGTAGAAAAATTTGCACAATTATTAGAAGAAATTAAACAACA
ATTGAATAGCACTGCTGATGCCGTTCAAGAACAAGACCAACAACTTTCTAATAATTTCGG
TTTGCAATAAGCATTCTGAAATTGGCAAAGTCACATTTTCTAATGTGGCTTTGCTTATCA
TTTTTTAAGAAAACAACTGAAAGGAAATAAGCATGAAAAAGAAAAATTGGATTTATGCAT
TAATTGTCACTTTAATTATTATAATTGCCATAGTTAGTATGATATTTTTTGTTCAAACAA
AATATGGAGATCAATCAGAAAAAGGATCCCAAAGTGTAAGTAATAAAAATAATAAAATAC
ATATCGCAATTGTTAACGAGGATCAACCAACGACATATAACGGTAAAAAAGTTGAGCTGG
GTCAAGCATTTATTAAAAGGTTAGCAAATGAGAAAAACTATAAATTTGAAACAGTAACAA
GAAACGTTGCTGAGTCTGGTTTGAAAAATGGTGGATACCAAGTCATGATTGTTATCCCAG
AAAACTTTTCAAAATTGGCAATGCAATTAGACGCTAAAACACCATCGAAAATATCGCTAC
AGTATAAAACAGCTGTAGGACAAAAAGAAGAAGTAGCTAAAAACACAGAAAAAGTTGTAA
GTAATGTACTTAACGACTTTAACAAAAACTTAGTCGAAATTTATTTAACAAGCATCATTG
ATAATTTACATAATGCACAAAAAAATGTTGGCGCTATTATGACGCGTGAACATGGTGTGA
ATAGTAAATTCTCGAATTACTTATTAAATCCAATTAACGACTTCCCGGAATTATTTACAG
ATACGCTTGTAAATTCAATTTCTGCAAACAAAGATATTACAAAATGGTTCCAAACATACA
ATAAATCATTATTGAGTGCGAATTCAGATACGTTCAGAGTGAACACAGATTATAATGTTT
CGACTTTAATTGAAAAACAAAATTCATTATTTGACGAGCACAATACAGCGATGGATAAAA
TGTTACAAGATTATAAATCGCAAAAAGATAGCGTGGAACTTGATAACTATATCAATGCAT
TAAAACAGATGGACAGCCAAATTGATCAACAATCAAGTATGCAAGATACAGGTAAAGAAG
AATATAAACAAACTGTTAAAGAAAACTTAGATAAATTAAGAGAAATCATTCAATCACAAG
AGTCACCATTTTCAAAAGGTATGATTGAAGACTACCGTAAGCAATTAACAGAATCACTGC
AAGATGAGCTTGCAAATAACAAAGACTTACAAGATGCGCTAAATAGCATTAAAATGAACA
ATGCTCAATTCGCTGAAAACTTAGAAAAACAACTTCATGATGATATTGTCAAAGAACCTG
ATACAGATACAACATTTATCTATAACATGTCTAAACAAGACTTTATAGCTGCAGGTTTAA
ATGAGGATGAAGCTAATAAATACGAAGCAATTGTCAAAGAAGCAAAACGTTATAAAAACG
AATATAATTTGAAAAAACCGTTAGCAGAACACATTAATTTAACAGATTACGATAACCAAG
TTGCGCAAGACACAAGTAGTTTGATTAATGATGGTGTCAAAGTGCAACGTACTGAAACGA
TTAAAAGTAATGATATTAATCAATTAACTGTTGCAACAGATCCTCATTTTAACTTTGAAG
GCGACATTAAAATTAATGGTAAAAAATATGACATTAAGGATCAAAGTGTTCAACTCGATA
CATCTAACAAGGAATATAAAGTTGAAGTCAATGGCGTTGCTAAATTGAAAAAGGATGCTG
AGAAAGATTTCTTAAAAGATAAAACAATGCATTTACAATTGTTATTTGGACAAGCAAATC
GTCAAGATGAACCAAATGATAAGAAAGCAACGAGTGTTGTGGATGTAACATTGAATCATA
ACCTTGATGGTCGCTTATCGAAAGATGCATTAAGCCAGCAATTGAGTGCATTATCTAGGT
TTGATGCACATTATAAAATGTACACAGATACAAAAGGCAGAGAAGATAAACCATTCGATA
ACAAACGTTTAATTGATATGATGGTTGACCAAGTTATCAATGACATGGAAAGTTTCAAAG
ACGATAAAGTAGCTGTGTTACATCAAATTGATTCAATGGAAGAAAACTCAGACAAACTGA
TTGATGACATTTTAAATAACAAAAAGAATACAACAAAAAATAAAGAAGATATTTCTAAGC
TGATTGATCAGTTAGAAAACGTTAAAAAGACATTTGCTGAAGAACCACAAGAACCAAAAA
TTGACAAAGGCAAAAATGATGAATTCAACACAATGTCTTCTAACTTAGATAAAGAAATTA
GCAGAATTTCTGAAAAGAGCACGCAATTGCTATCAGATACACAAGAATCAAAAACAATTG
CAGATTCAGTTAGTGGACAATTAAATCAATTAGATAATAATGTGAATAAACTACATGCGA
CAGGTCGAGCATTAGGCGTAAGAGCGAATGATTTGAACCGTCAAATGGCTAAAAACGATA
AAGATAATGAGTTGTTCGCTAAAGAGTTTAAAAAAGTATTACAAAATTCTAAAGATGGCG
ACAGACAAAACCAAGCATTAAAAGCATTTATGAGTAATCCGGTTCAAAAGAAAAACTTAG
AAAATGTTTTAGCTAATAATGGTAATACAGACGTGATTTCACCGACATTATTCGTATTAT
TGATGTATTTACTATCAATGATTACAGCATATATTTTCTATAGTTATGAACGTGCCAAAG
GACAAATGAATTTCATTAAAGATGATTATAGTAGTAAAAACCATCTTTGGAATAATGTCA
TTACGTCAGGTGTTATTGGTACAACTGGTTTGGTAGAAGGATTAATTGTCGGTTTAATTG
CAATGAATAAGTTCCATGTATTAGCTGGCTATAGAGCGAAATTCATCTTAATGGTGATTT
TAACTATGATGGTCTTCGTACTTATTAATACGTATTTACTAAGACAGGTAAAATCTATCG
GTATGTTCTTAATGATTGCTGCATTGGGTCTATACTTTGTAGCTATGAATAATTTGAAAG
CGGCTGGACAAGGTGTGACTAATAAAATTTCACCATTGTCTTATATCGATAACATGTTCT
TCAATTATTTAAATGCAGAGCATCCTATAGGCTTGGCGCTAGTAATATTAACAGTACTTG
TGATTATTGGCTTTGTACTGAACATGTTTATAAAACACTTTAAGAAAGAGAGATTAATCT
AATGTTGATGAATAGCGTGATTGCTTTAACTTTTTTAACAGCATCTAGCAATAATGGCGG
ACTTAATATTGACGTGCAACAAGAAGAGGAAAAGCGAATCAATAATGATTTAAATCAATA
TGATACAACGCTATTTAATAAAGACAGCAAAGCGGTTAATGATGCGATTGCTAAGCAGAA
AAAAGAACGACAACAACAAATAAAAAATGATATGTTTCAAAATCAAGCGAGTCACTCGAC
TCGCTTGAATGAAACTAAAAAAGTGTTATTTTCCAAATCTAACTTAGAAAAGACTTCGGA
GAGTGATAAAAGCCCCTATATTCAAAACAAGCAGGAGAAAAAAATATTCCCGTACATTTT
GATGTCTGTAGGGGCTTTTTTGACTTTAGGATTTGTCATTTTTTCAATTCATAAAGGGAG
ACGAACGAAAAATGAATCAGCACGTAAAAGTAACATTTGATTTTACTAATTATAATTACG
GCACATATGACTTAGCAGTACCAGCATATTTACCGATAAAAAATTTAATAGCTTTAGTAT
TGGATAGTTTGGACATTTCAATATTTGATGTCAATACACAAATTAAAGTGATGACGAAAG
GTCAATTACTTGTTGAAAATGATCGACTCATTGATTATCAAATCGCTGATGGAGATATTT
TGAAGTTACTATAGGAGGAAAAATAGATGGTTAAAAATCATAACCCTAAAAATGAAATGC
AAGATATGTTAACGCCTTTAGATGCTGAAGAAGCAGCTAAAACAAAATTACGCTTAGATA
TGAGAGAGATTCCTAAGTCTTCAATTAAACCAGAACATTTTCATTTAATGTACTTATTAG
AACAACATTCTCCATATTTTATAGATGCTGAATTAACTGAACTACGTGATAGTTTCCAAA
TACATTATGACATTAATGACAATCATACACCTTTTGATAATATTAAATCATTTACTAAAA
ATGAAAAATTACGTTACTTACTCAATATCAAAAATTTAGAAGAAGTAAATCGTACACGCT
ACACATTTGTGTTGGCACCAGATGAATTATTTTTCACAAGAGATGGATTACCAATTGCTA
AAACAAGAGGTTTACAAAATGTTGTTGATCCATTACCGGTGTCAGAAGCTGAATTTTTAA
CAAGATATAAAGCACTGGTTATCTGTGCATTCAATGAGAAACAATCATTTGATGCTTTAG
TTGAAGGAAACTTAGAATTACATAAAGGAACGCCATTTGAAACTAAAGTTATTGAAGCGG
CAACGTTAGATTTACTAACGGCATTTTTAGATGAACAGTATCAGAAACAAGAACAAGATT
ATAGTCAAAATTATGCATATGTACGCAAAGTAGGGCATACCGTTTTTAAATGGGTTGCTA
TCGGTATGACAACGTTAAGTGTTTTATTAATTGCATTCTTAGCCTTTTTATATTTTTCAG
TAATGAAGCATAATGAGCGCATTGAAAAAGGATACCAAGCATTTGTAAAGGATGATTATA
CGCAAGTACTAAATACGTATGATGATTTAGATGGTAAAAAATTAGATAAAGAGGCACTTT
ACATTTATGCCAAAAGTTATATCCAAACAAATAAACAAGGTTTAGAAAAAGATAAGAAAG
AAAATTTACTTAATAACGTGACACCAAATTCAAATAAAGACTACTTATTATATTGGATGG
AATTAGGACAAGGACATCTTGATGAAGCGATTAATATTGCCACTTATTTAGATGATAACG
ATATTACAAAGTTAGCGTTGATTAATAAATTAAATGAGATTAAAAATAACGGAGATTTAT
CGAATGATAAACGTTCTGAAGAAACGAAAAAGTATAACGATAAATTGCAAGATATTTTAG
ACAAAGAAAAGCAAGTTAAAGATGAAAAAGCGAAATCTGAAGAAGAGAAAGCAAAAGCAA
AAGATGAAAAATTAAAGCAACAAGAAGAGAACGAAAAGAAACAAAAAGAACAAGCACAAA
AAGATAAAGAAAAACGTCAAGAAGCTGAAAGAAAAAAATAGTATAGGACTGAGGCAAAGA
CAATGCATAAATTGATTATAAAATATAACAAACAATTGAAGATGCTCAATTTGCGAGATG
GTAAGACATATACTATTAGCGAAGACGAGCGTGCAGATATTACGTTGAAATCGTTAGGCG
AAGTCATTCATTTAGAACAAAATAATCAAGGTACTTGGCAAGCGAATCATACTTCTATTA
ATAAGGTGCTTGTTAGAAAAGGTGACCTTGATGACATTACATTACAGCTTTATACAGAAG
CTGATTATGCATCATTTGCGTATCCTTCAATTCAAGATACGATGACAATTGGACCAAATG
CGTATGATGATATGGTTATTCAAAGCTTGATGAATGCCATCATTATTAAAGATTTTCAAT
CAATACAAGAATCACAATACGTACGCATTGTGCACGATAAAAATACAGATGTGTATATTA
ACTATGAACTACAAGAGCAACTAACGAACAAAGCTTACATTGGTGATCATATTTATGTTG
AAGGGATATGGCTCGAAGTACAAGCTGATGGTTTAAATGTATTGAGTCAGAATACAGTGG
CATCGTCATTAATTCGCTTAACACAAGAGATGCCACATGCACAGGCAGATGATTACAATA
CGTACCATCGTTCGCCAAGGATTATTCACCGTGAACCGACCGATGATATTAAGATTGAAA
GACCACCACAGCCAATACAGAAGAACAATACAGTGATATGGCGTTCCATTATACCGCCAT
TAGTAATGATTGCTTTAACTGTTGTCATCTTTTTAGTGAGACCAATTGGTATTTATATTT
TAATGATGATTGGTATGAGTACAGTAACGATAGTATTTGGTATTACAACGTATTTCTCTG
AAAAGAAAAAGTATAACAAAGATGTTGAAAAACGAGAGAAAGATTACAAAGCTTATTTGG
ATAATAAATCTAAAGAAATTAATAAAGCGATTAAAGCACAACGTTTTAGTTTGAATTATC
ATTATCCAACGGTTGCTGAAATTAAAGATATCATTGAAACGAAAGCACCAAGAATATATG
AAAAAACATCGCATCATCACGATTTCTTACATTATAAGTTAGGTATTGCGAATGTAGAAA
AGTCATTCAAATTAGATTACCAAGAAGAAGAATTTAACCAACGTCGTGATGAACTATTCG
ACGATGCTAAAGAATTGTATGAATTTTACACAGATGTAGAACAAGCACCATTAATCAATG
ATTTAAATCATGGGCCAATTGCATATATTGGTGCACGACATCTCATTTTAGAAGAATTGG
AGAAAATGCTAATCCAATTGTCAACATTCCATAGTTATCATGATTTAGAGTTTCTATTTG
TGACACGTGAAGATGAAGTTGAAACATTGAAATGGGCACGTTGGTTGCCACATATGACAT
TGAGAGGTCAAAACATTAGAGGATTTGTTTACAATCAACGAACGCGTGACCAAATTTTAA
CGTCAATTTATAGCATGATTAAAGAACGTATCCAAGCTGTGCGTGAACGCAGCAGAAGTA
ATGAGCAAATTATTTTCACACCGCAATTAGTGTTTGTCATTACAGATATGTCATTAATTA
TTGATCATGTCATTTTAGAATATGTAAACCAAGATTTATCAGAATATGGTATTTCATTAA
TCTTTGTTGAAGATGTGATTGAAAGTTTGCCAGAGCATGTAGATACCATTATTGATATCA
AGTCTCGTACTGAAGGCGAACTGATTACGAAAGAAAAAGAATTAGTTCAATTGAAATTTA
CACCTGAAAATATTGATAACGTCGATAAAGAATATATCGCGCGACGTTTGGCGAATTTGA
TACACGTCGAACATTTGAAAAATGCAATTCCTGATAGTATTACATTTTTAGAGATGTATA
ACGTGAAAGAAGTAGAACAGCTTGATGTGGTTAATCGATGGAGACAAAACGAAACATACA
AAACGATGGCAGTACCTTTAGGTGTAAGAGGTAAAGATGATATTTTATCATTGAACTTAC
ATGAAAAAGCACACGGACCACATGGTTTAGTTGCTGGTACCACTGGGTCAGGGAAATCTG
AGATTATCCAATCATACATTTTATCTTTAGCTATTAATTTTCACCCTCATGAAGTTGCAT
TCCTATTGATTGACTATAAAGGTGGGGGTATGGCGAACTTATTTAAAGATTTAGTCCATT
TAGTTGGTACGATTACAAACTTAGATGGCGATGAAGCGATGCGTGCCTTAACATCAATCA
AAGCCGAATTGAGAAAACGTCAACGTTTATTCGGAGAGCATGATGTTAACCATATTAATC
AATACCATAAGTTATTTAAAGAAGGTGTTGCGACAGAACCAATGCCACATTTATTCATTA
TTTCCGATGAGTTTGCCGAATTAAAATCAGAACAACCTGATTTTATGAAAGAACTTGTAT
CAACGGCACGTATTGGACGTTCGTTAGGTATTCATTTAATACTTGCGACACAAAAACCAT
CGGGTGTTGTTGATGACCAAATTTGGTCTAACTCTAAATTTAAATTGGCATTAAAAGTAC
AAGATAGACAAGACAGTAATGAAATTTTGAAAACACCAGATGCAGCAGACATTACATTAC
CAGGTCGTGCGTATTTACAAGTTGGTAATAATGAAATTTATGAATTGTTCCAATCTGCAT
GGAGTGGAGCAACATATGACATCGAAGGCGATAAATTAGAAGTTGAAGATAAGACGATTT
ACATGATTAATGACTATGGTCAACTTCAAGCAATCAACAAAGACTTGAGTGGACTTGAAG
ATGAAGAAACAAAAGAAAATCAAACTGAGTTAGAAGCGGTTATCGATCATATCGAATCTA
TTACAACACGATTAGAAATTGAAGAAGTTAAGCGTCCATGGCTACCACCATTGCCAGAAA
ATGTATATCAAGAAGATTTAGTAGAAACAGATTTTAGAAAATTATGGTCAGATGATGCAA
AAGAAGTGGAATTAACATTAGGACTTAAAGACGTACCAGAAGAACAATATCAAGGGCCGA
TGGTATTACAATTGAAAAAAGCTGGTCACATCGCGTTAATCGGAAGTCCAGGATATGGTA
GAACAACGTTCTTACACAACATTATTTTCGATGTTGCAAGACACCATCGTCCTGATCAAG
CACACATGTACTTGTTCGATTTCGGTACCAATGGTTTGATGCCAGTCACAGATATACCAC
ATGTCGCTGATTACTTTACAGTAGATCAAGAAGACAAGATTGCTAAGGCGATACGGAAGA
TACATGATATTATTTCTGAGCGAAAAAGACTATTAAGTCAAGAGAGAGTGGTTAATATAG
AGCAATATAATAAAGAAACTGGAAATTCAATTCCAAATGTTTTCTTAATTATCGATAACT
ACGACACGGTGAAAGAATCACCATTTATGGAAGAATATGAAGAAATGATGTCTAAGGTAA
CACGTGAAGGTTTAGCATTAGGGGTATACATCATTCTTTCAGGATCAAGATCAAGTGCAA
TAAAATCAGCTATATTTACTAACATTAAAACAAGAGTTGCGCTGTACCTCTTTGAAAACA
ATGAATTAACAAATATTATTGGTTCTTATAAAAAAGGTGTGAAAGATGTTAAAGGTAGAG
CTGCAATAAATGATGATAACTTCACACAGTTCCAAATTGCGCAACCATTTGAATTAGCAG
AAGGACAAACATATAACGAGCGCATTAAAAATGAAGTAGCACAAATGAAAGAATTCTATG
TAGGAGATTATCCAAAACATATTCCAATGATGCCAGATAAGGTATTAATGGAGGATATAC
AAGAAACATATGATTTAGAAAAAATCATTCATGAAGAACACAAATTACCATTAGGATTAG
ACTTTGAGGATGTGGAACTAGTTAGTTTAGATCTGACAAGTTCTTCGATTGTAACAGCAA
TTAAACCAACTGAGATGGAAAAAATGAATGATGTTATAATGTCTAGTTTATCAGTATATA
GTAAAAACCAATTTGTTATCTTGGTTGATGCAGAAGATAATATGAGCCAGTATGCAGATG
ATGTAACCTCTTATTATTCAGCACCATCAGATTTGAGTAACATTAGATTAGGGTTTAAGC
AAGAAATAGAAGCAAGGAAAAATGGAGAGAAAAGTATAGAGGAATGCAAGATTGTATTTA
TAAATAATATTAAACGATTTAATCAATTAACTGGAATGACAGAAGATGAAATTCGTATGT
TATTTAATGAAGGTCAAAAAGTTAATATTATCATTATTGCAAGTGGATTATATTCAGATA
CAATCGGCGCATTTGATAGGGAAAGTAAAATGATGGTAAGAACTATAAACCAAGCTTTGA
TCAGTCATAAGATATCGGAACAAGAGTTTATAAGAGTTAAAGATCGATATGGTGAACCAG
AATTAAAAGTGGGAGAAATGTATTACATTAATAATCAAGAATATCAAAAAATAAAACTAA
TGGAGGGATAGTGTTGATAAAGTTAAACCAAGCCTCTGTGAGCAAAGAAATTTCAAGTAT
TCGAACAAATGGACAAGGCTTAAAACAATCAAATGGGAATGTAAATTTAAGTAAAACGAA
TCTCGTTACTTTTAAAGAATATGTAAATATGTTTGAAGATTATCAATCAGCTCTATCTAA
TTATGAAAACATAATTGAACAAGATACGACGGCTATGGACACAACGGTAACAGAAATTGT
TGAAAACGATAGAGAAATAGCAGGACAAATTAATAAATAATTAAACAAGACGGGTGAGAA
AAATGAGTAATAAGGGAGAAATAAGAAGGCAAATTGCTAATAAAGAAAGAGAAAAAGCAA
GTAAAGAAGCACAACTAACAGATTTAAAAGAGGATTTAAGAAGGTTGAAAGATGCTTCGA
AAAAATTGGATACAGCAGGAGAAGATTTTAACAAAGGACAGAGTAGTTATAACAAAGTAG
AAATTAGTACTTCAGATTGGAAAGGAGAAAGAAGGACTAAAAGTGACAGCAAAAAGAAAG
ATGTCGATTCTGAATTAAAAAAAGTTGAACAAGACTTTGATGATGCGAAGAAGGCTATTA
AAAAAGATATTCAGGATAAAGAAGAAGAAATCAAGGGAGTCGAAGGAGAAATCAGTACAA
TAAATGCAGCTATAGATGCACTTAAATCAAAATTATAATAATAAGAGAGGGAATTTTATT
ATGGGGTACAAAGTTGATATGTCTGAAGTGCACAATATGCAAAAGTCTATTGATTCAAGC
TTAAGTGCAATAAATACAAAGGTTAGCACGCTTAGCAGTAGCATAAACAATCTTATAAAT
ACTGAAGGGTTCGAAGGTCAGGCAGCAAGTAGTGTTAAAAACTATAGTAGGACATTTCAT
TTACAATCAATAAAAAAGATTGAAACAATAAATAAAGATTTTAAATCAGATATTGCGAAA
TCTATACGTAAATTCCAAAGTGAAGTTGATAATAATGCTTCAGCTATATTGGATGAAGAC
GAAATAAAAAAATACAAAAAAGATATTGATGATGCATTAAAAGATGTTTTCAAATCTTCT
AAAGATGCAAACGGAGCTATTTCAGATGTTTCAGATTTAACAACAGCCAAAAAAATAAAG
ACAGAAAATCTGGCCAATAAAATGGCGGATTTTAATAAAGATATTGATCAAACGGTGGAA
AGATTAACGAACTTCGACGCCAACAATTCTATAGATGGTGATAAGACAGATAACTTAATA
ACTGAATTAAGTGGTGTAAATTCATATGTCAAAAACATGAAGCCAAACCGTGCAAGAATT
AGTTCTACAAGTGGAAAAATTGAAGGTGCAATTGCAAGACATAAAACAAGTGAAGAGTTA
GTAAGATGGCAAACTTATATGGAAACGTTAAGTGAAAATCTTTATAAAACACCAGGTCTA
AGTAAAGCAACTTCTGACATAATTACCCAAGCTGGACGCGAGTACTATGCTATCAAAGCT
GTAGGGAATGGCAGTGCATTAAGAGGATATAAAGAATATCTGAAAACACGAGATATTAAT
AAATTAATTAACAAAATGAGTAAAAACCAATTAAAAAGAATGTCATTGGTATTAAATACA
GATAGAGGTAATATTAAAATAAAAAATGCAGTAAAAATGGCAAGTGAATTTGCCCGTAAT
AATCCTTTTAAAAAAGGAAATTTAGTAAATTGGATGAGCAAAGTCCAAGGGTATCAAAGT
GTAAGTGCTCAAATATTAAAAAAGGGGTTGCAAGATAAGAACTTTAAATATACATTTGGA
GATGCAAAGAAATTTTTTGATACAGCTGATATGAAAAAAGCAGCAGTCACAGAATTTAAA
AATACCTTTGTACCACAAAATATAAGAGAAACCTTCTTTAAGAAAGAAAATTTAACATCT
AAGACAGCATTAAAGAAAAATATGAGTAAATTCTGGAATGAAGATATTAAGGGTGGAATC
AAAGAGTTTAAATTAGACTTTGCTAACAAAAATATCATTGGTAAACTCGGCAAATTGTTG
AAACTAGGAGGCAAGGCTTTAAAGCCATTAGGATTTATTACTGCAATTACTGACAACATA
GGAAAGAAATCTTGGCAAGAAAAATTAGTTGGTATGGGGGTAGATTTAAGTGCTATTGGT
GCAAGTGCAGCTGCAGGTGCAGCTGTTGGAACGGCAATACCATTACCTGTAGTCGGAACA
GTTGCAGGTGCATTAGCTGGAGCAGCAGTGGGTATAGCTTTAGATTATAAAATACCGTAT
CTTGATAAGTCTGCAACAGAATTAGCTAAAGATGGTATTAACTCGGGTATTAACAAAGTT
AAAAGTGGATTTGGAAAAGTAACTTCAGGATTTAAAACAGTTTTCGGATAAGAAAGGGGC
AGTCAAATGAAAATACAAGAGATTGTAGGAAATATAAAGAGAGCTTATCTGACACCATTA
ATAATTTTTGTGATTTTGTTTTCATTATTTTTTGATTTGATAATGTATTTTTATGGAAAC
CTTCAAGGGAAATTGCCAATATATTTAGATGTATTTCTAATATTTGCAGCAGTTGTATTT
ATTTTAATGTACTTCCAAGAGAAAAGTGGAGAAGTTAAGGTTGAAAAATCAAACGTTATT
CGTTATTTAACATTAAATGTTGTAGCTGGGTATTCAATGGTACTACTTGTTGCCTCTATT
TATGTTTTTGGGGTAGCAGGCTATGGTTTTGATGTATTTAATTACTGGTTAGGTATTATA
TTAATGCTATTTGTATCGTGGTTTGCTCTATTTTTGTTTTATAAAAATGAATTTGATAGT
GAAAATCCAAATAAAGCAGTTAATGTTATAGCAATTATTATAAAGTTATCTGCTTTTGGA
GGACTTTTCTATATCAGAACAGTCGTTCCTAATACTGCAGATGAAGAGAAATTTATAACT
CTAAGTATCTTAATTAATATAGCTGTTGATTTATTGCTGGTTAGATCATATTTTAACTAT
GCATTATATAAGAGTGTAAAAAAAGATATCGAAAACGGAGTGGATGATTAATGGAAGTAG
GAATGTTAATTATGCCGTTTTGTGTGAAGATTACATTTGAAATTGATAAAAATGATAATT
GGTTAAATGCATTAGATACAGTAAATGAATTTTTCATGGATAAAGATATATATCCAACTG
GTCCTATAATTTTCCAAAGAGAATTAGCAGGTTTGGGTGAATATAAATATACAGCATATA
TAGCTCTTAATGATGAACTTCAAGATATACCTGAATTGAACATCAAATATATTGATTGTT
TAGAGGTAGGACCTACGTTATCAACTAAGTGTTTTGAAGAAGAGGAATTTGAAAGAGCTT
ATAAAGAAATTGAATATGTAGCTAACGAAAATAATATTAAGATCCTAAATCAACCATATT
ATCATGTAATGGTAGATTATTTTGGTGGTACGGCTTTTGAAATTTATGCTCAAGTAGATT
TGGATGAGAGTGAAGTATATGGATAAAAATGGATACTCATATATTATGATGAAAAATGTA
GCTTACAAAACTTATTTTGATGTGACTATGGATGACTATGAAGATATATTAAAAGACTTT
ACAAATCTTGCAATTTCTAAAGGTAAAACAATTACAGGGCCATTAACCTTTGCAGTCACG
CAAATAGACTTGCAAAAAAGAATGAATATTGATTTATTTATTTCAGTTGAAAAATGTTTT
AAATCAAATGAAGAACTATCATATAGAACATATTTTTGTCTAGATAACATGTTACATGGT
CGTATCACTTCCAACAATTTTATAACAGATGAAATAGCGTTACTTGAGGATATGAACGAA
TTTGCTTCTGACAACAATTTAACCTTTACTTCGCCTTATTATCACACAATGAGAAAAAGT
TTTAGCGGTGAACAAGGTTGGATTGATGTAAAGGCCAAAGTGTATGAAAATGATTAATTA
ATAATCAGTAGAGGTAATATATGATAATTTTTATTTTATTAACAGTTTTTGCACTCTTTT
ATATAGCGATGATTGCTAGTTTATTTAAAAGTGAAGGTTTTTCAATAATAGGCTTAATAT
TGGATATAGTTATTTTGACAACGTTAATATTTTATTATTTTGTAGGTGCGAGTTTTGTTG
ATAATGATTTAAGTAACTTTTTAGCATTCATGAATTTTGGGTCATTTGTGTATATGTACT
ATGCAATTAAGAGCTTGTGGGTGAAGCCTAAGTTAGTAAATTATATAATTGCAAAAGAAA
TAGGCGAATCAAAAGATGTCATTGAAGAACAGGAATTAGATTTACAGACATCAAAGATAA
GAGGTATCTACTTTTTCATTATTGCAATTGCCTTGTTAATAATTACTAAATTAAGAATGC
AACCTGAGTTACAGGCAGATGCTATATCGATGAATCCAGTTTTTATTTTTATAGGAGTTA
TTATCATTTTAATTTGGCTAGTACTGGATATATATCGTAAGAAAAAATACGGTATATTCT
TATTCAAGACGATAGTGCCATTAGTTGTTACGACTTGGATTATTATAGCTACTATTGTAC
TTTCATAAGAAATTTTCAATAATTTTTTTGGTTATAATTGTTGATGGATATTAATTAATC
GATAGAAAAATCTTAATGATTTTTGAAAAATATGTAAAAAGTATATACTATTAATATCTT
TTTTACTATAATTATAAATAGTTAAATAAATTGAAAGACAAAATAATGAGTAGGAGTTAA
TGAGATGGAAAACCAAAAACAAGGCAATGGCTTAAAAATTGCAACATGGGTATTTATTGT
ATTAACAGTAGTTACACCGCTATTTGGTATTGGAAGTATTGTTTGTAGTATTAATTACAA
AAAATACGATGCAGAAAAAGGTTCGAAGTTATTGAAAATTGCAATTATCGTAACAATAAT
TGTTTTTGTTTTAAATTTATTAGCATATTTAGGTTTAAGATAAGTAAAACGAATTTGAAG
AAGCATTAAGCGACATTTGGGTGTTGTTTAATGCTTTTTATTTAACGGAAATAAGTGTAG
AGAATAAATTAATAGCTTAATCAAGAGATATTTCGAACATATAGGGGCGATAACATGACT
TTCGAAGAGAAGTTAAGTCAAATGTACAACGAGATTGCGAATGAGATCAGTGGGATGATA
CCGATAGAGTTGGAAAAAGTATATACAATGGCTTATATAGATGATGAAGGTGGAGAAGTG
TTCTACTATTACACTGAACCTGGAAGCAATGAATTATACTACTATACTAGTGTATTAAAT
AAATATGATATATCGGAATCAGAATTTATGGACTCAGCGTATGAGTTGTATAAACAATTT
CAAAATTTAAGAAATATATTTAAAGAAGAAGGATATGAACCATGGACATCATGCGAATTT
GATTTTACAAAAGAAGGTGAATTAAAAGTTTCATTTGATTATATAGATTGGATCAATACA
GAGTTTGATCAATTAGGACGTGAAAATTATTATATGTATAAAAAATTTGGGGTTATACCA
GAAATGGAATACGAAATGGAAGAAATTAAAGAAATCGAGCAATATGTTAAAGAGCAAGAT
GAAGCTGAACAATAGAGGCGATAACATGAATTTCGAAGAAAAATTAAGTGAAATGTACAA
TAAAATTGCAAATGAGATTAGTGGAATGATACCGGTTGAGTGGGAAAAGGTATATACAAT
TGCGTATGTAGATAATCAAGGTGGAGAGGTCATTTTTAATTATACTAAACCTGGAAGTGA
AGAATTGAATTATTATTCAGATATTCCTAAAGATTGCAATGTCTCAAATGATATTTTTAT
GGATTTATGGATGAAAGTTTATCGAATGTTTGATGAGTTAAGAGAAACTTTTAAAAAAGA
AGGACATGAACCATGGACATCATGTGAATTTGATTTTACAAGAGATGGTAAATTGAAAGT
ATCTTTTGATTATATAGATTGGTTAAATACAGAATTTGATCAATTGAGTCTTGAAAATTA
TTATATGTACAAAAAATTCGAGGTTATACCAGAAATGGAATATGAAATGGAAGAAATTAA
AGAAATCGAACAATATATTAAAGAGCAAGAAAAAGCTGAAATATAGGGGAGATAACATGA
CTTTCGAAGAAAAACTAAGTCAAATGTACAATGAAATTGCAAATGAAATCAGTGAAATGA
TACCAGTAGAGTGGGAAAAGGTATATACAATGGCTTATATAGATGATGGAGGAGGTGAAG
TATTCTTTAATTATACTAAAATAAACAGCGATGAATTGAATTATTACACCGATATACCTA
AGGAGTATAACATTTCTGTGCAAGTATTTGATGATTTATGGATGGATTTATATGATTTGT
TTGAGGAATTAAGAAATTTATTTAAAGAAGAAGGACTAGAACCATGGACATCATGCGAAT
TTGACTTTACAAGAGAAGGTAAATTAAAAGTTTCATTTGATTATATAGATTGGATAAATA
CAGAGTTTGATCAATTGGGCCGTGAAAATTATTATATGTACAAAAAGTTTGGTGTTTTAC
CAGAAATGGAATACGAAATGGAAGAAATTAAAGAAATCGAGCAATATCTTAAAGAGCAAG
AAGAAGCTGAACAATAGAGGCGATAACATGACTTTCGAAGAAAAACAAAGTGAAATGTAC
AATAAAATTGCAAATGAAATCAGTGGGATGATACCGGTAGAATGGGAAAAGGTATATACA
ATGGCTTATATAAATGAAAGAAATGGAGAAGTTTTCTACAATTATACTGAGCCAAGCAGT
GATGAATTATTTTACTATACGAGCGTGTTAAATAAATATAATATACCAAGATCAGAATTT
ATGGACTCAGTATATGAATTATATAAGCAATTTGACAAATTAAGAGAGTTGTTTATAGAA
GAAGGACTAGAACCATGGACATCATGTGAATTTGACTTTACAAGCGACGGTAAATTAAAC
GTATCTTTTGAATATATAGATTGGATGAATTCAGAATTTGGACAAATAGCAAAAGAAAAT
TATTATATGTACAAAAAATTTAGAATTTTACCAGAAACGGAATATGAAATTAATAAGGTT
AAAGAAATCGAGCAATATATTAAAGAGCAAGAAAAAACTAACCTTTAGGGGAGATAACAT
GACTTTCGAAGAAAAATTAAGTGAAATGTATAGCGAGATTGCGAATAAGATTAGTAGCAT
GATACCGGTTGAGTGGGAAAAAGTATATGCAATGGCATATATCGATGAAGAATGTGGAGA
AGTGTTTTACAATTATACTGAACCAAGAAGTGATGAATTATTTTACTATACAAGTGTGAT
AAAGAAGTATAATTTATTGAAATCAAGCTTTATGGATTCAGTATATGAGTTGCATGATCA
ATTTGAGGAACTAAGGGAAATATTTAAAGAAGAAGGTCTTGAACCATGGACATCATGCGA
ATTTGACTTTACAAGCGAGGGTAAATTAAACGTATCTTTTGATTATATTGATTGGACTAA
ATTAGAATTTGGACAAATAGCAAAAGAAAATTATTATATGCATAAAAAATTTGGAATTTT
ACCAGAAATGGAATATGAAATGGAGGAGGTTAAACAAATCGAACAGTATGTTAAAGAGCA
AGAAGAATAAACTATCTTAATGTGAGACTAAACAATAAAGCTTTGTTTAGTCTTTTTTAG
CGGTTAAGTAAAAAGCAATAGAGACCATAAAGTTGATGCTCATCAAATTCAGCACATTAT
TTTTTACTCAATGATGTGAAAGAATTTGAGTGGATTGATATTAATGGGATTTAATTATTA
GAGTTAGAAAAGGAGCGTTTGCTTTTGTTGTAATAAGGCCAATATTTTTCAGTTGTTGGT
TATTTATTCTGAATATGATTTTATCAAGATTATTATAATTGTATTACATATAGGTGTTGG
TAAATTTTTATTTACGAAATGGTAAAAAAGTATATACTATTAATATATTTTTTACTATAA
TTATAAATAGTTAAATAAATTGAAAGACAAAATAATGAGCAGGAGTTTTAGGGCGATTAT
TTACAAATAATATAATACTGAAAAAGACTCGAAATTATTTAGAATTCCAGTTATCGTAAC
AATAGTTGCAGTTATTTTAGTTCTATTAGTGTATTTAGGTTTAAAATGAGTAATATTAAT
TTGAAGAAGCATTAAGCGACGTAGAGGTGTTGTTTAGTGTTTTTTATTTAACGGAAATGA
AACCAATATCTATTTTGAAAATATAGGGGCGATAACATGACTTTTGAAGAAAAACTAAGT
GAAATATACGACAAGATTGCGAATGAGATTAGTGGGATGATACCAGTAGAATGGGAGCAA
GTATTTACAATAGCCTACGTAGATGATGAAGGTGGAGAGGTCGTTTTTAATTATACTAAA
CCAAACAGCGATGACTTGAATTATTACACATATATCCCTAGAGAGTATAATGTCTCTGAA
AAAGTATTTTATGATTTGTGGACGGATTTATATAGATTGTTTAAGAAGTTAAGAAACGCA
TTTAAAGAAGAAGATTTAGAACCATGGACATCATGCGAATTTGATTTTACAAGAGATGGT
AAATTGAATGTATCTTTTGATTATATTGATTGGATGAATTCAGAATTTGGACCAATGGGA
AGAGAAGATTATTACATGTATAAAAAGTTTGGAATTTGGCCTAAAAAAGAATATGCAATA
AATAGGGTTAAAAAAATAGAAGATTATATTAAAGAACAAGAAGAAAGTGAACTATAGGGG
AGATAATATGACTTTCGAAGAAAAACTAAGTCAAATGTATAACGAGATTGCGAATGAGAT
TAGCAGCATGATACCGGTTGAGTGGGAAAAGGTATATACAATTGCTTATGTAGATAATCA
AGGTGGAGAGGTCATTTTTAATTATACTGAACCTGGAAGTGAAGAATTGAATTATTATTC
AGATATTCCTAAAGATTGCAATGTCTCAAATGATATTTTTATGGATTTATGGATGAAAGT
TTATCGGATGTTTGATGAGTTAAGAGAAACTTTTAAAAAAGAAAGGCTTGAGCCATGGAC
ATCATGTGAATTTGATTTTACAAGAGAAGGTAATTTGAATGTATCTTTTGATTACATAGA
TTGGTTAAATACAGAATTTGATCAATTGAGTCTTGAAAATTATTATATGTACAAAAAATT
TGGGGTTATACCAGAAATGGATTATGAAATGGAAGAAATTAAAGAAATCGAGCAATATGT
TAAAAGCCAAGAAAGTTAATTATAGGAATGAGGTTAAGCAATAAGATTTGTTTAATCTTA
GTTTGCTGCAATTTAAAATTGTTGATATTTCTAGGAAGAATCATTCGAAATTGGAAGATC
AAAGTGAGAATGAACTCATAAGTGGTTCAATAACAAATTGTATAAAAATATTGATCCTAA
TGTTGATAGACTCATCGATAAAATTACCGAGATGCAAAATGAAGTTAATTCATTAGGTAG
TACCTTATCTGTACTAGAAAATGCAATAAACAGGCTGGGACATAAATAAATGTTCTATGC
TCTACGAAGTTATATTGGCAGTAGTTGACTGAACAAAAATGCGCTTGAAACAAGCTTTTT
TCAATTCTAGTCAACCTTGCCGGGGTGGGACGACGAAATAAATTTTACGAAAATATCATT
TCTGTCCCACTCCCAAATTAACCAATTAAAGGAGCAGTAATGGAAAAAATAAAGAAAATA
AACAAAATATTTTTATCATTTGAAGTTATTCCATTTGCAATGATGATTTTGCTAGCATTT
CCACCAATTATTGCAAGTCTAATTAATAATCGTTTGCAGTATGGTAGAGATCTCTACGAT
AGAGTAAGCTTTTACTGTAATATTTCAATTATGGTTGCATATGCAATTACCATATTGTTA
GAAATTATTTTTTACTTTATTTTATTGAAAAGCTATCAATATGATCAAAGTAATATTGAA
TTAGCTAATAGAGTGAAAGTTACAAAAGTACTGTCGATTTTGTATATGATTCCAGGATTA
TATGCGATTCCATTCTATTTTAGATTTTTACATGTTCGCTCATTTAGAGAAAATAAAAAA
TCCGGACAGCCGGCCTATCACTTTTGGGAATTTTTTATAAAACCTAATCGCAAACCGATA
GAGTTGAAAGACTTTTTTATTAAAAATAGATAATTAAGGAGTAACCAATGAAAAGATTAA
TTATAGGAGTGTTAATTATAATGATGAGTATAATCAATTATGGTTGTGGCAATAATCAAA
ATGAAAATAAATATCAAAGTCAAATTAATAAAGTAATGAAAATTCAACAAGAAACTCATA
AAGAGATGGTTAAAAAGAGTAATGAAGTTAATCCTGAATTTAATAAGGATAAAGTAAATA
CTTATGTATTTAATGATGGCAAATTAATTATCATAAGCTATAAGTTATTTAAAGATAAAG
ATCAAATGTTTTACGCGACTTACGAGTTTAAAAACGACAAAATTTATTATAAGAGAGATA
TTGATCCTAAAACATACGTGAAAGAACACCAATCAGATTATAAAGATATTAAAGTAAAAT
AATTTAAAGGAGTAGGAAAATGGAAAAATTAATCAAAGTGACGTCTTTAATTGGAATTAT
TATTCAAAGTTTTTTAACATTGTTATTTTTATTATTTTTAATTTTATCAGCAACAGGCAT
TATACAGCCAGAATTGACCACAACTGTTAATGGTGAACAAACTATACAAAGCCCAGAAAC
TGCTCAAGCAACATTCGTGACAATATTTGCAATATTATTTGTTGTTTCTTTAGCTTCAGA
TTTATTAGGCATTATAGCTATGAAAAAGTTGTTTGTGAATAATAGAGCGAGTGGCATTTT
GTATATTATTGGTGCAGTGATCAGTGTCAATTTATTAACATTTATTGCTTGGTTAATAAG
TGGGATTTCTGTTTTAAGATATAACAAAATAGGAAAAGAAGTGTCATAGCATGAAATATA
CTTGGTGGATACTTTTAACAATTGCAGGGATTTTAAGTTTAACAAGTGTTTATGGATTTA
TTTTATGTTTAGGTAGCTTTGGAATGTTGGCACTGAATGTCATGTGGCTATTTGTTTATA
CACCGCATAAAAATTCTAAAACACTTGAATCTATATCAAAACCAACGATAATTTTATCAA
TCATTGGGACATATGCAGTATTTATATTTATGCCTATCTTATTTTACTTCGTAATGAAAG
CTAGGTTTATGGAAATTGGAATAAAACTTTACGGTGAATCTTTTAATATATTTGGAATAC
CATTATTCATAATTGCTATCATTTTATTTACAATCGGTACAGTATTCGTTTATAAAATAC
AGCAATCAAGATTAAAGCAATAGAATATATTAATTTAAAATGGGACGGGTTTAAAAGAAA
TTCGTCCTATTGATTTATACATAATAGATGTAGCTGAATCTAAAAGACTTCAAATACTTT
GAAAATAAAAAGATAATGACAATGAATGTAAAATGTGATTTTTACAATATTAAAATATAC
ACCATTAAAATATAAAAATTCTAACTGAAAATGTAATGGTTTAGAAATCGAATCTAAATT
TTAATAATGATTAATGAAAGGTAGATAAACATGAGTAACTCAAACGAGTTTGATAAATTT
GCCCCTTCATTTATTTGCGTTGAAAATCACGAGTCTGTTTCCATTTCCGAAAAATGGAAA
CGAGTATTGTAAGTAAAAACTCTCATGGATACAAGGCGATTATATAGTTTCAAGATGATG
AGCTAATTTAGGATGAAAATTTAAATAGATGGATATATTTAGATTTTACTGAATTGTAAA
AATAGAATTTCAAGTTATTTGAATGTATTTATAAATATATCGTTATTATTAAAGTAGAGA
TTAGGGGAGATAACATGACTTTCGAAGAGAAAATAAGCAAATTATATAATGAGATTGCGA
ATGAGATTAGCAGTATGATACCGGTAGAGTGGGAAAAAGTATATACAATGGCTTATATAG
ATGATGGAGGAGGTGAAGTATTCTTTAATTATACTAAACCAGGAAGTGAAGATTTGAATT
ATTATACCGATATACCTAAGGAGTATAATGTTTCTGTGCAAGTATTTGATGATTTATGGA
TGGATTTATATGATTTGTTTAAGAATTTAAGGAATTTATTTAAAGAAGAAGGACTTGAAC
CATGGACATCATGTGAATTTGACTTTACAAGAGACGGCAAATTGAATGTTTCATTTGATT
ATATTGATTGGGCGAATTCAGAGTTTGGACAAATGGGAAGAGAACATTATTACATGTATA
AAAAATTTGGAATTTGGCCTGAAAAAGAATATGCCATAAATTGGGTAAAAAAAATAAAAG
ATTATGTTAAAGAGCAAGATGAAGCTGAACAATAGGGGAGATAACATGACTTTCGAAGAA
AAATTAAGTGAAATGTACAACAAGATTGCGAATGAGATTAGTGGAATGATACCAGTAGAG
TGGGAAAAAGTATATACAATTGCTTATGTAGATGATCAAGGTGGAGAGGTCGTTTTTAAT
TATACTAAACCAGGTAGCGAGGACTTGAATTATTACACATATATCCCTAGAGAGTATAAT
GTCTCTGAAAAAGTATTTTATGATTTGTGGACGGATTTATATAGATTGTTTAAGAAGTTA
AGAAACGCATTTAAAGAAGAAGATTTAGAACCATGGACATCATGTGAATTTGACTTTACA
AGAGAGGGGAATTTGAAAGTATCTTTTGATTATATTGATTGGATTAAATTAGGTTTTGGA
CCATCAGGAAAGGAAAACTATTATATGTACAAAAAGTTTGGTGTTTTACCAGAAACGGAA
TATGAAATTAATAAAGTTAAAGAAGTAGAGAAGTATGTTAAAGAGCAAGAGTAGCATATA
TGTTATAGAAGGCTGTGCAAAACCAACCTCGTTTTACATTTGACTCAAAGAAGAAGGTAA
ACGATAAGATTATTTGCAACTTAAAAAGTCTATTAGCTTCTCGGTATCCATACATCATAT
GTATAAATGAGTTTAACTAATTAATAAATCACGATATAAATTTAAAATTGCCATTAATTG
AAAAGGTTATTGTAGTGTATTTTATAAAGTTGATGCACATCGACTTATTTTTTAAAACTT
ATATCAAAAAAATATGAGAAAAGTATATACTATTAAAATGTTTTTTACTATAATTATAAA
TAGTTAAATATTTGGAGATTAAATAAATATATAGGAGGCAATTTTTAGAGATACATAGCA
ATGTAAAGGTATCAAATAGTTATTGCATAATTTATTATGATGACATAATTTTCAGTAGAT
AGTTGTAAATTAACACTGAAATAGATGTTTATATTAAGAAGACTTTAATATCATAATTAA
TCAAAATCTTGCGTCAAACATTTAAACGAATTTTAAGTTGATAACAATTGGTTAAACATT
GTTCAAACATCACAATGATAAAGCATATTATCAGTATTGTAGTGTGTGGAAAATGACAGC
CATCTAAGGAGAAAAATGATGAAAAGAATATTGGTAGTATTTTTAATGTTAGCAATTGTA
TTAGCAGGTTGTTCTAATAAAGGTGAAAAGTATCAAAAAGATATTGATAAAGTGTACAAA
GAACAGAATCAAATGAATAAAATTGCCTCGAAAGTACAAAACACTATTAAAACAGACATT
AAACAAGAAGACAGTAATACACATGTTTATAAAGATGGTAAAGTCATTGTTATTGGTATT
CAATTATATAAAGATCGTGAAAAAATGTATTATTTCGCATATGAAATAAAAGATGGTAAG
GCAGAGATTAATAGAGAAATAGACCCAATTAAGTATATGAAAGACCATAAAGCAGATTAT
AAAGATGAAAATGTAGAAGTGGAAAAAGATTAACGTAGGCTTTCTTTAAAACTTTTAACC
AGTTTCAAAAAGTAAATGAGCTTTAGCGACAATAATTTTTAAAATAAACACGATATAAAT
TTAAACATTTATATATAAGAACACAAACGCAAGTTTGTAAATAATAATAATAATAAAGGA
GTAAGACAATGGAAAAATCGATCAAAATAATGACAATAATAGGAATTGTTGTTCAGGGTT
TAGCAACGGTATTTAGTTTACTATTGATGGTTTTAGCAGCATCAGGTGTAATGACTACAG
ATGTGTCAACAACAGTTAATGGTGAGGTTGACCCAGTTGATGCAGAAACAGCAGCAGCAA
TTTTCACTGTATTATTCTTATCCCTATTCATATTTGGAATCATTTCAATTATTTTAGGTG
CAATCGGTATGTTTAAAGCATCTAAAAACAAAAAAATGAGTGGTATATTGTTGATTATTG
GAGCTGTAATAAGTGGTAACATAATTACATTTGCTTTATGGTTAATCAGTGGTATTAAAC
TACTTACTAATAACAAGCCTAAAGATGAAATTAGCGACTTATCATAAACATCGTATATTG
AAATTTCAAGATTTCTTAACCAATTAAATAAAGTGCTCTCTTAGAAGTAGATTTTCAGTC
AATAACTGCTTTTAAGAGAGCATTTTGTATTTGATAATGCTCATAGCATCGGACAAAAAC
CATTGACGAACTTTAAAAAAATACGTTAGACAATGCACTTCTAAATATTAAAGGCATCGA
CTAACGCATTGTTCAAATATAGTTAATTATTTTTATAAAATTGATGATGATCATTCAAGT
AAGCATAGAATAAACCTATAATGAGTCCGCCTCCAATATAGTTACCGATAAAAGCCGCAG
CGATATTCGAAATAGCTGGTATGAAGTGCAATGTATCAACTTGATAAATTAAACCACCCA
TAAATAAGCAACTGTTGTAAACTACGTGTTCATAACCCATAAAGGCGAATATGGTAACAC
CGAACATCATGACAAACATTTTTGCGAGTACATCGTCAATTTGCATGGCAATAACTAATG
AAATATTGATAAAGAAATTGGCGAAGATCGCTTTCATTAATATACTTACAAAACCAGTAG
ACAACGTTTTATGCTCAATAACTGCTGATAACTGATTTAACATATCTGGCGTCATTACAT
TTGAAAAACGCATGAAACTAAATAAAATAGCAGCACCTAAAATATTTCCTGCAAAGCACA
ATAAAAATATTTTCAATACTCTAGTCGGTTTAATTACTTTATAATACAGGCCTACAGTAA
AGTACATGAAGTTACTGGTTAGTAATTCGGAGTTTGTAAATAAAATGAGTACTAACGCAA
AGCTGAATGTAATGGCACTGGCCATATTCACAATGCCTGGCGGTAAATCTGGTTCGTGTG
TTGCTTTAACTGATAATACGAAGACCGTAATAATCCCGATAATAAATCCTGCCATCATCG
CCCGTAATAAATAACGTTTTAAATAAACGCTTTGTAATATATCTTTTGTTCTTATTGTTT
CGACTACGTTATTTACCCAGTCATCCCCATAAAAAATCTTATCCCATTTAATATGTTTCT
CCTTCACAATGACATCCTCACTTTTCATTTGTTAATCAGAGTATACTATGAATCGCCTTA
TTTGTGAATAATTTCACAAAATTAATTTTAAAAACTAATATTTTTGAATAACTGATAGGA
TTTTTTGGCAAATCAATTATTTTAAAATAATCAATAGACAGACAGTATCGCTGAAAATCC
ATGAATTTCATATAAAAAAGCCTAGTAACGAGGGGGCAATCATTACTAGGCAGTGAGCAT
TTATTAAGTTGTCGCTTGTTTCGGGCGGCGTATCAATACATCGATTATGAAACCGATAAT
AGCAAAGAGCATGAATGGTACAAGCCAAGCTAAATCGATATCTGCTAAAGGTAACATCAT
AAACCATTTCAAAATAACACCGTGTAATAAGTCGAAACTGTTTAGTATTTGTAAAATTGA
AATAATCAATGTAATAACAGTTGCGAGTCGATAGGCCCAACTGAATCTGAATGTGCTAAA
CATGTTAGCAAATGATATGAGTACAAGTGCAATCGACACTGGATATATTAAAGTCAATAA
TGGGACAGCAATTTTTAAAATCATTTCTAAACCAAGTGTTGTAAATAAGAACCCTATGAT
AGAGAAAATAAGTGCAAATATTTTATAAGAAAACTTAGGCACGTGTTTCTTAGTAAATGT
TGCACAAGCGTTGACGAGTCCTATACATGTTGTTAGGCATGCAAGAATAACCGTCATTCC
AAATACGAGGTTACCGAACGAACCAAATACGCGTAATGAGTTGTATGTCAATATATCAGT
ACCATCTTTAAAGTTTCCTGGAGCTGTTGACGCACCTACATATGCCAACGCAAAGTAAAT
CATACCAAGTAATATGGCTGCAATAAGACCTGAAAAGCAGACATATTTTAAAATTTTCAT
GCGATCTGTGAGGCCTTTAAACTTATAGCCATTGACAATGACTACGGAAAAAGCTAACGC
AGCAACAAGATCCATTGTAAAATAGCCTTCCAAACTTCCTGAAATGAAAGGATGTGTTAT
ATATTTATCCTTAGGTGCACTTAGTACAGATTCAGGGTTGAAAATGACAGCAATACTTAA
TAGAGCGACCATTAATAGTAATAACGGTGTTAATAATTTACCTAAATTATCAACGATTTT
CGATGGATTTAAACTAATCCAGTAAACGATGGCAAAAAAGATTGCTGCGAATATAATTAA
AGTCCATTGGTTATGCACAGGTAAAATGTGTCTTGTACCAATTTCGTACGCGACATTTGC
AGCACGTGGAATACCGTAAAATGCTCCGATAGACATGTAAATCACGACAGCAAAAATAAA
CCCGAACCATGGATGTATACGATTGCCTACACTTTCAACACCTTCATCATAAAATGCAAC
AACAATAACAGTAATAAAGGGGAGTAATATGCCTGTAATGGCAAAGCCTAGCATACCAAT
CCACATATTTTGACCCGCTGTATGGCCAAGCATGGGCGGGAATATTAAATTTCCGGCTCC
AAAAAAGAGTGAAAATAACATGAGGCCCGAAATAATAACTTGTTTTTTCAATGTAATTTC
CTTCCTAAAACTAGATATTCATAATAATTTAAAAAATCTGAAAAATAAAAACGTTCTTAC
TTTATCTTTAGATGACAATACTATGATTCTATTATTTTATAAAAAAGATTGCAATAATAA
CGTCTTGCTATTATTGGATAATGACAATTAAAGTGTCGTTTTTATGAATTAAAATAGGTG
AAAGTAAGTTGGAAATACGTTGGAGCGTTGTGATTTTTATGAGAAATTGTATGAGTGAGG
ACAGCAATTTATAAAAGGTAAACTATGGATGAGTTTATGGTTGTTCCAATAGGTAAATAA
GAGATAGCACACTGTACACATAATGATACGTGGATGAGTGAATATGTCTGATAGGAAGGC
CAGGTCACTCAAATGAATTAAAGTTTATTACGTGATAAATCACAAATCTCTCTCATGTGA
TAGGTCTCCCATTAAATCATGCTTATATGAAATGTTCACATATTTGTTAGCTTTTCAAGA
AATAATATTAAATATCTTTTCATAGTATAGCAATATTAAATAAATGCATTTATAATTTTA
ACTGTATTTTAAATATTAATCATGAGGTGATAAGATGAATAAAATTTCAAAGTATATTGC
AATAGCATCATTATCGGTAGCGGTTACAGTTTCAGCACCACAAACGACAAATTCTACAGC
GTTTGCCAAAAGTTCTGCTGAAGTTCAACAAACGCAACAAGCTTCTATACCAGCATCGCA
AAAGGCGAATCTTGGTAATCAAAATATTATGGCAGTGGCTTGGTATCAAAATTCAGCTGA
AGCAAAAGCATTATATTTACAAGGTTATAACAGTGCAAAGACACAGTTAGATAAAGAGAT
TAAAAAGAATAAAGGTAAACATAAGTTAGCTATTGCTTTGGATTTAGATGAAACAGTTTT
AGATAATTCTCCATATCAAGGCTATGCATCAATACATAATAAACCTTTCCCAGAAGGTTG
GCATGAATGGGTACAAGCTGCTAAAGCTAAACCTGTCTATGGCGCAAAAGAATTCTTGAA
ATATGCTGACAAAAAAGGTGTCGATATCTACTATATTTCTGATAGAGATAAAGAAAAAGA
TTTAAAGGCAACACAAAAAAACTTAAAACAACAAGGTATCCCTCAAGCTAAGAAGAGTCA
TATTTTACTAAAAGGTAAAGATGATAAGAGTAAAGAATCACGCAGACAAATGGTTCAAAA
GGATCATAAACTTGTCATGCTATTTGGAGATAATTTATTAGACTTTACAGATCCAAAAGA
AGCTACAGCTGAATCTCGTGAAGCATTAATTGAAAAACATAAAGACGATTTCGGTAAGAA
ATATATCATTTTCCCTAACCCAATGTATGGTAGTTGGGAAGCTACAATTTACAACAATAA
CTATAAAGCAAGTGACAAAGCAAAAGATAAATTACGTAAAAATGCTATTAAGCAATTCGA
TCCTAAAACAGGCGAAGTTAAATAATATATGAATTGGACGTCTACATGTACTTAAAGGTA
TATGTAGGCGTTTTTAAATTGATCCTTAAATTTTAAATGTACCGTACAAAAATAATAGAC
AATTAATTGCATTTTCCATAAATTTGCTTTTAATATAAAAAGTTCGGGTATAATGAAGGA
TAAGTGTATGTATAACATTACAGAGCGCAACACGACGTACGTGCATCTAAGAATATAAAC
AATGTTTAAATCATAGTAGTAGGGAGAGAAATGCATGTTTTTAGCTTGGAATGAAATACG
GCGCAACAAATTGAAGTTTGGACTAATTATTGGTGTGTTAACGATGATTAGTTACTTGCT
ATTTTTATTATCTGGATTGGCGAATGGTCTTATCAATATGAATAAAGAAGGCATTGATAA
GTGGCAAGCAGATGCCATTGTTCTAAATAAAGATGCCAATCAAACTGTGCAACAATCTGT
TTTTAACAAGAAAGATATTGAAAATAAATACAAGAAGCAAGCTACTTTGAAGCAAACAGG
GGAAATTGTGTCTAATGGCCATCAAAAAGACAATGTTTTAGTGTTCGGTGTTGAAAAGTC
ATCATTTTTAGTTCCGAGTTTAATAGAAGGGCATAAAGCGACTAAAGATAATGAAGTGTT
AGCTGATGAAACACTTAAAAATAAAGGATTTAAAATTGGCGACACATTATCACTATCTCA
ATCAGATGAAAAATTGCATATCGTAGGTTTTACAGAAAGTGCAAAATATAATGCGTCACC
AGTCATTTTCACGAATGACGCTACCATTGCCAAGATCAATCCTAGATTGACTGGAGATAA
AATTAATGCAGTTGTTGTACGTGATTCAAATTGGAAAGACAAAAAATTAAACCAAGAGCT
TGAAGCGGTAAGTATTAATGACTTTATTGAAAATTTACCAGGTTATAAACCGCAGAACTT
AACATTAAACTTTATGATTTCATTCTTATTTGTCATTTCAGCTACAGTTATAGGCATTTT
CTTATATGTCATGACATTACAAAAAACAAGTTTATTTGGCATATTAAAGGCTCAAGGATT
TACGAATGGCTATTTAGCGAACGTAGTTATTTCGCAGACGCTCATATTAGCATTATTTGG
TACGGCATTTGGCTTACTGTTAACAGGCGTTACAGGTGCATTTTTACCTGATGCAGTACC
TGTCAAATTCGATGTACTAACATTGCTCGTATTTGCAATTGTGTTAATGATTGTCTCTGT
ATTAGGAAGTTTATTCTCCATTTTAACAATTAGAAAAATAGATCCGTTAAAGGCGATTGG
GTAGGAGGTGTAGCAAATGTTGAAATTTGAAAATGTAACAAAGTCATTTAAAGATGGGAA
TCGTAACATTGAAGCGGTTAAAGATACAAATTTTGAGATAAATAAAGGTGATATTATAGC
ATTGGTTGGACCTTCTGGCTCTGGTAAAAGTACATTTCTAACTATGGCAGGTGCTTTACA
AACGCCGACATCTGGGCACATTTTAATCAATAACCAAGATATTACGACAATGAAGCAAAA
AGCATTGGCAAAAGTTAGAATGTCTGAAATAGGTTTTATTTTACAAGCTACAAACCTTGT
ACCATTTTTAACGGTAAAGCAACAATTTACATTATTGAAAAAGAAAAATAAGAATGTTAT
GTCTAATGAAGACTATCAGCAACTTATGTCACAATTAGGTCTAACTTCATTGCTTAATAA
GTTACCTTCAGAAATTTCAGGTGGTCAGAAACAACGTGTGGCGATAGCCAAAGCGTTATA
TACGAATCCGTCGATTATTTTAGCGGATGAACCTACCGCGGCGTTAGATACTGAAAATGC
GATTGAAGTCATTAAAATTCTACGTGATCAAGCCAAAAAAAGAAAGAAAGCATGTATTAT
TGTTACACATGATGAACGACTTAAAGCATATTGTGATCGTTCATATCATATGAAAGATGG
CGTCCTTAATCTTGAAAATGAAACAGTAGAATAGTTTTATTAAGCCGGTACATCATGTGC
CGGTATTTTTATGTTTATGTATTATTTGAATAAACTTTCACATTCAATTAATAATAATTA
TTATCGAAAATTAGAAATATTCCGTGAAATATAATATTTTTTGTAGTAAAATGGCCTCTA
AGTATTCAATATTTAAATATGGGGATTGAATATAAAATTATCGTAATGGGGGTCAATGGT
TATGGATTTATTGATAGGTACTTTATTTTTATTTTTGGTCTTAGTGATTTTTACATTATT
TACATATAAAGCGCCTAATGGTATGCGCGCCATGGGAGCATTAGCTAATGCAGCAATCGC
AACATTTTTAGTGGAAGCATTTAATAAATATGTTGGTGGCGAAGTATTCGGTATTAAATT
TTTAGAAGAGCTAGGAGACGCTGCGGGAGGTCTAGGTGGTGTCGCTGCCGCTGGATTAAC
AGCATTAGCTATCGGTGTGTCACCAGTATATGCATTAGTTATAGCAGCCGCGTGCGGTGG
TATGGATTTATTACCAGGTTTCTTTGCGGGTTATATGATTGGATATGTGATGAAATATAC
AGAGAAATATGTGCCGGATGGTGTCGACTTAATTGGATCGATTGTCATCTTAGCGCCATT
AGCTCGTCTTATTGCAGTATTATTAACGCCAGTAGTGAATAGTACATTGATTCGAATTGG
TGATATTATCCAAAGTAGTACGAATACGAATCCAATTATCATGGGTATCATTTTAGGTGG
TATTATTACGGTTGTCGGCACAGCGCCATTGAGTTCAATGGCATTGACAGCATTATTAGG
TTTAACGGGTGTACCTATGGCTATTGGTGCCATGGCAGCATTTAGTTCGGCATTTATGAA
TGGGACGCTATTCCATCGCTTAAAATTAGGTGATCGTAAGTCTACGATTGCAGTAAGTAT
TGAACCTTTATCACAAGCAGATATTGTATCAGCCAATCCAATTCCAATCTATATTACAAA
TTTCTTTGGTGGTGCGATTGCTGGTTTAATTATTGCTATGTCAGGTTTAATTAATGATGC
GACAGGTACAGCTACACCGATTGCAGGATTTTTAGTTATGTTTGGATTTAATCATCCGAC
GACAATTGTGATTTATGGTGTAGTAATGGCGATTGTAGGTGCGCTTGCAGGTTATCTTGG
TTCAATTGTATTTAAAAAATATCCAATTGTTACTAAGCAAGACATGATTAATCGAGGTGC
AGTAGACGCATAGCATCATCATATTGAATAGTAAAAACAAATAAAACATAGTAACGTGAT
TCAGTCGATGAAAAAATCGATAATGAGTCACGTTTTTTTATAGAAAAATATAAGACATAA
AAATGTCATAATTTATAGTCGACAAATATCATACTGTATAAACATTTATCATTTTCTCGG
GTGCCTTTTACGCGATGGAATGAACTTACTTTTTACGAAATTATGCGTATTTTATAAACA
AATATCATTGATATAACGGTAAATGTAAGCGTTTACAAAAGAAATAACTGCATGCTACGA
TATTTTTGTAAATTCACTGATTCAAGTATTTTAAGTCAATATGAGGAGGGATGTTATGAG
CGATTCTGAGAAAGAAATTTTAAAAAGAATTAAAGATAATCCGTTTATTTCACAACGTGA
ACTTGCTGAGGCAATTGGATTATCTAGACCCAGCGTAGCAAACATTATTTCAGGATTAAT
ACAAAAGGAATATGTTATGGGAAAGGCATATGTTTTAAATGAAGATTATCCTATTGTTTG
TATTGGCGCAGCGAATGTAGATCGTAAGTTTTATGTGCATAAAGATTTAGTTGCAGAAAC
ATCAAATCCTGTAACGTCAACACGTTCTATTGGTGGCGTAGCAAGAAATATTGCTGAGAA
CTTAGGTAGGCTTGGCGAAACGGTCGCTTTTTTATCTGCTAGTGGACAAGATAGTGAATG
GGAAATGATTAAACGATTGTCCACACCATTTATGAATTTGGATCATGTTCAACAATTTGA
AAATGCGAGTACAGGTTCATATACAGCTTTAATTAGTAAAGAAGGCGACATGACATATGG
CTTAGCAGATATGGAAGTGTTTGACTACATTACGCCTGAATTTTTAATTAAGCGTTCACA
CTTATTGAAAAAGGCTAAGTGCATTATTGTCGATTTGAATTTAGGCAAAGAGGCATTAAA
CTTCTTATGTGCCTATACCACGAAACATCAAATCAAATTAGTTATCACCACGGTTTCTTC
CCCAAAAATGAAAAATATGCCTGATTCATTACATGCTATTGATTGGATTATCACGAATAA
AGATGAAACAGAAACATACTTAAATTTAAAAATAGAATCTACTGATGATTTAAAAATAGC
TGCTAAACGCTGGAATGATTTAGGTGTTAAAAATGTTATTGTGACAAATGGCGTGAAAGA
ACTCATTTATCGAAGTGGTGAGGAAGAAATCATCAAGTCAGTTATGCCATCAAATAGTGT
GAAAGATGTTACAGGTGCAGGTGATTCATTCTGTGCTGCAGTAGTGTATAGCTGGTTAAA
TGGGATGTCTACTGAAGATATATTAATTGCTGGTATGGTTAACGCAAAGAAAACGATAGA
AACGAAATATACAGTTAGGCAAAACCTAGATCAACAGCAACTTTATCACGATATGGAGGA
TTATAAAAATGGCAAATTTACAAAAGTATATTGAGTATTCTCGAGAAGTTCAGCAAGCAC
GGGAGAACAATCAACCGATTGTAGCATTAGAATCAACAATTATTTCGCATGGTATGCCGT
ACCCACAAAATGTTGAAATGGCAACAACAGTAGAGCAAATTATCAGGAATAATGGTGCCA
TTCCAGCAACCATAGCCATTATAGATGGCAAAATTAAAATTGGTTTAGAAAGCGAAGATT
TAGAAATACTGGCAACTAGTAAAGACGTTGCTAAAGTATCTAGAAGGGATTTAGCAGAAG
TTGTTGCGATGAAGTATGTTGGTGCTACTACTGTAGCGACGACGATGATATGTGCTGCAA
TGGCTGGTATTCAATTTTTTGTTACAGGAGGTATTGGGGGCGTCCATAAAGGTGCAGAAC
ATACGATGGACATTTCAGCAGACTTAGAAGAACTGTCTAAAACAAATGTCACTGTTATCT
GTGCAGGTGCCAAATCAATTTTAGACTTACCTAAGACGATGGAGTATTTAGAAACAAAAG
GCGTTCCAGTTATTGGATATCAAACGAATGAATTGCCAGCATTCTTCACTCGCGAAAGCG
GTGTTAAGTTAACAAGTTCGGTTGAAACGCCAGAACGACTTGCTGACATTCATTTAACAA
AACAGCAGTTAAATCTTGAAGGTGGCATTGTTGTTGCTAATCCAATTCCATATGAGCATG
CCTTATCAAAAGCATATATTGAGGCAATCATAAATGAAGCTGTTGTTGAAGCGGAAAATC
AAGGTATTAAAGGTAAGGACGCCACACCGTTCTTGTTAGGGAAAATTGTAGAAAAAACGA
ATGGTAAAAGTTTAGCAGCAAATATAAAACTTGTTGAAAACAATGCGGTGTTGGGTGCTA
AAATTGCTGTCGCTGTTAATAAATTATTGTAGGTGATGATACATGAATATTTTATTCGCT
ATCACAGGGATAGCATTTGCACTATTTGTTGCGTTTTTATTCAGTTTTGATCGTAAAAAC
ATAGACTTCAAAAAGACGTTAATAATGATATTTATTCAAGTGTTGATTGTGTTATTTATG
ATGAACACAACGATTGGTTTAACAATCTTAACTGCATTAGGCTCATTTTTTGAAGGGTTA
ATAAATGTTAGTAAAGCAGGTATAAACTTTGTTTTTGGAGATATACAAAATAAAAATGGC
TTTACGTTCTTTTTAAATGTGTTGCTGCCATTAGTGTTCATTTCTGTATTAATAGGCATT
TTTAATTATATTAAGGTATTACCATTTATTATCAAATATGTAGGTATCGCTATTAATAAA
ATAACTAGAATGGGGCGCTTAGAAAGTTACTTTGCTATTTCAACAGCAATGTTTGGGCAA
CCAGAAGTATATTTAACAATAAAAGATATTATTCCAAGATTATCTAGAGCTAAATTATAT
ACAATTGCGACGTCTGGTATGAGTGCTGTTAGTATGGCAATGTTGGGTTCATATATGCAG
ATGATTGAGCCCAAGTTCGTAGTTACAGCTGTAATGTTAAATATTTTTAGTGCGCTTATC
ATCGCTAGTGTAATCAATCCCTATAAATCTGATGATAGTGATGTTGAGATTGATAATTTA
ACTAAATCAACGGAAACGAAATCAGTGAATGGAAAAACAGGGAAACCTAAGAAAGTTGCC
TTCTTCCAAATGATAGGTGACAGTGCGATGGATGGATTTAAAATCGCTGTTGTAGTAGCC
GTAATGTTGTTAGCATTTATTTCATTAATGGAAGCAATTAATATCATGTTTGGTAGTGTT
GGTTTGAACTTTAAACAGCTTATTGGCTATGTGTTTGCACCAATCGCATTCTTAATGGGG
ATTCCATGGAGCGAAGCTGTTCCAGCTGGCTCTTTAATGGCGACCAAATTAATTACAAAT
GAGTTTGTAGCAATGCTTGATTTTAAAAATGTCCTGGGTGATGTATCAGCTCGTACACAA
GGTATCATTTCAGTTTACTTAGTAAGCTTCGCTAATTTTGGTACGGTTGGTATCATCGTA
GGTTCAATTAAAGGCATTAGTGATAAACAAGGAGAAAAAGTTGCATCCTTTGCAATGAGG
TTGCTACTTGGTTCAACTCTAGCTTCAATCATTTCAGGATCAATTATTGGCTTAGTATTG
TAAATTAATCGAAGTATCTAAATTAAATTCATGGCAAAGCTAAACCCCGTCACCAAGTTG
GCGCAACAGCGCATCATAACTTAGTGACGGGGTTTTATCATAACAATCTACTTTTTCGTA
GCCGTTTTTGAAATGTATGTTGATGGTTTATCTTTTTCAAAAATTGTTAATCCCGTTATA
TCTTTTTTATGTTTTGAAGGGACAATGAAGCTAAGTATATAAGCAAAGACAAAAGCAACT
GTAAATGAAATGGTAGATACATAGAAAGGTGAGTTACCTTTGCCAACACCATTATAGACG
TAAGCAAAGATGATACCCAATATTAATCCACAAATAACACCGAATGTATTCGTACGTTTA
GTGAAAATACCAACTGCAAATACACCAGCCAATGGAACGCCGAATAATCCAGTCACAAAC
AAGAATAAATCCCATAAGTCATTTGAATTAGAAGCAATTAAGTATAGTGACATTCCAAAA
CCGAAAATACCTGCAATGATGATGACCAAACGAGCAAAGTTAACTTCGTGTCGCTCGCTA
CCTTTTCCGAAGAAGCGTTGCTTAATGTCGATTGAAATACAAGCAGATATAGAATTTAAA
CTAGATGAAATGGTAGACTGTGCAGCGGCGAAAATGGCTGCAATAAGTAATCCTGCAACA
AATGGTGGCATCTCAGTCAAAATGAAATATGGCACTACAGATGATGTATTGAAGCCTTTT
GGTAAAACAGCTTCATGTGCATAAAATGAATACAACATTGTACCCATACCATAAAATAAG
GGTGCTGAAATTAAAGCTAGGATACCATTTGTCCATAACGATTTATTTGTTTCTTTTAAA
CTATCAGAAGCTTGATAACGCTGCACGACGTCTTGACTCGCTGTGTATTGATACAAGTTG
TTGAAAATATTTCCTAGGAAAATAATTGGAATGGCAGCTGCCGCAGTATTTAGTTTCCAA
TTGTCTGCACTAATTAATTTTTTGTGCTCAATCGCATCTGCAAAGACAGTGCCAAAACCG
CCTTTAATGTTCATAACACCTAGAATAATGATAACTAAAGCGCCGCCTAATAAAATGACG
CCTTGAATGAAATCACTCCAAACCACACCTTCGAATCCACCTAAAAATGTATATAAAATA
CATAGTAAACCAACGAGTGATGCAACGATATAAGGGTTCATGTCTGATACAGATGTGATT
GCTAATGTTGGTAAGTAGATAACGATTGCAACACGCCCTAAATGGTAAACGACAAATAAT
AATGAGCCAATAACACGTATGCTAGGGCCAAATCTAGCTTCTAAATATTCATATGCAGAT
GTTACCTTTAACTTTTTAAAGAAAGGGACATAGAAATAAATAAGTAATGGAATAATTGCG
ACGATAGCAATGTTACCAGCGATATATGACCAATCTGTTAAAAATGCTTTCTCTGGTGTC
GACATAAATGTAATCGCACTTAACGTAGTAGCATAAATTGAAAAGCCAACTACCCAAGAT
GGCAAGCGACCACTTGCGGTAAAGAAACTATTGGTACTTTGGCTCGCGCGCTTGGTAAAA
TAAACGCCAATGAACAACATAGCTAGTAGATAAATGATAACGGCAACCCAGTTTAGTGTG
CCAAATCCAACTTCTTTCATGGGCAACATCCCCTTTACAATGTATTGATTCTTTGATGTC
TATAAATCGTATTTTGCAATGAGTTGATCTAATGTTTGTCGATGTGCTTCGTTAAAAGGT
TTGAAAGGTCTTTTCGGTAATCCTGCATCAATGTCACGATGACGTAATATTTCTTTCAAT
GTTGGATAAATCCCCATTGATAACACTGTTTCGATAATGTCGTTTGAATCATGTTGTAGT
TGGTAAGCTTCTTGAATTTGACCTTGTCGTGCTAAGTCGAAGATTTTTCTAGCGCGGCGA
CCATTAACGTTATATGTAGAACCAATTGCACCATCTACGCCAGAAATCGTAGCTTGAACT
AACATTTCATCAAAGCCAGATAAGATTAATTTGTCTGGGAATGCTTTTCTAATACGTTCG
AGTAGGAAGAAGTTCGGCGCTGTATATTTAACACCAACAATTTTTTCGTGATTAAATAGC
TCGCTGAATTGTTCAATAGAAATATTCACACCTGTTAAATCTGGTATTGCATAAATAATC
ATATTGTTCTGTGTTGCTTCGATAATATCGAAATAGTAATCTCTAATTTCTTCAAAAGTA
AATGGATAGTAGAATGGTGTTACGGCAGAAAGTGCATCATAACCGAGTTCTGTGGCATAT
TTCCCAAGTTGAATGGCTTCATTTAAATCTAACGAACCTACTTGAGCAATCAATTTCACT
TTATCCCCAACTGCCTCTTTGGCAACTTTGAAAACTTGCTTCTTCTGCTCTGTATTTAAT
AAAAAGTTTTCGCCTGAGCTACCATTTACATAAAGACCGTCTAATTCTTCAGTTTCAATG
GCATTTTGAGCAATTTGTTTGAGTCCTTGTTCATTTACTTGACCATTTTCATCAAAAGGA
ACGAGTAACGCAGCATATAAACCTTTTAAATCTTTGTTCATTATGAAGTCCCTCCAAAAA
TCATTTGATAATATAGTTTACAGTTATAATTGTAAACGCTATCATAAAATGTAACAATAT
CTTTTTGAAAATTGTAGTCATATTTATGTATAATTAATGAAAATATTTTTCAAAATCAAT
AGAAATGGAGTGAGTAAGGTGTATTACATCGCAATCGATATTGGAGGCACTCAAATTAAA
TCGGCGGTTATTGATAAGCAATTGAATATGTTTGACTATCAACAAATACCAACGCCGGAC
AACAAAAGTGAGCTTATTACTGACAAAGTATATGAGATTGTAACAGGATATATGAAGCAA
TATCAGTTGATCCAACCTGTCATAGGTATTTCATCAGCAGGCGTTGTTGATGAACAAAAA
GGCGAAATTGTATACGCAGGGCCAACCATTCCGAATTATAAAGGTACTAATTTTAAGCGA
TTATTAAAATCATTGTCTCCTTATGTCAAAGTAAAAAATGATGTAAACGCTGCATTACTA
GGCGAATTGAAATTACATCAATATCAAGCAGAACGGATCTTTTGTATGACGCTTGGTACA
GGCATTGGGGGTGCGTACAAGAATAATCAAGGTCATATTGATAATGGTGAGCTTCATAAG
GCAAATGAAGTTGGGTATTTATTGTATCGTCCAACTGAAAATACAACGTTTGAGCAACGT
GCTGCAACGAGTGCATTGAAAAAGCGCATGATTGACGGAGGATTTACGAGAAGCACACAT
GTGCCAGTATTGTTTGAAGCAGCTGAAGAAGGTGATGATATTGCAAAACAAATATTGAAT
GAGTGGGCAGAAGATGTAGCAGAAGGGATTGCCCAAATACAAGTCATGTATGATCCAGGG
CTTATATTAATTGGTGGCGGTATATCTGAACAAGGAGACAATCTCATTAAATATATCGAG
CCGAAAGTTGCACACTATTTACCAAAAGACTATGTTTATGCACCGATACAAACGACTAAG
AGTAAAAATGATGCAGCATTATATGGCTGTTTGCAATGATAGTTGAAAGAAGGAGTCATT
CTAAAATAGAATTTGAAACCGTTACGAGAGATGAGAGCTGTTGTTAGTTCCACACATCAC
ACTCTATCTAGGACCAATCTAAACTATATCAACCAACAGTGTGCCACGGGCATATTAAAT
TGAAGACGGTTGAACGTATAGATCTCAAAAATGTAAAAAAGTATTTGGTATTGAAATTAA
AAAAGCACCTAGCAACTCGTTAGGACAATCACGATGATTGTCTACAGTTGCAGGTGGATT
TGAATATACTACTAGTTATTTGTTGTCTAGGATAATAGATTTAGTATGTTGATAAGTTTG
ACTCAGATTTGTATTTTCTAATAAATGATAACTCACGATATCGATTAAAAAGAGTGTCGC
AATTTGTGTGTTGATAAATTGATGGTCGGTATTACGCGATTGATCCGTTGTTAAAAGTAC
TAAATCTGCACAATCTGTAAGTTTACTACCTTCGAAATTTGTGATGGCAACGACATATGC
ACCATGAGATTTGGCGACTTCCGCTGCTGAAATTAATTCCGAAGTATTACCACTATTTGA
CATAGCAATAAACATGTCCGAATGAGATAGTAGGGATGCCGATATTTTCATTAAATGTGA
ATCGGTAGTAACATTACCTTTTAGCCCCATACGAATCATACGATAATAAAATTCAGTCGC
TGATAAACCAGAGCTACCTAGTCCAGCAAAGAGTATATGCCGACTTGATTGAAGTTTGTC
GATAAAGGTTTGGATAATGTCGTTATCAATAAATTCACCAGTTTGTTGAATGATTTGTTG
ATGATATTTATGAATTCTTTGAATGATTGGGCTATTTTCAATAACTGTCTCTGTCATTTC
TTGTTGAATATTAAATTTTAAATCTTGGAAATTCTCATAATCCAGCTTATGACTAAAGCG
TGTCATCGTTGCTGGTGATGTACCAATCGCATGGGCTAAGGAGTTAATCGTTGAAAAGGC
ATCGCTATAACCATTTTGTCTTATATAATTGACGATGCGTTTATCAGTTTTTGTAAATAA
ATGTTGATAACGTTGAACACGATTCTCAAATTTCATTGTGTCACCCCTTCATCTTAATGA
TTACTATTATATATGAAAAATATTTTCAAGATAGTAAAAAGCATTGATAAAAATTATCTT
AATGATATATTGTAAATGACTTTACGTGAAAAAACGACTTATGGAGTGAGGAATAATGTT
ACCACATGGATTAATAGTATCTTGTCAGGCACTACCAGATGAACCATTGCATTCATCTTT
TATTATGTCGAAAATGGCATTAGCTGCGTATGAAGGTGGTGCTGTTGGTATTCGCGCAAA
TACTAAGGAAGACATTTTAGCAATTAAAGAAACGGTAGATTTACCAGTTATTGGCATTGT
GAAACGTGACTATGATCACTCAGATGTTTTCATTACTGCAACGTCAAAAGAAGTTGATGA
ACTGATAGAAAGCCAATGTGAAGTCATTGCATTGGATGCAACGTTACAGCAACGTCCGAA
AGAAACGTTAGACGAATTAGTATCATATATTAGAACACATGCACCGAACGTTGAAATCAT
GGCTGATATCGCGACCGTTGAAGAAGCTAAAAATGCCGCACGACTTGGCTTTGATTATAT
TGGCACGACGTTACATGGCTATACTAGTTATACGCAAGGACAATTACTTTATCAAAATGA
CTTCCAATTTCTAAAAGATGTACTACAAAGTGTTGATGCAAAAGTTATTGCGGAAGGTAA
TGTCATTACACCGGATATGTATAAACGCGTGATGGACTTAGGCGTTCATTGTTCAGTCGT
TGGTGGTGCGATAACACGACCAAAAGAAATTACGAAACGTTTTGTTCAAGTTATGGAAGA
TTAAATGATAACGATAAAAAAACGAGATGACCATCATTAATTAAAGGCACCTAATTATCT
TAGGTGGCTGAATGAATGTAATGGGTTCATCTCGTTTTGTTTGTTTACGATAGTGATTTT
ATTTTCAATTTGAATTATCCAAAAATAAGTAAAGCGACGGGGATGGTGATTAATAGCGAC
AATGCCACGCGTAAAAACCAAATGATGATGAGTTTCCAGACAGGTATTTTAATTTCAGTT
GCTAGTATACATGGCACTAATGCTGAGAAAAAGATAATGGCTGATACGCTTACTACACCG
ACGACAAATTTAGTACTCATTGCAGCTTTAGTTACTAACAAAGATGGTAGAAACATCTCT
ACAATAGAAATCGCTGATGCTTTTGCAAGTACAGCCTGATCAGCAATTGGGAAAATATAA
ATAAATGGATAGAATATATAGCCAAGCCAATCAATGAATGGTGTATAGTTCGCTACAATC
AGTCCTAAAAAACCAATCGATAATATAGAAGGTAAAATACCAACAGTCATTTCTAAACCG
TCTTTCAAATTGTCCCAAACGTTCTTCACGAGGGATGGTGTTAATGCATTTTGTTTCATC
GCCTCTGCATATGCAGTTTTCAGTCTGCTTCCTTCAATAGCAACTTCTTGTTCTCCTTCT
TGTCCGTTATAATATTCTGTTGATTCATTGGTGATTGGCGGTAGCCATGCAGTAATTGCA
GTCACGACAAATGTGATGACTAAAGTTATCCAAAAGTATAAATTCCAATGCGGCATTAAT
CCTAAAGTTTTAGCAACGATAATCATAAAAGTTGCTGAAACTGTTGAAAAGCCAGTCGCA
ATAATCGTGGCTTCTCGTTTGTTGTACATCCCTTGCTTATAGACACGATTAGTAATCAAT
AATCCTAAGGAATAACTGCCGACAAACGAAGCTACTGCATCGACAGCGGATTTTCCTGGT
GTTTTAAAAATAGGTCTCATAATAGGCTCCATATAAACACCGACAAATTCTAATAAGCCA
TAGCCTACTAATAAAGAAAGCGCAATTGCACCTACTGGAATTAAGATACTTAATGGCATC
ATTAATTTTTCAAACAAGAACGGACCATAGTTAGCTTTAAATAGTATTGATGGACCGATT
TTAAATACATACATTATACCAATCATTGCACCTGCAACTTTAAATAATGTAATGACCAAG
TTTGTGATTGAAGTCATAAAAGTACGTCTCACTATTGGTAACGCTGTACCAATTAAAATC
ATAATCAGTGCAACATAGGGCATAAGTGGACCTATGATTGAGCGAATGGCTAGATGAACA
TGATCGACGAAAATAGTGTTGTTACCATTAATCGTAAAAGGAATAAAGAAACATAGTATG
CCCACTAAACTATAGACAAAAAAACGCCATGCACTTGGTTGTTGTGCATTAGAATGATAT
TGATTCATTAAAGCAACCCCTTTGTTTAAATGAATACACAAAACTGTATGATGCATCTTC
CCCTTAATGAGATGAACCATTATTTTAATTTAGAAAAATCTGAAAACTTACTATAATTGT
ATAGTTTGAATTATTTTCAGACCAATACAAATTAACTAATTATATATAGATTGAAACTAT
ATTACTTAATAAAATATTTATCTTAAATGTTGTTGTGTTGATTCAACGCCACAACTAAAA
GTGTTTATAAATTATTTGGAAATTCACATATTTGTAAATGATTAGTATCGATTTAATATC
GTATTATTAAATTTTTATTAATTTTGTAGTCTTAATCAAAAAATAATATATGTCATGTTA
TATTGAAGGTGCAGTTGTTTTTCATTCTCAAGAGGGGGTCAAAAAAATACTTTTGAGGTG
ATTATATGTTAAGAGGACAAGAAGAAAGAAAGTATAGTATTAGAAAGTATTCAATAGGCG
TGGTGTCAGTGTTAGCGGCTACAATGTTTGTTGTGACATCACATGAAGCACAAGCCTCGG
AAAAAACACCAACTAATGCAGCGGAACAAAAAGAAACACTAAATCAACCGGGAGAACAAG
GGAATGCGATAACGTCACATCAAATGCAGTCAGGAAAGCAATTAGACGATATGCATAAAG
AGAATGGTAAAAGTGGAACAGTGACAGAAGGTAAAGATACGCTTCAATCATCGAAGCATC
AATCAACACAAAATAGTAAAACAATCAGAACGCAAAATGATAATCAAGTAAAGCAAGATT
CTGAACGACAAGGTTCTAAACAGTCACACCAAAATAATGCGACTAATAATACTGAACGTC
AAAATGATCAGGTTCAAAATACCCATCATACTGAACGTAATGGATCACAATCGACAACGT
CACAATCGAATGATGTTGATAAATCACAACCATCCATTCCGGCACAAAAGGTATTACCCA
ATCATGATAAAGCAGCACCAACTTCAACAACACCCCCATCTAATGATAAAACTGCACCTA
AATCAACAAAAGCACAAGATACAACCACGGACAAACATCCAAATCAACAAGATATACATC
AACCCGCGCATCAAATCATAGATGCAAAGCAAGATGATACTGTTCGCCAAAGTGAACAGA
AACCACAAGTTGGCGATTTAAGTAAACATATCGATGGTCAAAATTCCCCAGAGAAACCGA
CAGATAAAAATACTGATAATAAACAACTAATCAAAGATGCGCTTCAAGCGCCTAAAACAC
GTTCGACTACAAATGTAGCAGCAGATGCTAAAAAGGTTCGACCACTTAAAGCGAATCAAG
TACAACCACTTAACAAATATCCAGTTGTTTTTGTACATGGATTTTTAGGATTAGTAGGCG
ATAATGCACCTGCTTTATATCCAAATTATTGGGGTGGAAATAAATTTAAAGTTATCGAAG
AATTGAGAAAGCAAGGCTATAATGTACATCAAGCAAGTGTAAGTGCATTTGGTAGTAACT
ATGATCGCGCTGTAGAACTTTATTATTACATTAAAGGTGGTCGCGTAGATTATGGCGCAG
CACATGCAGCTAAATACGGCCATGAGCGCTATGGTAAAACATATAAAGGAATCATGCCTA
ATTGGGAACCTGGTAAAAAGGTACATCTTGTAGGGCATAGTATGGGTGGGCAAACAATTC
GTTTAATGGAAGAGTTTTTAAGAAATGGTAACAAAGAAGAAATTGCCTATCATAAAGCGC
ATGGTGGAGAAATATCACCATTATTCACTGGTGGTCATAACAATATGGTTGCATCAATCA
CAACATTAGCAACACCACATAATGGTTCACAAGCAGCTGATAAGTTTGGAAATACAGAAG
CTGTTAGAAAAATCATGTTCGCTTTAAATAGATTTATGGGTAACAAGTATTCGAATATCG
ATTTAGGATTAACGCAATGGGGCTTTAAACAATTACCAAATGAGAGTTACATTGACTATA
TAAAACGCGTTAGTAAAAGCAAAATTTGGACATCAGACGACAATGCTGCCTATGATTTAA
CGTTAGATGGCTCTGCAAAATTGAACAACATGACAAGTATGAATCCAAATATTACGTATA
CGACTTATACAGGTGTGTCTTCACATACTGGTCCATTAGGTTATGAAAATCCTGATTTAG
GTACATTTTTCTTAATGGATACAACGAGTAGAATTATTGGTCATGATGTAAGAGAAGAAT
GGCGTAAAAATGATGGTGTCGTACCAGTAATTTCGTCATTACATCCGTCCAATCAACCAT
TTGTTAATGTTACGAATGATGAACCTGCCACACGAAGAGGTATCTGGCAAGTTAAACCAA
TCATACAAGGATGGGATCATGTCGATTTTATCGGTGTAGATTTCCTAGATTTCAAGCGTA
AAGGTGCAGAACTCGCCAACTTCTATACAGGTATTATAAATGACTTGTTGCGTGTTGAAG
CGACTGAAAGTAAAGGAACACAATTGAAAGCAAGTTAAATTCATATTCGTAATTTAATAT
GCTATGTATTTCGTGCTACTAACATGGCACAGCAGATATAAGTAGCATCACAGTGTTGAA
TTTAAAAATAGTAAAGTGAAATAAAGCGCCTGTCTCATTAGCGAAAACTAAAGGGACAGG
CGTATCTGTTTATGAGCTTAATAAATTGTATGAATAATATGGTTGATCGAATAACTGTTT
ATCATGATGATAAATTGAGTTTTAAAATAATGATATATTACATCATTGTTATAGCGTTTA
AGAAATCAATAACTTTACGATAAATAGTGATTGCTTCGTCATTAGGTCTACGATCAAAAT
CATGCTCGTTTTTATTCACGCGTTCAAATGTTGAATGTGGAACATGATTCATGATATGTT
CGCTTTCCTCAACGGGAACATCATAATCGCCATTACAATGCGCAATGAAAACAGGTGGAA
GTGTTTTAAGTTCATATGGTGCAATATTATATTTTGAATCAGTATAATCAGCAATGTTAA
TCATATTTATCCATTTACCTGTGCCACGTGCATAAACGTAGATTAAAAAACGTTGTGCGA
TTTGATCTTGAACAACCGGTGTTGGTGAAGTGAGTTGTGCAATCATTGTTTCGTTTACGC
TTTGAGCTATTTTTGCGTAATAACTATTAGTTGTTTTAAAAGGTTCAGTGTTGATGCGAC
TATAACCATAAAAATCAATAACACCATCAATATCTCTGTCTCGTGCAATTAATAGACTTA
AATATGCACCTGATGATCTGCCAAAGGTAAAAATAGGGCAATTAGAATATTGTGATTGAA
TCGCATCGAATGATGCGTAGACATCCTCAATAATGCAATCGAGACTTACTTCTGGTAATA
AACGATAACTTAGTTGAATTAAATCGTAATGTTCCGTAAGGATATCGATATACTGTGGGG
ATAAATCGTTAGCTTTACCGAACATTAATCCACCACCGTGGATGTAGACAATAGCACCTT
TTGTTGGTTGATTTTTTGCTTTAATAATTGTGTAAGGTAATGCAAATGCATCTTTAGTAA
TTACTTTATCTTTAATTTCAGTCACGATTTAATAGGCTCCTTATTTTTGATATTGATGTC
ATTATAACACTGTCTTAAATTTCCATGAAAAATAGTCTTAAGACGATGAGTCATGATAAT
TCTGTTCCAATTGACGTAAAGCGTCACGGGTATGCTTCTTTAGACCTTCCCCATAATCCA
TCATTTTAACAATATCTTTAAAAGCAGCATGTGGAATGGCTAAATCTTCTAAATCTGCCA
TAGAAAATTCAAGATTGATATCATGTGGTCGCTGTTCAGCAAGTTTATGCACAAAGTCAG
GTTCTGTGACAAAAGGCGAAGACATGCCGACCATATCTGCATGTTGTAAAGCATCTAAAG
CAGACTCTGGAGAATTAATCCCGCCACTTGCAATTAAAGGGATACGACCTGCTAAATGTT
CATAGACAATTTGGTTAACTGGTCGACCGAAATGATCACCTGGTGTACGAGACGTATTTT
GATAAATATGTCGACCCCAGCTAGCGATTGCTAAGTATTGGATGTTTGAAACGTCCATGA
CCCAATCGATTAATTGATTGAACTCGTCAATGGTATATCCTAAATCACTACCTCTGGTTT
CTTCTGGCGTTGCTCGAAATCCTAAAATAAAATTGTCAGGTGCTTCTTTATCAATCACTT
CTTGTACCGCGCGCATAACTTCTAAACATAATCTTGCACGATTTTTTAATGAGTCGGCAC
CGTAATGGTCTGTACGTTTATTCGAAAAAGTTGAGAAAAATGTTTGAATCAGCAAACGTT
GTGCAATCGAAATTTCCACACCATCAAAACCTGCTTTAATCGCGCGTAATGTAGCATCGC
GATACTGCTGAATGATGCTATTGATTTTCTCATGAGACATGGCGATAACATCGTGTTCAA
TCGGTGAATGCAAAGTCATAGGACTTGGTCCATACACCTTTCCAAAATTTAAAATGGCTT
GATTTGAAAAACGACCAGCATGCGCTAGCTGGATAATAGCGAGGCTACAATGTTGTTTCA
TCGTAGATGCCATGTTAGTTAATCCAGGGATACAAGCATCATGATCAATATTAAAGCCAT
ATTCAAACAATTGACCATAAGGTTCAATGTAAGCAGCGCCGGTGACTTGCATTCCAGCTG
AATTAGAGCGACGTGCAGCATAAGCCAAGTCTGCTTTTGTAATATAGCCTTCTTTTGTTG
ATGCGTTTACGGTCATTGGTGATAATACAAAGCGATTCGAAATTTTGATGCCATTAGGTA
AGTGGATTGATTGTAAAAGTGGTTTGTATCGGTACATACTATGATTCCTTTTCTATTCAA
TATTGTTTTCAAAGTACCATGGAAAGAATGAATAATCAATGATGAACAGTCTTGATAGAA
TAGAATTGGTACATGGAAAACATTTTTAAAATTAAAATTGAACTAATGAATGGCATTTGT
AGGTCTGAAAATATGAATATGAAAAAGAAAAATACAAGCGAAAAGATATAAAAGTTAATT
GAAAAACGTTATCATATACGTGGGTATATGAAGAGGGAATGGTATTAAGAACGCTAAAAT
GTTATGTCGGTTTGACATGACAGGATAAGTTTGGAGATGACGGATTGGTTAAATTAAGCG
TATTAGACTATGCCTTAATAGATGAAGGTAAGGATGCACAAAAGGCATTGCAAGATTCAG
TGACACTTGCAAAATTAGCAGATCGACTTGGCTTTAAGCGAATTTGGTTTACGGAACATC
ATAATGTACCAGCGTTTGCGTGTAGTAGTCCAGAACTTTTGATGATGCATACATTGGCGC
AGACAAATCACATACGAGTTGGCTCTGGTGGTGTGATGTTGCCGCACTATCGACCTTATA
AAATTGCTGAGCATTTTAGAATGATGGCAGCGTTATATCCAAATCGTATTGATTTAGGTA
TTGGCAATAATCCGGGTACTACTATGGTAAAGCAAGCTTTAGATGGAATAAATCCTACAT
ATGATTGTTACGATGAATCGATTTCGTTATTACGTGATTATCTTACAATAAAGGATAAAC
CAAGTGCGCATACGTTAGGTGTCCAACCACACATTGATCATTTTCCAGAAATGTGGTTAT
TAAGTAGTAGCGCAACATCTGCCAAAATAGCTGCCGAACTAGGTATAGGGCTTTCTGTTG
GCACATTTTTGCTACCAGATATAAATGCGATACATGCAGCGAAGGATAACATTGATATTT
ACAAAAAACATTTCCAAGCATCAACGATTAAAATGGACGCAAAGGTGATGGCATCTGTAT
TTGTCATTGTAGCTGATAATGAAGCGGAAGTAGCAGCATTGCAACATGCCTTAGATGTTT
GGTTATTAGGTAAATTACAATTTGCAGAATTTGAACATTTTCCATCGGTAGACACAGCGC
AAAAGTATAAGCTTAATGATCGAGACAAAGAGATGATTCAAGCACATCAAGCACGCATCA
TTGCAGGTACACAAGAACAGGTTAGAGCACAAATAGATGATTTCATTGCTACGTTTGAAG
TTGATGAGGTGTTAGTAGCACCGCTTATTCCAGGCATTGAACAGCGTTGTAAAACATTAA
AATTACTCGCGGAAATCTATTTGTAGCATTTTAAATAGAAGAGAAAGGATGAAGATAAGA
TGAAAAAGTTAGCCAATTATTTATGGGTAGAAAAAGTAGGAGATTTGTATGTGTTTAGTA
TGACACCTGAATTGCAAGATGATATTGGGACAGTAGGTTATGTTGAATTCGTAAGTCCAG
ATGAAGTTAAAGTGGATGATGAAATTGTGAGTATCGAAGCATCGAAAACGGTCATTGATG
TGCAAACGCCATTGTCAGGAACGATTATTGAGCGAAATACAAAAGCGGAAGAAGAACCGA
CAATTTTAAACTCTGAAAAACCAGAAGAAAATTGGTTGTTCAAATTGGATGATGTCGATA
AAGAAGCATTCCTAGCATTACCGGAGGCTTAAATGGAAACGTTAAAATCAAATAAAGCGA
GACTTGAATATTTAATCAATGATATGCGTCGAGAGAGAAATGACAATGACGTATTGGTAA
TGCCATCTTCATTTGAAGATTTGTGGGAATTATATCGAGGCTTAGCAAATGTCAGACCGG
CATTACCTGTAAGTGATGAATATTTAGCTGTACAAGATGCTATGTTAAGTGATTTGAATC
GTCAACATGTTACGGATTTGAAGGATTTGAAGCCGATAAAAGGTGACAATATCTTTGTTT
GGCAAGGTGATATCACGACGTTAAAAATCGATGCTATTGTTAATGCTGCAAATAGTCGTT
TTCTAGGATGTATGCAAGCTAATCATGACTGCATTGATAATATTATTCATACAAAAGCGG
GTGTTCAAGTTCGACTTGATTGTGCAGAGATCATTCGACAACAAGGGCGCAATGAAGGTG
TAGGTAAAGCCAAAATAACACGTGGATATAATTTGCCAGCAAAGTATATAATTCATACGG
TTGGTCCGCAAATACGTCGATTGCCTGTTTCAAAGATGAATCAGGACTTGTTAGCTAAAT
GTTATCTTAGCTGTCTTAAATTGGCTGATCAACATAGTTTAAATCATGTCGCTTTTTGCT
GTATATCTACAGGTGTATTTGCTTTTCCTAAAGATGAAGCAGCAGAAATTGCTGTTCGAA
CAGTAGAAAGCTATCTCAAAGAAACAAATTCAACATTGAAAGTCGTGTTCAATGTATTTA
CAGATAAGGATTTACAACTGTATAAGGAGGCATTTAACCGTGATGCAGAGTAGTAAGTGG
AATGCAATGTCTCTGTTAATGGATGACAAGACAAAGCAGTCTGAAGTATTGCGTACTGCG
ATTGATGAAGCAGATGCTATAGTGATTGGAATTGGTGCAGGCATGTCTGCATCTGACGGA
TTTACATATGTAGGAGAGCGTTTTACGGAAAATTTCCCGGATTTTATTGAAAAATATCGC
TTTTTTGATATGTTGCAAGCGAGTTTACATCCTTATGGCAGTTGGCAAGAGTATTGGGCA
TTTGAGAGTCGTTTTATTAAATTAAACTATTTAGATCAACCTGTAGGTCAGTCTTATCTC
GCATTAAAATCATTAGTGGAAGGTAAACAGTACCATATCATAACTACGAATGCAGACAAT
GCTTTCGATGTTGCTGAATATGATATGACTCATGTATTTCATATACAAGGGGAGTATATA
CTGCAACAGTGTAGTCAGCATTGTCATGCTCAAACATATCGTAATGATGATTTAATTCGT
AAAATGGTTGTTGCGCAACAAGATATGCTTATACCTTGGGAGATGATTCCAAGATGTCCA
AAATGTGATGCCCCAATGGAAGTGAATAAACGTAAAGCGGAAGTTGGCATGGTTGAAGAT
GCTGAATTTCATGCGCAACTACAACGTTATAATGCTTTTCTAGAGCAACATCAAGATGAT
AAAGTGTTGTATTTGGAAATTGGAATTGGTTATACTACACCACAATTTGTGAAGCATCCT
TTTCAGCGTATGACACGTAAAAATGAAAATGCCCTTTATATGACGATGAATAAAAAGGCA
TATCGCATTCCGAATTCAATTCAAGAACGTACCATACATTTAACTGAGGATATCTCAACA
TTGATTACAGCAGCACTCCGGAACGACAGCACAACGAAAAATAACAACATTGGAGAGACA
GAAGATGTACTTAATAGAACCGATTAGAAATGGAGAATATATTACTGATGGTGCGATTGC
ACTCGCTATGCAAGTTTATGTTAACCAGCATATCTTTTTAGATGAAGATATTTTATTCCC
TTATTATTGTGATCCAAAAGTGGAAATTGGACGTTTTCAAAATACTGCTATAGAAGTGAA
TCAAGATTATATAGATAAACACAGTATTCAAGTAGTTCGCCGAGATACTGGTGGTGGCGC
TGTGTATGTTGATAAAGGTGCCGTTAATATGTGTTGTATTTTAGAAAAAGACACTTCAAT
TTATGGTGATTTTCAACGATTTTATCAACCAGCTATAAAGGCGTTGCATACATTAGGTGC
AACAGATGTGGTACAAAGCGGTAGAAATGATTTAACATTGAATGGTAAAAAAGTGTCAGG
CGCCGCAATGACATTAATGAATAATCGTATTTATGGCGGTTATTCGCTATTACTTGATGT
TAATTATGAAGCAATGGATAAAGTGTTAAAGCCTAATCGCAAAAAGATTGCATCGAAAGG
GATTAAATCTGTGCGCGCACGTGTTGGTCATCTTAGAGAAGCACTGGATGAAAAGTATCG
TGGTATAACCATTGAAGAATTTAAAAATTTAATGGTGACACAGATTTTGGGAATCGATGA
CATTAAAGAGGCAAAACGATACGAATTAACGGATGCAGATTGGGAAGCGATTGATGAATT
AGTTGATAAAAAGTATAAAAATTGGGATTGGAATTATGGGAAGTCACCTAAATATGAATA
TAATCGAAGTGAAAGATTATCTTCAGGTACGGTAGACATAACAATTTCTGTTGAACAAAA
TCGTATCGCAGATTGTCGTATTTTTGGTGATTTCTTTGGACAAGGTGATATAAAAGATGT
GGAAGAAGCATTACAAGGAACAAAAATGACAAGAGAAGATTTAACGCATCAGTTAAAGCA
ATTAGACATCGTTTATTATTTTGGTAATGTTACGGTAGAATCATTGGTTGAGATGATTTT
AAGTTAATATTGTTTAGGCGTTAATGTCGCACCCTCAATGAATATGTGTATTTGCTTTTA
AAATGGTGACTATGTAGTTATGTAATTTGAACATACGATTGAAAATGAATTTAGTTAATT
AGCAAAGACATCATATTTATAGCGTTTGTGTTTCTAAATGATTGGGTATTTGAAAATGGT
TAATGATAGTTTTTAAAGGAATAAATTCATTTTCATTTATATAAGTAAGATTAAATACTA
GCTACTAAAGTCTATTTATATACGTCAAAATATAATGACTGCTATAATGAGTAATCAATA
GACACAAAGAGGAGATTATGTGATGAATAATAAAGTATTAGTAACCGGTGGTACAGGGTT
TGTTGGCATGCGAATTATTTCACGATTATTAGAACAAGGTTATGACGTACAAACGACGAT
ACGTGATTTAAGTAAAGCTGATAAAGTAATTAAAACAATGCAAGACAATGGCATTTCCAC
AGAGCGATTAATGTTTGTCGAAGCGGATTTATCACAAGATGAACATTGGGATGAAGCAAT
GAAAGATTGCAAGTATGTCTTGAGTGTAGCATCTCCGGTGTTTTTCGGTAAAACAGACGA
TGCAGAAGTGATGGCGAAGCCTGCAATTGAAGGTATACAACGTATTTTAAGAGCTGCAGA
ACATGCGGGTGTTAAACGTGTGGTAATGACTGCAAACTTTGGTGCAGTTGGTTTTAGTAA
TAAAGATAAAAATTCAATCACAAATGAAAGTCATTGGACAAATGAAGATGAACCAGGCTT
ATCAGTATATGAAAAATCAAAATTGTTAGCTGAAAAGGCAGCGTGGGATTTTGTTGAGAA
TGAAAATACAACAGTAGAATTTGCCACAATCAATCCAGTTGCAATTTTTGGGCCATCATT
AGATGCACACGTTTCAGGAAGCTTTCATTTATTAGAAAATTTATTGAATGGTTCAATGAA
ACGTGTACCGCAAATTCCATTGAATGTTGTTGATGTGAGAGACGTAGCTGAACTACACAT
TTTGGCAATGACAAATGAACAGGCTAATGGCAAGCGATTTATTGCTACAGCTGATGGACA
AATTAATTTGTTGGAAATTGCAAAATTAATTAAAGAAAAGAGACCTGAAATAGCTCAAAA
AGTTTCTACTAAAAAATTACCAGACTTTGTTTTGAATCTAGGTGCTAAATTTAATCATCA
AGCTAAAGAAGGTAAACTTTTATTAGATATGAATCGAAATGTAAGTAACGAACGTGCAAA
AATACTTCTTGGTTGGGAACCGATTGCGACACAAAAAGAAGCAATTTTAGCAGCTGTCGA
TAGTATGGCTAAGTATCATTTAATATAATACAAAACACCGTCCATAAGTAAGTGGCTTTC
CTCTTGATAAAAGAGGCATTCACTCAATATGTGACGGTGTTTTATATATTTACGTTAACA
CTATTGCTGTGGCTTTTGACGGCCTTTTAATAAAATTGCTGTCGCACCTACGATAATAAT
AAATAGAATCGCACCAAATAATCCCATATATTTTACTGCGTTACCGAACACGATACCGAC
AGCTAAAAAGTCTGTATCTGAGAATGTTGTTGCAGCACCACCTAATTCGCCTAAAAATGG
CAAGAATAATAATGGTAAAAACGTGATTAGGACACCATTTAGAGCGGCGCCAGCAACAGC
ACCTTTAATACCGCCTCTTGCATTACCGAATACAGCAGCCGTTGCACCTAAGAAGAAGTG
TGCAACTACGCCAGGTAAAATGACGACGCCACCAAATAAGAATAAGATAAACATACCGAT
GACACCTGTAATAAAGCTGACAAAGAATCCAATTAATACTGCATTTTGTGCATAAGGGAA
CACAATAGGGCAGTCTAATGCAGGTTTAGAATTTGGTACAAGCTTTTCAGAAATTCCTTT
AAATGCTGGGACGATTTCAGCTAAGATTAAACGAACGCCCGTTAAAATAATAAATACACC
AGCAGCAAATGTCACACCTTGAATTAATGAAAAGACAATAAAGTTTTGACCATCACTAAT
AGATTCGTGTACATAACTAACGCCCGCAAATAAGCATGCGATGAAGTAAAGTAATGCCAT
CGTAATCGAGATACTAATTGTACTTTCTCGTAAGAAACTTAAGCCTTTTGGAAATTTAAT
CTCTTCCGTTGATTTAGACTTACCTTTGAATAATTGACCTACAGCACCTGCGGCAAAGTA
ACTGATTGAGCCAAAATGACCTAACGCTACTTGGTCATTCCCTGTAATTTTTCGCATCGT
AGGTTGGAGTAATGCAGGTAAGACTGCCATGATTAATCCTAATACGAGTGCGCCGATAAT
AATCGTTAGCCAGCCTTTAATATGACTGACTGTTAAAATGATTGCTAAAAACGCAGCCAT
GTAAAATGTATGATGACCTGTTAAAAAGATATATTTTAAATTAGTGAAGCGGGCAATTAA
AATATTAACAATCATGCCACAGACCATGATGAGTGCAGCTGTTGTTCCAAAATCTTTTAA
GGCTAGTGAGACGATAGCTTCGTTGTTAGGTACGATACCTTGCACACCAAATGCGTGTTG
GAATATTTTGCCGAATGGTTCAAGAGATCGAACGACGACATCAGCACCTGCACTTAAAAT
TAAGAAGCCCAATATCGTTTTAATGGTTCCTGAAGTGATCGTTGCGGCAGGTTTTTTCTG
AACGATTAAACCTATAAAGGCAATCAGTGCAACAAGAATGGCTGGTTGACTTAAAATATC
GACTATAAAATTAAGGATTGCTTGCATAGGTGGTACCTCCTTTAAATCATGTTAAGTTGT
TGTAATTTTTCTGAGAGCTTTTGTTGTAATTCAGCTTTGTCTAAAATATTATCAAGAACT
AAGACATCCCCTAGACGTTCGGCATTTTCAGCTAAATCTCTACCACAAATAAACAAGTCA
GCCATCTCTGGACTTGCTGTCATAATGTCACTATGTTCAACTTCGATATCAGATGGTGCA
TTAAGTTGCCTAAGTGCTTCTTGTGCGTTCATTTCTACCATAAAACTACTTCCTAAACCG
TGGCCACATACTACTAAAATTTTCATATTAATCATGCTCCTTTAAAATGTTTTTAATGTC
TTGTGCGTTTGTTGCAGTTAATAGTTGCTGGACTGTTTGGTTATCGCCCAGTATGGTTGC
TAAATTTTGTAATACAGATAAGTGTGAATGATTGTCGATGGCACTCAATACAAAAATGAG
TGATGCGTAGTGATTTTCATCACAGAATGCCACATGTTGGTTCAACTTTAATAGACTTAA
ACCAACTTGATGTACGTCATTGTTCGGTCTTGCATGTGCAATTGCAATTTCAGGTGCGAT
AACGATATAAGGTCCAAGTTCATTAACGCTATCAATCATTGCTTGAACATAGCCTTGTTC
AATAATTTGTTCTTGTAGTAATGGCTGAGAAGCTATAGTTATAGCTTCAGTCCAATCATT
TACTTGTTCTTTTACAATGATGCGTGATGTTGACAAAATGTCTAATGACACGTTATTAAG
CCTCCTTTGTCATAGTTAAAGCAATGTGTTGTTTAATTTTAAAAATATTCCCATCTAAGA
AATCTTGTCGATATAAGTCGTTGCTTAAGCATTCGCTTAACTGTCCCAATGCCTTTAAAT
GTGCATTGGGGTGGTCCGTTGCTAATGTAATTACAAGGTGAACGGGATCGTTAGCTTTAC
TACCAAAGATGATCCCTTCAGTGAAATAAGTTAGTGCGAAACCTACACCATTCTGTACAT
AATCAGTACCAGCGTGAATAAGTGCAATATGTGGACTAATGACCATATATGACCCGAATT
GTTCAAATTGTTTTAAAATTGCAGCTGTATAATTTGAATCGACAATGCCATCATTGATTA
AAGGTTGCACAGCCACTGTAATTGCCGGTTCAATTGATAATGGTTGTTTATTTATAATGA
TGCGATGTTCAGGCAATAAATCTGCGAGTGACTTGCCATCAGTTGCCATTTTCATGACTC
GTTGTTCTCTTGAGTCATTGATAATTTGATTCAATTTTTGACGAGATTGTTGATTGATAA
ATGGATCGACATGAATAACTGGTACAGCTGATATTTCACAAGGTACTGTTGAAATGACAT
AATCAATGTTATCCTGCAATAATCGACTTTCTTCCAATTGATAAATGGAATAGGCATCCC
AAATGTGAAACTCAGGATACAGGTGATTTAGTTTTGATTTTAAAAGTTGCGACGTGCCTA
TACCAGAACCACATAGTAAGACAACCTTAATCATTGATTGTTTATGTGTTGCAACACGCT
CTATACTTGATGCGAAGTGAATTGTAATGTATGTTAATTCATCTTCGTTGAAGCGAATAG
CAGCATCTTGTTCAATTGGGCTAATATGCTTGCTAACGGCTTCAATGATTTGAGGATAGC
GACGCATAACTTCTTGCCTCAAAGGATTAGGTTGTAGCATATCGTATTTAATACGATGTA
TAGCTGGTTTGATATGTGTGATCAGACTGGTATGTAACTTGTTATCTTTTGACATATCAA
TGCCTAATTCTTGGCTAACACAAGTAATCAATTCATGTATATTTTGCGATAAATTATGGT
ATTCAAAGGTAATTGAATATGCTGTATGTTCAGTCATTTTAGAGCCTAGTAAATGTAACG
TGATAAAGATAATTTCAGACTCTGGAAATGTGACATTACAACTGCGTTCTAAGTTTTCTA
TCATTTTTGAAGCAATAGCATACTGACTAGTATGTCGCCATTTATCAATTTCATTGATAG
GTATATCGAACGAAAAATTTTCATTTAAACGCTGAATGGCAATGAGTATATGATAGATTA
AGCCATCGATAGCCGACTGAACTAAATGATAATTTTCACTATTTAATGTCTTAATAATGG
CACGGCGAACCAATGCGATTGATTCTGAATTAAAGATATCCGCCTCTATAAAAGGTGCAG
CTTGTTTCATATATTGATGTATAAAGTGTGCATACGCTTTACGATAATGATCTTCCTCAC
CAATAATATTGAATCCTTTATTGTGGACATAATTTAACTTTAAATGGTATTGATCTAGTT
GGGCTTGAATCATTTTAATATCATCTGCAATTGTCCGACGCGAAACATTAACATCTTGCG
CAAGTTGCTTTGTTGAAACAGGATCGGTTGTTTCGAATAACTTTAAAGCGATATGTGTGA
GTCGTTCATCTTTTGAAAAATGAATTTGATTTGTTAGATTGTGCTCTAATTCATTTAATA
GTGTCGCGTGAGCTGTTGTTACTTTGATGCCTGCAGCTTTATTACGGCTGACTTGGTAAT
GATAAGTTTCAGCATATTGCTCAATATATGCTATATCATATTGAATGGTACGAGGTGATA
CACCAAGTTGATTAGCAATGGTATTGATTGGAATAAACGTTTGCTCATGAATTAAAAGAT
ACAAAATTTCGATTTGTCTATAACTTAACAACGTAATATCCTCCTATTTGCAATTGTAAG
CGATTTCTTAAAAACGTAGATATGCAATCTCTTTCATATTTTAATCCGAAAAATTGCATA
TCAAAATGTTTATGGCGCAAGATTTTATAGGAACTTTTAAAATAAATTAGATATTCATGT
TGACAATTTAAAAATGTCGCAGTATATTTAGTTAGACATCTAACGAAATGGTGGTGCAAT
AAATGGAATTCACTTATTCGTATTTATTTAGAATGATTAGTCATGAGATGAAACAAAAGG
CTGATCAAAAGTTAGAGCAATTTGATATTACAAATGAGCAAGGTCATACGTTAGGTTATC
TTTATGCACATCAACAAGATGGACTGACACAAAATGATATTGCTAAAGCATTACAACGAA
CAGGTCCAACTGTCAGTAATTTATTAAGGAACCTTGAACGTAAAAAGCTGATCTATCGCT
ATGTCGATGCACAAGATACGAGAAGAAAGAATATAGGACTGACTACCTCTGGGATTAAAC
TTGTAGAAGCATTCACTTCGATATTTGATGAAATGGAGCAAACACTCGTATCGCAGTTAT
CTGAAGAAGAAAATGAACAAATGAAAGCAAACTTAACTAAAATGTTATCTAGTTTACAAT
AAATGATAAGTGTGACTGGTAGAAATCAGTCACTTTATCTTTAATACTATAGTTAGATAT
CTAATTGTTAGTAAGCTAATTATTGGAAAAGACAAGGAGTATTGAACAATGAAAGACGAA
CAGTTATATTATTTTGAGAAATCGCCAGTATTTAAAGCGATGATGCATTTCTCATTGCCA
ATGATGATAGGGACTTTATTAAGCGTTATTTATGGTATATTAAATATTTACTTTATAGGA
TTTTTAGAAGATAGCCACATGATTTCTGCTATCTCTCTAACACTGCCAGTATTTGCTATC
TTAATGGGGTTGGGTAATTTATTTGGCGTTGGTGCAGGAACTTATATTTCACGTTTATTA
GGTGCGAAAGACTATAGTAAGAGTAAATTTGTAAGTAGTTTCTCTATTTATGGTGGTATT
GCACTAGGACTTATCGTGATTTTAGTTACTTTACCATTCAGTGATCAAATCGCAGCAATT
TTAGGAGCGAGAGGTGAAACGTTAGCTTTAACAAGTAATTATTTGAAAGTAATGTTTTTA
AGTGCACCTTTTGTAATTTTGTTCTTCATATTAGAACAATTTGCACGTGCAATTGGGGCA
CCAATGATTTCTATGATTGGTATGTTAGCTAGTGTAGGCTTAAATATTATTTTAGATCCA
ATTTTAATTTTTGGTTTTGATTTAAACGTTGTTGGTGCAGCTTTGGGTACTGCAATCAGT
AATGTTGCTGCTGCTCTGTTCTTTATCATTTATTTTATGAAAAATAGTGACGTTGTGTCA
GTTAATATTAAACTTGCGAAACCTAATAAAGAAATGCTTTCTGAGATCTTTAAAATCGGT
ATTCCTGCATTTTTAATGAGTATCTTAATGGGATTCACAGGATTAGTTTTAAATTTATTT
TTAGCACATTATGGAAACTTCGCGATTGCAAGTTATGGTATCTCATTTAGACTTGTGCAA
TTTCCAGAACTTATTATCATGGGATTATGTGAAGGTGTTGTACCACTAATTGCATATAAC
TTTATGGCAAATAAAGGCCGTATGAAAGATGTTATCAAAGCAGTTATCATGTCTATCGGC
GTTATCTTTGTTGTATGTATGATTGCTGTATTTACAATTGGACATCATATGGTCGGACTA
TTTACTACTGATCAAGCCATTGTTGAGATGGCGACATTTATTTTGAAAGTAACAATGACA
TCATTATTATTAAATGGTATAGGTTTCTTGTTTACTGGTATGCTTCAAGCGACTGGGCAA
GGTCGTGGTGCTACAATTATGGCCATTTTACAAGGCGCGATTATCATTCCAGTATTATTT
ATTATGAATGCTTTGTTTGGACTAACAGGTGTCATCTGGTCATTATTAATTGCTGAGTCA
CTTTGTGCTTTAGCAGCAATGTTAATCGTCTATTTATTACGTGATCGTTTGACAGTTGAT
ACATCTGAATTAATAGAAGGTTAAATATTTCGTCCACTTCTGGCTGAGTATATTTCGTTC
GGAAGTGTATTTTTCGAAAAAAATAAATATATGATACGATTATGAAAAAATAAAGTGAGA
TTGGCATATGTGTAAATCTAAAATACTGTTGAAAAATATTTTTAGTGAAGAATCAGAAGT
TAAAGATTTAACTGAAGAAAAATATAATCAAGATTACGAAGCATTAACATTTAGCTTTAA
AGAGGAAACATATCAAAGTAGGTTAGCTAAGAAAACACCGACTAAATCGGAATATTTCGT
GACATGTTGGACTAAAGACGAAGATAATTATAATCGGCCATACAAAATTGAAGAGTTTGC
TGATTACCTGATTGTTGCTGTTATCGATGATGAATTAAATGGCTACTTTTTATTTCCTAG
GGAATTATTGGTAGAAAAAGGCATCTTAACTACATTTGAGCATAAAGGTAAAATGGCTTT
TAGAGTGTATCCTAAGTGGTGTAATCAATTGAATAAAACAGCAGGGCAAACACAAAAGTG
GCAATGTAAATATTTTTTTGAATACTAATAAAAAGTCATATGGTTGAACTTATAAGAGAT
GAATATATCATCTTTCGATAAGATAACCATATGACTTTATTTTTTATCATTTAATGATGA
ACGGTTTCTTGTCCTACTTTATTCCAAGTGAGGATAAAGCTCAACATTGCAAACACACTG
ATTGCTGTTAATAAAATAAAACCGACATCCCATCCGAATTTATCAACTACAGCACCTAAG
ACGATATTGGCCATTACAGCACCAAACAGATAACCAAATAATCCTGTTAATCCAGCTGCT
GTGCCAGCTGCTTTTTTAGGTACATAATCTAATGCTTGTAAACCAATTAACATAACTGGT
CCATATATTAAGAAACCAATGGCAATTAATGAGACATTGTCTAACCAAGCATTGCCTGGA
GGATTTAACCAATAAATTAATACAAATACTGTGACACCTAACATAAAGAAGAAACCTGCA
GGTCCACGACGACCTTTGAATAATTTATCAGAAATGTAACCACATAATAATGTACCAGGA
ATTCCAGCCCATTCGTATAAGAAGTATGCCCAACCTGATGCTTTTAAGTCGAAATGTTTT
TCTTCACTTAAGTAGACTGGCGCCCAATCAAGTACACCATAACGCACGAAATAAACAAAT
ATATTTGCAAAGGCAATTGCCCATACCCATTTATTGTTTAGTACATATTTAAATAAAATT
TCTTTTGTAGTTAATTCTGTTTCTAATGTTTTCTTATCGCTTGTAGCAAAGTCATTTTTA
TAAATTTCGATTGGAGGTAAACCTTGAGATTGAGGTGTGTCTCTAATCAATACGTATGAA
ATTGCGGCAATGATAAGTGCTAAGAGTGCAGGGTAAATGAATACACCTTCGAAACCTTTT
AAATAACCAAAGTTGATAAATGCTGTTGTTGTAATACCCCAAGCAGCAATAGGTGCCATA
ATACCTCCACCAACATTATGCGCAACGTTCCAAAGGGCAGTCTTACTTCCGCGTTCACTT
ACACTAAACCAGTGAACGAGAACACGGCCTGAAGGTGGCCAGCCCATACCTTGAAACCAT
CCATTTAAGAATAATAGGACAAACATAATACCGATACCTGATGTAAAGAACGGTACAAAT
CCCATTAACAAATTGACGATAGCAGTGAGTACTAATCCAAGAACTAAGAATATCCGAGCA
TTGCTCCGATCACTTACAGTACCCATAAAGAACTTACTAAATCCATATGCGATGGAAACA
GCAGAAAGTGCAAAACCTAGTTCCGCTTTTGTAAAACCTTGCTCTTGCAATGCCGGCATC
GCTAACGAAAAGTTTTTACGTAATAAATAGTACCCAGCGTAACCGATGAAAATACCAAGA
AATACTTGGAGACGTAATCGTTTATAGGTATCATCTATCTGATTTTCTGGCAAAGGCTTA
ATATGCTTTGCAGGTTTAAGAAAATTCATAAAATCCTCCTTAATATGTATTTATATGCAT
TTTGTGCGATAAACTTATATTAGACATGTATGAAAGCGTTGTCAATATACTTTTGTGAAA
TCTTGCATATTTAGTTATTGAAGTATTTTATAAACATTTAGAAAAAATAAATTGCTACAC
ATAAATTTATAATTATGCAATTATTATGTCGTTGTACATACTAGCTGTGTATCTACGAAT
GAGTACAAACATATTTTTATTTGCAGAAAAGGGGTAAATGGCATATAACTATCTTTTTTA
TGTAAGCTGGTATAAAATTTATACTAATAGGAGGGATAGTATGAATATAGTAGGGCATCA
TCACATATCCATGTATACAAAAGATGCAAAACGTAATAAGGATTTTTACACAAATGTCCT
TGGATTACGATTAGTTGAAAAGTCGGTTAATCAAGACAATCCTTCAATGTATCATTTGTT
TTATGGGGACGAAGTAGGTACAGCCGGAACAATTTTAAGCTTTTTTGAAATTCCCAATGC
GGGTCATAAGCAGCCAGGTTCTGAAACGATTTATCGATTTTCTTTATTAGTACCAAATCA
AGCGGCACTTCATTATTTTGAAAAACGTCTTGAGAATAATGGTATTAAGTCTGAACGTTT
GTACTATCTTGGACAAGAAGGTGTTGTCTTTAAAGATGAAGACGACTTAGAAATCATATT
GCTTGTTAATGATAGTTTTGAAGTACCACATCAATGGCAACATAACGCTTATAGTGAAAT
ACCTCAAGCATATCAAATTTTAGGAATAGGGCCAGTCGAATTAAGAGTTAGAAATGCAGC
GCGTACGGTAGAATTTTTGGAAAATGTCTTAGGTTATCGTAAGAGAGATGATAAATCATT
CGATGTGCTGACATTAGCACCACAAGGTTTATATTCGGATTTTGTAGTTATTGAGCAACA
GGGACAACGTGAAAGACCTGGACGAGGTTATATACATCATATTGCAGTTAATACACCACT
AATGAGTGATTTAGATGCAATTTACAAGAAATTACAACAACAACCACAAAGTAATTCAGG
TATAATTGATCGCTATTTCTTTAAATCATTATACTATCGCCATAATTCAATTATGTATGA
ATTTGCGACTGAAGCGCCTGGATTTACTATTGATACACCTGTTGAACAATTAGGAAGTCA
ATTGAACTTGCCTGACTTTTTAGAAGCAGAACGTGAACAAATTGAAAGTAAGTTACACGA
AATATAAAGGAGAATGTTTAATGGCCAAATTAGAAATGAATAAAAATACACCTCTTGAGT
TTGGTTTGTATTCCTTAGGTGATCATTTATTGAATCCATTTAAAGGTGAAAAAGTTAGTT
ATGAGCAACGTATTAATGAAATTATTGAAGCAAGTAAATTAGCAGATGAAGCAGGTATTG
ATGTTTTTGCAGTTGGTGAAAGTCATCAGGAGCATTTTACAACACAGGCACATACGGTTG
TGTTAGGTGCAATTGCCCAAGCGACAAAGCATATTAAAGTTTCAAGTTCTTCAACGATTA
TTAGTGCAACAGATCCTGTAAGAGTATTTGAAGACTTCGCGACATTAGATTTGATTTCTC
ATGGTAGAGCCGAAATTGTAGCTGGCAGAGCATCAAGAACAGGTATTTTTGACTTGTTTG
GCTATGATTTAAAAGACTATGATGAATTGTTTGAAGAAAAATTAGGTTTACTTTTAGAGT
TAAATAAAACTGAGCGTATTACTTGGTCTGGAAAATATCGTCCAGAACTTAGAAATATGA
AAATATTCCCAAGACCAATCGATAATACATTGCCAATATGGCGTGCTGTTGGTGGTCCAC
CTGCAAGTGCTATTAAAGCGGGAAAACAAGGTGTGCCAATGATGATTACAACCCTTGGTG
GCCCAGCAATGAACTTTAAAGGTTCTATAGATGCTTATCGTCAAGCAGCAACTGAAGCAG
GTTTCGATGTTTCGTCTAAGTCTTTACCAGTAAGTACAGCGAGTCTGTTTTATACAGCTG
AAACAACTCAGGATGCTATGAGAGAATTTTATCCACATTTGAATACAGGGATGTCATTTA
TTCGTGGTGTTGGTTATCCGAAACAGCAATTTGCTAATTCGTCAGATTATCGAGAAGCGC
TAATGGTTGGAAGCCCGCAACAAATTATTGAAAAGATATTGTATCAACACGAGTTGTATG
GTCATCAACGTTTTATGGCACAGCTTGATTTTGGCGGTGTGCCATTTGAAAATGTTATGA
AGAATATTGAGTTAATTGGCAACGAAATTATACCGGCGATTAAAAAGCATTTATCAAAAT
AGGAGGGGCGTCATCATGAATATTGTATTATTGTCAGGTTCCACAGTAGGTTCTAAAACG
AGAATTGCTATGGATGATTTAAAAAATGAACTAGAAGTCATCAATGAGGGACATCAAATA
GAGTTGATGGATTTACGAGAACTTGAATTAGAATTTAGCGTTGGAAAGAATTATCTAGAT
ACTACAGGAGATGTATATAAATTAACGACGTCGTTAATGCAGGCTGATGTGATTTTTATT
GGTTTTCCAATTTTTCAAGCTTCCATCCCTGGTGCTTTGAAAAATGTGTTTGATCTACTT
CCAGTCAATGCGTTTCGTGACAAGGTAATAGGACTTGTAGCGACAGCAGGTTCTAGTAAA
CATTATTTAATTCCTGAAATGCATTTAAAACCAATATTGAGTTACATGAAAGCACATACG
ATGCAAACGTATGTATTTATTGAAGAGAAAGATTTTTCAAATCAACAAATTGTCAATGAT
GATGTTGTATTTCGGTTAAAAGCGTTGGCACAATCCACAATGCGAACTGCCAAAGTACAA
CAACAAGTGTTTGAAGAAGAAAACAACCAATACGACTTTTAAAGTATAAAAATAAGACGC
TCGGCACACTAAATTTGTAAGTGTTTGAGCGTCTTTTCATATTAACTATATAGCCAATGA
ACGACGATAAAGGCAAGTGATGACAAGCATATTGAGGTAATAATGATTGTCATAAGCGGT
TTAAGTGCGCGATTTTTAAGATCTTTAAATGCAACATTTAACCCTAAAGCAACCATGGCC
ATTAATAAGCAAATTGTTGATACAGTATTTAAAATATTTAGCAATGCTGACGGAATAGTT
ACATAAGTATTCACTAAGGCCATAATGACAAATCCAATTAAAAAGTATGGAATGCTTATT
CGACCCTTGCTAGATGATTCTGATGAACGGAAACGCATAATTAAAATAAGTACGATGGTT
AATGGAATCAGTAAGAATACTCTACCAAGTTTACCAAGAAGTGCAATTTTAAGTGCATCA
CTACCACCAAAGCCACCAGCTAAGACAACGTGCGCAATTTCATGAAGACTAACACCAGAC
CAAGCGCCATAAACATTTGTCGTCATTGAAAAGATAGCGTAGATAGCTGTATATATAAGT
GAGAATATCGTACCAATCAATGCGATGATACCGATACTAATAGCTGTATCCTTTTCACGT
GATTTGAATATTGGAGCGACTGCGGCAATAGCGGCAGCACCACAAACGCCTGTGCCGACA
CCTAGTAATAATGCGATGTTTTTGTCACCATGCAACAGTTTGTTGACAAAGAGCATCATT
ACAATACTGAAAATAACGACACCTACATCGATGGCTAATAGTTTACTACCTTGACCGATA
ATATCGAATATATTGAGTTTAAGTCCATATAGGATTATTGCAAATCTTAATAAATATTTA
GATGAAAACGTAATACCTGAGCTATATTGTTCAGGATATCCTCTAAAGTGACGATATAGA
ATAGCGATTAATATCGCGATAGTTAATGCGCCAACCTTATCTAAGATTGGCAATTTAGCT
GCTAAAAAGCTAAATAATGCGACTATAAATGTTAATGATAGTCCAATCATAAAATGCTTA
TTTTTCAATGATGCCATGAGCAGTGCCTCCTTTAATAGCATTTTAGCACTGTTTTGTCGT
ATTTTTAAATATAAATTTGGAATGGTTAATAAAGTAGTGATTAAATTAAGTTGTGTGATA
GGTATCAAGGACATCAACCAAAGTAATAGGCACTACAACGCTTATTGGCGGGGCCCCAAC
AAAGAAGCTGACGAAAAGTCAGCTTACAATAATGTGCAAGTTGGGGATGGGCCCCAACAT
AGAGAAATTGGGTCCGTAATTTCTACAGACAATGCAAGTTGGCGGGGCCCCAACAAAGAG
AATTTCGAAAAGAAATTCTACAAGCAATGCAAGTTGGCGGGGCCCCAACATAGAGAATTT
CGAAAAGAAATTCTACAAGCAATGCAAGTTGGCGGGGCCCCAACATAGAGAATTTCGAAA
AGAAATTCTACAAGCAATGCAAGTTGGGGAAGGACAACAAATTTAAGATACAATGCGTAA
CATTAATATGTTATTATAATGATAATTTACAGAATTATATGAAAAATGAATGAGGATGTG
ATGGTATGTTTGGAATGAAAGTGAATGAACAAATAACATTAAAAATTTTAGAAGCTCATG
ACACAGAAGCGCTTTTCAATTTAGTCAATCGTTCAAGAAATTCACTTAGGGAATGGTTAC
CTTGGGTAGATGCAACTGAGCAACCATCAGATACGCGTGCATTTATCAAAAGAGGACTTT
TGCAATTTGCTGATGGTAATGGATTTCAGTGTGGCATTTGGTATGAAGGAACGTTAGTTG
GTGTCATCGGTTTACATGAAATTAATCACATGCACAGAAAAACTTCATTAGGATATTATT
TAGATAAACAATTTGAGTGTCATGGGATTATGACACAAGCAGTTGAGGCATTGATAAAGT
ATTGTTTCGAAGAGCTTGACTTAAACCGAATTGAGATTAGTGCCGCAGTTAATAATGAAA
AAAGCCGAGCTATTCCTGAAAGGCTGGGATTTACTAGAGAAGGTATGTTACGTGACAATG
AATTACTAAATGGTATTTATTCATCGAGTTACATCTATAGTTTATTAAAATCAGAATACG
ACCAAAAATGACAAATTAGACTTACAAAAGAGTGATGACATTTAAAATGGCATCGCTCTT
TTATTTAATTTTTGAAAATAAAAGGTTGTTGACAGCATTATTTTATAACAATATAATGAT
TTTGATAATTATTATCAACTAGATGATGTTTATGGGAGGATGCTTTAAAACAGCCGTTTT
AAGTGTAATGTATTATTTTAGCGTGTAGGGAATGCGAAAATAATATTTATAAGAACACAT
CTATGGGGATAATAGAATTTCTATAATGAGGTGTCAAAATGAAAAAGTTAACAACGCTAT
TATTAGCATCAACGTTATTAATTGCTGCATGTGGGAACGACGATAGTAAGAAGGATGATT
CAAAGACATCGAAAAAAGATGATGGTGTTAAAGCAGAATTAAAACAAGCAACAAAAGCAT
ATGATAAATATACTGATGAACAGTTAAATGAATTTTTAAAAGGTACAGAAAAATTTGTTA
AAGCGATTGAAAATAATGATATGGCCCAAGCAAAAGCGTTATATCCAAAAGTTCGTATGT
ATTATGAACGCTCTGAACCAGTTGCAGAAGCATTTGGAGATTTAGATCCTAAAATTGATG
CACGTCTTGCAGATATGAAAGAAGAGAAAAAAGAAAAAGAATGGTCAGGATATCATAAGA
TTGAAAAAGCATTATACGAAGATAAGAAAATTGATGATGTGACTAAAAAAGATGCACAAC
AATTATTGAAAGATGCAAAAGAATTGCATGCCAAAGCTGATACATTAGATATCACACCAA
AATTAATGTTACAAGGTTCTGTTGACCTATTAAATGAAGTTGCAACTTCTAAAATCACAG
GTGAAGAAGAAATTTATTCACATACAGATTTATATGATTTTAAAGCGAACGTTGAAGGTG
CACAAAAAATTTATGACTTATTTAAACCTATTTTAGAGAAAAAAGATAAAAAATTAAGTG
ATGATATTCAAATGAACTTCGATAAAGTGAATCAATTATTGGATAAATATAAAGATAACA
ACGGCGGTTATGAGTCATTTGAAAAAGTATCTAAGAAAGACCGTAAAGCATTTGCGGATG
CTGTTAATGCATTAGGAGAGCCACTAAGTAAAATGGCTGTGATTACTGAATGACAAATTA
TGAACAAGTTAACGATAGTACGCAATTTTCAAGACGTACATTTTTGAAAATGTTAGGTAT
TGGCGGTGCCGGTGTTGCAATTGGCGCAAGTGGTGTTGGTAGCATGTGGTCTTTCAAATC
AATGTTCAATACACCAGAAGATCCGGAAAAAGATGCGTATGAATTTTATGGTAAAGTGCA
ACCAGGCATTACCACACCCACGCAAAAAACATGCAATTTCGTTGCGTTAGATTTGAAGTC
AAAAGATAGAGATGCAATTAAGGCAATGTTTAAAAAGTGGACGGTTATGGCTGATCGTAT
GATGGATGGTGATACAGTTGGCAAGACGAGTAACAATCCTTTAATGCCACCAGTAGATAC
CGGTGAATCGATAGGATTAGGTGCAAGCAAGTTAACGATTACCTTTGGGATTAGTAAGTC
TTTGATGAAGAAAATTGGGTTATCTAGTAAAATTCCCGATGCCTTTAAAGATTTACCGCA
TTTTCCGAATGATCAGTTAATAGACGATTACAGCGATGGTGATATTATGATTCAAGCATG
CTCAAATGATTCGCAAGTATCCTTTCATGCGGTTCATAATTTAGTTCGTCCATTTCGAGA
TATTGTTAAGGTACGTTGGGCGCAATCTGGTTTTATCTCTGCTAAAGGTAAGGAAACACC
TAGAAATTTAATGGCATTTAAAGATGGAACAATTAATCCTAGAAAGAGTAATCAACTTAA
AGATTATGTGTTTATTGATGACGGATGGGCGAAACATGGAACTTATTGTGTTGTCAGACG
TATTCAAATACACATTGAAACGTGGGATCGTACTGCACTGGAAGAACAAGAGGCTACATT
TGGTCGGAAACGACATAGTGGTGCACCGTTAACAGGTGGGAAAGAGTTTGATGAAATTGA
CTTAAAAGCGAAAGATAGTCATGGCGAGTATATTATTGATAAAGATGCCCATACGAGACT
AGCGAAAGAAGCAAATACGTCAATTTTACGTAGAGCCTTTAATTATGTTGATGGTACGGA
TGACCGCACAGGTAACTTCGAAACAGGCTTGTTGTTCATTGCTTTTCAAAAAGCGACCCA
ACAATTTATCGATATTCAAAACAATTTAGGTAGTAATGATAAGTTAAATGAATACATTAC
ACATAGAGGTTCTGCTTCATTTTTAGTATTACCAGGTGTTAGTAAGGGAGGATACCTTGG
TGAAACATTATTTGACTAAATTTGTAGCAATGCTAATAACTGCTGCTATGGTGTGTAGCT
TTGGGTTACTGAAAAGTCAGGCAGCAGAACAACAAAGTATTAGTGATGTATATAGTGTGA
TAACGGATGCGAAATCTGCACTTTCTAATAATTCGATATCGAATGACAATAAGCAGAAAG
CAATTGAGCAAGTGGTAAGTGCAGTTAAGAAATTATCGCTTGAAGATAATAGTGAAGGTA
ATGCTGTCAAATCAGATGTGAGAAAGCTTGAAGATGCAAAAGCGAATGATAATCAAAAAG
ATACACTTTCGCAATTAACGAAGTCATTAATTGCTTATGAAGAGAAATTGGCTAGTAAAG
ATGCGGGTTCTAAAATTAAACTATTACAACAGCAAGTCGATGCCAAAGATGCTGCGATGA
CAAAAGCGATTAAAGATAAAAATAAAGCGGAATTAGAATCTTTGAACAATAGTTTGAATC
AGATTTGGACAAGTAATGAAACAGTGATTCGCAATTATGACGCAAATCAATATGGACAAA
TTGAAGTCGCATTATTACAACTTAGAATTGCAATTCATAAGTCACCATTAGATACGGCAA
AAGTGTTACATGCTTGGACAACTTTTAAATCAAATATTGATCATGTCGATAAAAAAAGTA
ATACGTCTGCAAATGATCAATACCATGTATCACAATTAAATGATGCGTTAGAGAAGGCGA
TTAAAGCTATCGACGACAATCAATTGTCGGATGCTGATGCTGCGCTTACACATTTTATAG
AAATTTGGCCATATGTTGAAGGTCAAATTCAAACTAAAGACGGGGCTTTGTATACGAAAA
TTGAAGATAAAATACCATATTATCAAAGTGTATTAGACGAACATAATAAATCGCATGTCA
AAGATGGTTTAGTAGATATAAACAATCAAATTAAAGAGGTTGTTGGCCATAGTTATAGCT
TTGTCGATGTGATGATTATCTTTTTACGTGAAGGACTAGAAGTGTTATTAATTGTAATGA
CATTGACTACCATGACGCGTAAAGTCAAAGATAATAAGGGGACTGCAAGTGTGATTGGTG
GTGCAATTGCCGGACTTGTACTGAGTATTATCTTAGCAATTACGTTTGTAGAAACTTTAG
GGAATAGTGGCATTCTTCGTGAAAGTATGGAAGCGGGATTAGGTATCGTTGCGGTCATAT
TAATGTTTATCGTTGGTGTTTGGATGCACAAACGTTCAAATGCGAAACGCTGGAATGATA
TGATTAAAAATATGTATGTCAATGCGATTAGTAATGGTAATTTGGTATTGTTAGCGACGA
TTGGTTTAATATCTGTGTTGCGTGAAGGTGTTGAGGTTATCATTTTCTATATGGGGATGA
TAGGTGAGCTAGCGACAAAAGATTTTATTATTGGTATTGCTTTAGCTATCGTTATATTAA
TTATCTTTGCGGTATTATTTAGATTTATCGTCAGATTGATACCTATATTCTATATATTTA
GAGTATTGTCGATCTTTATTTTTATTATGGGATTCAAAATGCTTGGCGTAAGTATTCAAA
AGTTACAATTATTAGGTGCGATGCCAAGACATGTTATTGAAGGATTCCCAACGATTAACT
GGTTGGGCTTCTATCCAAGTTACGAACCATTGATAGCACAAGCTGCCTATATTATGGTAG
TTGCTATCTTAATCTTTAAATTTAAAAAATAAAAAACAGGCCGAGTGCCTGTTTTTTTGT
TGCTATATTGGAAATATTCGGTATTGCAGTATAACGATAATCACAGCATTAATTCTTATA
AGATTAATGTGTTGGCGGTTTGCCTCGGCATGTGAACTTAACAATGAACATACTGAACTC
AAAGAGCAATATGAGTGGCAATGTGAGTAATATATTTAATGTTATGTCTGGTGGTGCAAT
TATACTCGCCAGCACAAAGCAAGCAAAATAAATATATTTACGATAATGCTTCAATGATGT
GGTATCTATAAGACCGAATTTTGCAAGACCCATAAATAATATTGGTAATTGAAATAGAAT
GCCAAATGTGAATAACCAACGTATGAGTTCAATCAAATATGCTTTAAAGCCAATGACTGG
GGAAATGTTCAAAGTGGTTGATAATTTTAACGCGAATTGAATAATCATTGGAAAGCCAAC
ATAAAATGCAAAAGCGACGCCAAAAATAAATAAAAGTACGCTAAACAAGCTATATTTATA
AATAAATTGACGTTCATTATTATGTAATCCAGGCGCAATGAATGCCCACAATTGATAAAA
CATGACTGGTGAAATGAAACAAAACGCGATGAAAAATATAATCATCACGTATATTTGGAT
CATTTCTGTGAATGAAAATGCATGTAAGGACACATGTGCACGGGTAATATACGTTATGAA
TGGTGTCATCCACCAAAATGATGAAACATATACGACGATGACCGTAATGACGAACGACAA
TAAAATTTTTACTAACCGATGGCGTAGTTCGCTAAAGTGAACCATTAATGTATCATCAGT
ACTATTGCTCTCGCTGTTGCTTCGATTCCTTACTGGGTGTATCGTGAGACTCTTTATCTA
AATCTTCTGTTGCAGATTTAAATTCTTTTAAAGTAGAACCGATAGCACGACCAAATTGTG
GTAATTTTTTCGGACCAAAAATAATTAAAGCGATAATGCTAATGACGACAAGACTTGTTG
GACCTGTGATGCCTAAAATAAAAGTGTTAGTTATCATGATAATCAACCTCACTCATAAGT
AGTATATAGTATTTACTTTATACCGAACGATAATGATTATCAATAAAATTTTATAAAATA
ATTAAAATGTTGCTATAAATATAGTTTATTGAGGGATTAATTCTGAAATAACAGCTTGGT
CTTGCAAGTCGATATAAGTACAAGTGCCCGCTTGAATATCGATATGCCATTTATAAATGC
CAGCTTCAGCCATTTCATCACAAAATGTTTCAAAATCTGTTTGCCCTTGTTGATGTCTTG
TTAAGACGTCTTGAACTATTGTTTTGTTTGATTTTTGAGCAACAGGAATCGTACTTTTCA
CAGATGACGTAACGATATCATCTTCTGATTGATGTACGTATGTTGCAGTGCCATCTTGAA
TGTTGACGATATTGTAAGTCATCCCCATATCTTTAAATGCTTTGAATAGTTTTGGAAAAT
CAACACCAGTAAATTGTTGATGTGCTTGTTGAATTGCAGATAATGTAAATGCCATAATAG
TCTCCTTTGAATGGTTTGATTTAGTGAAAATGCGTGCATCATACTAAAATTAGAATGCTG
TTAATTATGCAGGAAGGTGTAACGAAAGTAAACAATTATGACTTGTAGGCGTTGAGATGT
TTGTTTCAAAATGTCATACATAGGTGGACAATCATATTTTTTTGTGTAGATTTGACAAAT
ATAGTTGTCAAAAAGACAAATATCCTTTACAGTGTAATTAAGGAGTTGATGCGATGTGCG
TAATCGATTGAAAGAATTACGAGCACGAGATGGCTTAAACCAAACGCAACTTGCTAAACA
AGCGGGCGTTTCAAGACAAACCATATCGCTAATTGAGCGAAACAATTTTATGCCATCAGT
ATTAACGGCAATAAAAATTGCTCGCATTTTCAATGAAACGGTGGAAACGGTTTTTATTAT
TGAGGAGGATGAAGCATGAAAATACTAAGATATATCGGATATCTTTTACTGGGTGGAATT
GTAGGGGGTATCATAGGTGGAATTTTAGGTAACTTTGATGGATTGGGTATTGAGAACTTG
ACGTTTGCGACATATAACAATGTCGTTGTAATATCGATAGTTGCGACGATTATCATCATA
TTGGTAGAAGGCATTATTTTGATGAATCAAAGACGTGCATTGAAGTATAAGCAACTTGTA
GATAAAGAGGTAGATATCGATGCAACAGATCAATATGAGTTGCTTGCGAATCGTTATGTT
TTAAATGGAAGTATATTAAGTATTCTGCAGACAGTTATTGCTTTTTTAGTATTGCTTATT
TTTGTGGTAGGGCACGCTGCAGCAAATGCAATACTATTCTTTTTAATACCATTTTTTGCT
AGTGCTATTTTCAATACACAATTTACGCTGTTTAATAGAAGATTTGATGATAGAATGCCA
AAAATTGCTGATAAGAATTACACTGAAAAGCGATTGGAAATATTGGATGAGGGTGAACGC
CATATAGAATTAATTGCATTATTTAAAACATATGCGATCAACTTATCCATATTGATACTA
GCCATTGTAGTAATTGGGCTTTATTCAATTACTACTGGAATTAATCAAAGCTTTAGTTTG
CTACTTATCATTGCTATTTTCATATATAACGCCTTTAGTTATTTATTCAAGAGAAGACGT
TTTTATTAAAATTAAACAAAGAGGAGCATGGATATGACAACATTGTTAAACTTAGATAGT
GTGAACAAACAATACAAAGATTCGGATTTTAAATTGCAAGATGCATCTTTAACGATTTCT
ACTAATGAGACAGTTGGATTAATTGGGAAAAATGGCTCAGGTAAATCGACATTAATTAAT
ATTCTAGTAGGCAATCGACATAAAGATAACGGTAGTATCACATTTTTTGGAGAAGAACAT
ACCGTGGATGATGTCGAATATAAAGAACACATAGGTGTAGTGTTTGATGATTTGAGAGTG
CCTAATAAATTGACTATTAAAGATATTGATAAAGTATTTCAATCTATTTATATGACTTGG
AATAGTCAAAAATTCTTTGATTTAATCAAATATTTCGAGTTACCACTACAAACTAAAATT
AAAACCTTTTCAAGAGGGATGCGAATGAAGATAGCTTTAACAATTGCGCTTTCTCATGAT
GTGAAGTTATTAATCTTAGATGAAGCAACTGCAGGTATGGATGTTTCTGGACGAGAAGAA
GTAATGGAACTATTAGAAGATTTTGTCGCTCAAGGTGGAGGCATCTTAATATCATCGCAT
ATTTCTGAAGATATAGAACATTTAGCTGATAAATTAGTGTTTATGAAAGATGGACGAATG
ATTTTAACTGAACAGAAAGATATACTTTTAGCACAATATGGAATTGTTACGACAGGAGAT
AAAGATGTTGAAATTCCTAAGCATTTAATCATTGCTTCTAGATTGTCAAAGGGGAAATAT
CAAATTTTAGTTAAAGATTATGCAGAAATTAAAAATGCAGAACCTTTAAAACACATTGAT
GACGCTACGAAAATCATAATGCGAGGTGAAGTATAATGAAAGGTATGTTCCTAAGTAGTT
TTTATGCAACGAGAAAGCAAACATATATTTATTTTATAGTCGCTATCATAGCTGCGGGAT
ACTTTGCAGTATTTAATCCGTTGATGAGTTCGGCAATGGCTGGGGTTATGTTAATCACAC
CCATTACTGATAATATTAAACATGAAAAAGACTCAAGATGGATGTATTATGTATCTACTT
TACCGGTTAAACGTAATGATTATATTAAGTCATACTTTGCCTTTTATTTAATCTTATTCG
GTGCAAGTTTAATGATTGGATTAGTTGTGACTACAATCGTGACCCAAAGTGTGATGATTG
GTATTATGTCAGGTTTAATGAGTTTTGGTATCATAGGGGCATACTCTATCATTTTCCCAT
TGACATTTAAATTTGGCGCTGAAAACTCTAATGTCATTATGATATGTGCATCTATACTAC
TACTTATTTCTTTCGTGGTCTTTTTCTTTATATATGGTATGGTTAGTGGTGCATCTGCAT
TAGAATTTGAAAAAATTAGCACTGAAGGATGGCTAGTTGTCATAGCATATGTGGTCATTG
GTATAGTTATAACGAGCGTTTCTTATATATTGTCTATTAAAATTTTTAACAAACAAGAAC
TATAATCAATATTCTTGGTGTGAAGCTAGTCCTTGAAATAATATTTAGAGCAGGTGATAA
ATCAATACGATTATCATCTGCTCTTTTTGGTGTTGTGGAATGAAATGCGGGATGATAGGT
TGAGGTGACATCTCTATATCATATCATTTGTTTTTAGAAGATTAGGTTGTGTGGGAATTG
CATCCTTTTATAGTGAGGATTAACGTGTATATATCATTGAGTATGTTGCTGAAATTTATT
TGCGTGTATCAATTGATGATGGTATATGCCAATGATTTCCTCGGAAATATAAAAACTCGA
TCATGTATCATAACTGATGATTGTCACAAAAGTATAATGTGAAGTTCGACACTTTTGGAT
TCAGTTCAAATACTTTGACCGAGGTGAATACTATTTATTCATGTTTATTACGTAGACGTT
GATTTTTAAAATAAATCAGCATGATGCAGAAAGTCGCAACGGATACCGAGATAATCATTA
CTTGGTCATGCCCCTTAAAGATAAGGCTGATGATATATGATACTACAAGTATGCCTAGTG
AAGAAGAAATATATTTTGCGTTTGTCAGTTCATTATGGAAATAAGGCGTGATTAACCATA
ATCCAATATAGAATATTAAAACACTGATATACATCATATTAATTTCAAACAAGTCATTTA
GTTTATTGTTATTACTAAAAACAATTGCAGCATTAATCACACCTAAAGCGATATTGATTA
ATAGATGCGTATACGATAAACGGAAACCGATAGATGACAATTTATGATTAATGTAATTTT
CAGTAATGATCCAATATACACCGAAAAGACTAATTAAAATCATAAATTGGAATATATAAA
TGTAACTAAAATGATCAATGCTAAATGATGACGAAGCTAAACCAACCAGTACCTCGCCAA
AGATAATAATTGTTAGTAACGAAAAACGTTCTACTAAATGCATCATATTAACAGGTGATA
ATACAAGATATTTCTGAAATGGAATAAGTCCTGTCGCTGCAATGAATACGCCTAAAAATC
CAGGGATGTAATGGATACTTTGTGGTAGTACTAATGATAGAAATGATAAAAATGAAATCA
CAAAGGCTACGCTCGCAAAAGCTTGACATGTACGCTTATCGCCATAATCTAACCCTGTAC
GTATATGTAATAAATACTGTAATCCGATACTTAAATACATAATTGCCACGCATAAGAAGA
ATGGGAAGAATGTCTTTTCAAAGTCCGGATATAGGCTGTTAGATAGGAAGACCATGATGA
ACATATTAAACATCATAAACGAGACGTCTTTGAATGTAACTTGACCAAATCGATTTGTAA
AAAATGTTTGATGAGACCACATTAACCATAAGAACAAACTCATGACGATGTATTTGAAAA
ATAAATCAGCTGAAATGGAACCATTTTGTGTTGTTAAAATCACATGTGCAATTTTTTGAA
TGGCATAGACGAAAATTAAATCAAAGAACAACTCATGGAATCCTGCACGCTTTTCAGCTA
AATGTTTTGGTGTTAATGCATTAACCATAAAATTTTAACTCCTTTAAGATGTGTAATTAA
TTTACTAAGTATACTATTTATTTTTTCTAGTGAATAGGGGCAGATTTGGCGATGAAGTGG
AAGGAGAGGTGACTGCAAGGTAATTGCGGAATTAACAATCATCAGCGATTTAATATTTGA
CTGGAGACGTCATGGTAATAAAAAATTGATGAGAAATTGATGGTGAAACCAGCTGTGAAT
AGCGATGCAATGATAGATAGAATTTAATTAGAGTCATTACGCGAAATGATTAATGATAAT
TTGTGGTAAATCAAAGCATAATTTTGTACTATAGATGAGGATGATAGAGCATATTTAAGA
GTGTGAAATGTTAAAGTGAAACCGTTTACGTTTCCGATTGCCCAAACAAATTACATCATT
GTATAATATGATTTGTTAAATGCATAACAAGAATGAAAATGTAACATACGTAGCAATTGG
TTTCATAAATTGGATGTTAGTGGCGTATTGGTTCATTAGACGTATTAGTAATAAAATTGT
ATATATCATAAGGAGATGAATATGACATGACGAGAGTCGTATTAGCAGCAGCATACAGGA
CACCTATTGGCGTTTTTGGAGGTGCGTTTAAAGACGTGCCAGCCTATGATTTAGGTGCGA
CTTTAATAGAACATATTATTAAAGAGACGGGTTTGAATCCAAGTGAGATTGATGAAGTTA
TCATCGGTAACGTACTACAAGCAGGACAAGGACAAAATCCAGCACGAATTGCTGCTATGA
AAGGTGGCTTGCCAGAAACAGTACCTGCATTTACAGTGAATAAAGTATGTGGTTCTGGGT
TAAAGTCGATTCAATTAGCATATCAATCTATTGTGACTGGTGAAAATGACATCGTGCTAG
CTGGCGGTATGGAGAATATGTCTCAGTCACCAATGCTTGTCAACAACAGTCGCTTCGGTT
TTAAAATGGGACATCAATCAATGGTTGATAGCATGGTATATGATGGTTTAACAGATGTAT
TTAATCAATATCATATGGGTATTACTGCTGAAAATTTAGTAGAGCAATATGGTATTTCAA
GAGAAGAACAAGATACATTTGCTGTAAACTCACAACATAAAGCAGTACGTGCACAGCAAA
ATGGTGAATTTGATAGTGAAATAGTTCCAGTATCGATTCCTCAACGTAAAGGTGAACCAA
TAGTTGTCACTAAGGATGAAGGTGTACGTGAAAATGTATCAGTCGAAAAACTAAGTCGCT
TAAGACCAGCTTTCAAAAAAGACGGTACAGTTACAGCAGGTAATGCATCAGGAATTAATG
ATGGTGCTGCGATGATGTTAGTCATGTCAGAAGACAAAGCTAAAGAATTAAATATCGAAC
CATTGGCAGTGCTTGATGGCTTTGGAACTCATGGTGTAGATCCTTCTATTATGGGTATTG
CACCAGTTGGCGCTGTTGAAAAGGCTTTGAAACGTAGTAAAAAAGAATTAAGCGATATTG
ATGTATTTGAATTAAATGAAGCATTTGCAGCACAATCATTAGCTGTTGATCGTGAATTAA
AATTACCTCCTGAGAAGGTGAATGTTAAAGGTGGCGCTATTGCATTAGGACACCCTATTG
GTGCATCTGGTGCTAGAGTATTAGTGACATTATTGCATCAACTGAATGATGAAGTTGAAA
CTGGTTTAACATCATTGTGTATTGGTGGCGGTCAAGCTATCGCTGCAGTTGTATCAAAAT
ATAAATAATAAGAAAACAGGTTATCACAACAGTATTAATTACATGTTGGCATAACCTGTT
TTTATTTGTTTATGGATTTATTGGGTAATATTAGTCATTTGATGGTTTAATTGCAAATGC
TCTAACAGGGAACCCAGGTGCATCTTTTGGTTTAGGGCTGATAGCGTAAATGATGGCGCC
ACGAGTTGGTAATTGATCTAAATTAGTTAATAACTCGACTTGGTATTTATCCTGACCAAG
AATATAACGTTCGCCAACTAAATCACCATTTTTTACAACGTCCACAGATGCATCGGTATC
GAATGTTTCATGACCAACAGCTTCAACACGGCGTTCTTCAATTAAGTACTTCAAAGCATC
TAATCCCCAACCCGGTGCATGTTGTTGTCCGTTCGCATCTTTGTTTTCAAACGTTTCAAT
ATTAGGCCAACGTTTTGACCAATCGGTACGAAGTGCAACAAAAGTGCCAGGTTCAATAGT
ACCATGCTCTTTTTCCCATGCTTCTATATGCGCACGTGTTACGATGAAATCATTGTTGTT
CGCTACTTCTGTTGAAAAGTCTAATACAATTAACGGCAATACCAATTCTTTTAAATCAAT
GTCTTCTAAATAACGTTTATTCTCGACAAAGTGAATTGGTGCATCAATGTGAGTACCATA
TTGCGTTACAATATTCCAACGTTGCACATAGAAACCATGATCTTTAACCGTGAATAAAGT
TGAAACTTCGCCTTTTTCAAACTCACTAAAACGTGGTATTTCCGGATCAAATGTATGCGT
TAAATCAACCCAAGTTGCTTGTTTTAAAGTATTTAATTGTTGCCATAAAGGATATTGTGT
CATAAAATCACCCGTTTTTAGTTTATTATATGATAAATGCTGCGATTATTCTTGGCGTTT
AGCTTTAACAGCATTCACAAGCACAGTCAATGCATCTTTAACTTCTTCTTCTTTTCGCGT
TTTCAAACCACAGTCAGGGTTTACCCAGAATAATGAACGGTCGATTTGTTGTAGTGAACG
ATTGATTGCTGTAGTAATTTCTTCTTTTGTTGGAATACGTGGACTATGAATATCATACAC
ACCTAGACCAATACCTAAATCATAATTAATATCTTCAAAGTCTTTAATTAAATCACCATG
GCTACGAGATGTTTCAATTGAAATAACATCAGCATCTAAGTCATGAATAGCATGAATGAT
TTGACCGAATTGAGAATAACACATATGTGTATGGATTTGAGTTTCATCACGAACTGAAGA
CGTTGCAAGTTTAAATGATAAAACAGCATCTTTAAGATATTGTTCGTGATATTCAGAGCG
TAATGGTAAGCCTTCACGTAATGCAGGTTCGTCAACTTGGATAACTTTGATTCCTGCAGC
TTCAAGTGCTAATACTTCTTCGTTGATTGCTAAAGCAATTTGATCTTGAACGACTTTACG
TGGTAAATCAACACGTTCAAATGACCAGTTTAGAATTGTTACAGGTCCAGTTAACATACC
TTTAACTGGTTTATCTGTTAAGCTTTGTGCATAAACTGTTTCATCAACAGTTAAAGGCGC
TGTCCATTTTACATCACCATAAATGATTGGTGGTTTTACGGCACGTGAACCATATGATTG
CACCCAACCGAATTTAGTTACTAAGAAACCTTGTAATTTTTCTCCGAAGAATTCAACCAT
GTCATTACGTTCAAATTCACCGTGAACTAATACATCTAAGCCAATTTCTTCTTGAATTTT
AATCCATCGAGCAATTTCATTTTTTAAGAATGTTTCATATGCTTCGTCTGTAATGCGTTT
GTTCTTCCAATCTGCACGGTATTTTCGAACTTCTCGGCTTTGTGGGAATGATCCAATAGT
TGTTGTTGGTAAATCCGGTAAGTTCAAACGTTTTTGTTGTTGTTCAATACGTTGCGCGAA
TGGTGATTGTCTTGAAGTGCGCACGCTTTCGAAATCATAATCTAAGTTTTTAAATGATTG
ATTTTGGAAACGCTCATAACGTGCTTTTAATTTATCATATTTAACACTATCGTTTTGATT
AAATAGGCGACGCAATGCATCTAATTCGTCTAATTTTTCAGTTGCAAAGCTTAAGCCTTC
GCCAACACTTGTATCTAATGTTTCATCATCTAAAGATACTGGAACATGTAATAATGAAGA
TGATGGTTGAATGACAAGTTCATTAGTGTGTGCTAACAATTTATCGATTAAGACTTTTTT
AGCTTCAATGTCACTAGCCCATACATTACGTCCATCAATAATGCCAGCGTATAATGTTTT
TGATTTATCAAAATCTCCAGCTTCAATTTGTTTAAGGTTATAGCCATTATCATGGACAAA
GTCTAAACCTATACCACCAACAGGTAAAGAACTTAAGAATTTAAGATGTGCACGTTCAAA
GTATGTTTGAATGACTAATTTTTTAGCAACACCAGCTTTTTCGAAATAGTCATAAGCTTC
ACGTGTAATATTTTCATAGCTTTCACTGTCGTCTGTAACTAAGATTGGCTCATCAACTTG
AATGTACTCAGCACCTGCATCAATTAATGATTCAAACACTTCTTTATAAAGTGGTAATAA
CGTTTTAACTTTTTCTTCAAAAGTTTGGTGACCGCCTTTTGATAATTTAACAAAAGTAAT
CGGACCAACAATGACAGGGTGAGCGTTAACGTTTAAAGATTGGGCATATTTAAAGCGATC
TAATAATACGTTGCGACTCACTTTAGGCTCAACATTGTCCCATTCAGGTACGATGTAATG
ATAGTTAGTGTTAAACCATTTTATAAGTGCACTTGCAACATGGTCTTTATTACCGCGAGC
AATATCAAATAATAAATCATCATCAATAGTTCTTCCTTGGAAACGTTCAGGGATGATGTT
GAATAATAATGACGTATCTAAAATATGGTCATATAAAGAGAAATCACCAACTGGGATGCT
ATCTAAGTGATAGTACTTTTGTAATAATAAATTTTCTTTATGTAGATCAGTTAATGTTTG
ATCTAATTCTTCTTTAGAAATCTTTTTTGCCCAATAACTTTCGATGGCTTTTTTCCATTC
TCTTTTTCTACCTAATCTTGGGAATCCTAAGTTTGATGTTTTAATTGTTGTCATAATATT
GCCTCCTTGTGAGCAGTAATAGATTTTGAGTATGCTGCAAGTTCTAATGAATCTTCGACA
TTTTGAAACGGTGTGATAATGTATAAACCATTAAAATATTCATGAACAGTATCGATTAAA
TCCTTTGAAAGCTTAAGACTTAGTTCTCGTGTTTTGGCTTTATCATCTTTAACTGCTTCA
AATTGTTGTAAAATTTCATCTGACATCTTGATTCCTGGCACTTCATTATGCAAAAAGAGT
GCGTTTTTGTAACTTGCGATAGGCATAATGCCTATGAAAAATGGTTTGTTCAAGTGCTTA
GTGGCATGGTAAATTTCAATGATTTTCTCTTTGCTGTACACGGGTTGTGTTATAAAATAA
GACATTCCGCTTTCTATCTTTTTCTCTAATCTTTTGACGGCACCATCTAATTTTCGAACA
TTAGGATTAAAGGCGCCAGCGATGTTGAAGTGTGTACGTTTCTTCAGCGCATCACCGTCA
GTGTTAATACCTTGATTAAATCTTAGAGCGAGTTCAGTTAATCCTTTAGAATTAACATCA
TAGACATTGGTTGCACCTGGTAAGTGACCAACTTTTGAAGGATCACCAGTTATGGCTAAT
ATTTCGTTAACGCCAATGAGCGATAATCCAAGTAAATGGGACTGCAAGCCGATTAAGTTT
CGGTCTCGACAAGTAATATGTACGAGTGGTTCAATATTGTAATATTGTTTAATTAAGCTT
GCAGCAGCAATGTTGCTAATTCTGACAGTTGCCAATGAATTATCTGCGAGTGTTACCGCA
TCTACATTAGCTTTGTCAAGTTTAGCGATATTTTCAAAAAATCTATCCGTGTCTAAATGT
TTCGGTGTATCCAATTCGATAATAACGGTTGGACGTTCTTGAACCTTAGATGTTAATGAT
TGTCTAACTTTATTTTGAGATGGATTGAAAAGTGCTTTCTTTGGTATCGGAATCACTTTT
TTGTCATTAACAGGTTTAAGTGTCTGAATAGATTCTTTAATAAATTTGATGTGCTCTGGC
GTTGTACCACAGCAACCACCAATTAAACGAACACCTTCGCGAATTAGATTTTGAGCAACT
TGACCGAAATATTGTGCATTGTCACTATACTTAAATTCACTATTTTCAATATCTAATAAG
CTGGCATTTGGATAACAAGATAAGAATGCGTGCTCTGGTAATTCAATATGTGTGAAAGAC
TCTTGCATATGGTGCGGGCCATGATGACAATTGAGTCCCACGATGTTTGCACCACATTGA
ACGAGTTGTTTTAATCCTTCATTGATTGCCTGACCATTAACTAAGTAATTTGTGTTTGAA
GCGGTTAATTGAGCAATGATTGGAATGTCGTATTTCTTTCTCGTTCGTGAAATGACATTT
GTTAGCTCTTCTAGGTCGTAATACGTTTCGAAAAGTAGCGCGTCAACGCCTTCTTCAATT
AAGGTGTCTATTTGAATTTCAGTATGATAAAGAATAGTTTGTAAGCTGATATCCTCTTGT
TTGATACCTCTAAACCCACCAACTGTGCCTAATATATACGTATCTTTATTTGCTGCTTTT
TTTGCGATGCGTACGGCGGCTTGATGTATAGCTTTAACTTTATCTTCAAGACCGAATCGT
TTTAACTTTTCAAAATTTGCACCATAAGTATTGGTTTGAATGACATCAGCACCAGCTTCG
ATATATGAACGATGGATACGTTCAACTTTATCTGGATGGCTAAGATTATATGCTTCTGGA
CAGGTGTCTAATCCTTCAGAGTATAAAATGGTTCCAATAGCGCCATCAGCTACTAAAACA
TTATCTTTCAATTGTGTGAGGAATTGACTCATTGAATGCCTCCTTTAATGCGTATTTGAT
GTCTGCAATGAGTTCATCAGGATCTTCGAGACCAACACTTAATCGGAATAGACCGAAAGT
GATACCACGTTCTTGTCTCACTTCTTCAGGTAGTGCAGCGTGAGACATTGTTGCTGGATG
TGAAAGGATCGTTTCAACACCGCCCAGACTCACTGAAACGAGTGGTAATGTCAGTGCATC
GACAAATTGTTGTGCTTTAGACTCATCAGCTAAACGAAAGCCAATAACGGCACCGCCATT
TTTAGCTTGTTCTAAATGAGCAGTAGTGAGTCCCGGATAATAAACTTCTGAAATTTCATC
TTGCTTTATTAAAAATGACACGATTTTTTGAGCGTTTTCGACAGATTGTTTAAATCTGAT
TGGAAAAGTTTTTAAATGTTTAGCAAGTGTCCAGCTATCCTGAGCAGATAACATATTGCC
TGTACCATTTTGTATTAAATAAAGAGCGTCACTAATTGCCTCATTATTAGTTATGACAGC
ACCAGCAATTAAATCGCTATGTCCACTTAAAAATTTTGTAGCACTATGAATGACAATATC
AGCGCCAAGTAATAAAGGTGATTGACCTAACGGTGTCATAAATGTATTGTCCACAGCTAC
CAGTAGTTCATGCTTTTCGGCTATTTTAGAAACAGCTTTGATATCAGTAATTTTAAAACA
GGGATTCGATGGTGTTTCGATATAAATTAATTTTGTGTTTGATTGAATGGCACCCTCGAT
TTGTTCGAGCTTGGTAGTATCTACGGTTGTAAATTCAATATTAAATCGATTCAAAATTTG
CTCAGTGAGGCGAAAAGTACCGCCATATACATCATCGGGTAAGATGACATGATCACCAGA
TTTGAAAGTCAAAAGTACTGCTGAAATAGCAGCAATACCTGATGCAAAAGCAAAAGCGAA
TTTTCCCTGTTCTAATCGTGCTAACTTCTCTTCTAAAAGTTCACGGTTAGGGTTGCCACT
TCGTGCATAATCATATTTAACATCGCCACCAAGACTTGTTTGATGGAATGTTGAAGAATC
ATAGAGTGGTGGGTTAGCTGAATGATATTCCACACCTCTACGCCAATCGAATATCACTTC
TGTCTCTTTTGAAAGTGTCATACAATCTCTCCAATCTGAGCTTTATCTAATGCTTGGATG
ATATCGCGTTCGATGTCTTCATAATTTTCAACACCTAGTGATAAGCGGATTAAATACTCA
TCAATGCCACGTTTATCTTTTTCAGCATCTGGCATATCAACATGTGTTTGGGTGTAAGGG
AAGGTCACTAATGTTTCAGTACCTCCTAAACTTTCTGCAAAAATGCAAATGTCTAAATTT
TCTAATAATTCAGCGACGCTATAGGCCTTGTTAAGTCTTAAACTAAGCATGCCAGTTTGC
CCGCTATATAGTACTTCGTCAATTGCTTGAAGTGACTGACATTTTTTAGCAAGTTTTCTA
GCGTTTGATTGCGCACGCTCAATGCGTAAATGCAAAGTTTTAAGTCCACGTAACAACAAA
TAACTATCTATTGGTGAAAGTGTTGCGCCAGTCATGTTGTGAAAATCAAAAAACTGTTGC
GCGAGTGATTCATCTTTGACAGTTACGACACCTGCTAGTACATCGTTATGTCCGCCAATA
TATTTCGTGGCTGAATGTAAGACTATATCAGCACCTTCTGCTAGTGGTGTTGAAAGATAA
GGTGTTAAAAAAGTATTGTCGATAATTGACAATAAGCCTTTAGCTTTACAAAGTTGATAG
TATGGCTTTACATCAATAGCAATCATTTGTGGGTTAGATATTGGTTCAATGAATAATGCA
ACTGTTTTATCAGTGATTTCTTTTTCAACTTGTTCATAATCTGTAAAATCAACGTACTTA
AATTTGATATTGTATTGTTGCTCGTAAAATTCAAATAATCTAAATGTGCCACCATATAAA
TCGAATGAAACTAAAATTTCATCATGAGGTTTAAATAGATTACATATTAATTGAATGGCT
GACATTCCACTTGATGTAGCGAATGATGCAATACCATGCTCAAGTTTGGCAAAACAGGTT
TCAAATGTTGAGCGTGTAGGATTTTTAGTACGTGTATAATCAAATCCTGTCGATTGTCCT
AGTTTTGGATGTTTGTAGGCAGTAGATAAATGGATTGGATTCGCTATAGCACCGGTTGAA
TCATCAGTTAATGTGATTTGGGCTAACTGTGTATCCTTCATATTAAGACCCTCCTATAAG
AAAAAATAAAAAGCTTCCGTCCTTCGTACCCGAATGAATCGGATAAAAAGGACGAAAGCT
TATGTTTCGCGGTACCACCTTTATTTGTTATTCCATCGCTGAAATAACCTTATTCAGTAC
GCATTAAAAGTAAATATGCTTACTGAACAATTATCACAATTTAAGTCGTTAAGTAAGGAT
ATAGTAATGTGCTATCCCATACTTATTAACAAAAAATCGTGCGTAAAGAATCCAGTACGC
CATTTAACATCAATGTTAATACTGTATCGCTATAACGGGCGAACCCGTAGACACCTCATA
TTGGCATCAACACTCCAAGGCCATTTTCAAACACGCTTTCAAAATCTTCTCTCAGCTACT
AAAGACTCTCTGTATAAGCAGGGTGTGTTTTACTTTCCTCTTTATTGTGTTTACGTTTCA
TTAAACTGTTATAAGATATTAATTAGCTTACAGAGTAAAAAAAGATTTGTCAACAATTAT
TCAGAAAATTTTGATTTAAAAGTTAATTTGTGTGTGAAATTGTAATTGGTATCTTGAAGT
TAAAAAATGAATTATTTTTTAAATAAAGTGTGGTTAATGGTTGTCTGACTCATTTAGAAT
ACATAAAATATATTTAACTGTTGTTATCAAATAAAAAGTGATGTGAGTGAATTGTCAAAA
AGTGAAGATCAACGTATTACTAAAACAAAAGATGAACAAATTAAGCAAATAGATATATCG
GATATCAAACCGAATCCGTATCAGCCCCGAAAAACTTTCGATGAAAATCATTTAAATGAT
TTGGCAGATTCAATTAAGCAATATGGTATTTTGCAACCAATTGTGCTTAGAAAAACAGTT
CAAGGTTATTACATTGTAGTTGGTGAAAGAAGGTTTAGAGCTTCGAAAATTGCTGGTCTA
AAATACGTATCAGCGATTATCAAAGATTTAACAGATGAAGATATGATGGAACTGGCGGTC
ATCGAAAATTTACAACGAGAAGACTTAAATGCGATTGAAGAAGCTGAAAGTTATCAACGT
TTGATAACAGATTTGAAAATTACACAACAAGAAGTAGCGAAACGATTGAGTAAGTCGCGC
CCGTATATAGCGAATATGTTGAGGTTATTACATTTGCCGAAAAAGATTGCTGACATGGTA
AAAGATGGGCGACTGACAAGTGCACATGGACGAACGTTATTGGCAATTAAAGATGAACAA
CAAATGCTTAGGTTAGCGAAACGGGTTGTTAAAGAAAAGTGGAGTGTCAGATATTTAGAA
AACCATGTTAATGAATTAAAAAATGTTTCGTCAAAGTCGGAAACAGACAAAGTAGATATA
ACTAAGCCTAAATTTATAAAGCAGCAAGAACGACAGTTGCGAGAACAGTATGGTACCAAA
GTAGATATATCAATAAAAAAATCGGTTGGTAAAATCTCATTTGAGTTTGATTCACAAGAA
GATTTTCTAAGAATAATTGAACAATTAAATCGTAGGTATGGTAAATAGTTACACAATTTT
ATATAATAACTCTTTGTGCAAGTGTAAATAAATTGTAATCAGTGAACATTTGATTCTAGA
TATATTGAGACTTTCGTAGGTTGGAAGTATATAAAAATATGAATACAATATTGATATATC
ATATAGAAGGGAGTAACGCTTATCATGAATCAAGTCATGAATATTATTTCATCTCTATTT
GAGCCATTAACAAAAATAGAAACATATGAAAACATTGCAACTAAAATCGCTATGATTGTT
ATTTATATTATCGTAGCCCTCATAGTTATTAAAATACTGAATAAAATGATTGAACAGGGA
TTTAAGATTCAAAATAAGAGTAAAAAGAGTAACAAAAAGCGATCTAAAACTTTAATATCT
CTTGTTCAAAATGTAGTGAAGTATATCGTTTGGTTTATAGTTATTACGACGATTTTAAGT
AAATTTGGCATTAGTGTTGAAGGTGTTATTGCAAGTGCTGGTGTCGTAGGTTTAGCAGTA
GGTTTTGGTGCTCAAACCATTGTTAAAGACGTTATTACTGGATTTTTCATTATATTTGAA
AGTCAATTTGATGTAGGTGATTATGTTAAAATAAACAATGGTGGTACGACTGTGGCAGAG
GGAACGGTTAAATCAATAGGACTTCGTTCAACACGAATCAATACAATTTCAGGAGAATTA
ACAATTTTACCAAATAGTAGTATGGGTGAAATAACGAACTACTCAATTACAAATGGTACA
GCTATCGTTAAAATTCCAGTGTCTGTCGAAGAAAACATTGATAATGTTGATAAAAAACTA
AACAAACTATTTACTTCTTTACGTAGTAAATATTACTTATTTGTTAGTGATCCGGTTGTT
ATTGGTATTGATGCTATTGAAGATACAAGAGTAATATTGAGAATATCTGCAGAAACAATT
CCAGGTGAAGGATTTGCTGGAGCTCGAATTATTCGCAAAGAAGTACAAAAAATGTTTTTA
CAAGAAGGTATTAAAACACCTCAACCAATTATGACTGCTTATAATCATAGTGAAAACGGT
GTTTAGTAGTTTATAATACATGGAGGTCATATTTAATGGCGTCAAAATATGGAATAAATG
ATATAGTAGAAATGAAAAAACAACATGCGTGTGGAACAAACCGTTTTAAGATTATTAGAA
TGGGTGCAGACATAAGAATTAAATGTGAAAATTGTCAAAGAAGTATTATGATTCCACGTC
AAACGTTTGATAAAAAACTTAAAAAAATCATCGAATCTCATGATGATACACAAAGATAGG
AGAATGATTAATGGCTTTAACAGCAGGTATCGTTGGATTGCCAAACGTTGGTAAATCAAC
ATTATTTAATGCAATAACAAAAGCAGGTGCTTTAGCAGCGAACTATCCATTCGCTACGAT
TGATCCTAATGTAGGGATAGTAGAAGTGCCAGATGCTAGATTACTTAAATTAGAAGAAAT
GGTTCAACCTAAAAAGACATTGCCGACTACATTTGAATTTACAGATATCGCTGGTATTGT
GAAAGGTGCTTCAAAGGGAGAAGGGTTAGGTAATAAATTCTTATCACATATTAGAGAAGT
AGATGCGATTTGTCAGGTCGTTCGTGCATTTGATGATGATAACGTAACTCATGTTGCTGG
TCGAGTAGACCCTATTGATGATATTGAAGTTATTAATATGGAATTAGTACTAGCGGACTT
AGAATCTGTTGAGAAACGTTTGCCTAGAATTGAAAAATTAGCACGTCAAAAAGATAAGAC
TGCTGAAATGGAAGTACGTATTTTAACAACTATTAAAGAAGCTTTAGAAAATGGTAAACC
CGCTCGTAGTATTGACTTTAATGAAGAAGATCAAAAATGGGTGAATCAAGCGCAATTACT
GACTTCTAAAAAAATGCTTTATATCGCTAATGTTGGTGAAGATGAAATTGGTGATGATGA
TAATGATAAAGTAAAAGCGATTCGTGAATATGCAGCGCAAGAAGACTCTGAAGTGATTGT
TATTAGTGCAAAAATTGAAGAAGAAATTGCTACATTAGATGATGAAGATAAAGAAATGTT
CTTAGAAGATTTAGGTATCGAAGAACCAGGATTAGATCGATTAATTAGAACAACTTATGA
ATTATTAGGATTATCAACATATTTTACTGCTGGTGTGCAAGAAGTACGTGCTTGGACATT
TAAACAAGGTATGACTGCACCTCAATGTGCTGGTATCATTCATACTGATTTTGAACGTGG
ATTTATCCGTGCCGAAGTAACAAGTTATGACGACTATGTACAATATGGTGGCGAAAGTGG
CGCTAAAGAAGCGGGCAGACAACGATTAGAAGGTAAAGAATATATTATGCAAGATGGCGA
TATCGTTCATTTCAGATTTAATGTATAAACGATAGAGTGAAGTTAATTAAATAGTATATA
TGGAGAAGAGGCGGAATCAATTGTTCGCCTCTTTTAATTATGCGTATAATTTATTAAAAG
AATGGAATAATTTTACTCGCGTTAATAATATCTTGAGTGCTGAAAAATTGTTTGCCTTCG
CCAGTATAAGCAGGCTCTAAAACAAGATTAGCCTTTGCACAATAAAGCCATTCAGGATGA
ATGCCACTATTAAGTATCTCTTGGAATTCTTGAAAATCTTTAGACCAATCAATATTTAAA
TTCATTCCTTAACACCTCACAACTATTATAGAACATGTGTTCGCTTTTGTGAAGTGTATT
TTTAAAAATATCATAGAAAATTTCAAATGAATTAATGTCAAAAATGATATGAAGAGTAGT
TTGAATTATTATTGTAAAAAGTAATGGCGCATGATATAATTCTTTATTGTGAGTAATGAA
AATTATTCCTTGCTTATCTGTTTTAAGATTGATAAGCCGTATAGACCACAAGGAGGTGCA
AATATAAAATGAGAACATATGAAGTTATGTACATCGTACGCCCAAACATTGAGGAAGATG
CTAAAAAAGCGTTAGTTGAACGTTTCAACGGCATCTTAGCTACTGAAGGTGCAGAAGTTT
TAGAAGCAAAAGACTGGGGTAAACGTCGCCTAGCTTATGAAATCAATGATTTCAAAGATG
GCTTCTACAACATCGTACGTGTTAAATCTGATAACAACAAAGCTACTGACGAATTCCAAC
GTCTAGCTAAAATCAGTGACGATATCATTCGTTACATGGTTATTCGTGAAGACGAAGACA
AGTAATAATTAGAGGGGGCGTTTAAATGCTAAATAGAGTTGTATTAGTAGGTCGTTTAAC
GAAAGATCCGGAATACAGAACCACTCCCTCAGGTGTGAGTGTAGCGACATTCACTCTTGC
AGTAAATCGTACGTTCACGAATGCTCAAGGGGAGCGCGAAGCAGATTTTATTAACTGTGT
TGTTTTTAGAAGACAAGCAGATAATGTAAATAACTATTTATCTAAAGGTAGTTTAGCTGG
TGTAGATGGTCGCTTACAATCCCGTAATTATGAAAATCAAGAAGGTCGTCGTGTGTTTGT
TACTGAAGTTGTGTGTGATAGCGTTCAATTCCTTGAACCTAAAAATGCGCAACAAAATGG
TGGCCAACGTCAACAAAATGAATTCCAAGATTACGGTCAAGGATTCGGTGGTCAACAATC
AGGACAAAACAATTCGTACAATAATTCATCAAACACGAAACAATCTGATAATCCATTTGC
AAATGCAAACGGACCGATTGATATAAGTGATGATGACTTACCATTCTAATAAAAATTAAC
GAAATTAAAGCGAAAAAATTATCAAAGGAGGCACACAATCATGGCAGGTGGACCAAGAAG
AGGCGGACGTCGTCGTAAAAAAGTATGCTATTTCACAGCAAATGGTATTACACATATCGA
CTACAAAGACACTGAATTATTAAAACGTTTTATCTCAGAACGCGGTAAAATTTTACCACG
TCGTGTAACTGGTACTTCAGCTAAATATCAACGTATGTTGACTACAGCTATCAAACGTTC
TCGTCATATGGCATTATTACCATATGTTAAAGAAGAACAATAATATATAATTTATTGTCA
AACCCCGTAGGCATAGGCTTACGGGGCTTTTTGTGTTTTGGGGTATAGAAAAAGGGCAAA
AAAGGATGATGTGAATGTTTTGTGTTCGGAATTTGCACAAAGATATGTTTATATTGCAAA
AATAATATGAATTTATATGCATAAAAAAAAGAGGCAACCGTCAGTAACAGTTAACCTCAA
GTGCATTCCGCAGATATGCACCGCTATTTATGTATAATATTAATATGTTTTTAGATAAAA
ATCAAGGTTATTGATAAAGTTCTTTAAACTTCTTAATTTAGGTCTTGCTCGAACACCTAT
AATTTTATCATAAGTCGACTCGCTTATCTTTGATCGTAAAAAATCAAGGTTTTGTTCGAA
TTGCTTTATAATTCTTTGGAGTTCTGTTTTAGAATAAGAGAGACCAGAACAAATTAAAAT
TAATAAAATGAGATAATCAATTATTCTGTCGAAATCTAAATTGTGTATATCCATTTTTAC
TGCTAAATATTCTTTTAATCTATTACTTGTCTCTCCAGTTTTAAATCTACAGTCATAAAG
TACACCATTGTGAGCTATAGCATTTCTTAAGCCTTTCATACAATCAATGATGTCACCTAG
TATATCTTTACTTTGATCAAATGCTGGGGAGTATAATTTTAGTTGTTTTTGAGCTTCTAT
ATTCAAATTTTGGGACATGCAACGAGTGAAAAATACCAGATTTCCCAAAGTGAATAATTC
AAATACGGCATATAGTGGCACGGTTCTATCTTGATGTATGTAATGATAAATGTAAGGTTT
CGAATTACAATGTTCATGGATCATGTCGTAAATATCTCTTCTTAGTCTAGTAGTATTTTT
TAAATGTTTTTTATATTTTGAGCTACCGGGACTATAACTTTTATAATATGTTAATGATTT
TTGAAATAAACTATCTAAATCAAAGCCAGAGTTTACACAAACTATTTCTAGCAATCTATT
TTTAATAGCCGTTTCACAGAACATAACGTGTTTATAGAAAAGGCTTTTAATTTCTGTATC
AAAACTGTATAAAGCTTGTAATTCGCTAAATTTTTCAAAATTAAGTTCTTCCTCTTTGTT
TAAAAAGAAATTATACCCTTTGAATCCATGAAAATAGCCGATGTTTCGTAACTGGATTTT
TTCCGTGCTACCATTTATTTGGATACCTTTATTGTCTCTTATATGTCTCATTAAACCATC
AGTAGTTTTAGGTGTTTTTCTGTTCATAGTTTTTAACTCCCCAATCATTCAAATTTATTC
ATCATATCTTTCGCCATCTGATTAGTAACATGTGTGTATATCTCTAGATTTTTTTATAAT
CTGAATGACCTACATGCTCTTGCATTGCTTTTAAGTTAATTCCTAATTGAGCAAGTGTAG
ATATATGCGAATGATGTAATGTATGCGTCGTTATAGGTTTCTTAATAGAACTAATATCAG
CGCCCCCCTTTAATAATGTGGCTAATTTTGTTCGAGTCGATAGGGCTACCAGCCGTATTT
GTGAATATGTACTCTCTATCAATAAACTTATCATTCCAAGCATAAGTGTTCTTAGTAAGT
CGATGCTATGGATAGTGAGGCCTATAGCCCTATAGCTGTTACTTGTTCTAGTTGTCTCCT
TTACTCCGAATGCTCCCGTCTTTTTTCAGTTATCCAATTAATTGTACCATCGATATCTAG
CGTTTTATCTTCATAGTTTATATTTTCTCTCTTTATTGCAAGTAGCTCACCGATACGCAT
GTCATTAGCAATTTGAAACTGTACCATAGCTTTTACCATTTTATAATTACGTTTTGTCGT
TGGATATTTTTATACTTAATTACATAGTCGAAACAATCCAGTAACTCCTTATCTTCATTA
TCTTCATTATCTTCTAAAGTGTTATTACGTTTAGCTAGTAACGCATCACTATAGGGATAT
CTATTTTATCTATTACACATATAACTTTGAATTGCTTACTATTTTAAATTAACAAATTCT
ATTCTCTTAGATTTAGTCCAATTATGTGTAGACGATTTATAGTTATTAAATTCAGAGTGG
TAGCAAATTAAAGTTAATCAAGAGTTAAGATGAATTTAATTCATGAACACGTCTATTATT
TTTATAATTGTAGCAAATAAAGCTTTACATCAAGGAGGTAATTAAATATGTTCAAAAAAT
ATGACTCAAAAAATTCAATCGTATTAAAATCTATTCTATCGCTAGGTATCATCTATGGGG
GAACATTTGGAATATATCCAAAAGCAGACGCGTCAACACAAAATTCCTCAAGTGTACAAG
ATAAACAATTACAAAAAGTTGAAGAAGTACCAAATAATTCGGAAAAAGCTTTGGTTAAAA
AACTTTACGATAGATACAGCAAGGATACAATAAATGGAAAATCTAATAAATCTAGGAATT
GGGTTTATTCAGAGAGACCTTTAAATGAAAACCAAGTTCGTATACATTTAGAAGGAACAT
ACAGAGTTGCTGATAGAGTGTATACACCTAAGAGGAACATTACTCTTAATAAAGAAATTG
TCACTTTAAAAGAATTGGATCATATCATAAGATTTGCTCATATTTCTTATGGCTTATATA
TGGGAGAACATTTGCCTAAAGGTAACATCGTCATAAATACAAAGAATGGTGGTAAATATA
CATTAGAGTCGCATAAAGAGCTACAAAAAGATAGGGAAAATGTAAAAATTAATACTGATG
ATATAAAAAATGTAACTTTCGAACTTGTGAAAAGTGTTAATGACATTGAACAAGTTTGAA
ATTAAGTTAAATTAGTATATATAGTGTTTTATCGCTAATACTTTGAAAGTTAGGTATCTA
AAGGTGCCTAGCTTTCTTTGTTATGATTAGCACCATCATATAGAAAATTCTTTAATGACG
TTTATGCTGAAATCTACAAAAATAATTTCTCTTTTATGGTTAATCAATATGTTTTTACAT
TCGACAACCTTAAAATTAACTTCTTTCAATTCCATAATAAAGTCTCTATAAAATAACTTT
TTTTAAAAACGATTCGTATCTTTCAGATTCAAATACCATCATTTTCTCCTAATACTTACA
CTTTAATTACAATTATGTAAGTTGTTTTCAGAGGCATCCTATTTTATATTTTGTCAGAGG
TGATCTTTTGAAAACGATTTTAAAAACAATAACATATCTAGCACTTACTATCATTGGCGC
TTATGCTGCTTTATTCATTTTAAAAACAATAGACTCTCATGGTATAACAGATCAATTTAA
CCCATTAGTAAAGGAAGATGATTCTTATGTTAAAACGACAGAGGTGTCTACTAGAATGGA
TGATCAACTCCGAAGTTATACTCAAAGTGCTTTTAATAAAGAAGGGAAAGAGACGCAATT
AATGTATACTGCTACATTTGATGTTAAACCGCATAGATACTTGAAAATTACACATAAAGG
TCATCATGTAGAAACTTTTGAAGAAGTTGAAAAGGAAGAAGTACCTAAAAAAGCATTAGA
CAAACTGAGTCGATAATAGCATGCTTATATTACATGGTTCAATTATAAAATGAGTACGAA
CGAAAGTAACACATGATGATTAATTTAAAAATATTTGTAATAATTATGAATAAAATTAAA
AACAAGGGGTAATACAATCTATATAGCATATAAGCTTTTGTTATGAGTTTCAAAAATAGG
AAGAGAGAGTGATATTATGAAATTAAAATCATTAGCAGTGTTATCAATGTCAGCGGTGGT
GCTTACTGCATGTGGCAATGATACTCCAAAAGATGAAACAAAATCAACAGAGTCAAATAC
TAATCAAGACACTAATACAACAAAAGATGTTATTGCTTTAAAAGATGTTAAAACAAGCCC
AGAAGATGCTGTGAAAAAAGCTGAAGAAACTTACAAAGGCCAAAAGTTGAAAGGAATTTC
ATTTGAAAATTCTAATGGTGAATGGGCTTATAAAGTGACGCAACAAAAATCTGGTGAAGA
GTCAGAAGTACTTGTTGCTGATAAAAATAAAAAAGTGATTAATAAAAAGACTGAAAAAGA
AGATACAGTGAATGAAAATGATAACTTTAAATATAGCGATGCTATAGATTACAAAAAAGC
CATTAAAGAAGGACAAAAAGAATTTGATGGTGATATTAAAGAATGGTCACTTGAAAAAGA
TGATGGCAAACTTGTTTACAATATCGATTTGAAAAAAGGTAATAAAAAACAAGAAGTTAC
TGTTGATGCTAAGAACGGTAAAGTATTAAAGAGTGAGCAAGATCACTAAAAAGATTCGTT
GCATTAACGCTTGTAAAATGTCTTAATTTATATTAATTAATAAAATACCCTCACAACGTA
ATGTAATATATCCAGTATAGATTTGAAAGGATATATGCCAAACGTGTTGTGAGGGTTTAT
TTGCATCTATTTATCCATGCGAATATCGACTTCTTCTAAATGTTTCTGATATTCTTTAAC
CTTACTTTCTAAAAACATTTCATATGGTGCATCAAAGAAGTCAGCTAAATGCATGGCATC
TTTAAATTTAGGTTCATGGTGATGATTCTCCCATTCCCAAATTTGATGTGCTTCATATTT
AGTACCATATTTCTCATTTAATTGCTGTGCTAATTCGTCAATTTCTAAATTATGTTTAGT
TCGTAAGTTATATAAAATATGCATATTCATTGTTCATTAACCTCGCTTCTTGATTTAAAA
TTCAAAGATGCTCTAATAATATGTGTATATTCTAGTCCTATAACATAAAATAATCAAGCT
ATGAATTCGGCAGAAAAAATAATGTAAATGTATATGATATTACCGGTACAGAGACTTTAA
ATAACGATAGCTATATTGAATAAAATTGATATTCAATTACTACTTTTAAAAATATTTGGA
TAAAAATAATTTGAATTTGTTTTAGAATTGTAAATAAGGGGTACTACTTAGAATAACGCA
AAATAAATAGAAAAAGGAGACTGAAAATTATGTTTGGATTTATTGGAATGTTAATTGTCG
GTGGCTTAATTGGATGGGCTGCTGGTGCTATTATGGGTAAAGATATCCCAGGTGGTATTT
TAGGTAATATTATCGCGGGTATTATTGGATCATGGGTAGGTGGCAAACTATTCGGACAAT
GGGGTCCTGAATTAGGAAGTATTTACATCTTACCAGCTTTAATTGGTTCAATTATCTTTA
TTGCAATTGTAACGTTAATTTTAAGAGCTGTTCGTAAAAAATAAAATATTCAACTTAGGT
TGAATTGAAATAAAGATGGCATTCAGTTGTCATCTTTTTTATTTGCGTGAAAATGGTCAA
TATGTATTATAATATTTGAAAATGTAGGTAAGATAGGATTAAAAAGTAATAAATTAACAT
GAGGAGAGGTTGGAAATAAAAAAGCAAGTATTTGATAAATAAAAAAAGGATGACGTTGGG
TTGCGTCATCCAGGAGTATTATGTTCATGAATATAAAAGACTGTGTAGTCATTTAAGAAC
TACACCCATATAGTAACACATCACTTGATTAAAGACAATACTATTTTTAGAGTCATTAAT
TTAAAATATGAATTAATTATTTTTTTAGAATAGAATATTAAGATTGATATCGAATTAGTA
GTCAAAGTGTTATGGTAGATATGAAATACATAAGGTGAGGAGTAATATTATGACGATTTA
TTTAGTTAGACATGGCGAATCAAAATCGAATTATGATAATAAACATTTTAGATCTTATTT
TTGTGGACAATTAGATGTGCCGTTAACGGATACTGGCACAAAAAGTGCGGACGATTTATG
TGATTATTTTAAAGAGAAACAGATTAAACATGTATATGTTTCAGACTTATTAAGAACACA
GCAAACGTTTGAACATATTTTTCCATATGACATTGCATCAACGACTACGCCTCTATTAAG
AGAACGTTCACTTGGCGTATTTGAGGGTGAATATAAAGATGAAATCAGTGCGAATCCGAA
ATATGAAAAATATTTCAATGATTCAAACTTTAAAGACTTTCGTCATAGTTTTTCACAAAA
AGCGCCTGAAGGAGAAAGTTATGAAGATGTATATCAACGCGTAGAACATTTTATGAATCA
TGTTGTCAATGAAGATACACAAAAAGATGATATTGTCATTGTTGCACATCAAGTTGTCAT
TCGTTGTTTAATGGTTTATTTTAATAACGTTTCACGGGAAGAAGCTGTGGATTTAAAAGT
TGAAAATTGCAAACCATATATCATTGAATAGAAGTATTGAGGTTCTGAAAAGCTGTGTTT
TATAGCGGCCTTCAGAACCTTTTTTGTATTTGGAATTTAATGGGAATCATTCTTATCAAC
AGACTTACCACCAATAGCTAATGTGATAATTGTGCTTGCGAACAAAATAATTGAAGTTAT
AAATGACGCTAATGTAAAAGGTGTAAATTGTGTGAGCGATAATATCAATGATAAAAAGAA
CCAAGAGACAGCCCCTAGAAATTGTAAAATAGCAGAAGAAATTCTAAAACTCATATAATC
ATATATAGCTAAAACAAGTGAAGGTAATGCGACTAATACCATTATAATGATGTTGAGGGT
GAATAAATATGGCTGTTCAAAAGTTACTGTGTTTGGTCCTGTTGGATGCATGGCTGCTAA
GAACAAGCAAACAATCGTCGATAAAATTGCTAAAATAATAAAAGTAATTCGAACTTTCAT
CATGATCATCCTTTGTTTATAGAGTCAATATAAGTATGGAATATGTTAGGGATATAGTCA
AATGCGTCAACTAATGGGTGATTTTGGCATAGATAGAGAATTTAAGGCAATTAAAGAAGC
ATCAAACAGTAATATGCTGCTTGATGCCCAAATGATGACTTTAGCTAAATTGATTAGTCA
CTTTTAAAGATAAAGAATTGTCATGAATTAAAGCACATGTAATGATGTGTTACATGTCGC
AATGATGGCTTTCAGTTATTTATCGATAACATCACTCTTGATACCTTTAGATTTTAAGAA
ATCTTTAATTTTATCTTGTTGCTTTTTATTAACATCACCGGCATATTTTGTTGGCACGTC
GACAACATTGATTTTATTTTGCGGTTGATAGCTAAGCTTTTCAATATCTTCATCAACATT
GGCGATTGTACTATTTAAAGCTTTGAAGTAATTCATCATTAATTCAACGGGTTTCTTATA
TTCTTTAGGAATATTGTTTTCAGTGACAAATTTCTTGAAATGCAAATCGTTTTTAACAGC
TAAGTTAGATAAGTGGCTAAGTGTTTCTGCTTGTTTTTCAGTCACTTTTGTTTGACTGTC
AATTTGTTTATCTAGTTTATGTTGCATAATATATTTGTTATCAAGTATATCGCTATTTAC
AGACAAATACTTTTCTATAGCTTGCTTCATCTCTGCATCACTAATATCACTATTTTTCTT
ATCTGAGTTAAAGATATCTTTTGTTTCTAATTTTTTAGCGCTTTTAGGTGCATGGATGCC
AGTACTTGTATGATGATCTTCGTTATCAGATTGATCGGACGCGCAACCTGTAAGAATTAA
TGTCGATGCTAAAAATGTACTTAGTAGTAATCTCTTTTTCATAATGTAATATAACTCCTT
AGTTTATCTTTAATTGAAAAAATATGTATTCATGTTTAATAGAGTAACATTGAATTAGTT
TGGAATGTCACGATGACCTTGCAATGACCATAGACGCAAATGATTACGTGCATGAGTTAC
TTTTTCTATCAATAATGCGTCGTTTTGAACATTGTTAAGGATAGCATTATCTATAAATAA
CTGCATAATTGGTTGTATCAATTTAGATGTAGGTATCGTACGTAAAAGCATAATGATTTC
GTTCACATACTTTTCCTTCTCAATATCATTTTTCATATTGATTTGTTTGCGAGAGGTACA
TACTTTAAGCATTATCGCACATCTCGCTGTATATATTAAGTTTATCATAACATGATTTTA
TGTCGGGATAAAAAAATAACAGCATCTTAACAAATGTAAGATACTGTCAGTGAAATGAAT
GAAACTTTAGTTTCTGATAATATAGTCAAAGGCATTTAATGCTGCATTTGCACCAGCGCC
CATTGAAATGATAATTTGTTTGTTCTTCTGATCTGTGACATCGCCAGCAGCAAATATTCC
AGGTACGTTAGTATTATTGTTACGATCAATAACAATTTCACCACGTTCGTTTAATTCAAC
AGCATCTTTTAACCATGATGTGTTTGGAAGTAAACCAATTTGAACAAAGATACCATCTAA
GTTAAGTAGATGTTCTTCGCCGGTGCTCATGTCTTCGTAACGTATACCTGTAACATGGTC
TTCTCCGACAACTTCAGTAGTTTTGGCATTTGTTTTGATATCAACATTTGATAAAGAACG
TAAACGATCTTGTAACACGTTGTCTGCTTTTAATTCGCTAGCGAATTCGAATAATGTAAC
ATGATTAACGATACCAGCAAGGTCAATTGCTGCTTCAACCCCAGAGTTACCGCCACCGAT
AACTGCTACGTCTTTATTTTCAAATAGAGGTCCGTCACAGTGAGGGCAGAATGCAACACC
TTTATTAATCAATTGCTCTTCACCTGGAATGTTTAGCTTACGCCAACCTGCACCAGTAGC
AATAATGACTGTTTTACTTTCTAAGACAGCACCGTTTTCTAACGTAACTTTAATTGCTTC
GTCAGTCTTTTCGATATCTGTAGCACGTATACCTGTCATTGCATCAATGTCATATTGATC
AATGTGCGCTGCTAAGTTAGAAGAAAATTCAGAACCAGTTGTTTCTTTAACAGTAATGAA
GTTCTCAATACCAGCAGTATCATTAACTTGGCCACCGATACGATCAGCAACTATACCAGT
ACGTAAACCTTTACGTGCTGTGTAAATCGCTGCACTACCACTAGCAGGACCACCACCAAC
GATTAAGACATCATAAGGTTCTTTATTTTCAAACTCAGATGCATCTGCCGTACTGCCTAG
TTTCGAAAGAATATCTTGGATTGTCATACGACCATTGCCAAATTCTTCGCCATTTAAAAA
GACAGCAGGGACTGCCATGATGTTTTCAGATTCTTCACGGAACACTGCACCATCAATCAT
AGAATGCGTGATGTTAGGGTTGATCACACTCATTAAGTTAAGTGCTTGAACGACATCAGG
ACATTTTTGACACGTTAAACTAATGAATGTTTCAAAATGAAATGAACCTTCTAAGTTTTT
AATTTGGTCAATGATTGACTGTTTTTCTTTAGGTGCACGACCACTAACCTGTAAAATTGC
TAAAACAAGTGAGTTAAACTCGTGACCTAATGGAATACCTGCAAATGTTACACCTGTTTC
TTCGCCAGGACGGTTGACTGAGAAACTTGGTGTACGTTTTAAAGACTTTTCAGAAAGTGA
AAGTCTAGGTGACATATCAGAAATTTCTGTTAATAATTCTTTGAGTTCCTTAGATTTATC
ATCTGAACCAAGGCTGGCAACGAATTCAACGTTGCCCTCCATTAGTTCTAATAGTTGTTT
AAGTTGTTGTTTTAAATCAGCATTAAGCATGGTTGTAATGCCTCCTTAGATTTTACCTAC
TAAATCTAAACCAGGTTGCAATGTTTTAGCGCCTTCTTCCCATTTAGCTGGGCATACTTC
GCCAGGGTTTTTACGAACATATTGAGCTGCCTTGATTTTGTGAGCTAATGTACTAGCGTC
ACGGCCAATTCCGTCAGCGTTAATTTCAGATGCTTGTACAACACCGTCTGGGTCAATAAT
GAATGTACCACGTTGAGCTAAACCAGTAGCTTCATCTAATACATCAAAATTACGAGTGAT
TGTTTGTGATGGGTCACCAATCATAGTGTAAGTGATTTTGCTAATTGCATCTGAATGGTC
ATGCCATGCTTTGTGTACGAAGTGAGTATCAGTTGATACTGAGAATACATTTACGCCTAA
TTTTTGTAATTCTTCATATTGGTTTTGTAAGTCTTCTAATTCAGTTGGACAAACGAATGA
GAAGTCAGCAGGATAGAAGCATACTACGCTCCAAGAACCTTTTAAATCTTCTTGTGTAAC
TTCTTTAAATTGATCTTTTTTTGGATCGAAAGCTTGCGCTGTAAATGGTAAGATTTCTTT
GTTAATTAATGACATAAATATCTTCCTCCTAAGAATTTAAGTATGAATTAGAACTATCAA
TTGATTGTGCTTAATTATAATAATTCTAATCTCTTAGTTAGCATTATTACATTTTGATCC
AGAATAGTCAACTGGATAACTTTGTAAAGTGAATGATTACTTTTAAAATAAAGAAAGATA
ATATAAAGTGCTTTGATATTGGATTTTGTAGTTGATGATTTAAAAGGTTGTGTCTATATT
TAATATCTTGATTTTAATGTAAAAAATGTAAAAAAAGAAGATTTGTATTCTCAACTAAGT
CAACCTTATTGATAATGGTGTGAGAATATTTGTTCGAGATGGATGAAGGTGATGAGTGAG
AAACTGGATTTTTCAAGTACGAGACAATATTTTTAAAAGTGCAATTATTAACTTATAAGC
AAATAATTGCTATAAAAAAGTTTGGACGTGTACAATTGCAATATGAAGATTTTTAATTAA
CTGTAAAGTATCGAGGAGTGGGTAACGTGTCAGATCATGTATATAATCTTGTGAAAAAGC
ATCATTCTGTTAGAAAATTTAAGAATAAGCCTTTAAGTGAAGACGTTGTTAAGAAATTGG
TAGAAGCTGGACAAAGCGCTTCGACGTCAAGTTTCCTGCAAGCATACTCAATTATTGGTA
TCGACGATGAGAAGATTAAAGAAAATTTACGAGAAGTTTCTGGACAACCTTATGTTGTAG
AAAATGGCTATTTATTCGTCTTTGTTATTGATTATTATCGTCATCATTTAGTTGATCAAC
ATGCTGAAACTGATATGGAAAATGCATATGGTTCAACGGAAGGTTTGCTAGTAGGTGCAA
TCGATGCAGCATTAGTTGCTGAAAATATTGCGGTAACTGCTGAAGATATGGGGTATGGCA
TTGTCTTTTTAGGATCATTAAGAAATGATGTTGAACGAGTTCGAGAAATTTTAGACTTAC
CTGACTATGTCTTCCCGGTATTTGGTATGGCAGTAGGGGAACCCGCAGATGACGAAAATG
GTGCAGCCAAGCCACGCTTACCATTTGACCATGTCTTCCATCATAATAAGTATCATGCTG
ATAAGGAAACACAGTATGCACAAATGGCAGATTACGACCAGACAATCAGCGAGTACTATG
ATCAACGTACAAACGGGAATCGCAAAGAAACATGGTCGCAGCAAATTGAGATGTTCCTAG
GAAACAAAGCAAGATTAGATATGTTAGAACAATTGCAAAAATCAGGCTTAATACAGCGAT
AGCAAGATACCAAAATAACCCGCCCCTCTAGCTTAAAATGATAAGTATAGCTAGAGGGGG
CGGGTATTTCTTGCAATGAATTAGTGTGAAGTTAATGCAGCATTATCATTTGAATCGAAA
GTATCTTTGTCCCAATGTTTAGTTAACTTGGCGGTACCTGTACCAGCTAGCATTGAATCG
TTCACGTTTAATGCTGTTCTACCCATGTCAATCAATGGTTCAACGGAGATGAGCACGCCG
GCTAAAGCGACTGGCAAGTTTAACGTTGACAACACCAATATGGATGCAAATGTAGCCCCG
CCACCGACGCCAGCAACGCCGAATGAACTAATAATCACGACAGCGATTAACGTTACAATA
AATTGTAAATCAATTTCTACATTAGCGACGGGTGCGACCATAATTGCAAGCATGGCAGGG
TAAATGCCTGCACAACCATTTTGTCCAATCGACAATCCAAATGTCGCAGCGAAATTGGCA
ATACCTTCTGGCACGCCTAGACGTCTTGTTTGTGTTTGTACATTCAATGGTAAGGCACCC
GCGCTTGAGCGTGATGTGAATGCAAAGATTAATACTTCCAAAGTCTTTTTAACATAGCGA
ATTGGGCTAATACCTAACAGGCTTAAAATAATTAAGTGAATGATATACATCGTAATTAAT
GCAGCGTACGATGCGATTAAGAATTTTCCTAAAGTCCAAATGGCGCCAAAGTCACTTGTC
GATAATGTGTTGGCCATAATTGCTAATACACCGTATGGCGTTAAACGTAAGACGAACGTC
ACAATCGCCATTACTAGTGAATAGATAGCGTCAATCGCACGCTTAAGCAATTCACCATGA
TCAGGTTGTTTGCGTGCTACGCGTAAATAAGCAAATCCTATAAACGAAGCAAATATCACG
ACAGCAATCGTGGAAGTTGCACGTTGTCCAGTGAAATCTAAGAATGGATTTTTAGGCAAT
AATTCCAAAATTTGTTGTGGTAACGTATGTGCTGTTAAATCTTTCGCTTGTTTAGCAATT
TCGCTTCCACGTGCTTGTTCAGCGTTACCAAGATTAATTGTTGATGCATCTAAACCAAAC
ACCAAGGCATACACAACACCAACAATTGCAGCAATGGTGACAGTGCCAATTAAAAAGATA
AAAATGAGACTACCAATTTTAGCAAACTTTTCTCCGATTTGAATTTTAGTGAATGCAGCG
ACAATAGAAATGAAAATTAAAGGCATCACAATCATTTGCAACAATGCAACGTAACCTTGT
CCGACAATGTTGAACCAGTCACTTGTTGATGTAATAACATTCGAATGTGTTCCATAGACA
ACATGTAGTAACACGCCAAATACAATGCCGATACCTAAAGCTGTAAACACACGTTTCGCA
AAAGATATATGTTTGCGAGCCATCATGTGCAATATTACGATGAAAATCACCAATACAATA
ATATTAATCAGTGTAAGAAAAGCATTCATGAACGTCACTCCTCAAATTTTTGAATATAAT
TCCGACTAGTATGCTAAGAATAATATTAATTTTAAAATATTTCAAGAGGGCATTTGCAAT
TAAATGTAAACATGATGAAATTCGACCTTTGGCATAAAGGAATTTGTAAACAAATCGTTT
TGAATTTAGTAGAGAAAGGTGAAAAGGGTTAATATCGTTAATAGCGTTAATAGTGTTATG
AGCTAGTCGATTAAAGTCGATATTTGAAAATGAAGCAGGGCATTAAATGCAATAAATTAA
ATGAGTTGTCATTACAGCGTTAATAATAGAAATGATTTTAACAGGAAAAAAGTGATGAAC
ATTTGGAAAAGATATATATCGTGTACTGTCATGAGAGATAAGATATGAGAAAACAAATGC
ATTCCTGAATCGAGATGTGACTATTTCGATTTGATAAAAATTGCTAACCTCATATTTATT
GAATAAAAAGATAATAAATGATCAACTTTGAAAAGACGCTTCGAACAAACACGTTGTAAA
AAAATCTGTCGAATCAAAATTAGCATCTTTTGAGTGTTCGTGTGTGCAGGTGGTAGTTCA
AAAGCTTACTGTAAACAAATATTTTTGTTTGAGCAAAAAGGCGTTTGTAGTAAATGTGAA
TATGAGTGTGCCCTTGTGTGATTCGTCATTTACTAACACAGCCAAACATTTAAATTGAAT
GGGCTTATTAAGATGAATCTATTTAGGAATACACAGGAGCCATCCCATTTAAAAGTAACA
TACTATAAAAATTTATTCAAAATTCAATATTAATCATAATGAATAATTAAAAAACCTGAA
ACAAATTAGTTTGATATGCTCTCTTCAAAGTAGATATTGAATGGAGTATATCAGCTTGTT
TCAGGTTTTATGAATTGAGTATTAAATTTGAAAGTAAATTACAGTTCTATAGGTTTATAA
AAAATCAGTTTTTAAATCAAAGCTATATATTATTGAGTATTAAATTTGTGTTCAAATCAC
AAGTTTACAGGTTGAATAAACGTGCGAAGAAACCTTTTTTCTCTTCTTGAGGTTTTGGTT
CTGACATTTCAGACTGTGAAGCTGTGCTGTCATTTTCTGCTTTCGCTTCCAATGAATCGT
TCGAAGTAGCTTGTTTAGAAGCTTCTGCATGGGCTTCTGCTACTTGTTGTTCAGCATCAT
GTTGCGCTTCTGCATCTACTGTAGCTTCTTTATTTGAAGTCTCAGCTGCATTGCCATTAG
ACTGCTCAACGCTGGCTTTTTCAATTGCTTCAGTTGCAGAAATTTGATCCTCTTTATCTA
CTTTAGTAGCAGTGCCATCGCCTGCATTTTCTGCTTTAGTATCCGTCTTAGCGTCTGTTG
ATGTATTCACTCCAGCAACCTTCGAATCTTTACTGTCAGCTTTATCTTCAGTAACAGCAT
TCTTTTCAACTTTATTTGTTGATTCAGCCAATACTTTAGCTTGAGATGCTTGTGCTTCTT
GGATAGCCTCTTGTGATATTTGGATGGCTTTTAAGGATTCGCTATTTGAATCGATTTTAG
ATGTAAGTTGATTTTGAAGTTCTTTTAATTCTTGTTGTTGCTGATGTACTTGATTCATCA
TTTGACCAAGTAGGTGACGTTCTTCGCGCATTTTCTGGATTTCTAGGCGTAAATCTTCTA
CTAGTTGAGCGACATTTTGATTAGTAGGTAAGTTTTTGTCATCGTTTTTGACAATGACTT
GCAGGAAGTCTTTTTCTTTTTCTAATTCATCAAACGCTAGATCATAACTATTTGTTTGTT
TTACTTTGTCGGCAATGTCTTTGAAAAGCTCGATATCTTCTTCTTTGAAATCAGTTGCTT
CACGACCACGATATTCAGTCTTGCTTAGTTGGTAACCACGTTCTTCTAAATGTTGAACAA
TTTTACGGACTTGCTTCTCACTTAGTTCTACGCGTTGTGCAAATTCTTTAGTTAACATAC
TTTAAAGTCCTTTCTGCATATACTTATGTATACTGACGTTTGTCTACGGGCAGTGAAACG
TCAGTCTTGCTTCATACATAGTTTAAACGTTATTGTTAGTGATTTCAAGTTTGTTTAAAA
TGGTTTACGTAAATCCATTTCTTCTAATAAAGCATAAATAATTTCACGTGCGATACCATT
TGCAAATACATACTTCAAAATATAATTTGATTTAACACTTGTACCGTAGATATCCTTTGT
CAGTTTAATATTCTTCTTTAAAAATAGGTCGACTTTTTTAGTGTGACCATCATTAGTTGG
ATGAATGTAATCAATTTCAGTTTGTCTTTCAAATTGATGTTCGTATAAAAACTGTCTACG
GTGTTCAATAATGAGCCCATTATCTTGTGTTAAATCTGCAGGTTCTTTAGGGACTTCCAT
CATTAAAAAGTTAATACTTCTAGAATGAACAAGGTTTGATAATAAGTTTAGTTCATGTTC
AATTTGATGTAATGTTTGTGTCATTAACTCATCATGGTTGGGTAGGTCTTTTGCGAATAA
ATAAATTAAAAATGCTGAATTGGTTGTGGCTTCATAATGTGCAGTTGCTAGACTGACAAC
AACATCGTTTTCTAAGCCTACTATAAAGACATAATCGTTTTCAGTTTTGTTGTTTTCTAA
TGAGCGTTTGATGATACGTTTATCTTCAGTTAAAGATAAATTTAACTTAGTATCGTAAAG
TTTAAGTGCTTCGTTGTAATGTGGATCTTTGACAGATTGAATGGTTTTAAATTCCATAAG
AACACCTCCCCAATTTAAATAATATTATAGCATAATCGCCTGCTGTAAAAGACTGTTCAT
AAACTTTTAAATGGTATAAAAAACTGTACTATCTTAAATTAGACAGTACAGTAATCTCAT
TTTGAATTCAGTGTGATAACTAAGCTTTGGGACCTTTAGATGCTTCAGCAAAATGAGTAA
TATCAATTTCTTCATATGCTGAGTTATGTTCTTGAACTTCGTTATGTGATGATTTGTCAC
GAACCGCTACAACTAACATTTTATCGTCTAAAATAAGTTGTTTATATTTTTCTAATTCAT
CAGGCGCTAAGTTGTAGCGTGATAAAACTGCATGTTCACCATCTTCTCCTGTTAACAGTT
TAGTCATTCTATCACTAAATGTTCCACTTGTTGAGATAAGGGAGATTTCAGAGTCGTGTA
AGTCATTTAGGTGTAATTTACTTTTACTAATAATTGTTAGCTCTGATTCTAAATAACCTT
CAGATTTCTTTTGATTGATTACGTTGTATAATTCGCCAGTGTCATTTACTACAGTAATAT
CTGCCATAGTTGTCGCCCCTTTAAAAATTTGTTTATTTAATCTTTTACCCTTCTTATTAT
AAAGTAAAACCCTTACATTATTAAGTTATAAGTCTTCATTCGCATTAAACGTCTCTGTAC
ATTTATAAAACTATTAAAAGATTACCTAAGCAGTTATTGAAAAAATGCCGAAAATTTGCT
ATTATCGTTAAATAATTTACATAAACTCATATAATCTAAAGAATATGGCTTTAGAAGTTT
CTACCATGTTGCCTTGAACGACATGACTATGAGTAACAACACAATACTAGGAGTAGCTTC
AGCCATTAAATTGTAACCATGGTGGGTGATTTATATCATTTTATATGATGGTCACAGTTT
ATTTGATGAAACTTCTTTTACATTGATTGCATGACAAATTCGTTATGCATGTTCGTTCAC
TCATAAACCCTGAAACTATTATTTAGTTTGGGGATTTTTTTGTATCTAGCACCAATTTAA
GAGCAAAATGTTTCACACAAATCTGAGGAGGTTTTAAGAGTGGAGTTACTAGGACAAAAA
GTAAAGGAAGACGGCGTTGTCATTGATGAGAAGATTTTAAAAGTCGATGGATTTTTAAAT
CATCAAATTGATGCAAAGTTAATGAATGAAGTTGGTCGCACTTTTTACGAGCAATTTAAA
GATAAAGGGATTACTAAAATCTTAACCATTGAAGCTTCCGGTATCGCACCTGCAATCATG
GCTGCACTGCATTTTGATGTGCCATGTTTATTTGCGAAAAAAGCAAAACCTAGCACTTTG
ACGGATGGTTATTATGAAACATCTATTCATTCATTTACTAAAAATAAAACAAGTACGGTC
ATTGTTTCAAAAGAATTTTTATCAGAAGAAGATACTGTACTTATCATCGATGACTTTTTA
GCAAATGGTGATGCTTCATTAGGGTTATACGATATCGCACAGCAAGCGAATGCTAAGACA
GCTGGTATTGGTATTGTTGTTGAAAAGAGTTTTCAAAATGGGCATCAACGTTTAGAAGAA
GCAGGTTTAACAGTTTCTTCTCTCTGCAAGGTTGCTTCACTAGAAGGAAATAAAGTGACA
TTGGTGGGAGAAGAATAATGAAAAATTTAATCCTAAGTGTTCAACATCTTTTAGCTATGT
ACGCAGGTGCCATCTTAGTTCCAATCATTGTTGGTACAAGTTTGAAGTTTACACCTGAAC
AAATCGCTTACTTAGTTACAGTAGATATATTTATGTGTGGGGTTGCCACATTTTTACAAG
CCAATAAAGTAACGGGAACAGGATTACCGATCGTTCTTGGATGTACATTCACGGCTGTTG
CGCCCATGATTTTAATTGGTCAAACGAAAGGAATAGATGTACTTTACGGTTCGCTATTTT
TATCAGGGATATTAGTTATTATCATCGCGCCATTCTTTTCCCATCTTGTAAAATTCTTCC
CACCAGTAGTAACGGGTAGTGTTGTTACTATCATTGGTATCAATTTAATGCCAGTAGCAA
TGAATTACTTAGCTGGAGGTCAAGGTGCAAAGGACTATGGAGATGTTAAGAACATTTTGT
TAGGTTTAATGACATTAATCATTATTCTTGTTTTACAAAGATTCACAACTGGATTTATTA
AGAGTATTGCCATATTAATTGGACTCGTTTTAGGAACGATAGGTGCTGGCTTACTTGGGA
TGGTCGATATTAATCAAGTCAATCATGCCGGTTGGTTAGGCATCCCAGTGCCGTTTAGAT
TCTCAGGATTTAGCTTTGATGTGACATCGACGTTAGTGTTCTTTATTGTAGCTATCGTTA
GTTTAATTGAGTCGACAGGTGTCTATCATGCGTTAAGTGAAATTACCGGTAAGAAGTTAG
AAAGAAAAGATTTTCGTAAAGGTTATACTGCGGAAGGTCTAGCGATAGTGTTAGGTTCTA
TATTCAATTCATTTCCGTATACAGCCTATTCGCAAAATGTAGGACTTGTTTCTTTATCCG
GCGCTAAGAAAAACAATGTTATATACGGCATGGTCGTGTTATTACTTATATGTGGTTGTA
TACCTAAGCTTGGCGCATTAGCAAATATCATACCGCTACCTGTGTTAGGCGGTGCGATGA
TAGCTATGTTTGGCATGGTAATGGCATATGGTGTTAGTATATTAGGACATATCGATTTTA
AAAATCAAAACAATTTATTAATTATCGCTGTATCAGTAGGATTAGGTACTGGTATAAGCG
CTGTACCACAAGCATTTAAAGGTTTAGGTGAACAATTTGCATGGTTGACTCAAAACGGAA
TTGTTTTAGGCGCAATCTCTGCAATTATTCTTAATTTCTTTTTTAATGGAATAAAGTATA
AACAAACGGAAGAAAATGTGAAATAATATAACTAATTAATTTGAAAAATGGAGGCTGTTT
TTAATGTGGGAAAGTAAATTTGCAAAAGAATCATTAACGTTTGATGATGTGTTATTAATT
CCAGCACAATCTGATATTTTACCGAAAGACGTTGATTTAAGCGTACAATTATCAGACAAA
GTTAAATTAAATATTCCAGTTATTTCTGCTGGTATGGATACTGTAACTGAATCTAAAATG
GCGATTGCTATGGCTCGTCAAGGTGGTTTAGGTGTTATTCATAAAAATATGGGCGTTGAA
GAACAAGCGGACGAAGTTCAAAAAGTAAAACGCTCAGAAAATGGTGTCATTTCAAACCCA
TTTTTCTTAACACCAGAAGAAAGTGTTTATGAAGCGGAAGCATTAATGGGTAAATACCGT
ATTTCAGGTGTACCAATTGTTGATAATAAAGAAGATCGCAACTTAGTAGGTATTTTAACA
AACCGCGACTTACGTTTTATTGAAGACTTCTCAATTAAAATTGTAGATGTAATGACACAA
GAAAATTTAATTACAGCTCCAGTGAATACAACACTTGAAGAAGCAGAAAAAATTCTCCAA
AAACATAAGATTGAAAAGTTACCATTAGTTAAAGATGGACGTCTAGAAGGTCTTATTACT
ATTAAAGATATTGAAAAAGTTATCGAATTCCCTAATGCAGCAAAAGATGAACATGGTCGT
CTACTTGTAGCCGCAGCAATCGGTATTTCAAAAGATACTGATATTCGTGCTCAAAAATTA
GTCGAAGCAGGTGTGGATGTCTTAGTTATCGATACAGCACATGGTCACTCTAAAGGCGTT
ATCGATCAAGTGAAACATATTAAGAAGACTTACCCAGAAATCACATTAGTAGCAGGTAAC
GTAGCAACTGCAGAAGCAACTAAAGATTTATTTGAAGCGGGGGCAGATATTGTTAAAGTT
GGTATTGGCCCAGGTTCAATTTGTACGACACGTGTTGTAGCAGGTGTTGGTGTACCACAA
ATTACAGCAATTTATGATTGTGCAACTGAAGCACGCAAACATGGTAAAGCTATCATTGCT
GATGGCGGTATTAAATTCTCAGGAGATATCATTAAAGCATTAGCTGCTGGTGGACATGCG
GTTATGTTAGGTAGCTTATTAGCAGGTACTGAAGAAAGCCCAGGCGCAACAGAAATTTTC
CAAGGTAGACAATATAAAGTATACCGTGGTATGGGCTCTTTAGGTGCGATGGAAAAAGGT
TCAAACGACCGTTACTTCCAAGAGGACAAAGCGCCTAAGAAATTTGTTCCTGAAGGTATC
GAAGGACGTACGGCATATAAAGGTGCGTTACAAGATACAATTTACCAATTAATGGGCGGT
GTGCGTGCTGGTATGGGTTATACTGGTTCACACGATTTAAGAGAATTACGCGAAGAAGCA
CAATTTACACGTATGGGTCCTGCTGGTTTAGCAGAAAGCCATCCACATAATATTCAAATT
ACGAAAGAATCACCGAACTACTCATTCTAATTAAGATAAAGGAGAACGACAAATATGGAA
ATGGCAAAAGAACAAGAGTTAATCCTTGTCTTAGACTTTGGTAGCCAATACAACCAATTA
ATTACACGCCGAATTCGTGAAATGGGCGTTTATAGTGAATTACACGATCATGAAATTTCA
ATTGAAGAAATTAAGAAAATGAATCCAAAAGGTATCATCTTATCAGGTGGTCCAAATTCA
GTTTATGAAGAAGGTTCATTTACAATTGATCCGGAAATATATAATTTAGGAATTCCAGTA
CTTGGTATTTGTTACGGCATGCAATTAACTACTAAATTATTAGGTGGTAAAGTTGAACGT
GCCAATGAACGTGAATACGGTAAAGCAATCATTAATGCGAAGTCAGATGAGTTATTCGCT
GGCTTACCAGCAGAACAAACTGTTTGGATGAGCCATTCTGATAAAGTTATTGAAATTCCA
GAAGGCTTTGAAGTTATCGCTGATAGCCCAAGCACAGACTATGCAGCAATCGAAGATAAG
AAACGTCGCATTTATGGTGTTCAATTCCATCCAGAAGTACGTCATACAGAGTATGGTAAT
GATTTATTAAATAATTTTGTCCGTCGTGTTTGTGATTGTAAAGGTCAATGGACAATGGAA
AACTTTATCGAAATCGAAATCGAAAAGATTCGTCAACGCGTAGGAGACCGTCGTGTATTA
TGTGCGATGAGTGGCGGCGTAGATTCATCTGTTGTAGCTGTACTATTGCATAAAGCAATT
GGTGATCAACTAACATGTATCTTTGTAGACCATGGCTTACTTCGTAAAGGTGAAGGCGAC
ATGGTTATGGAGCAATTCGGTGAAGGTTTCAACATGAATATTATTCGTGTTAATGCGAAA
GATCGTTTTATGAATAAATTAAAAGGTGTTTCAGATCCTGAACAAAAACGTAAAATCATT
GGTAATGAATTTGTGTATGTGTTTGATGATGAAGCATCAAAACTTAAAGGTGTAGACTTC
CTTGCGCAAGGAACACTATATACAGACGTCATCGAATCAGGTACTAAGACAGCACAAACA
ATCAAATCACACCACAATGTTGGTGGATTACCAGAAGACATGGAATTCGAATTAATCGAA
CCAATCAATACATTGTTTAAAGATGAAGTACGTAAATTAGGTATTGAATTAGGTATTCCA
GAACATTTAGTGTGGAGACAACCATTCCCAGGACCTGGTCTTGGTATTCGTGTACTTGGA
GAAATTACTGAAGATAAACTAGAAATCGTTAGAGAATCAGACGCGATTTTACGCCAAGTG
ATTAGAGAAGAAGGTCTTGAAAGAGAAATTTGGCAATACTTCACAGTGTTACCAAACATT
CAATCAGTAGGTGTTATGGGAGACTACCGTACCTATGATCACACAGTAGGTATCCGTGCG
GTAACATCTATCGACGGCATGACAAGTGACTTTGCACGCATCGATTGGGAAGTCTTACAA
AAGATTTCAAGTCGTATCGTAAACGAAGTAGACCACGTTAACCGCGTAGTCTATGACATT
ACATCAAAACCACCAAGCACAATTGAGTGGGAATAATTAAATATAGCAAATGATAGGCTG
GAGTTACCATAATTACGCGGTTTCCAGCCTTTTTTATTTTGCGTTGAATACGTTTTGAAT
ACGGTATGCTTAAAAATTGATGTATTTTGCGAATTTATCAGCCACCTGATCACGTTGTTT
TTCAGTTACGTGAGCATAAATATCCATAGTTGTCTTGATGTCCCCGTGACCTAATCTGTC
TTGTACTTCTTGAATAGAAAGGCCAGCCTCGAACAAAAGAGAACAATGAGTGTGTCTAAA
ACCATGAACTTTAATTCTCTTAAAACTATTCTTCTCACAAATTAAGTCTAATGCTTTATT
GCAATGCTCGGGATATAGTGGTTTATTATCACGTACAGTAGTGAAAACATGTTGATGTTT
ATCAGAGGTATTGTGACCATATTTAAGGGACTCCACTCTTTGATGAGTGCGCCATGATTT
CAATACACTTGCAGTTTTATCATCAATACTTATTGTTCTGTGAGATGATTTTGTTTTAGG
CTCTTGTATTACCAGTTTATAATTTGCACCTCTTGCGCAAGTCTTATTAATAGATATGGT
TTGTTTAGTAAAATCAATATCGTTCCATGTTAAAGCCATTAATTCTCCACGTCTAAAGCC
AGTAAAAGCTAATGTTCGAAAAATAGCATAATATAATGGGTCATCTTCAACAAAAGTTAA
AAACTGTTTCAATTCATCACTTGAATAATACTTTGTAGATGCGTCTTGTTGCGCTTCTTT
TTTTCTAGGTGCTTTTGTATGTGCAAACGGATTATCAACGATTATCTTAAGGCTTACGGC
ATATTTAAACACATTAGATGTGTATATTCGTATAGCTTTAATATCAGAATACTTTTTGTT
CCATTTATTAATAACTTTTTGGCAATATGGAACGGTTATTTTCTTAATAGGTACATCTTG
GAAATGTTCTAATATAGCTGTATCAAATAAAGTTAAAACACGTTGATATGTGCTTTCTCT
TACAGTATTTTGATACTGTTCAAGCCACAACTCATATACTTCTTTAAACGTCGTTATATC
GTTGTTTAGAAAGCCATTTTGACTTACTTCTGTTTGAAGTTTTGCCTCAGCAATTTTAGC
TTCTCTTTCAGTCTTAAAGCCTCGTCTAGTGGTTCTCTTTTGCTTACCAGTAATTGGATC
AGTACCTAAATATGCGACAAACATATAGGCAGTCGAACCGTCTTTCTTCTTATATTTTTT
AATCATATAAATCAATCCTTTCTATTGCCTGCAACGCGTGAGATTGGATTGACACGCCGT
TAAGGAATGGCTACCTTGTGGCGTGATGATTAATTAGTGTCTTTTTCAAGTATGATTTTT
TTTTGATGTTCTAGTCTATCAGGATATTCATATAAGTATAATTTATACATTGGCTTACCT
TTAATAGCATCGTAATGATGGTTAGGAGCCAAGCGTAACTTTTCACCTAAATAAATGGAT
TCTTCTTTTAGTTTTTCTATTTCTGCTAATGCTTTTTTTCTATCGTTATGAGTTTCTAAG
TTGGTGAATAATAGTTTTAAATATTTTTCGTGAAATTCACCAATTTCTTCTATTGTTACT
TCTCTTTTTTTATCGCTTGATTTTCGAGTATTTGCTAAAGTCTCGTAATTTATTATTGAT
TTTTCTGTATCAGTGGAAAGGATTTGTTTGTACAACTTAAGTACGTAATCATAATCTATG
TCATTTACATTGATTTTAGATTCTTTCAACAATTCCAACAATTTGATTGTTTCATCATAT
AAATCGTATGATGAATAATAAATGTCGCCGTCGTTATAATAGGCTTTATTAACATAACTA
TACATTTTATCAAATTTTGCAAAATCATTTAATGTTGGACTATAACCTTTTTCTTTAAAC
TCATCTGATATTCTGTGTAGAATATAGCTGGGTATACCTAAACCTTTACCGTAGATTTCA
ATTTCATTTACTCCAATGTTTCTGTTGCCGTTCTCGTGATTTGAAATGGTGTTTTGACTA
AATCCTGTCCTTTCGCTCAATTTGCTTTGAGTTAATTTCATGTATTTTCTAAGAGTTTTA
ATAATTGTGCCGTAATGTGTTGGTAATTCTGCCATTTGACCAGCTCCTTCCATCCAAATG
ATATCATATCGAAAAAAATATCTCAATTTGCAATATTTAATGTTGAAATAAATATCTCGA
TGTGAGATAATTTGTTCGAGGAGGTGAGAATATGTTTACGAAAAAATCAGAATTAAAACA
ACAATTTTTAAAACCTAAGACCAAATTGAAAGAGGAGAGGTTAAAACGAGGTCTTTCTGC
TACTTATTTAGCTCAATTAATAGGTATTGATAGAAGGCAATATGAATCTAAAGAAAAAGG
GTTGTTCTCATTTCATGACTATGAGATAAAAATTATTTCTGAGTTCCTTGATATTGATAA
AGAAGTGTTTTTTATCTGAATATAAATATCTCAATTAGAGATAAAATGGTAGGAGAGGAA
TAATATGAGCCAACTACTTAGTGAACAGGCTAGTCAACAGTTAGTTAATAGTATAGTTGA
TATTGCCGAAAAAATAGCTTTAGAAAAAGTTAAGCAATCACGTAAGCGATATCTCATTCA
AAAAGAAGTCATGGAAGAATACAACGTGACTCACAAGGTTATAACCGAGTGGGAAATGAT
GGGACTTCGTAAAGTTAAGATTGGTAAAACAATTCGCTATGATCGACAAGATATCGAAAA
TGTAATTGAACAAATGAAAAATTGAAACGCCTGCAACGCGTGAGAACTCTAACTTATCAG
GAGGCAAGGCAATGAAATTGAATTTACTTTATATAACCTTAACATCGTTGTTAACAATCT
TATTACTAGCAATATCTAATATTTACATTGCTTTTAGTGTATACGGCATGTTAATAACAC
TAGGTTTTTACTTAACAGGAGGATTAGAAAATGAATAATGAACAAAAAGAAGTAATTCAA
GACATCTATAATACTTTAGAAGCAGTAGCTTATAACACATCAATGGAATACATCCATAAT
TGCGTAGATGGTAAGAAAGAATGGACGAAAAACGTAAATCGTGAGGAACACTTACAAGCC
ATAATCGAATGGGCATTACAACAAATAGAAAATAATTTTGATTTTGATAATGATACAGAA
ATGGAGGAATTATAAATGAATTGGGAAATTAAAGATTTAATGTGTGACATTAAATTGATA
AAAGAAAAACTTAATGATTTAAATGCAACTTATGGTTGGTGGATTGAAGACACATATATT
TCTAGAGATATAACAACAATAAAAGAATATGAAAGATACAGTCGAGCTTATACCGAACAT
AGAATTCTAAATGAACAAGTTCTAGAGCTTTTTGGTATTTATTTAAATCGTTTCGATGAA
TTAATAAAAAAGTTTTATGAATTAGAAAAAGCGTCATCTTTCGCCGACCAAAGCCAAGAT
AACGCATAAAAAATAAAAATTTATAAAAATACACTATTCATATTTTAACATTAATTGCAT
TGAAAATACAGAGAAATCAGATTAGAAAGGAGGAATTCTGTGGCAATTAAGAAAAAAGAT
AAAATTATTGGAGTTAAAGAATTAGAAATACCACAAGAATTAAAGTTAGTGTCCAATTGG
GTATTATGGCGAGCTGAGTGGAACGAGAAGCAACAAAATTATGGGAAAGTACCATATAGT
ATTAATGGTTACAGAGCTAGTACAACCAATGAAAAAACATGGTGTGACTTTGAAAGTGTA
AGTATTGAATATGAAGTTGATGAGCAATATAGCGGTATAGGCTTTGTATTAAGTGATGAT
AATAATTTTGTTTGCTTAGATATTGATAACGCAATTGATAAAAAAGGACAAATCAATTCT
GAATTAGCACTAAAAATGATGCAACTCACATATTGTGAAAAGTCTCCAAGTGGTACAGGA
TTACATTGTTTCTTTAAAGGTAAACTACCAGATAACCGTAAAAAGAAAAGAACGGATTTA
GACATAGAGTTATATGATTCAGCGAGGTTTATGACTGTTACAGGATGCACAATTGGTCAA
AGTGATATTTGTGATAATCAAGAAGTATTAAATACTCTCGTTGATGAATATTTTAAAGAG
AATTTGCCAGCAAATGAGGTTGTGAGAGAGGAATCTAATACCAATATGCAATTATCTGAT
GAAGATATTATAAACATTATGATGAAATCTAAACAAAAAGATAAAATTAGCAACTTACTA
CAAGGCAATTATGAATCATATTTTGAGAGTTCAAGTGAAGCAGTACAAAGCTTGTTACAC
TATTTAGCGTTTTACACAGGTAAAAACAAACAGCAAATGGAGCGTATATTTTTAAACTAC
AATAATCTTACGGATAAATGGGAAAGTAAACGAGGTAATACGACTTGGGGACAGCTTGAG
TTAGATAAAGCTATAAACAACCAGAGTGAAGTGTACAGTCCGTTTAATGACTTTAATGTG
ATTTTTGAAAAAGAAACAGTAAAAGACAAATTAAAGCGTTTAGGAAATGAAGAACGTGCA
TACATGGAACAGCTTTGGATTGAAGAAGGTAGTAAAGGGCGAAAACCTACAGTTATAAGC
CCTAATAGATGCGCTCATCTTTTGAAAGAAAACTTGAATTTTATTTTATTTGACCTTGAA
GAAAATACAAAATTAGCCATGTATAGAGCTGAAGAAGGTATTTACACACAAAATGTTTCT
TATATTAAACGAGTTATTTCGTGGTTAGAGCCTAAACTTAACAGTAATAAAGCTGACGAA
GTCATCTATCACTTAAAGAATAGAGTCGACATAAAAAGTAAAACGAATTCGCCCGTTTTA
ATACCTGTTAAAAATGGTGTGTTTAATCGTAAAACAAAACAACTAGAATCTTTTACACCT
GAATATGTGTTTACCACTAAAATTAATACAGCTTATAAAACACAAAGCTGTGTGCCTGTA
ATAGAGGGTTGGAGTGTCGACAATTGGATTAATGAAATAGCTTGTAATGATCATGGTGTT
GCTAAGTTGCTTTGGCAAGTCATCAATGATTCTTTAAATGGTAATTATACTCGCAAAAAA
GCCATATTTTTAGTTGGTGATGGTAACAATGGTAAAGGGACATTTCAAGAATTAATATCA
CAGGTTATAGGTGAGGAAAATATTGCTAGCTTAAAAGTGAATGAGTTTGATGAACGTTTT
AAATTGAGTGTATTAGAGGGCAAGACAGCAGTAATTGGCGATGATGTACCAGTTGGTGTG
TATGTAGATGATTCTTCAAACTTTAAAAGTGTAGTTACAGGCGATCCAGTTCTTGTTGAA
TTTAAGAACCAGCCTTTATATAGAGCCACATTCAAATGTACGGTGATTCAATCAACAAAT
GGCATGCCTAGCTTTAAAGATAAGACTTCAGGAACGTTAAGAAGATTGTTGATAGTTCCG
TTTAATGCAAATTTCAATGGGCAATCTGAGAATTTCAAAATAAAAGATCAGTATGTTAAA
AATCAAAAAGTATTAGAGTATGTGCTTTACAGAGCAGTCAATATGGGTTTTGATACTTTT
GATGTCCCTGACGCATCACACAAAATGTTAGACCTTTATAAACAGGATAATGACCCAGTT
TATGAGTTTAAAATCAATGTATTTGATGAGTGGTTGTTAAGAAAAATACCAAAATACATT
GTTTATGGTTTCTATAAAGAGTTTTGTAAAAACAATGGTTATTTTCCGATTTCAGAAAGG
AAATTTCATAAGCAATTTAAGAGTTACCTCAGTGATGATTGGAAAACTGACGGTAAAGGA
AAAGTAACGTGGGATAGATTAATTGAGTCTACTGGTGACTTAAATCTTATGAATAATGGT
ATAGACTTCCCTGAAAAAAATAAAACATATGCTTTATATGAAAACAATAATATTAAAGCT
GTTTAGTGGTTACCGAAGTTACCTAAAGTTACCGAAAATAAAAATTTCAGTAACCACAAT
GAAGGGCGTCATGACAGCGTTTGAGAACAAAAAGTTACTGAGTTACTAGAAATATTCAAC
TTATTGCAAAAAAAGTTAGGTTTGTATATGTGACTATATAAAAAATAAATACTAAGTTCT
AAAATTTCGGTAACTCGGTAACTTAAGTAGCGGAATATTGCACCCTTACTGTGTTTTATG
AGGTTACCGAAAATAAAAATTTCAGTAACTTTTGTAAGAATTTCAGTAACTTTTAAATAC
TTGGAGGAAAACAATGAACAAACATAAACTAAAAAAAGAAATATTAAATTATATCAAAAA
GCATAAAGAAACGTCGTTTGTAGAGATTGAGAATGTATTTGAAGAACAAGGTTTTAAATA
CAAAGGTAACGGCGCATATATCAGTGGCAATCATAAGAATATTATATTTTGGATGGGGTG
GAATGAAGAAGCGTTTAATATTGTGGCAGATTTAAAACGCGACGGGCTAATAGAAATGCA
AATTTGTCCACCAATGTACTATCTTATTGATGGTAAAGGCTTAAGGCTACCAATCGTAAA
GAATAAAAATATAAAAATAGATCATTGGCTACCATTAACATTTAGTTTAGTAAATTAAAA
CATGCAGATAAGTATTTAAAATATCAAGTTAATTAAAGATTTAGGAGTGTGTACCTATTA
ATCATAAAAGAATCGCATATCAAATAATCAAACAAACACCTGTGAACGTTCAATTAATGA
ATACGAAATATATAAATCGCGTTGTAAGGCGCTATACAAAAAAGCGTGCTGATTTTGAAT
TTATTAAAATGTATATCTATCAGATTAAAAGGAGAGAGGCAAGACGTGCTAGATCATACA
AATGAATCTGTAAAACGTGTATTTTAGTATAGAGATAAGCAAGAGTTATTAAATAAGTAT
CATGAGTTATTGGATAAATACTTTCTTCATAACATTACATTCTATGAAGAAGATAAAGAC
AACGAACGTATATATGGTTTAGTTGTTCATACTAAAAATAAATTAGGAGATGAAGATTAT
GAAAGAGTTTAAAGAGCAATTTGGATATCAACTATTGAACTTTGATGATATGGATATTAA
GGGTTATGCCAATCTATATCAAAAGGATATAGGTAAAGATGTAAGTATGATTGAACAGGG
ATTAAAGCAATTAAGTATTACGGAAACAGAAGTGTTATCACCAGACCAAATCAATAATAA
ATTATTAGGAGTGTTAAATATGAACACAGTAAATCAATCAAGTAATACATGGATAGGTAC
ATTAACAAAGCAATTAGTGAGTAGTGAGAATAACTTTAATATTCAAGAGTTACCAACTGC
ACGTAAAGAAGTATTTAAAGAGTTATTAGTGAATCGTGAGCTACCTCAAACATTACGTGA
TGTGATTACTATTACAGATGATGAACATGTTGAATCTATACCAGCACTAACATACATTAA
AGATAAGTTAGCTACTAACGGTATTGAGTTATCACTTAATGGCAGTAGTAAATATTTTGA
TAGACGTGAGGGACATATCTACACAGAAGTATCAGACAGTGTAGTGCATGGCTCTGATAG
AACATTAGACGATCTACTTAAAGAAATATTTATTAATGAGTGTGTCTCATATGAAACAAC
ATTACTCTTAGATAAGAACAATGCGAGTGGATTAATTGATAAAGATAATCAAGACTTATC
ACTTTATAATCAAGGTATTAAAGAAGTAAGCAATACCTCAATGTATGATGGTATCAAGCA
AGCGATGAAAAATATACCACAAACATTTAGACGCAATGTATCTATTGTGATGAACACAGA
ACATCATGATAAGCTCATCAAAGAGTTGGCACAGATGGGATTAGGTGGACTTGCAGGCGA
CTTAAGTAACCTATTTAATGTGACTAATGTAGTAGTTACAGATGATGCACAAGATATCTT
TGTAGGAGACTTTGGGCATGCTATATATGCTAAATATGAGCCTATTATGTACAATAAAAA
GAAACAAGCATTAAGAGGCGTGTACCAATTTGCATTGAACTATGTGTTTGATATCAAAAT
TGTGCCAGAGTTATTACGAATCGTAAATATTAAATAAAAAAATTATTTAAATAAAATTTT
ATAGTCCCCTGCCCATTGGCTTAAAATGTTTTTTCGCCGGGTACCGGCGGGGGCCCTTCG
CTTGCAACGCGGATAAACTTTTATGAAAGGGGGGCATTTGATTTATCCCTTTTTTCAGAC
ATTTATAGAAATCAAATTCGATATGTAAAGGTGTGGTTATTTGGTATCTGACTTTGAAAG
CAATGATAAAATCACTGAAGTAGAACTTTTAATGCATTACAATCCGAAAGTCATTAATAG
CAAAATTAAAGCGATGAGATTACAAATAGAAAGCTTATATCATTTGAACATGAACCATGT
GATCACGAATGAGAACGATATGCTGGTCTCTGTGTCATATCCATTAGATAAATTAGTATT
TTATATTATAGAAGAGAAAGATAAACTTGAATATTACATGAAAACGGCTCAGGATAGGTT
AAATTTGTTTAAAGAAATCATCAAAAACTATTCTGAAAATGAACAACAGGATGTTATGAG
GTACATGTTAAGTAGTGGGAAAGTTAAAAATGAACGAGTCATTGAACGTTTAAAAGAAGA
TATTTATAAAGTTGAAAGTAGAAAACGTCAGGAACGACAAAATGAGCGACAAGATTTACA
TCGAAAAGAGTTTGATAAGCATTTAGAACAAGTTAAAAAAGAACTTTTATAGATAAGCAT
GATATTAACGGGAATGTACCTATATTCATTAATATTGGTGAATGGGACGGCGAAGATGAG
GAATTAGATAAAACTGTAAAAGATGTATCTAACAATAATTCTAATCATACTGTGATTGTG
GATGATATTCCGTTAGAGGATTAATGTGAAACCATTACCTTCAAATAGGTGGTGGTTTAT
TTTATCTAAATTTTTCCGCCAAAGATTTAATTGGAGATATTCAAGAAAAAGCTAGAGAAA
AACAATTATCAAATTTGAAGCAAAGTAAAATGTTTAGTTCAGCTGAACCAATACGAAAAG
AGGAATTACAATATTAATAAAGATAGCAAGGTAGTATTTAATAACCATTATGAGTCAACA
ATTTCAGATTAAGTTGACAAATTTGAATAAATGTATAGTAAAAAGCATAAAAATGACTTA
TTATAATAATAAGAGTTATTAAACGCAACACATCTTAGCGAGTACACAGAAATTCACATG
CTGTTTTTTGTGTATGAAATAAGGAAAGTACATACACAGTGACAGTGAATAGTCGCTGTT
ATTTTTATGTTTATTACGATGTGTTGATTATGGAGTGATAAGATATGAAAAATGATATTA
CTGCTATTTCAATTGCTAATTATCTTATTGAAGAGTATGAAGTGAATAATCTATATTTAC
AAAAATTACTATATTATTTGCAAAATAATTATATGTATAAAAATGATGGAAGCCTTCTTT
TTGAAGATAAAATACAAAAATGGAAATTAGGGCCAGTGATTCCAGATGTTTATCATGCTT
TTAAAGAAAATGGCACAAGTAATATTATAGAGCCATACCAACAGTATGATATTAAAATAG
ATAATGGAAGTTTAACCATTGAAGAAAAAAATGATGAATTGCCAGAAGGTATAAAAAAAT
TTATTAATTCTACTATGGTTGATTTACTTAAATATGATAAATTTGAATTAGTTAATCTAA
CTCATAAACACCCAGAATGGGCTAAATATGAAAAAGAAATTTTAAATGGTAGTAAAAATC
TAGAATATGATTATAAATCATTGTATGAATATTTTAAAAAGAATCCTAAGAAATTGTTGG
TAAGTATTGATGAATGATGAAGAAGTTAGAAAATTAGTTATAGAATACGATGAAGGAAAT
GCTGAAAAAAAAGAAGAAATAGAATTGTTTATAGTAAGTAGATTGATAGATCAAGTTTCA
TTTTCCAGTGAAGAAGCTATTTTTTTAACTTTAATATGGAAAAATGAGATAAACAAAGAG
CAAAAAAAATATGATATTATTACCAAAAGTGTTTATAGTATAGGAGAAAAACAAATTGAC
TCTGAATTAATTGATGCAAATTTGGAAAAACTCGAAAAAGCAATAAATAAGGGTGGATTT
TTAAGTCAAGAAAGCGCTAAAAAATATTGCAATAAATTAGTTAAACATATTGATTTAGCA
AAAATCCAAAAAGACTATATACAAGAGAATTTAATTCAATTAGAGAATAATATTTCAATT
GCGAATGAAAGAGTTAAAGAGATTAGTGATATAAAAAACAGTATATATACCGAATTTGTA
GCAATTCTTGGTATATTCGCTTCTATTATATTTGGGGTGTTTGGTGGCTTTCAAGAAATA
CAATTGATTGGAAAAAACTTAAATACTACGCCCATACCTAAACTTCTAATATTTTCATCA
TTAGTTATGTTAGGTATTACTTTAATTATCTTTTTATGTTTTAATGCTATTAGTAAACTT
ACAAGTTTATCATTGAAAAGTTGTAATTGTGATGAAGACGAATGTAAATGCAGTTTTAGA
GAAAAACACCCAACTGTATTTTATTCTTCTTGTGTATATCTATATGTTTTATGTGTAGGA
TTTGCACTTAGATTATATAAACATACAGATTTTACAATTATAGATATGTTTAATAAATGG
GATAAAGATTTATTACCATTAATTCTTATATTATTACCTATTTTACTTATAATTGTTATT
GCTATATATAAATATCTATATAAAAAAATCAATGCAAACCAAACAAACAAAACTAATTAG
GTATTTTATTCATACGTCACTTACGAGTGGCGTTTTTTTATTTTAAGACGCTGAGAAACG
CCCTGTGTTGCAGTAAGGGATGAGTGTGTATATAGAAATAGATAAAGTATAGATATAGAT
TTAGAAATTATAAATTAATATTTGAGATACTACCTCTTAAAAAAAAGACAAGTTACATTA
AAAGTAACCTGTCTTTATCTATAACTAGTTTATAGTTATTTTATCTATGTCTTTCTTGTC
TAACATATAATTACGATGATCGGTAAAATCTTGTCCAACTTTTCCAGAGATTTTAGGGTC
AGTTGAGTCTTTACTGTGAATAGTTACTGTATCGCCGTCTTTAACGATATTCTTTTCTTT
AATTTAAGGCTTTGAGTGAGTTTTTTCCATGCGTCATTAGCATCTAATTTATTTCCGTTT
GGATTAACTCTTGTAATATCGACAGTGTTAACAATATCCGGACTAACGGTGCTGTTATTA
GTATTACTAAGATTATCTAAGTTCACAGTCCCAGAAATTTCGCTCTCTCCACCGTTTTTT
AATTTATATTTTACTTTAATCGTTTCTTTGTCTGTTTTATCAATGATATTTGCGTCTTTT
AAAGCGTCTCTTACATTTTTCCACAATTCGCTATCTGTTATTTCAGAAGCTTTTGCAACG
TTATTAATACCATTATAATTTGAAGAAGAATGAAAACCTGAACCTACTGTTGTTAAAACT
AAAGCACTTGCTATCAATGTTTTTGTTAATAGTTTTTTATTCATTTTAATCTCTCCTATA
ATTTATTCTGCAATCGATTACAAAGTAAATTTACAATTATTATTTATATAAATCAATTAA
ATAATTATTAACTAATATATATAATTTTATTATTACAATATAATAATTTTTATATAGAAA
TATTCGTCATTTATGCTATAATCATTTTAGGCACAGCAATGTGTTCAAATTTTCATCTAT
TCGTAAGTTAGCCTTCGGGCTGACTTTTTATTTCCATTATTATATCTCTATACGATAGGA
ATCGACTATATGACTTACTAAGTTTTATAGCAAAATAGGCAATTAACGCATATGGCATTT
AACATTGAGTTGTTATAGTAGTTGTATAATATATAGCTAGTTCCTTATAACAGCAAAAAA
ATAATTTTGACTATAAGATTAAATATATGAATATAAAATTAACAGTAGAAACCAATTTTA
GAATTTGCAAAATTGAATGCATTAATTATAAAAGTGTGAATATATAAACAATGTTATTAA
TTCAAGATGCTTAGAAATCCTCTGTTTTTCCTAGAGAAAGAGTTTTGTATATAAGTTCAA
ATGAAATATAGTTAATTAATTTTCAAAGCATAACTTAATTTCTAGTAATAACGCGAAATC
ATTAAATATAATTAATTTTCTTTTAATATTTTTTTAATTGAATATTTAAGAATATAACAT
ATATTTAAAGTGTATCTAGATACTTTTTGGGAATGTTGGATAAAGGAGATAAAAAATGTA
TAAGAGATTATTTATTTCACGTGTAATTTTGATATTCGCACTGATACTAGTTATTTCTAC
ACCCAACGTTTTAGCAGAGAGTCAACCAGACCCTATGCCAGATGATTTGCACAAATCAAG
TGAGTTTACTGGTACGATGGGTAATATGAAATATTTATATGACGATCATTATGTATCAGC
AACTAAAGTTAAGTCTGTAGATAAATTTTTGGCACATGATTTAATTTATAACATTAGTGA
TAAAAAACTGAAAAATTATGACAAAGTGAAAACAGAGTTATTAAATGAAGATTTAGCAAA
GAAGTACAAAGATGAAGTAGTTGATGTGTATGGATCAAATTACTATGTAAACTGCTATTT
TTCATCCAAAGATAATGTAGGTAAAGTTACAGGTGGTAAAACTTGTATGTATGGAGGAAT
AACAAAACATGAAGGAAACCACTTTGATAATGGGAACTTACAAAATGTACTTATAAGAGT
TTATGAAAATAAAAGAAACACAATTTCTTTTGAAGTGCAAACTGATAAGAAAAGTGTAAC
AGCTCAAGAACTAGACATAAAAGCTAGGAATTTTTTAATTAATAAAAAAAATTTGTATGA
[truncated: 61,682,987 more chars]
