# Supplementary material for: Sequence Analysis of Novel Staphylococcus aureus Lineages from Wild and Captive Macaques
Source: Int J Mol Sci. 2022 Sep 23;23(19):11225. doi: 10.3390/ijms231911225 (PMC9570271; doi:10.3390/ijms231911225)
Supplement: Supplementary file 1 [file ijms-23-11225-s001.zip › Supplemental File S2_Genes identified within the genome sequences of the study strains.fas]

>>0001_ST2990_(27-G-H)_[517:1878,FRWD]_dnaA_(chromosomal replication initiator protein)
ATGTCGGAAAAAGAAATTTGGGAAAAAGTGCTTGAAATTGCTCAAGAAAAATTATCAGCT
GTAAGTTACTCAACTTTCCTAAAAGATACTGAGCTTTACACGATCAAAGATGGTGAAGCT
ATCGTATTATCGAGTATTCCTTTTAATGCAAATTGGTTAAATCAACAATATGCTGAAATT
ATCCAAGCAATCTTATTTGATGTTGTAGGCTATGAAGTTAAACCTCACTTTATTACTACT
GAAGAATTAGCAAATTATAGTAATAATGAAACTGCTACTCCAAAAGAAACAACAAAACCT
TCTACTGAAACAACTGAGGATAATCATGTGCTTGGTAGAGAGCAATTCAATGCCCATAAC
ACATTTGACACTTTTGTAATCGGACCTGGTAACCGCTTTCCACATGCAGCAAGTTTAGCT
GTAGCCGAAGCACCAGCCAAAGCGTACAATCCATTATTTATCTATGGAGGTGTTGGTTTA
GGAAAAACCCATTTAATGCATGCCATTGGTCATCATGTTTTAGATAATAATCCAGATGCC
AAAGTGATTTACACATCAAGTGAAAAATTCACAAATGAATTTATTAAATCAATTCGTGAT
AACGAAGGTGAAGCTTTCAGAGAAAGATATCGTAATATCGACGTCTTATTAATCGATGAT
ATTCAGTTCATACAAAATAAAGTACAAACACAAGAAGAATTTTTCTATACTTTTAATGAA
TTGCATCAGAATAACAAGCAAATAGTTATTTCGAGTGATCGACCACCAAAGGAAATTGCA
CAATTAGAAGATCGATTACGTTCACGCTTTGAATGGGGGCTAATTGTTGATATTACGCCA
CCAGATTATGAAACTCGAATGGCAATTTTGCAGAAGAAAATTGAAGAAGAAAAATTAGAT
ATTCCACCAGAAGCTTTAAATTATATAGCAAATCAAATTCAATCTAATATTCGTGAATTA
GAAGGTGCATTAACACGTTTACTTGCATATTCACAATTATTAGGAAAACCAATTACAACT
GAATTAACTGCTGAAGCTTTAAAAGATATCATTCAAGCACCAAAATCTAAAAAGATTACC
ATCCAAGATATTCAAAAAATTGTAGGCCAGTACTATAATGTTAGAATTGAAGATTTCAGT
GCAAAAAAACGTACAAAGTCAATTGCATATCCGCGTCAAATAGCTATGTACTTGTCTAGA
GAGCTTACAGATTTCTCATTACCTAAAATTGGTGAAGAATTTGGTGGGCGTGATCATACG
ACCGTCATTCATGCTCATGAAAAAATATCTAAAGATTTAAAAGAAGATCCTATTTTTAAA
CAAGAAGTAGAGAATCTTGAAAAAGAAATAAGAAATGTATAA											
>>0002_ST2990_(27-G-H)_[2156:3289,FRWD]_dnaN_(DNA polymerase III subunit beta)
ATGATGGAATTCACTATTAAAAGAGATTATTTTATTACACAATTAAATGACACATTAAAA
GCTATTTCACCAAGAACAACATTACCTATATTAACTGGTATCAAAATCGATGCGAAAGAA
CATGAAGTTATATTAACTGGTTCAGACTCTGAAATTTCAATAGAAATCACTATTCCTAAA
ACTGTAGATGGCGAAGATATTGTCAATATTTCAGAAACAGGCTCAGTAGTACTTCCTGGA
CGATTCTTTGTTGATATTATAAAAAAATTACCTGGTAAAGATGTTAAATTATCTACAAAT
GAACAATTCCAGACATTAATTACATCAGGTCATTCTGAATTTAATTTGAGTGGCTTAGAT
CCAGATCAATATCCTTTATTACCTCAAGTTTCTAGAGATGACGCAATTCAATTGTCGGTA
AAAGTACTTAAAAACGTGATTGCACAAACGAATTTTGCAGTGTCCACCTCAGAAACACGC
CCAGTACTAACTGGTGTGAACTGGCTTATACAAGAAAATGAATTAATATGCACAGCGACT
GATTCACACCGCTTGGCTGTAAGAAAGTTGCAGTTAGAAGATGTTTCTGAAAACAAAAAT
GTCATCATTCCAGGTAAGGCTTTAGCTGAATTAAATAAAATTATGTCTGACAATGAAGAA
GACATTGATATCTTCTTTGCTTCAAACCAAGTTTTATTTAAAGTTGGAAATGTGAACTTT
ATTTCTCGATTATTAGAAGGACATTATCCTGATACAACACGTTTATTCCCTGAAAACTAT
GAAATTAAATTAAGTATAGACAATGGGGAGTTTTATCATGCGATTGATCGTGCCTCTTTA
TTAGCGCGTGAAGGTGGTAATAACGTTATTAAATTAAGTACAGGTGATGACGTTGTTGAA
TTGTCTTCTACATCACCAGAAATTGGTACTGTAAAAGAAGAAGTTGATGCAAACGATGTT
GAAGGTGGTAGCCTGAAAATTTCATTCAACTCTAAATATATGATGGATGCTTTAAAAGCA
ATCGATAATGATGAGGTTGAAGTTGAATTCTTCGGTACAATGAAACCATTTATTCTAAAA
CCAAAAGGTGACGACTCGGTAACGCAATTAATTTTACCAATCAGAACTTACTAA						
					
>>0003_ST2990_(27-G-H)_[3670:3915,FRWD]_yaaA_(RNA-binding S4 domain protein)
GTGATTATTTTGGTTCAAGAAGTTGTAGTAGAAGGAGACATTAATTTAGGTCAATTTCTA
AAAACAGAAGGGATTATTGAATCTGGTGGTCAAGCAAAATGGTTCTTGCAAGACGTTGAA
GTATTAATTAATGGAGTGCGTGAAACACGTCGCGGTAAAAAGTTAGAACATCAAGATCGT
ATAGATATCCCAGAATTACCTGAAGATGCTGGTTCTTTCTTAATCATTCATCAAGGTGAA
CAATGA											
>>0004_ST2990_(27-G-H)_[3912:5024,FRWD]_recF_(DNA replication and repair protein F)
ATGAAGTTAAATACACTCCAATTAGAAAATTATCGTAACTATGATGAGGTTACGTTGAAA
TGTCATCCTGACGTGAATATCCTCATTGGAGAAAATGCACAAGGAAAGACAAATTTACTT
GAATCAATTTATACCTTAGCTTTAGCAAAAAGTCATAGAACGAGTAATGATAAGGAACTC
ATACGTTTTAATGCTGATTATGCTAAAATAGAAGGTGAGCTTAGTTATAGACACGGTACG
ATGCCATTAACAATGTTTATAACTAAAAAAGGTAAACAAGTCAAAGTGAATCACTTAGAG
CAAAGTCGTCTAACTCAATATATTGGACACCTCAATGTGGTTCTATTTGCGCCAGAAGAT
TTGAATATTGTAAAAGGCTCTCCTCAAATAAGACGACGCTTTATAGATATGGAGTTGGGC
CAAATTTCTGCTGTTTACTTAAATGATTTAGCTCAATACCAACGTATTTTAAAGCAAAAG
AATAATTACTTAAAGCAGTTACAATTAGGCCAAAAAAAGGACTTAACAATGTTGGAAGTA
TTAAATCAGCAGTTTGCTGAATATGCAATGAAAGTAACTGATAAACGTGCACATTTTATT
CAAGAGCTAGAGTCGTTAGCTAAACCGATTCATGCTGGTATCACAAATGATAAAGAAGCG
TTGTCGCTGAATTATTTACCTAGTCTTAAATTTGATTATGCTCAAAATGAAGCGGCACGA
CTTGAAGAAATTATGTCTATTCTTAGCGATAATATGCAAAGAGAAAAAGAACGAGGCATT
AGCTTATTCGGACCACATCGAGATGATATAAGTTTTGATGTGAATGGCATGGATGCTCAA
ACATATGGTTCTCAAGGACAGCAACGTACAACGGCTTTGTCCATTAAATTAGCTGAAATT
GAGTTAATGAATATCGAAGTTGGGGAATATCCCATCTTATTATTAGACGATGTACTCAGT
GAATTAGATGATTCGCGTCAAACGCATTTATTAAGTACGATTCAGCATAAAGTACAAACA
TTTGTCACTACGACATCTGTAGATGGTATTGATCATGAAATCATGAATAACGCTAAATTG
TATCGTATTAATCAAGGTGAAATTATAAAGTAA											
>>0005_ST2990_(27-G-H)_[5034:6968,FRWD]_gyrB_(DNA topoisomerase II, subunit B)
ATGGTGACTGCATTGTCAGATGTAAACAACACGGATAATTATGGTGCTGGGCAAATACAA
GTATTAGAAGGTTTAGAAGCAGTACGTAAAAGACCAGGTATGTATATAGGATCGACTTCA
GAGAGAGGTTTGCACCATTTAGTGTGGGAAATTGTCGATAATAGTATCGATGAAGCATTA
GCTGGTTATGCAAATAAAATTGAAGTTGTTATTGAAAAAGATAACTGGATTAAAGTAACG
GATAACGGACGTGGTATCCCAGTTGATATTCAAGAAAAAATGGGACGTCCAGCTGTCGAA
GTTATTTTAACTGTTTTACATGCTGGTGGTAAATTCGGCGGTGGCGGATACAAAGTATCT
GGTGGTTTACATGGTGTTGGTTCATCAGTTGTAAACGCATTGTCACAAGACTTAGAAGTA
TATGTACACAGAAATGAGACTATATATCATCAAGCATATAAAAAAGGTGTACCTCAATTT
GACTTAAAAGAAGTTGGCACAACTGATAAGACAGGTACTGTCATTCGTTTTAAAGCAGAT
GGAGAAATCTTCACAGAGACAACTGTATACAACTATGAAACATTACAGCAGCGTATTAGA
GAGCTTGCTTTCTTAAACAAAGGAATTCAAATCACATTAAGAGATGAACGTGATGAAGAA
AACGTTAGAGAAGACTCCTATCACTATGAGGGCGGTATTAAATCGTACGTTGAGTTATTG
AACGAAAATAAAGAACCTATTCATGATGAGCCAATTTATATTCATCAATCTAAAGATGAT
ATTGAAGTAGAAATTGCGATTCAATATAACTCAGGATATGCCACAAATCTTTTAACTTAC
GCAAATAACATTCATACGTATGAAGGTGGTACGCATGAAGACGGATTCAAACGTGCATTA
ACGCGTGTCTTAAATAGTTATGGTTTAAGTAGCAAGATTATGAAAGAAGAAAAAGATAGA
CTTTCTGGTGAAGATACACGTGAAGGTATGACAGCAATTATATCTATCAAACATGGTGAT
CCTCAATTCGAAGGTCAAACGAAGACAAAATTAGGTAATTCTGAAGTGCGTCAAGTTGTA
GATAAATTATTCTCAGAGCACTTTGAACGATTTTTATATGAAAATCCACAAGTCGCACGT
ACAGTGGTTGAAAAAGGTATTATGGCGGCACGTGCACGTGTTGCTGCGAAAAAAGCGCGT
GAAGTAACACGTCGTAAATCAGCGTTAGATGTAGCAAGTCTTCCAGGTAAATTAGCCGAT
TGCTCTAGTAAAAGTCCTGAAGAATGTGAGATTTTCTTAGTCGAAGGGGACTCTGCCGGG
GGGTCTACAAAATCTGGTCGTGACTCTAGAACGCAGGCGATTTTACCATTACGAGGTAAG
ATATTAAATGTTGAAAAAGCACGATTAGATAGAATTTTGAATAACAATGAAATTCGTCAA
ATGATCACAGCATTTGGTACAGGAATCGGTGGCGACTTTGATCTAGCGAAAGCAAGATAT
CACAAAATCGTCATTATGACTGATGCCGATGTGGATGGAGCGCATATTAGAACATTGTTA
TTAACATTCTTCTATCGATTTATGAGACCGTTAATTGAAGCAGGCTATGTGTATATTGCA
CAGCCACCGTTGTATAAACTGACACAAGGTAAACAAAAGTATTATGTATACAATGATAGG
GAACTTGATAAACTTAAATCTGAATTGAATCCAACACCAAAATGGTCTATTGCACGATAC
AAAGGTCTTGGAGAAATGAATGCAGATCAATTATGGGAAACAACAATGAACCCTGAGCAC
CGCGCTCTTTTACAAGTAAAACTTGAAGATGCGATTGAAGCGGACCAAACATTTGAAATG
TTAATGGGTGACGTTGTAGAAAACCGTAGACAATTTATAGAAGATAATGCAGTTTATGCA
AACTTAGACTTCTAA											
>>0006_ST2990_(27-G-H)_[7005:9668,FRWD]_gyrA_(DNA topoisomerase II, subunit A)
ATGGCTGAATTACCTCAATCAAGAATAAATGAACGAAATATTACCAGTGAAATGCGTGAA
TCATTTTTAGATTATGCGATGAGTGTTATCGTTGCTCGTGCATTGCCAGATGTTCGTGAC
GGTTTAAAACCAGTACATCGTCGTATACTATATGGATTAAATGAACAAGGTATGACACCG
GATAAATCATATAAAAAATCAGCACGTATCGTTGGTGACGTAATGGGTAAATATCACCCT
CATGGTGACTCATCTATTTATGAAGCAATGGTACGTATGGCTCAAGATTTCAGTTATCGT
TATCCGCTTGTTGATGGCCAAGGTAACTTTGGTTCAATGGATGGAGATGGCGCAGCAGCA
ATGCGTTATACTGAAGCGCGTATGACTAAAATCACACTTGAACTGTTACGTGATATTAAT
AAAGATACAATAGATTTTATCGATAACTATGATGGTAATGAAAGGGAGCCGTCAGTCTTA
CCTGCTCGATTCCCTAACTTATTAGCCAATGGTGCATCAGGTATCGCGGTAGGTATGGCA
ACGAATATTCCACCACATAACTTAACAGAATTAATCAATGGTGTACTTAGCTTAAGTAAG
AACCCTGATATTTCAATTGCTGAGTTAATGGAGGATATTGAAGGTCCTGATTTCCCAACT
GCTGGACTTATTTTAGGTAAGAGTGGTATTAGACGTGCATATGAAACAGGTCGTGGTTCA
ATTCAAATGCGTTCTCGTGCAGTTATTGAAGAACGTGGAGGCGGACGTCAACGTATTGTT
GTCACTGAAATTCCTTTCCAAGTGAATAAGGCTCGTATGATTGAAAAAATTGCAGAGCTC
GTTCGTGACAAGAAAATTGACGGTATCACTGATTTACGTGATGAAACAAGTTTACGTACT
GGTGTGCGTGTCGTTATTGATGTGCGTAAGGATGCAAATGCTAGTGTCATTTTAAATAAC
TTATACAAACAAACGCCACTTCAAACATCATTTGGTGTGAATATGATTGCACTTGTAAAT
GGTAGACCGAAGCTTATTAATTTAAAAGAAGCGTTGGTACATTATTTAGAGCATCAAAAG
ACAGTTGTTAGAAGACGTACGCAATACAACTTACGTAAAGCTAAAGATCGTGCCCACATT
TTAGAAGGATTACGTATCGCACTTGACCATATCGATGAAATTATTTCAACGATTCGTGAG
TCAGATACAGATAAAGTTGCAATGGACAGCTTGCAACAACGCTTCAAACTTTCTGAAAAA
CAAGCTCAAGCTATTTTAGACATGCGTTTAAGACGTCTAACAGGTTTAGAGAGAGACAAA
ATTGAAGCTGAATATAATGAGTTATTAAATTATATTAGTGAATTAGAAGCCATCTTAGCT
GATGAAGAAGTGTTATTACAGTTAGTTAGAGATGAATTGACTGAAATTAGAGATCGTTTC
GGTGATGAGCGTCGTACTGAAATCCAATTAGGTGGATTTGAAGATTTAGAGGACGAAGAC
TTAATTCCAGAAGAACAAATAGTAATTACTTTGAGCCATAATAACTACATTAAACGTTTG
CCGGTATCTACATATCGTGCTCAAAACCGTGGTGGTCGTGGTGTTCAAGGTATGAACACA
TTGGAAGAAGATTTTGTCAGTCAATTGGTAACTTTAAGTACACATGACCATGTATTGTTC
TTTACTAACAAAGGTCGTGTATACAAACTAAAAGGTTATGAAGTGCCTGAGTTATCAAGA
CAGTCTAAAGGTATTCCTGTAGTGAATGCTATTGAACTTGAAAATGATGAAGTCATTAGT
ACAATGATTGCTGTTAAAGACCTTGAAAGTGAAGACAACTTCTTAGTGTTTGCAACTAAA
CGTGGTGTCGTTAAACGTTCAGCATTAAGCAACTTCTCAAGAATAAATAGAAATGGTAAG
ATTGCGATTTCGTTCAGAGAAGATGATGAGTTAATTGCAGTTCGCTTAACAAGTGGTCAA
GAAGATATCTTGATTGGTACATCACATGCATCATTAATTCGATTCCCTGAATCAACATTA
CGTCCTTTAGGCCGTACAGCAACGGGTGTGAAAGGTATTACACTTCGTGAAGGTGACGAA
GTTGTAGGGCTTGATGTAGCTCATGCAAACAGTGTTGATGAAGTATTAGTAGTTACTGAA
AATGGTTATGGTAAACGTACGCCAGTTAATGACTATCGTTTATCAAATCGTGGTGGTAAA
GGTATTAAAACAGCTACGATTACTGAGCGTAATGGTAATGTTGTATGTATCACTACAGTA
ACTGGTGAAGAAGATTTAATGATTGTTACTAATGCAGGTGTCATTATTCGACTAGATGTT
GCAGATATTTCTCAAAATGGTCGTGCAGCACAAGGTGTTCGCTTAATTCGCTTAGGTGAT
GATCAATTTGTTTCAACGGTTGCTAAAGTAAAAGAAGATGCAGAAGATGAAACGAATGAA
GATGAGCAATCTACTTCAACTGTATCTGAAAATGGTACTGAACAACAACGTGAAGCGGTT
GTAAATGATGAAACACCAGGAAATGCAATTCATACTGAAGTGATTGATTCAGAAGAAAAT
GATGAAGATGGACGTATTGAAGTAAGACAAGATTTCATGGATCGTGTTGAAGAAGATATA
CAACAATCATCAGATGAAGAATAA											
>>0007_ST2990_(27-G-H)_[9756:10586,RVRS]_nnrD_(ADP-dependent S-NADPH-hydrate dehydratase)
CTAACTTTCTAATTGTTTCATTGCGTAAGGTATTTCATTGATAAGTCTTGATGGTGGCAC
CACATACATATCTTTTGCAAGATTTTCGCCAATAAAACTATGTGTATATGTGGCACTCAT
AACCGCTTCTTTTAAGTTATCAAATTGACCGACAAAGCTTGTAATCATACCAGCAAGTGT
ATCGCCCATACCACCAGTCGCCATTGCTGGGCTACCGATTGTCAATTTAAAGTCTTCATC
TTTAAAGAAAATTTCAGTACCATGTTTTTTAAGTACAACAGTTGCACCTAAACGATCAAC
TGCTTCACGATTACGCTCATATGTCTGTTCCTCAATAGGAATACCACTTAATCGTTCCCA
TTCTTTGAGGTGTGGTGTAAAGATCACACGACATGTAGGTAATTGCGGTTTCAGTTTACT
AAAGATTGTAATCGCATCGCCGTCTACGATTAAATTTTGATGCGGTTGTATATTTTGTAG
TAGGAATGTAATGGCATTATTTCCTTTGAAATCAACGCCAAGACCTGGACCAATTAGTAT
ACTGTCAGTCATTTCAATCATTTTCGTCAACATTTTCGTATCATTAATATCAATAACCAT
CGCTTCTGGGCAACGAGAATGTAATGCTGAATGATTTGTTGGATGTGTAGCTACAGTGAT
TAAACCACTACCGCTAAATACACATGCACGAGCCGCTAACATAATGGCACCACCTAAGTT
AGCAGATCCACCAATTAATAAAATTTTGCCATAATCACCTTTATGTGAATCTTCTTTACG
CTTAGGAATGTTAATAGAATTTAACGTTTCCATAGTGATATAACCTCCCAT									
		
>>0008_ST2990_(27-G-H)_[10894:12408,FRWD]_hutH_(histidine ammonia lyase)
ATGACTTTATATTTAGATGGTGAGACACTAACAATTGAGGATATTAAATCATTTTTACAA
CAACAATCAAAGATTGAAATTATTGATGATGCGTTAGAACGTGTCAAAAAAAGTAGAGCG
GTAGTTGAACGTATTATTGAAAATGAGGAAACGGTTTACGGTATTACTACAGGTTTTGGG
TTATTTAGTGATGTACGTATAGACCCGACGCAATATAATGAATTACAAGTGAATCTGATA
CGCTCACATGCCTGTGGACTAGGTGAGCCATTTTCAAAAGAAGTAGCATTAGTCATGATG
ATTTTACGATTGAATACATTATTAAAAGGTCATTCAGGTGCCACTTTAGAATTAGTGAGA
CAATTACAATTTTTTATAAATGAACGTATTATACCGATAATCCCACAGCAAGGCTCTCTC
GGTGCATCAGGAGATTTAGCGCCATTATCACACTTAGCATTAGCATTAATTGGTGAAGGG
AAAGTATTGTACAGAGGGGAAGAAAAGGATAGTGACGATGTATTAAGAGAATTAAATAGA
CAACCTTTGAACCTTCAGGCTAAAGAAGGTTTAGCATTGATTAATGGTACGCAAGCTATG
ACAGCTCAAGGTGTCATTAGTTATATAGAAGCAGAAGATTTAGGTTACCAATCTGAATGG
ATTGCTGCATTAACGCATCAGTCTCTTAATGGCATTATAGATGCATATCGACATGATGTG
CACGCTGTTCGTAATTTTCAAGAACAGATTAATGTGGCAGCGCGTATGCGTGATTGGTTA
GAAGGATCAGCATTAACAACGCGACAAGCAGAAATACGTGTACAAGATGCATATACGTTG
CGTTGTATACCACAAATCCATGGCGCGAGTTTTCAAGTATTCAATTATGTTAAACAGCAA
TTAGAATTTGAAATGAATGCGGCTAATGATAATCCACTTATATTTGAGGAAGCAAATGAA
ACGTTTGTTATTTCAGGTGGTAACTTCCATGGACAACCTATTGCTTTTGCATTAGATCAT
CTTAAATTAGGTGTAAGTGAATTAGCAAACGTATCGGAACGTCGTCTAGAGCGACTAGTA
AATCCTCAATTAAATGGTGATTTACCAGCATTTCTTAGTCCAGAGCCAGGATTGCAAAGT
GGCGCGATGATTATGCAATATGCTGCTGCAAGTCTCGTTTCTGAAAATAAAACTTTAGCG
CATCCAGCGAGTGTTGATTCTATCACTTCATCTGCGAACCAAGAAGATCACGTATCTATG
GGAACTACAGCTGCTAGACATGGTTATCAAATTATTGAAAATGCAAGACGTGTGTTGGCA
ATCGAATGTGTTATTGCATTACAAGCAGCAGAGTTGAAAGGTGTCGAAGGATTATCACCA
AAAACACGTCGCAAGTATGATGAGTTTCGAAGTATCGTGCCATCCATTACACATGACCGT
CAATTTCATAAAGATATTGAAGCGGTTGCACAGTATTTAAAGCAATCAATTTATCAAACG
ACTGCATGTCACTAA											
>>0009_ST2990_(27-G-H)_[12486:12697]_tbox01_(T-box leader element)
CATTGTTCGTAGGACAAGTAATATATAATGTTCGATATCAGAGAGCTTGTGGTTAGTGTG
AACAAGAATCAACATATATATGAATCTACCTACTTAATTTAAAAGAACAATCGGTGATAA
CCGTTATTTTAGTGAAGTGCAATTTAGGTTTAGTGTATCTTTATAACTTAAATTGTTAAA
TAGGGTGGCAACGCGTAGACCACGTCCCTTGT											
>>0010_ST2990_(27-G-H)_[12787:14073,FRWD]_serS_(seryl-tRNA synthase)
ATGTTAGACATTAGATTATTCAGAAATGAGCCTGACACAGTTAAGAGCAAAATTGAATTA
CGTGGAGATGATCCAAAAGTTGTAGATGAAATTTTAGAATTGGATGAGCAACGACGTAAA
TTAATTAGTGCAACAGAAGAAATGAAAGCACGTCGTAATAAAGTAAGCGAAGAAATCGCA
TTAAAAAAACGTAATAAAGAAAATGCTGATGATGTGATTGCTGAAATGCGCACATTAGGT
GACGATATTAAAGAAAAAGATAGTCAATTAAATGAAATTGATAATAAAATGACAGGTATC
CTTTGTCGTATTCCAAATTTAATAAGTGATGATGTACCTCAAGGCGAATCTGATGAAGAT
AACGTTGAAGTTAAAAAGTGGGGTACACCACGTGAGTTTTCATTTGAACCAAAAGCACAT
TGGGATATTGTAGAAGAATTGAAAATGGCTGATTTTGATCGTGCAGCAAAAGTTTCAGGT
GCGCGTTTTGTATATTTAACAAATGAAGGTGCGCAATTAGAGCGTGCTTTAATGAACTAT
ATGATTACAAAACATACAACACAACATGGTTATACAGAAATGATGGTACCACAGCTTGTG
AACGCAGATACAATGTATGGTACAGGTCAATTACCTAAATTTGAAGAAGATTTATTTAAA
GTAGAAAAAGAAGGATTATATACAATTCCAACTGCTGAAGTACCATTAACGAATTTCTAC
CGTAATGAAATTATTCAACCAGGTGTACTTCCTGAAAAATTCACTGGTCAATCTGCATGT
TTCCGTAGTGAAGCAGGATCAGCAGGTAGAGATACAAGAGGATTAATTCGTTTACATCAA
TTCGATAAAGTGGAAATGGTACGTTTTGAACAACCTGAAGATTCATGGAATGCTTTAGAA
GAAATGACAACAAACGCAGAAGCAATTCTAGAAGAGTTAGGTTTACCATATCGTCGTGTT
ATTTTATGTACAGGTGATATTGGATTTAGTGCAAGCAAAACATATGATTTAGAAGTTTGG
TTACCAAGCTACAATGATTATAAAGAAATTAGTTCATGCTCAAACTGTACGGATTTCCAA
GCGCGTCGTGCTAACATCCGCTTCAAGCGTGACAAAGCAGCTAAACCAGAATTAGCACAT
ACATTAAATGGTAGTGGTTTAGCAGTTGGACGTACATTTGCTGCTATTGTTGAAAATTAC
CAAAATGAAGATGGAACAGTAACAATTCCAGAAGCATTAGTACCATTTATGGGTGGTAAA
ACACAAATTTCAAAACCAGTTAAATAA											
>>0011_ST2990_(27-G-H)_[14726:15421,FRWD]_azlC_(branched-chain amino acid ABC transporter, transmembrane permease subunit)
ATGACAACACATTTAAGTTTTAGACAAGGCGTGCGAGAGTGTGTCCCAACATTATTGGGT
TATGCCGGTGTTGGTATTTCATTTGGTA��
GGCTTCGTCTCAAAACTTTAGTATTTTA
GAAATTGTCTTGTTATGTCTTGTTATATATGCCGGTGCTGCGCAATTTATTATGTGCGCG
TTGTTTATAGCAGGTACACCGATATCAGCGATTGTACTAACTGTATTCATCGTAAATTCA
AGAATGTTCCTTTTAAGTATGTCGCTTGCACCAAACTTCAAGACATATGGGTTTTGGAAC
CGTGTTGGATTAGGTTCATTAGTAACTGACGAAACGTTTGGCGTCGCCATTACACCTTAT
TTAAAAGGAGAAGCTATCAATGATCGTTGGATGCATGGTCTTAATATCACAGCATATTTA
TTTTGGGCAATTTCATGTGTAGCTGGGGCTTTATTTGGCGAATATATCTCAAATCCGCAA
ACGCTAGGGTTAGATTTTGCTATCACGGCTATGTTTATCTTTTTGGCCATTGCGCAATTT
GAATCAATTACTAAATCGCGATTAAGAATTTACATAGTACTCATTATTGCCGTCATAGTA
ATGATGTTATTGCTAAGTATGTTTATGCCTTCATATCTAGCAATATTAATTGCAGCCACA
ATTTCAGCAGCGTTAGGAGTGATGATGGAACAATGA											
>>0012_ST2990_(27-G-H)_[15418:15747,FRWD]_azlD_(branched chain amino acid ABC transporter, transmembrane permease subunit)
ATGATAACTCATATGAACATGTTAATACTTATTTTATTGTGTGGTATCGTAACGCTATTA
ATTCGAATTATACCTTTTATCATGATTTCAAAAGTGCAATTGCCTGATGTCGTGGTTCGA
TGGCTATCATTTATCCCAATCACACTATTTACGGCACTTGTCATAGACAGCATTATTCAA
CAGACGCCTCATGGTGAGGGGTATACATTAAACATCCCTTACATTATCGCGCTCATTCCG
ACGGTTATTTTATCTATAATCACGCGTAGTTTAACTATTACAATTATTAGTGGGATTGTT
ATCATGGCAGCATTACGATTTTTCTTTTAA											
>>0013_ST2990_(27-G-H)_[15951:16049]_sam-L1_(SAM riboswitch locus 1)
TTCTTATTGTGAGAAGTTGAGGGACTTGGCCCTGTGATACTTCAGCAACCGACTTTATAG
CACGGTGCTAAAACCAACGAGTTACTCGAATGATAAGTA											
>>0014_ST2990_(27-G-H)_[16109:17077,FRWD]_metX_(homoserine O-acetyltransferase)
ATGACAAATTACACAGTAGATACTTTAAATTTAGGGAAATTTATTACAGAATCTGGGGAA
GTCATAGATAACTTGCGTTTGAGATATGAGCATGTCGGTTATCATGGACAACCATTAGTT
GTAGTTTGTCATGCATTAACTGGCAATCATTTAACATATGGAACAGATGATTATCCGGGT
TGGTGGCGAGAAATTATTGATGGGGGATATATACCCATTCACGATTATCAATTTTTAACA
TTTGATGTTATTGGTAGTCCTTTCGGTTCAAGTTCACCTTTAAACGACCCTCATTTTCCT
AAAAAATTAACATTAAGAGATATAGTCAGAGCGAATGAACGAGGTATACAAGCCCTTGGT
TATGATAAGATTAATATTTTAATAGGGGGAAGTCTTGGAGGTATGCAAGCAATGGAACTA
CTTTACAATCAACAGTTTGAAGTAGATAAAGCCATTATCCTTGCTGCAACAAGTCGAACA
TCATCTTATAGTAGAGCTTTCAATGAAATTGCAAGGCAAGCCATTCATCTTGGTGGTAAG
GAAGGTCTAAGTATTGCACGCCAATTAGGTTTTTTGACATATCGATCATCAAAAAGTTAT
GATGAACGTTTCACGCCGGATGAAGTAGTCGCATACCAACAACATCAAGGTAATAAATTT
AAAGAACATTTTGATTTGAATTGTTATCTGACACTGCTAGATGTATTGGATAGTCACAAC
ATTGACCGAGGTCGCACAGACGTAACGCATGTTTTTAAAAATTTAGAAACAAAAGTGTTA
ACGATGGGGTTCATAGATGATTTGCTATATCCGGATGATCAAGTTCGTGCATTAGGTGAA
CGTTTTAAATATCATCGTCATTTCTTCGTGCCTGATAATGTTGGGCATGATGGATTCCTA
CTAAACTTTAGTACCTGGGCACCTAACTTATATCATTTCTTAAATTTAAAGCATTTTAAG
CGTAAGTAA											
>>0015_ST2990_(27-G-H)_[17387:18310,FRWD]_yybS_(putative transmembrane helix protein)
GTGTTTTCAAAAATACAACCTAAAGCAACAATAATTGCAACGATTGCGTTGGTATTTGTC
GCTTTAGCTTTATATCTAGTGCCTGGTTTAGGACTAATATTTGCATTATTTGCAACCATA
CCAGGTATCGTTTTATGGAATAAATCAATACAATCTTTCGGGATTAGTGCACTTATTACA
GTAATTATAACAACTGTTTTAGGTAATACTTTCGTTTTAAGTGCCATCATATTAGTCTTA
ATTGCAAGTTTAATTATTGGTCAATTGCTCAAAGAAAGAACGTCTAAAGAAAGAATATTA
TACGTAACAACAGTAGCGATGAGCTTAATTTCATTAATCGCTTTTATGTTACTACAAACA
TTCGGAAGGATTCCACCATCAGCGAGCATAGTAAAACCTTTCAAGCAAACATTACATGAA
GCGATTACGATGAGCGGTGCCGATGCGAATATGACCCAAATATTAGAAGAAGGGTTTAGA
CAAGCGACCGTTCAATTACCAGGTTTCATCATTATCATTACATTTTTAATCGTCTTAATT
AACTTAATCGTTACATTTCCGATTTTACGAAAATTTAAAATCGCTACACCTGTATTTAAG
CCACTTTTCGCGTGGCAAATGAGCGGTATTTTATTATGGATATACATTATTGTTATCATA
TGTTTATTATTTACAGGTCAACCGAGTGTGTTCCAGAGCATTCTTTTAAACTTCCAACTT
GTGTTATCATTAGTAATGTATATTCAAGGTTTAAGTGTTATTCATTTCTTTGGTAAAGCG
AAAGGTTTGCCGAATGCAGTAACGATTTTACTATTGATTATCGGTACAATACTGACACCT
ACGACACATATTGTAGGACTACTTGGTGTTATCGATTTAAGTTTGAATTTGAAGCGAATC
ATGAAAAATAATTCTAAAAAGTGA											
>>0016_ST2990_(27-G-H)_[18325:20292,FRWD]_gdpP_(cyclic di-AMP phosphodiesterase)
ATGAATCGACAGTCCACTAAGAAAGCTTTACTAATACCATTTGTCATCATGATCATCACA
GCAATTGTTTTAATGGGTGTATGGTTTATCTTTAATAGTCTTATAGCATTAATTGCATCT
ATCGTTCTTGTCGTGATGATTATTGTTAGCATCATTTTATTCAGACAAGCTTTAATGAAA
ATGGATAGTTATGTAGATGGTTTGAGTGCTCAAATTTCAACAACAAATAATAAAGCAATC
AAACATTTACCAATTGGTATCATTGTTTTAGATGAAAATGATCACATCGAATGGGTTAAC
CAATTTATGACAGATCATATGGAAGCAAATGTCATTTCTGAATCTGTAAATGAAGTATTT
CCAAACATTTTAAAGCAATTAGATAGAGTGAAATCCGTTGAAATAGAATATAATCAGTAT
CATTTCCAAGTACGTTATTCTGAGAATGATCATTGCCTCTATTTCTTTGATATAACTGAA
CAAGTACAAACAAATGAACTATATGAAAATTCTAAACCAATCATTGCGACATTATTTTTA
GATAACTACGATGAGATTACTCAAAATATGAATGATACGCAGCGTTCGGAAATCAATTCA
ATGGTAACGCGTGTTATTAGTCGATGGGCAACTGAGTATAATATATTCTTTAAAAGGTAT
AGTTCCGATCAATTCGTAGCCTATTTAAATCAAAAAATATTAGCTGACTTAGAAGAATCT
AAATTTGATATCTTGAGTCAATTACGTGAAAAAAGTGTTGGTTATCGTGCCCAATTAACA
TTGAGTATCGGTGTTGGTGAAGGTACTGAAAATTTAATCGATTTAGGTGAATTATCACAA
TCAGGCCTAGACTTAGCATTAGGACGCGGTGGCGACCAAGTTGCAATTAAAAGTATTAAT
GGTAATGTGCGTTTCTATGGCGGTAAGACTGACCCGATGGAGAAACGTACTCGTGTAAGA
GCACGTGTGATCTCACATGCGTTAAAAGATATCCTTGCAGAGGGTGACAAAGTCATTATC
ATGGGACATAAACGTCCTGACTTAGATGCAATTGGTGCAGCAATCGGTGTGTCTAGATTT
GCAATGATGAATAATTTAGAAGCATACATCGTATTAAATGAGACTGACATTGATCCAACA
TTACGACGCGTGATGAACGAAATTGATAAAAAACCAGAGTTAAGAGAGCGATTTATAACA
TCAGATGATGCTTGGGATATGATGACATCTAAGACAACCGTAGTGATTGTTGATACGCAT
AAACCGGAACTGGTTTTAGATGAAAATGTCTTAAATAAAGCAAACCGTAAAGTTGTTATC
GATCATCATAGACGTGGTGAAAGCTTCATCTCTAATCCATTGTTGATATATATGGAACCA
TACGCAAGTTCGACAGCTGAATTGGTAACAGAGTTACTGGAATATCAACCAACAGAACAA
CGTTTAACACGTCTTGAATCAACAGTGATGTATGCAGGTATTATTGTAGATACAAGAAAC
TTTACATTACGAACAGGATCAAGAACATTCGATGCAGCGAGTTATTTACGTGCACATGGT
GCAGATACGATTTTAACGCAACATTTCTTAAAAGATGATGTGGATACTTACATTAATCGA
TCTGAATTAATTCGAACTGTAAAAGTTGAAGATAATGGCATAGCCATTGCGCATGGTTCA
GATGATAAAATTTATCATCCAGTAACAGTTGCACAAGCAGCAGATGAACTGTTAAGTTTA
GAAGGTATTGAAGCATCATATGTTGTTGCGAGACGTGAAGATAATCTGATTGGTATATCT
GCGCGTTCACTCGGTTCAGTAAATGTCCAGTTAACAATGGAAGCACTTGGTGGCGGTGGA
CATTTAACCAATGCTGCAACACAACTTAAAGGTGTGACAGTCGAAGAGGCGATAGCACAA
TTACAACAAGCAATTACAGAACAATTAAGTAGGAGTGAAGATGCATGA											
>>0017_ST2990_(27-G-H)_[20289:20735,FRWD]_rplI_(50S ribosomal protein L9)
ATGAAAGTAATTTTTACACAAGATGTTAAAGGTAAAGGTAAAAAAGGTGAAGTTAAAGAA
GTACCAGTAGGTTATGCAAATAACTTCTTATTGAAAAAGAATTATGCTGTAGAAGCAACA
CCAGGTAACCTTAAACAATTAGAGTTACAGAAAAAACGTGCAAAACAAGAACGCCAACAA
GAAATTGAAGATGCTAAAGCATTAAAAGAAACGTTATCAAACATTGAAGTTGAAGTATCA
GCAAAAACTGGTGAAGGTGGTAAATTGTTTGGATCAGTAAGTACAAAACAAATTGCCGAA
GCACTAAAAGCACAACATGATATTAAAATTGATAAACGTAAAATGGATTTACCAAATGGA
ATTCATTCCCTAGGATATACGAATGTACCTGTTAAATTAGATAAAGAAGTTGAAGGTACA
ATTCGCGTACACACAGTTGAACAATAA											
>>0018_ST2990_(27-G-H)_[20767:22167,FRWD]_dnaC_(replicative DNA helicase)
ATGGATAGAATGTATGAGCAAAATCAAATGCCACATAACAATGAAGCTGAACAGTCTGTC
TTAGGTTCAATTATTATAGATCCAGAATTGATTAATACTACTCAGGAAGTTTTGCTTCCT
GAGTCGTTTTATAGGGGTGCCCATCAACATATTTTCCGTGCAATGATGCACTTAAATGAA
GATAATAAAGAAATTGATGTTGTAACATTGATGGATCAATTATCGACGGAAGGTACGTTG
AATGAAGCGGGTGGCCCGCAATATCTTGCAGAGTTATCTACAAATGTACCAACGACGCGA
AATGTTCAGTATTATACTGATATCGTTTCTAAGCATGCATTAAAACGTAGATTGATTCAA
ACTGCAGATAGTATTGCCAATGATGGATATAATGATGAACTTGAACTAGATGCGATTTTA
AGTGATGCAGAACGTCGAATTTTAGAGCTATCATCTTCTCGTGAAAGCGATGGCTTTAAA
GACATTCGAGACGTCTTAGGACAAGTGTATGAAACAGCTGAAGAGCTTGATCAAAATAGT
GGTCAAACACCAGGTATACCTACAGGATATCGAGATTTAGACCAAATGACAGCAGGGTTC
AACCGAAATGATTTAATTATCCTTGCAGCGCGTCCATCTGTAGGTAAGACTGCGTTCGCA
CTTAATATTGCACAAAAAGTTGCAACGCATGAAGATATGTATACAGTTGGTATTTTCTCA
CTAGAGATGGGTGCTGATCAGTTAGCCACACGTATGATTTGTAGTTCTGGTAATGTTGAC
TCAAACCGCTTAAGAACGGGTACTATGACTGAGGAAGATTGGAGTCGTTTTACTATAGCG
GTAGGTAAATTATCACGTACGAAGATTTTTATTGATGATACACCGGGTATTCGAATTAAT
GATTTACGTTCTAAATGTCGTCGATTAAAGCAAGAACATGGCTTAGACATGATTGTGATT
GACTACTTACAGTTGATTCAAGGTAGTGGTTCACGTGCGTCCGATAACAGACAACAGGAA
GTTTCTGAAATCTCTCGTACATTAAAAGCATTAGCCCGTGAATTAGAATGTCCAGTTATC
GCATTAAGTCAGTTATCTCGTGGTGTTGAACAACGACAAGATAAACGTCCAATGATGAGT
GATATTCGTGAATCTGGTTCGATTGAGCAAGATGCCGATATCGTTGCATTCTTATACCGT
GATGATTACTATAACCGTGGTGGCGATGAAGATGATGACGATGATGGTGGTTTCGAGCCA
CAAACGAATGATGAAAACGGTGAAATTGAAATTATCATTGCTAAGCAACGTAACGGTCCA
ACAGGCACAGTTAAGTTACACTTTATGAAACAATATAATAAATTTACCGATATCGATTAT
GCACATGCAGATATGATGTAA											
>>0019_ST2990_(27-G-H)_[22447:23730,FRWD]_purA_(adenylosuccinate synthase)
ATGTCATCAATCGTAGTAGTTGGGACACAATGGGGAGACGAAGGAAAAGGAAAAATAACG
GATTTCTTGGCAGAACAGTCAGATGTTATCGCGCGTTTTTCAGGTGGTAATAATGCAGGC
CATACCATTCAATTTGGCGGAGAAACATATAAATTACATTTAGTACCATCTGGTATCTTT
TACAAAGACAAATTAGCGGTAATCGGTAACGGTGTCGTTGTTGATCCAGTTGCACTATTG
AAAGAATTAGACGGATTAAATGAACGTGGCATTCCTACAAGTAATTTACGTATATCTAAT
CGTGCGCAAGTGATTTTACCATATCACTTAGCACAAGATGAATATGAAGAACGTTTACGT
GGTGATAATAAGATTGGTACAACTAAAAAAGGTATCGGTCCAGCATATGTAGACAAAGTT
CAACGTATCGGCATTCGTATGGCAGATTTACTTGAAAAAGAAACATTCGAAAGATTATTA
AAATCAAACATTGAATATAAACAAGCATATTTCAAAGGTATGTTTAACGAAACATGTCCA
TCATTTGATGATATCTTTGAAGAATATTATGCTGCAGGTCAACGTTTAAAAGAATTTGTA
ACAGACACATCAAAAATCTTAGACGATGCATTTGTAGCAGATGAAAAGGTACTTTTCGAA
GGTGCGCAAGGTGTAATGTTAGATATCGACCATGGTACATATCCATTCGTTACATCAAGT
AATCCAATTGCAGGTAACGTTACTGTTGGTACAGGTGTAGGTCCTACATTCGTTTCAAAG
GTAATTGGTGTATGTAAAGCTTATACATCACGTGTTGGTGATGGTCCATTCCCTACTGAA
TTATTCGATGAAGATGGACATCATATTAGAGAGGTTGGTCGTGAATACGGTACAACAACA
GGACGTCCACGTCGTGTAGGTTGGTTTGATTCAGTTGTATTACGTCACTCTCGTCGTGTA
AGTGGTATTACAGATTTATCTATTAACTCAATCGATGTTTTAACAGGCCTAGACACAGTG
AAAATCTGTACAGCTTATGAATTAGACGGTAAAGAAATTACTGAGTACCCAGCAAACTTA
GATCAATTAAAACGTTGTAAACCAATCTTTGAAGAGTTACCAGGTTGGACAGAAGACGTA
ACAAGTGTGCGTACTTTAGAAGAATTACCTGAAAATGCACGTAAATATTTAGAGCGTATT
TCAGAATTATGTAATGTAAAAATTTCTATCTTCTCAGTTGGTCCAGATAGAGAACAAACA
AACCTATTAAAAGAATTGTGGTAG											
>>0020_ST2990_(27-G-H)_[24160:24234]_tRNAglu_(tRNA glutamate)
GGCTCCTTGGTCAAGCGGTTAAGACACCGCCCTTTCACGGCGGTAACACGGGTTCGAGTC
CCGTAGGAGTCACCA											
>>0021_ST2990_(27-G-H)_[24242:24317]_tRNAasp_(tRNA asparagine)
GGTCTCGTAGTGTAGCGGTTAACACGCCTGCCTGTCACGCAGGAGATCGCGGGTTCGATT
CCCGTCGAGACCGTAC											
>>0022_ST2990_(27-G-H)_[24937:25638,FRWD]_walR_(two component sensor/regulator of autolysis, transcriptional regulator)
ATGGCTAGAAAAGTTGTTGTAGTTGATGATGAAAAACCGATTGCTGATATTTTAGAATTT
AACTTAAAAAAAGAAGGATACGATGTTTACTGTGCATACGATGGTAATGATGCAGTCGAC
TTAATTTATGAAGAAGAACCAGACATCGTATTACTAGATATCATGTTACCTGGTCGTGAT
GGTATGGAAGTATGTCGTGAAGTGCGCAAAAAATACGAAATGCCAATAATAATGCTTACT
GCTAAAGATTCAGAAATTGATAAAGTGCTTGGTTTAGAACTAGGTGCAGATGACTATGTA
ACGAAACCGTTTAGTACGCGTGAATTAATCGCACGTGTGAAAGCGAACTTACGTCGTCAT
TACTCACAACCAGCACAAGACACTGGAAATGTAACGAATGAAATCACAATTAAAGATATT
GTGATTTATCCAGACGCATATTCTATTAAAAAACGTGGCGAAGATATTGAATTAACACAT
CGTGAATTTGAATTGTTCCATTATTTATCAAAACATATGGGACAAGTAATGACACGTGAA
CATTTATTACAAACAGTATGGGGCTATGATTACTTTGGCGATGTACGTACGGTCGATGTA
ACGATTCGTCGTTTACGTGAAAAGATTGAAGATGATCCGTCACATCCTGAATATATTGTG
ACGCGTAGAGGCGTTGGATATTTCCTCCAACAACATGAGTAG											
>>0023_ST2990_(27-G-H)_[25651:27477,FRWD]_walK_(two component sensor/regulator of autolysis, sensor histidine kinase)
ATGAAGTGGCTAAAACAACTACAATCCCTTCATACTAAACTTGTAATTGTTTATGTATTA
CTGATTATCATTGGTATGCAAATTATCGGGCTGTATTTTACAAATAATCTTGAAAAAGAG
CTGCTTGATAATTTTAAGAAGAATATTACGCAGTACGCTAAACAATTAGAAATTAGTATT
GAAAAAGTATATGACGAAAAGGGCTCCGTAAATGCACAAAAAGATATTCAAAATTTATTA
AGTGAGTATGCCAACCGTCAAGAAATTGGAGAAATTCGTTTTATAGATAAAGACCAAATT
ATTATTGCGACGACGAAGCAGTCTAACCGTAGTCTAATCAATCAAAAAGCGAATGATAGT
TCTGTCCAAAAAGCACTATCACTAGGACAATCAAACGATCATTTAATTTTAAAAGATTAT
GGCGGTGGTAAGGACCGTGTCTGGGTATATAATATCCCCGTTAAAGTCGATAAAAAGGTA
ATTGGTAATATTTATATCGAATCAAAAATTAATGACGTTTATAACCAATTAAATAATATA
AATCAAATATTCATTGTTGGTACAGCTATTTCATTATTAATCACAGTCATCCTAGGATTC
TTTATAGCGCGAACGATTACCAAACCAATCACCGATATGCGTAACCAGACGGTTGAAATG
TCCAGAGGTAACTATACGCAACGTGTGAAGATTTATGGTAATGATGAAATTGGCGAATTA
GCTTTAGCATTTAATAACTTGTCTAAACGTGTACAAGAAGCGCAGGCTAATACTGAAAGT
GAGAAACGTAGACTGGACTCAGTTATCACCCATATGAGTGATGGTATTATTGCAACAGAC
CGCCGTGGACGTATTCGTATCGTCAATGATATGGCACTTAAGATGCTTGGTATGGCGAAA
GAAGACATCATTGGATATTACATGTTAAGTGTATTAAGTCTTGAAGATGAATTTAAACTT
GAAGAAATTCAAGAGAATAATGATAGTTTCTTATTAGATTTAAATGAAGAAGAAGGTCTA
ATCGCACGTGTTAACTTTAGTACGATTGTGCAGGAAACAGGATTTGTAACTGGTTATATC
GCTGTGTTACATGACGTTACTGAACAACAACAAGTTGAACGTGAACGTCGTGAATTTGTT
GCCAATGTATCACATGAGTTACGTACACCTTTAACTTCTATGAATAGTTACATTGAAGCA
CTTGAAGAAGGTGCATGGAAAGATGAGGAACTTGCGCCACAATTTTTATCTGTTACCCGT
GAAGAAACAGAACGAATGATTCGACTGGTCAATGACTTGCTACAGTTATCTAAAATGGAT
AATGAGTCTGATCAAATCAACAAAGAAATTATCGACTTTAACATGTTCATTAATAAAATT
ATTAATCGACATGAAATGTCTGCGAAAGATACAACATTTATTCGAGATATTCCGAAAAAG
ACGATTTTCACAGAATTTGATCCTGATAAAATGACGCAAGTATTTGATAATGTCATTACA
AATGCGATGAAATATTCTAGAGGCGATAAACGTGTCGAGTTCCACGTGAAACAAAATCCA
CTTTATAATCGAATGACGATTCGTATTAAAGATAATGGCATTGGTATTCCTATCAATAAA
GTCGATAAGATATTCGACCGATTCTATCGTGTAGATAAGGCACGTACGCGTAAAATGGGT
GGTACTGGATTAGGACTAGCCATTTCGAAAGAGATTGTGGAAGCGCATAATGGTCGTATT
TGGGCAAACAGTGTAGAAGGTCAAGGTACATCTATCTTTATCACACTTCCATGTGAAGTC
ATTGAAGACGGTGATTGGGATGAATAA											
>>0024_ST2990_(27-G-H)_[27470:28804,FRWD]_walH_(extracellular negative effector of the regulator of autolysis)
ATGAATAATAAGGAGCATATTAAATCTGTCATTTTAGCGCTACTCGTCTTGATGAGTGTC
GTATTGACATATATGGTATGGAACTTTTCTCCTGATATTGCAAATGTCGACAATACAGAT
AGTAAGAAGAGTGAAACGAAACCTTTAACGACACCTATGACAGCCAAAATGGATACAACT
ATTACGCCATTTCAGATTATTCATTCGAAAAATGATCATCCAGAAGGTACGATCGCTACG
GTTTCTAATGTGAATAAGCTGACGAAACCTTTAAAAAATAAAGAAGTGAAGTCCGTGGAA
CATGTTCGTCGTGATCATAACTTGATGATTCCTGATTTGAGCAGTGATTTTACATTATTC
GATTTTACGTATGATTTACCGTTATCAACATATCTTGGTCAAGTACTGAACATGAATGCG
AAAGTACCAAATCATTTCAATTTCAATCGTTTGGTCATAGATCATGATGCTGATGATAAT
ATCGTGCTTTATGCTATAAGCAAAGATCGCCACGATTACGTAAAATTAACAACTACAACG
AAAAATGATCATTTTTTAGATGCATTAGCAGCAGTGAAAAAAGATATGCAACCATACACA
GATATCATCACAAACAAAGATACAATTGATCGTACGACGCATGTTTTTGCACCAAGTAAA
CCTGAAAAGTTAAAAACATATCGCATGGTATTTAACACGATTAGTGTTGAGAAAATGAAT
GCTATACTATTTGACGATTCAACCATCGTTCGTAGTTCAAAGAGTGGTGTTACAACCTAC
AACAATAATACAGGTGTCGCAAACTATAACGATAAAAATGAAAAATACCATTATAAAAAC
TTATCCGAAGATGAAGCAAGTTCCAGCAAAATGGAAGAAACGATTCCAGGAACCTTTGAT
TTTATTAATGGTCATGGTGGTTTCTTAAACGAAGACTTCAGATTGTTTAGTACGAATAAT
CAGTCAGGCGAGCTAACATATCAACGTTTCCTTAATGGTTATCCAACGTTTAATAAAGAA
GGCTCTAATCAAATTCAAGTCACTTGGGGTGAAAAAGGCGTCTTTGACTATCGTCGTTCG
TTATTACGCACCGACGTTGTTTTAAACAGTGAAGATAATAAAACGTTGCCGAAATTAGAG
TCTGTACGTTCAAGCTTAGCGAACAATAGTGATATTAATTTTGAAAAAGTAACAAACATC
GCTATCGGTTACGAAATGCAGGATAACTCAGATCATAATCACATTGAAGTGCAGATTAAC
AGTGAACTCGTACCGCGTTGGTATGTAGAATATGATGGCGAATGGTATGTTTATAACGAT
GGGAGGCTTGAATAA											
>>0025_ST2990_(27-G-H)_[28805:29593,FRWD]_walI_(extracellular negative effector of the regulator of autolysis)
ATGAACTGGAAACTGACAAAGACACTTTTCATTTTCGTGTTTATTCTTGTCAACATCGTG
TTAGTATCGATTTATGTTAATAAAGTCAATCGCTCACACATTAATGAAGTCGAGAGTAAC
AATGAAGTTAATTTTCAGCAAGAAGAAATTAGGGTGCCAGCCAGTATTTTAAATAAATCT
GTTAAAGGCATACAATTAGAACAAATTACGGGACGATCAAAAGACTTTAGTTCAAAAGCT
AAAGGTGATTCTGATTTATCCACATCAGATAGTGGAAAATTATTAAATGCGAACATCAGC
CAATCGGTAAAAGTTAGTGATAATAACTTAAAAGATTTAAAAGATTACGTTAACAAGCGC
GTATTTAAAGGTGCTGAATATCAATTAAGCGAGATTAGTTCAGATTCTGTAAAATATGAA
CAAACGTATGATGATTTTCCGATTTTAAATAACAGCAAAGCGATGTTGAACTTTAAAATA
GAAGATAACAAAGCAACTAGTTATAAACAGTCAATGATGGATGACATTAAGCCGACTGAT
GGTGCAGATAAGAAGCATCAAGTGATTGGTGTGAGAAAAGCAATCGAGGCATTATATTAT
AATCGTTACTTGAAAAAAGGTGATGAAGTCATTAATGCTAGACTCGGTTACTACTCAGTC
GTGAATGAAACGAATGTTCAATTGTTACAACCAAACTGGGAAATTAAAGTGAAGCATGAT
GGTAAGGACAAAACGAATACTTACTATGTCGAAGCGACAAATAATAACCCTAAAATTATT
AATCATTAA											
>>0026_ST2990_(27-G-H)_[29989:30789,FRWD]_walJ_(exonuclease associated with regulator of cell wall autolysis)
ATGAGCCGCTTGATACGCATGAGTGTATTAGCAAGTGGTAGTACAGGTAACGCCACTTTT
GTAGAAAATGAAAAAGGTAGTCTATTAGTTGATGTTGGTTTGACTGGCAAGAAAATGGAA
GAATTGTTTAGTCAAATTGACCGTAATATTCAAGATTTAAATGGTATTTTAGTAACCCAT
GAACATATTGATCATATTAAAGGATTAGGTGTTTTGGCGCGTAAATATCAATTGCCAATT
TATGCGAATGAAAAGACTTGGCAGGCAATTGAAAAGAAAGATAGTCGCATCCCTATGGAT
CAGAAATTCATTTTTAATCCTTATGAAACAAAATCTATTGCAGGTTTCGATGTTGAATCG
TTTAACGTGTCACATGATGCAATAGATCCGCAATTTTATATTTTCCATAATAACTATAAG
AAGTTTACGATTTTAACGGATACGGGTTACGTGTCTGATCGTATGAAAGGTATGATACGT
GGCAGCGATGCGTTTATTTTTGAGAGTAATCATGACGTCGATATGTTGAGAATGTGTCGT
TATCCATGGAAGACGAAACAACGTATTTTAGGCGATATGGGTCATGTATCTAATGAGGAT
GCGGGTCATGCAATGACAGACGTGATTACAGGCAACACGAAACGTATTTACTTATCACAT
TTATCACAAGATAATAACATGAAAGATTTGGCGCGTATGAGTGTTGGTCAAGTATTGAAC
GAACACGATATTGATACGGAAAAAGAAGTATTGCTATGTGATACGGATAAAGCTATTCCA
ACGCCAATATATACAATATAA											
>>0027_ST2990_(27-G-H)_[31016:33334,FRWD]_sasH_(cell-wall attached adenosine synthase A)
ATGAAAGCTTTATTACTTAAAACAAGTGTATGGCTCGTTTTGCTTTTTAGTGTAATGGGA
TTATGGCATGTCTCGAACGCGGCTGAGCAGCATACACCAATGAAAGCACATGCAGTAACA
ACGATAGACAAAGCAACAACAGATAAGCAACAAGTACCGCCAACAAAGGAAGCGGCTCAT
CATTATGGTGAAGAAGCGGCAACCCACGTATCAGCATCAGCGCAGGGAACAGCTGATGAT
ACAAACAACAAAGTAACATCCAACGCACCATCTAACAAACCATCTACAGCAGTTTCAACA
AAAGTAAACGAAACACGCGACGTAGATACACAACAAGCCTCAACACAAAATCCAACTCAC
ACAGCAACATTCAAATTATCAAATGCTGAAACAGCATCACTTTCACCACGAATGTTTGCT
GCCAATGCACCACAAACAACAACACATAAAATATTACATACAAATGATATCCATGGCCGA
CTAGCCGAAGAAAAAGGGCGTGTCATCGGTATGGCTAAATTAAAAACAGTAAAAGAACAA
GAAAAGCCTGATTTAATGTTAGACGCAGGAGACGCCTTCCAAGGTTTACCACTTTCAAAC
CAGTCTAAAGGTGAAGAAATGGCTAAAGCGATGAATGCAGTAGGTTATGATGCTATGGCA
GTCGGTAACCACGAATTTGACTTTGGATACGACCAGTTGAAAAAGTTAGAGGGTATGTTA
GACTTCCCGATGTTAAGTACTAACGTTTATAAAGATGGGAAACGCGCATTTAAGCCTTCA
ACGATTGTAACGAAAAATGGGATTCGTTATGGAATTATTGGTGTAACGACACCAGAAACA
AAGACGAAAACAAGACCTGAAGGCATTAAAGGTGTTGAATTTAGAGATCCATTACAAAGT
GTGACAGCAGAAATGATGCGTATTTATAAAGACGTAGATACATTTGTTGTTATATCACAT
TTAGGGATTGATCCTTCAACACAAGAAACATGGCGTGGTGATTACTTAGTGAAACAATTA
AGTCAAAATCCACAATTGAAGAAACGTATTACAGTCATTGATGGACATTCACATACTGTA
CTTCAAAATGGTCAAATTTATAACAATGATGCATTAGCACAAACGGGTACAGCACTTGCG
AATATCGGTAAGATTACATTTAATTACCGCAATGGAGAGGTATCAAATATTAAACCATCA
TTGATTAATGTTAAAGACGTTGAAAATGTAACACCGAACAAGGCATTAGCTGAACAAATT
AATCAAGCTGATCAAACATTTAGAGCACAAACAGCAGAGGTTATTATTCCAAATAATACG
ATCGATTTCAAAGGAGAAAGAGATGACGTTAGAACGCGTGAAACAAATTTAGGAAACGCG
ATTGCAGATGCTATGGAAGCATATGGCGTTAAGAATTTCTCTAAAAAGACTGACTTTGCC
GTGACAAATGGTGGAGGTATTCGTGCCTCTATCGCAAAAGGTAAGGTGACACGCTATGAT
TTAATCTCAGTATTACCATTTGGAAATACGATTGCGCAAATTGATGTAAAAGGTTCAGAC
GTCTGGACGGCTTTCGAACATAGTTTAGGCGCACCAACAACACAAAAAGATGGTAAGACA
GTATTAACAGCGAATGGTGGTTTACTACATATCTCTGATTCAATCCGTGTTTACTATGAT
ATGAATAAACCATCTGGCAAACGAATTAACGCTATTCAAATTTTAAATAAAGAGACAGGT
AAGTTTGAAAATATTGATTTAAAACGTGTATATCACGTAACGATGAATGACTTCACAGCA
TCAGGTGGCGACGGATATAGTATGTTCGGTGGCCCTAGAGAAGAAGGTATTTCATTAGAT
CAAGTACTAGCAAGTTATTTAAAAACAGCTAACTTAGCTAAGTATGATACGACAGAACCA
CAACGTATGTTATTAGGTAAACCGGCAGTAAGTGAACAACCAGCTAAAGGACAACAAGGT
AGCAAAGGTAGTGAGTCTGGTAAAGATACACAACCAATTGGTAAAGACAAAGTGATGAAT
CCAGCGAAACAACTGGCGCCAAGTAAAGTTGTGTTGTTGCCAGCGCATAGAGGAACTGTT
AGTAGTGGTAGAGAAGGTTCTGGTCGCACATTAGAAGGAACTGCTGTATCAAGTAAGAGT
GGGAAACAATTGGCTAGCATGTCAGCGCCTAAAAGTAGCGCACATGAGAAACAGTTACCA
AAAACTGGAGCTGATCAAAGTTCAAGCCCAGTAGCGATGTTTGTATTAGTAGCAGGTATA
GGTTTAATTGCGACTGTACGACGTAGAAAAGCTAGCTAA											
>>0028_ST2990_(27-G-H)_[33701:34180,FRWD]_orfX_(23S rRNA methyltransferase)
ATGAAAATCACCATTTTAGCTGTAGGGAAACTAAAAGAGAAATATTGGAAGCAAGCCATA
GCAGAATATGAAAAACGTTTAGGCCCATACACCAAGATAGACATCATAGAAGTTACAGAC
GAAAAAGCACCAGAAAATATGAGCGACAAAGAAATCGAGCAAGTAAAAGAAAAAGAAGGC
CAACGAATACTAGCCAAAATCAAACCACAATCCACAGTCATTACATTAGAAATACAAGGA
AAGATGCTATCTTCCGAAGGATTGGCCCAAGAATTGAACCAACGCATGACCCAAGGGCAA
AGCGACTTTGTATTCGTCATTGGCGGATCAAACGGCCTGCACAAGGACGTCTTACAACGC
AGTAACTACGCACTATCATTCAGCAAAATGACATTCCCACATCAAATGATGCGGGTTGTG
TTAATTGAACAAGTGTACAGAGCATTTAAGATTATGCGAGGAGAGGCGTATCATAAGTAA
											
>>0029_ST2990_(27-G-H)_[33881:34164]_sRNA6_(antisense RNA associated with orfX)
CAACGAATACTAGCCAAAATCAAACCACAATCCACAGTCATTACATTAGAAATACAAGGA
AAGATGCTATCTTCCGAAGGATTGGCCCAAGAATTGAACCAACGCATGACCCAAGGGCAA
AGCGACTTTGTATTCGTCATTGGCGGATCAAACGGCCTGCACAAGGACGTCTTACAACGC
AGTAACTACGCACTATCATTCAGCAAAATGACATTCCCACATCAAATGATGCGGGTTGTG
TTAATTGAACAAGTGTACAGAGCATTTAAGATTATGCGAGGAGA											
>>0030_ST2990_(27-G-H)_[34162:34180]_DR-SCC_(direct repeat of SCC)
AGAGGCGTATCATAAGTAA											
>>0031_ST2990_(27-G-H)_[34722:36467,FRWD]_Q7A899_(putative protein)
ATGAAGATTAATATTTATAAATCTATTTATAATTTTCAGGAAACAAATACAAATTTTTTA
GAGAATCTAGAATCTTTAAATGATGACAATTATGAACTGCTTAATGATAAAGAACTTGTT
AGTGATTCAAATGAATTAAAATTAATTAGTAAAGTTTATATACGTAAAAAAGACAAAAAA
CTATTAGATTGGCAATTATTAATAAAGAATGTATACCTAGATACTGAAGAAGATGACAAT
TTATTTTCAGAATCCGGTCATCATTTTGATGCAATATTATTTCTCAAAGAAGATACTACA
TTACAAAATAATGTATATATTATACCTTTTGGACAAGCATATCATGATATAAATAATTTG
ATTGATTATGACTTCGGAATTGATTTTGCAGAAAGAGCAATCAAAAATGAAGACATAGTT
AATAAAAATGTTAATTTTTTTCAACAAAACAGGCTTAAAGAGATTGTTAATTATAGAAGG
AATAGTGTAGATTACGTTAGACCTTCAGAATCTTATATATCAGTCCAAGGACATCCACAG
AATCCTCAAATTTTTGGAAAAACGATGACTTGTGGTACAAGTATTTCATTGCGTGTACCG
AATAGAAAGCAGCAATTCATAGATAAAATTAGTGTGATAATCAAAGAAATAAACGCTATT
ATTAATCTTCCTCAAAAAATTAGTGAATTTCCTAGAATAGTAACTTTAAAAGACTTGAAT
AAAATAGAAGTATTAGATACTTTATTGCTAAAAAAACTATCGAATTCTTCAACTACAGAA
AATATATCTATAGATATATCAAGATTTTTAGAACTAAGTAATATGATACTCTTGTTAGAT
GATATGCTTGACGTCAATATATATATAAATTCTTTTAAAAATAATACATTAGAGACATTT
GATGCGACTGATCCTGAAGTTGATTACATCACTGAAATAGGAGATTACTTATTAAAATAT
GACGTTAATTCTATAAATGATGTCAGAATTGAAGTGATAGATAATTTGGGGCATTCAAAT
AATATGCTACTAAAAACGATACTACATGCAGAAGTTGAAATGGAAGATGGAAAGAAATAT
TTATTACAAAATGGGAAATGGGGTTATTTTAATAGAGAATTTTTTGACCTTTTGAATGAT
CATTTGAATGAGATAGAAATTAGGTATAACACACTAACTCCCACAGGTTTAGTATTTAAA
GAAGGAGAAGAAGGATATATAAAAGAAATAGTAGGAAGATTGCCAGAAGAATATTTAATG
TTACATAAAAAATTCATAAAACCAATAAATAAGAATTTTATAGTAAAAGGAAATGGAATA
GAGTTGGCAGACTTATACAATATTAAAAACAAAGAGCTTTTCACGATTAAAAGAGGAATT
AATACTGCTTTATCTCTTTATAGTCTAGAACAGAATATAATAGCAATTAACGCCTTAAAA
TATCCAGAATCATATAATTTTGAAGAATTAATAGAAGCTATTCCTGATAACTCGGAAAAT
ATATTTAATGATATACAACGGAGTACAAATTTTAGTATAGTATGGATTTTACCGATATCA
TCTATTGATAATATGCCCATAAAAGATATGGTTCATACTAGTAACGTAATAAATAAAAAC
TTTCAATTAACTAATTTAGGTTCAGTATTACTTAAAAATAAATTAGTAGAGTGGTCTCTC
TATTTAAAAGATCAAAGAATTAATCCAATTATTTATATGGAAACGCCAACTGAAGATAGA
AATTAA											
>>0032_ST2990_(27-G-H)_[36562:37014,RVRS]_dusC-trnc_(tRNA-dihydrouridine synthase C)
CTATAATTCAATTTTAACGTCTTCGTCCATTTGGGCTTCAAATTCATCTAGTAGTGCTCG
TGCTTCTGCAATTGATTGTGTGTTCATCAATTGATGGCGAAGTTCGCTAGCGCCTATTAT
GCCACGCACATAGATTTTAAAGAATCTACGCAAACTCTTGAATTGTCGTATTTCATCTTT
CTCATATTTGTTAAACAATGATAGATGCAATCTCAACAAATCTAATAGTTCTTTGCTTGT
GTGTTCGCGTGGTTCTTTTTCAAAAGTGAATGGATTGTGGAAAATGCCTCTACCAATCAT
GATGCCATCAATACCATATTTTTCTGCAAGTTCAAGTCCTGTTTTTCTATCGGGAATATC
ATCGTTAATTGTTAACAATGTGTTTGGTGCAATTTCGTCACGTAAATTTTTAATAGCTTC
GATTAATTCCCAATGTGCATCTACTTTACTCAT											
>>0033_ST2990_(27-G-H)_[37229:37984,RVRS]_DUF81-GI_(putative sulfite/sulfonate effluxer)
TTATAAAATGAGTTGAACTATAGCAAAAACGATTAAAATACTGATAATCCATTTTTGTAT
TATGTTAGGGACTTTTTTACTTAATTTTAACCCTATTGGAGCAAATATAATACTCCCTAT
TATAAGGAATAAGGCGTCATATAAAGGGATATAACCTTGAATAAGTTTGATGACAAAAGC
ACCAATTGAAGATATAAAAGCAATTACTATACTATTAGCGACTACAGTATTCATTGGTAA
TTTGAATAAAACTAATAATATAGGAATAATAATGAAGGCACCACCTGCACCTACTATACC
TGAAATGATACCAATGAAAAGGCCAATGATAACTAATAAATATTTATTAAATGAAGACTT
TTCGGAACTAGGTTTCACTTTAATAAACATTAATGTTAATGCAAGTAAAGCAATAATGAT
ATATACCGTATTTACAAATATAGCATCAAATAAATTTGCTAGAAATGCACCTAACATACT
CCCTATAATCATGCCGCCACCCATATAAAGAACTAATTGTGGCGAGAACTCTGTTTTTTT
TCGAGCTTTTAATGAGCCACTTAATGTACTGAAAAAGACTTGGCTAGAAGTAAGACCTGA
TGCGATATATGCGCTATATGCAGGGGCTCCGAATAATGGTGGTAATAATAAAATAGCTGG
ATAAATAATGATAGCACCACCTACGCCTACTAGACCAGATATGAACCCGCCGAATACCCC
AATGAGTAACATGATAACTATATTAACAATATCCAT											
>>0034_ST2990_(27-G-H)_[37984:38244,RVRS]_cstR-GI_(copper-sensing transcriptional repressor)
TTACTTACTTTTCACCAATAAGTTTACAGCTTCATTAATTAACTCTTGGGAGCTTTCTTC
ATCATCCGCAGCTGCTTTTACACATTCTATTAAATTCTCACTAATAATGATACCCATCAA
GCGTTGGAGTGAACTCTTTGATGCACTTATTTGTGTAATGACATCTTTACAGTCTTTTCC
TTCCTCCATCATTTTAATAATTCCATTTAGTTGCCCTTGTATTCTATTAATACGATTAAT
CATTTTTTTATCATAATTCAT											
>>0035_ST2990_(27-G-H)_[38381:39448,FRWD]_cstA-GI_(CsoR-like sulfur transferase-regulated genes A)
ATGAAACAATACGGAGAAAAGTTTATCGATGAATTTAGTAAAGCAGAATTGGAAAAACTA
GCCAAGCAAGGGCAATTAATTGACGTTAGAACAGAAGAGGAGTATGCATTAGGACATATC
AATGGTTCCATACTTCATCCTGTTGATGAGATTGAGTCATTCAATAAAGAAAAAAATAAA
ACCTATTATGTAATCTGTAGAAGTGGTAACAGAAGTGCTAATGCTAGTAAATATTTAGCT
AAACAAGGTTATAACGTTATAAATCTTGATGGTGGTTATAAAGCTTATGAAGAAGAAAAC
GATAGTTATGATACACAAGAAGAATATAAAAGTATAGAAATTAAAGCAGATCGTAAACAA
TTTAACTATCGTGGTCTTCAATGTCCAGGGCCAATTGTAAAAATTAGTCAAGAAATGAAG
AATATTGAAGTAGGTGACCAAATTGAAGTCAAAGTCACAGACCCTGGATTCCCTAGTGAC
ATTAAAAGTTGGGTGAAACAAACAAGGCATACTTTAGTTAAGCTTGATGAAAATAACAAT
GGAATTAATGCGATTATTCAAAAAGAAAAAGCAAAAGATTTAGATATAAATTATTCTGCT
AAAGGTACTACAATTGTATTATTTAGTGGAGAATTAGACAAAGCTGTAGCAGCGTTGATT
ATTGCAAATGGTGCTAGAGCTGCTGGAAAAGATGTAACTATCTTCTTTACTTTTTGGGGG
CTTAATGCATTAAAAAAAGTGCAAACAGTTAATGTTAAAAAGCAAGGTATTGCAAAAATG
TTTGATTTAATGTTGCCCAAAAAGAATATACGAATGCCTCTTTCCAAAATGAATATGTTT
GGTTTAGGAAATATGATGATGCGCTACGTAATGAAAAAGAAAAATGTTGATTCATTACCA
ACACTTATCAATCAAGCTATTGAGCAAAATATCAAATTAATCGCTTGTACGATGAGTATG
GATGTCATGGGTATTCAGAAAGAAGAACTTAGAGATGAAGTTGAGTACGGTGGTGTAGGC
ACTTATATTGGTGCTACTGAAAATGCGAATCATAATTTATTTATCTAA											
>>0036_ST2990_(27-G-H)_[39479:40813,FRWD]_cstB-GI_(CsoR-like sulfur transferase-regulated genes B)
ATGTTTTTTAAACAGTTTTACGATAATCATTTATCTCAAGCATCATATTTAGTGGGTTGT
CAACGTACAGGAGAGGCAATAATAATAGACCCTGTTCGTGATTTATCGAAATATATAGAA
GTTGCAGATTCTGAAGGTTTAACAATTACACAAGCTACAGAAACACATATTCATGCTGAT
TTTGCTTCAGGAATTCGTGATGTGGCTAAACGCTTAAATGCAAATATATATGTGTCTGGC
GAAGGTGAAGATGCATTAGGGTATAAAAATATGCCATCAAAAACACAATTTGTTAAACAT
GGAGATATCATTCAAGTAGGCAATGTTAAATTAGAAGTTCTGCATACTCCAGGACACACG
CCTGAAAGTATTAGCTTTTTACTCACTGATTTAGGTGGTGGTTCAAGTGTTCCGATGGGA
TTATTTAGTGGTGACTTTATTTTTGTTGGTGATATAGGTAGACCTGATTTATTAGAAAAA
TCTGTTCAAATAAAGGGTTCTACAGAAATTAGCGCGAAACAAATGTATGAGTCCGTTCAA
AATATTAAAAATTTACCAGACTATGTTCAAATCTGGCCGGGTCATGGTGCTGGAAGCCCT
TGTGGTAAAGCATTAGGTGCCATACCTATATCTACAATAGGTTATGAGAAAATTAATAAC
TGGGCATTTAATGAAATTGATGAGACTAAATTTATTGAATCATTAACATCAAATCAACCA
GCACCACCGCATCATTTTGCACAAATGAAACAAGTTAATCAGTTTGGTATGAATTTATAT
CAATCATATGATGTTTATCCTAGTTTAGATAATAAGAGAGTAGCATTTGATCTTCGTAGC
AAAGAGGCCTTTCACGGTGGCCACACAAAAGGAACAATCAATATACCATACAACAAAAAC
TTTATTAATCAAATTGGTTGGTACTTAGATTTTGAAAAAGATATAGATTTAATTGGAGAT
AAATCTACTGTTGAGAAAGCGAAACACACTTTACAATTAATTGGGTTTGATAAGGTAGCA
GGCTATCGTTTGCCAAAATCAGGCATTTCAACCCAGTCCGTTCATAGCGCTGATATGACA
GGTAAAGAAGAACATGTATTAGACGTACGTAATGATGAAGAGTGGAATAATGGACACTTA
GATCAAGCAGTTAATATTCCGCATGGTAAATTATTAAATGAAAATATTCCTTTTAATAAA
GAGGATAAAATATATGTACATTGTCAGTCAGGTGTTAGAAGTTCAATTGCAGTGGGTATA
TTGGAAAGCAAAGGTTTTGAAAATGTGGTGAATATTAGAGAAGGCTATCAAGATTTTCCA
GAATCATTAAAATAA											
>>0037_ST2990_(27-G-H)_[40832:42025,FRWD]_sqr_(putative sulfide:quinone reductase)
ATGAATAAGCATTATCAAATTGTTATTATTGGTGGCGGTACAGCAGGTGTTACCGTAGCA
TCAAGACTATTAAGAAAAAATCAAAACTTAAAAGAGAAAATAGCAATTATAGACCCAGCA
GACCATCATTACTATCAACCATTATGGACGTTGGTTGGTGCAGGGGTATCTAGTTTGAAA
AGTTCTCGTAAAGATATGGAAAGTGTTATACCTGAAGGTGCTAACTGGATAAAACAGGCT
GTTTCAAGTTTTCAACCTGAAAATAATAGCGTTATTTTAGGAGATAATACAGTCGTTTAT
TATGATTTTTTAGTAGTAGCTCCAGGATTACAGATTAATTGGTCTTCAATTAAAGGACTA
AAAGAAAATATAGGTAAAAATGGTGTTTGCTCTAACTATTCACCTGACTATGTTAACGAA
ACTTGGAACCAAATTTCTAATTTTAAACAAGGAAATGCCATTTTTACGCATCCAAACACC
CCTATAAAGTGTGGAGGTGCGCCTATGAAAATTATGTATTTAGCTGAAGATTATTTTAGG
AAACATAAAATCCGTTCTAACGCTAATGTGATATATGCAACGCCAAAAGATGCTTTATTT
GACGTAGGAAAATATAATAAAGAATTAGAGAGGATTGTTGAAGAAAGAAATATAACAGTC
AATTATAATTATAACCTTGTTGAAATCGACGGTGACAAAAAAGTGGCTACATTCGAACAT
ATCAAATCATACGATAGAAAAACAATAAGTTATGATATGTTACATGTAACACCACCTATG
GGTCCCTTAGATGTAGTAAAAGAAAGTACACTTTCAGATAGTGAGGGTTGGGTAGATGTT
AACCCAACCACATTACAGCATAAAAGCTACTCTAATGTATTTGCACTTGGTGATGCTTCA
AATGTACCTACTTCAAAAACAGGCGCAGCTATTCGTAAGCAAGCACCTATCGTCGCTAAT
AATTTATTGCAAGTGATGAATAATCAAATGTTAACGCATCATTATGATGGTTATACTTCA
TGTCCTATTGTTACTGGATATAATAGGTTAATACTTGCAGAGTTTGATTATAATAAAAAT
ACTAAAGAAACAATGCCGTTTAATCAGGCCAAAGAACGTAGAAGTATGTATATATTTAAG
AAAGATTTATTACCTAAAATGTATTGGTACGGCATGCTAAAAGGATTAATATAA						
					
>>0038_ST2990_(27-G-H)_[42293:42498,RVRS-TRNC NOSTART]_yxiE2_(universal stress protein family)
TTATTTAATAATAATTAATGGTATTTGAGCAAGTTTAGCGACTTTATGACTGACATTACC
AATATCCATTTCTTGCCAGATATTCAAACCACGTGTACTCAAAATGATAGCTTGGTATGT
ACCTCCAATAGTAATTTCAACAACTTTGTCTGTTGAACACTAAGAGCAATTTTAATTTCA
TAATGTGTTGTAAACAATTTTTTAAT											
>>0039_ST2990_(27-G-H)_[42691:43677,RVRS]_dusC_(tRNA-dihydrouridine synthase C)
CTATAATTCTATTTTAATGTCTTCGTCCATTTGGGCTTCAAATTCATCGAGTAGTGCTCG
TGCTTCTGCAATTGATTGTGTGTTCATCAATTGATGGCGAAGTTCGCTAGCGCCTCTTAT
GCCACGCACATAGATTTTAAAGAATCTACGCAAGCTCTTGAATTGTCGTATTTCATCTTT
CTCATATTTGTTAAACAATGATAAATGCAATCTCAACAGATCTAATAGTTCTTTGCTTGT
GTGTTCGCGTGGTTCTTTTTCAAAAGCGAATGGATTGTGGAAAATGCCTCTACCAATCAT
GACGCCATCAATGCCATATTTTTCTGCAAGTTCAAGTCCTGTTTTTCTATCGGGAATATC
ACCGTTAATTGTTAACAATGTGTTTGGTGCAATTTCGTCACGTAAATTTTTAATAGCTTC
AATTAATTCCCAATGTGCATCTACTTTACTCATTTCTTTACGTGTACGAAGATGAATAGA
TAAATTGGCAATATCTTGTTCGAAGACGTGCTTCAACCAATCTTTCCATTCATCGATTTC
ATAGTAGCCAAGGCGTGTTTTAACACTTACCGGAAGCCCACCTGCTTTAGTTGCTTGAAT
AATTTCGGCAGCGACATCCGGTCTTAAGATTAAGCCGGAACCCTTACCCTTTTTAGCAAC
ATTTGCTACAGGACATCCCATATTTAAGTCTATGCCTTTAAAGCCCATTTTAGCTAATTG
AATACTCGTTTCACGGAACTGTTCTGGCTTATCTCCCCATATGTGAGCGACCATCGGCTG
TTCATCTTCACTAAAAGTTAAGCGTCCACGCACACTATGTATGCCTTCAGGGTGGCAAAA
GCTTTCAGTATTTGTAAATTCAGTGAAAAACACATCCGGTCTAGCTGCTTCACTTACAAC
GTGTCGAAAGACGATATCTGTAACGTCTTCCATTGGCGCCAAAATAAAAAATGGACGTGG
TAATTCACTCCAAAAATTTTCTTTCAT											
>>0040_ST2990_(27-G-H)_[43986:44189,FRWD]_A6TXM6_(putative protein)
ATGGAAGATTTAAAGGAATCTTTAAAAAGTTTAGGTTGGTGGGATTTATTTTTTGCGATA
CCTATGTTTCTGCTATTCGCATACCTTCCAAACTATAATTTTATAACGATATTTCTTAAC
ATTGTTATCATTATTTTCTTTTCCATAGGTTTGATTTTAACTACGCATATAATTATAGAT
AAAATTAAGAGCAACACGAAATGA											
>>0041_ST2990_(27-G-H)_[44238:44534,FRWD]_A6QD71_(putative protein)
ATGGCGACTAAGAAAGATGTACATGATTTATTTTTAAATCATGTGAATTCAAATGCCGTT
AAAACTAGAAAGATGATGGGAGAATATATTATTTATTATGATAGTGTGGTTATAGGTGGT
TTGTATGATAATAGATTATTGGTTAAGGCGACTAAAAGTGCACGTCATCAATTGCAAGAT
AATACATTAGTTTCTCCATATCCAGGTGCCAAAGAAATGATATTAATTCCAGACATTACC
GAAGCAATAAATCTCACTAATTTATTTGAGCTCATAAAAAATGATTTGAAAAACTAA			
								
>>0042_ST2990_(27-G-H)_[44733:45344,FRWD]_Q6GKK6_(putative protein)
GTGAACGATATGTTAATTAGTCTCGTAATCCCAGTTTTTGCTTTGTTAGTTATTGGTGGT
ATTATTTGGGTGATTATAGAAGGTATAGTACATATTTCAAAAAAGAATAAAGCAATCGAT
AACTTTTTAAACCAAGTTAATAAAGTAAGTGAGACATATAAATTCGCTACTGCTTTTTTA
TTTCTAATCTTGGCTACGGCTGGTATTTCTCAATTTTATCTATATTATATAGTATCAGCG
TTTCTTTTTTGGCTTGTCATACTTACCTTTGGTATTGCAGGTATCATTTTTTTAATGCCA
TATGGATTATGTTTCCTACCACTTTATAAGCAAAAAAAGAAAAAACAGACATTTAAAAAA
TACATGGTTTACACTACGATTGGTTTGTCAATTTGTCTAGGCTTATCTCTAGTTTTGGTT
CACACTACGAAAATTTATATGGACGAAGGTGGCGTAAGATACTATTACGGTAGTTTTGTA
ATGAAACAAGCGGGCGGTTATGCTTATTTAGCTTTAGCGGTACTTTCAACGTTGTTAATT
GTTGCGAAAAAAGCTACAAATAAAAATAAAGAAATCGAAACCGTCGACAATACAAATATA
ACGGAAAGATAA											
>>0043_ST2990_(27-G-H)_[45611:48763,FRWD]_Q7A890_(putative NTPase)
ATGAGTCAATTGCTAAATGATACGTTATCGGCTTGGTTGTTAATTGAATCTTTAAGTCCA
GGAGAAGTAAATTTTACAGCGGAAGATATACTCTCAGCTGAACATTTTAAAAATGGTGCA
AAGCAAGCACAACTTCAAAGTTTTGATGAATATTTTGAAATATGGAATTCTGAACGCTTT
ATTATATCAGAAGAAAAATCAGAGACTGGGGAACTTATATTTAAATTTTATAGACATTGC
TTCCGCTATAATGAAATTAATTTGAAAATTCAGGATATTTTTGATGATTATTCTGATATT
CATAATCCAAATGGGACACACTGTTATGGTTACACATTTAACACAGATAAACACGGCAAA
GTGATAGTTGATTCTATACATATTCCGATGATTATGAGTGCATTAAAAGAAATTGAAAAG
AACAAAAATGCCAATATAGAAGAAAAATTTAATGATTCTGTTGAAAAATTTGTTCAAAAA
GTAAAAGAAATTTTAGCAGATGAACCAATTAATGAATTTAAATTGAAGAAGATAGACAAA
GCTTATGATGAGTACTTTTCTGTATTAAGTTCAAAGAAAGATGGATTATTTGCGCATTAT
GTAGCAATAGAATATGTGAAAGATAGTGATTTACCACAGCCGGAATTTAACAGTTTCTTC
ATAAGTGATATTGAGAAAGCAAGAAAATCTCCCAACCAAACTTTAATTGATTACATTGAA
GGTGTAGAAGAAAGTCAGCGCATAGAAGTAGATGAAAATAAAGAAATGTTTGACAAATTT
TTACATCCTTCACGTTTGCCTGATGGACGATGGCCATCACAGACTGAGTTTAGATTGTCT
TTAATGCAACAACTTGCTGTAAACCAAATTACGAGTGGTAATGAAAGAATAAGTTCAGTT
AATGGGCCACCAGGGACAGGTAAGACTACTTTATTAAAAGATATATTTGCTCATCTAGTA
GTTGAAAGAGGTAAAGAGTTAGCTAAACTAAATAATCCTAAAGATGCATTTGTCAAAACA
AAAATTCATGAAACGGATGATAAATACGTATACTTACTAAAGGAATCTATTGCCAAATAT
AAGATGGTAGTCGCATCTAGTAATAATGGAGCTGTTGAAAATATATCTAAAGATTTACCG
AAAATTGAAGAAATTATAAGAAATCCCGAAAAATGTAAATTCCCTAAATATGAACAGAAT
TATGCAAATTTAGCACATGAATTAAAAGATTTTGCTGAAATAGCTGAAGGTTTGATTGGT
GAAAGTGCCTGGGGCTTATTTTCTGGAGTATTTGGAAAAAGCAGTAACATTAATAAAGTA
TTGGAGCACATGCTAAAAAAAGATGGGAATGATATTGGCTTTGCTAAATTACTACAAAAT
GAGAATAATCGTATGAGTTATAACGAGTTAATGAGTGAATGGCAATCACATCAACGTGCA
TTTTTAGAAGAGTTGAGGCATGTTGAAATGTTAAAAGAAGAATCTATTAGAGCCTATGAT
GTTTATAAAAATTGTGAGTCTTACTCTAAGATTGAACAGGTTATTAATAGTGAAAAAACA
AGTATTGAAGAACAGGTATATCATTTAGATAATGAAACGTTACGAGACAATAAAGAAATA
GAAGATTTGGATAATCGAATTAATTATATTGTTAAGCAAATAGAAACTTTAAATGAGTTA
ATTAAATCCATCAAAGAAAGCAACAAAGGTTTTATTAACAAACTGAAAGCGATATTTAAT
TCAGAAGAAGATGAAAGCTATAAAGATCATAATAAAGAGAAGCAACAATTATTAACACAA
CAGTTAGAGTTAGAGAAATGTAAAAAAAACAAACATGAAGACCTTGTTAGCAAACTAAAA
GAAAAAGAGAAATTAATTAAACAATTAACTAAAGTACAGTTGCAATTAGACGAGTTAAAT
TCACAGTTACAAGAGTTAGAAGCATATCGTATTGAGTCAAAAATTACAATTCCAGAAAAA
GATTTTTGGAGTGACAACAATTATGATGAGCGCCAAGTTACTAATCTGTGGACGAGTGAC
GAACTTCAATACAGACGTGCCATGCTCTTTTTAAGAGCAATGATATTGCATAAATTATTA
TTGATTGCTAATAATACAACTATTTATTATGCGATTAATGATTTTAAAGATAGAAGGAAA
TTAATTGATGCAAATCCAGATAAAGTACACAACGCATGGAATGTGATGCATTTAATATTT
CCAGTAGTTAGTACGACGTTTGCAAGCTTTAAATCTATGTATGGGGGCATACCAAAAGAT
TTCATAGACTACTTATTTATTGATGAAGCAGGACAAGCAATACCTCAAGCAGCTGTGGGA
GCATTATATCGTTCAAAAAAAGTTGTAGCTGTAGGTGATCCGATTCAAATAGAACCGGTT
GTGACTTTAGAAAGTCATTTAATTGATAACATTCGTAAAAATTATCATGTTCCGGAATAT
CTAGTTTCTAAAGAAGCTTCTGTGCAGTCTGTTGCAGACAACGCCAATCAATATGGTTTT
TGGAAATCTGATGCTACTGATAGTAATCAAAAAACCTGGATAGGCATACCTTTATGGGTG
CACAGACGATGTTTAAAACCTATGTTCACGATAGCTAACCAAATCGCTTATAATAATAAA
ATGGTGTTGCCAAGTAATATTACAAAAGTAGGTAAAACAGGTTGGTATGACGTTAAAGGA
AACGCAGTTCAAAAACAATTTGTGAAAGAGCATGGTGAAAAAGTAGTGGGATTATTAGCT
GATGATTGGATTGAAGCAATTAAGGAAGGTAAAAATGAACCGAGCTCATTTGTAATATCG
CCTTTTTCAGCAGTACAGCAACAGATTAAACGTATGTTAAAGCAACAACTACCGACTAGA
ATTGATATTGAACGTACAAAAATTAATCAATGGGTCGATAAATCCATTGGTACTGTTCAT
ACTTTTCAAGGTAAAGAGGCTCAGAAGGTGTATTTTGTAATAGGTACTGATAATACCCAA
GATGGTGCTGTGAACTGGTCATGCGAAAAACCAAACTTGTTAAACGTTGCAGTGACAAGA
GCTAAGAAAGAGTTTTATGTAATTGGCGACATGCAAAGAATACAGATGAAACCATTTTAT
GAGACGATTTTTAAAGAAAGAAATGTAAAATAA											
>>0044_ST2990_(27-G-H)_[48820:49302,FRWD]_Q2YUT2_(putative protein)
ATGAAGAAATTTAACAACTGGATATTAAATGCAATAAGTGGGTCTCAAACAGACAAGAAT
GAAACAACTGAAGAATTAAAAGGGGCAAAATTTATCATTTTATATGCATATTCAATGCTC
GTTTTGCTTGCGTTAGTAATTTCTAACATATTCATTCACATTTTGGAGCCTAAACTATCA
ATTACCACTCAAATCATCATCGTTTTGATTTTAATTGAATCACTAATTGGACTGCGTTTC
TTGAAAGCGTATGATGTTAAGCGTGGCAAAGATAAAGAAAATAAGAAAAATAGTAAGGAT
TTCGTTAAACTAAAATCAATTTTAGTAGCAATTTTATTTATATCATTGGCGCTGACAGCA
GGCACTGTAGCTGATATATACGGTTTCACTGACTTAGGAAATACTAGAAGTGATTTAATC
GTTTGGAGCATAGGTGGTATTATATTTGGCCTCGTATGTTACACAATGGAAGATAAAAAA
TAA											
>>0045_ST2990_(27-G-H)_[49507:50494,FRWD]_plc_(phosphatidylinositol-specific phospholipase C)
ATGAAAAAGTGTATTAAGACTTTGTTTTTAAGTATCATTTTAGTAGTGATGAGTGGTTGG
TATCATTCAGCACATGCGTCAGATTCGTTGAGTAAAAGTCCAGAAAATTGGATGAGTAAA
CTTGATGAAAGCAAACATTTAACTGAGATTAATATACCGGGTTCACATGATAGTGGCTCA
TTCACTTTAAAGGATCCAGTAAAATCAGTTTGGGCAAAGACTCAAGATAAAGATTACCTT
ACGCAAATGAAGTCAGGAGTCAGGTTTTTTGATATTAGAGGTAGAGCAAGTGCTGATAAT
ATGATTTCAGTTCATCACGGCATGGTTTATTTGCATCATGAATTAGGAAAATTTCTCGAT
GATGCTAAATATTACTTGAGTGCTTATCCAAACGAAACAATTGTGATGTCTATGAAAAAG
GACTACGATAGCGATTCTAAAGTTACGAAGACATTTGAAGAAATTTTTAGAGAATATTAT
TATAATAACCCGCAATATCAGAATCTTTTTTACACAGGAAGTAATGCGAATCCTACTTTA
AAAGAAACGAAAGGTAAAATTGTCCTATTCAATAGAATGGGGGGGTACATACATAAAGAG
TGGTTATGGTGCTGACACGTCAGGTATTCAATGGGCAGACAATGCGACATTTGAAACGAA
AATTAATAATGGTAGCTTAAATTTAAAAGTACAAGATGAGTATAAAGATTACTATGATAA
AAAAGTTGAAGCTGTTAAAAATTTATTGGCTAAAGCTAAAACGGATAGTAACAAAGACAA
TGTATATGTGAATTTCTTGAGTGTAGCGTCTGGAGGCAGCGCATTTAATAGTACTTATAA
CTATGCGTCACATATAAATCCTGAAATTGCAAAAACGATTAAAGAAAACGGGAAAGCTAG
AACTGGTTGGCTGATTGTTGACTATGCAGGATATCCGTGGCCTGGATATGATGATATCGT
AAGTGAAATTATAGATAGTAATAAATAA											
>>0046_ST2990_(27-G-H)_[50715:51485,FRWD]_lpl_locus-0080_(tandem lipoprotein-like protein, first locus)
ATGATGAAACGATTAAACAAATTAGTGTTAGGCATTATTTTTCTGTTTTTAGTCATTAGT
ATCACTGCTGGTTGTGGCATAGGTAAAGAAGCGGAAGTTAAGAAAAGCTTTGAAAAAACA
TTGAGTATGTACCCTATTAAAAATCTAGAGGATTTATACGATAAGGAAGGCTATCGTGAT
GATCAGTTTGATAAAAATGATAAAGGTACATGGATTATAAATTCTGAAATGGTTATTCAA
CCTAATAATGAAGATATGGTAGCTAAAGGCATGGTTCTATATATGAATAGAAATACCAAA
ACAACAAATGGTTACTACTATGTCGATGTGACTAAGGACGAGGATGAAGGAAAACCGCAC
GACAATGAAAAAAGATATCCGGTTAAAATGGTCGATAATAAAATCATTCCAACAAAAGAA
ATTAAAGATGAAAAAATAAAAAAAGAAATTGAAAACTTTAAGTTCTTTGTTCAATATGGC
GACTTTAAAAATTTGAAAAATTATAAAGACGGAGATATTTCATATAATCCAGAGGTGCCG
AGTTATTCGGCTAAATATCAATTAACTAATGATGATTATAATGTAAAGCAATTACGTAAA
AGATATGACATACCAACAAATAACGCGCCAAAGTTATTGTTGAAAGGTACAGGTAACTTA
AAAGGTTCGTCAGTTGGATATAAAAATATAGAATTTACTTTCGTAGAGAAAAAAGGTGAA
AATATATACTTTAGTGATAGCTTAGATTATAAAAAAAGCGGAGATGTATAA									
		
>>0047_ST2990_(27-G-H)_[51305:53697,FRWD]_hysA_(hyaluronate lyase)
ATTACGTAAAAGATATGACATACCAACAAATAACGCGCCAAAGTTATTGTTGAAAGGTAC
AGGTAACTTAAAAGGTTCGTCAGTTGGATATAAAAATATAGAATTTACTTTCGTAGAGAA
AAAAGGTGAAAATATATACTTTAGTGATAGCTTAGATTATAAAAAAAGCGGAGATGTATA
ATCATGGCTCAATCAGAATATGAAATCGATCCCGGAAAAAGAGAGTGATGAAATGATAAA
ACGTGTAAATAAATTAGTGTTAGGCATTATTTTTCTGTTTTTAGTCATTAGTATCACTGC
TGGTTGTGGCATAGGTAAAGAAGCGGAAGTTAAGAAAAGCTTTGAAAAAACATTGAGTAT
GTATCCGATTAAAAATCTAGAGGATTTATACGATAAAGAAGGTTATCGTGATGACGAATT
TGATAAAAATGATAAAGGTACATGGATTATTGGTTCTGAAATGGCAACTCAAAATAAGGG
GGAAGCTCTGAAAGTTAAAGGTATGGTCTTATATATGAATAGAAATACAAGAAGTGCAAA
AGGATTTTACTATGTTAATTCAGTAAAGAAAGATGAAGATGGTAGACCTCAGGATAATAA
AATAGAATATCCGGTGAAAATGGTAGACAATAAAATCATTCCAACTAAAGGTATCAAAGA
CGAAAACATAAAAAAAGAAATCGAAAATTTTAAGTTCTTCGCGCAATATGGCAGCTTTAA
AGATTTGTCGAAGTACAAAGATGGAGATATTTCATACAATCCAGAGGTACCGAGTTATTC
AGCTAAATATCAATTAACGAATGATGATTATAATGTAAAACAATTACGTAAAAGATATGA
TATACCAACAAATAAATCGCCAAAGCTATTGTTGAAAGGTTCGGGAGACTTAAAAGGTTC
ATCAGTTGGATATAAAGATATTGAATTTACTTTCGTGGAGAAAAAAGGTGAAAATATATA
CTTTAGTGATAGTCTACATCTTGAACCAAGTGAGGATAAATAAACGTGACCAATAAAGAG
TATGAAATCGAACCCGGAAAAAGAGAGTGATGAAATGATAAAACGTGTAAATAAATTAGT
GCTAGGTATTAGTTTTCTGTTTTTAATCATCAGTATCTTTGCTGGTTGTGGTACAGGGAA
AGAAGCGGAAATAAAGAAAAGTTTTGAAAAAACGTTGAGTATGTATCCGATTAAAAATCT
AGAGGATTTATACGATAAAGAAGGATATCGTGATGATCAATTTGATAAAAATGATAAGGG
AACATGGATTGTTCGTTCGTCAATGTCGATTCAATCTAATGGAAAAGATATGAATATAAA
AGGCATGGTTTTATATATGAATAGAAATACAAGAACAACAAATGGCTATTACTATGTTGA
TGTTATAGAAAGAGAAGATAAAGGTATACATCGTGATAACGAAAAAAGATATCCGGTTAA
AATGGTCGATAATAAAATCATTCCAACTAAAGAAATTAAAGATGAAAAAATAAAAAAAGA
AATCGAAAACTTTAAGTTCTTTGTTCAATATGGCGACTTTAAAGATTTGTCGAAGTACAA
AGACGGCGATATATCATACAATCCAGAGGTGCCGAGTTATTCAGCAAAATATCAATTAAC
TAATGATGACTATAATGTAAAACAATTACGAAAAAGATATAATATACCAACGAATAAAGC
ACCAAAGCTATTGTTGAAAGGTACAGGGAATTTAAAAGGTTCATCAATTGGCTACAAAAA
AATTGAATTTACTTTCGTAGAGAAAAAGGGAGAAAATATATACTTTAGTGATGGGCTACA
TTTTAATCCAAGTGAGGATAAATAATCATGATTCGATCAAATTATGAAATCGATCCAGGA
AAAACAATAAAAAGAAATAGGATTGTGAAATTATGAAACGATTAAATACATTGGTATTGT
ACATCAGTTTTTTGATATTAATCATCAGTATCGTTGCTGGTTGTGGTACAGGGAAAGAAG
CGGAAATAAAGAAAAGTTTTGAAAAAACATTGAGTATGTATCCAATTAAAAATCTAGAGG
ATTTATACGATAAAGAAGGCTATCGTGATGACGAATTTGATAAAAATGATAAAGGAACGT
GGACTATTAGTTCTGAAATGGCAATTCAGAAAAAGGGAGAAGCCTTAAATATAAAAGGTA
TGGTTTTGAAGTTAAATAGAAATACAAGGAGTGCAAAAGGATTTTACTATGTTAATGCGA
TAAAGAAGGATGAAAATGGCAGACCTCTGGATAATCAAATAGAATATCCCGTTAAAATGA
TTGACAATAAAATCATTCCAACTAAAGATATCAAAGATGAAAAAATAAAAAAAGAAATAG
AAAACTTTAAGTTTTTCGCGCAGTATGGCAATTTTAAAGATTTGACGAAGTAT							
				
>>0048_ST2990_(27-G-H)_[51537:52307,FRWD]_lpl_locus-0080_(tandem lipoprotein-like protein, first locus)
ATGATAAAACGTGTAAATAAATTAGTGTTAGGCATTATTTTTCTGTTTTTAGTCATTAGT
ATCACTGCTGGTTGTGGCATAGGTAAAGAAGCGGAAGTTAAGAAAAGCTTTGAAAAAACA
TTGAGTATGTATCCGATTAAAAATCTAGAGGATTTATACGATAAAGAAGGTTATCGTGAT
GACGAATTTGATAAAAATGATAAAGGTACATGGATTATTGGTTCTGAAATGGCAACTCAA
AATAAGGGGGAAGCTCTGAAAGTTAAAGGTATGGTCTTATATATGAATAGAAATACAAGA
AGTGCAAAAGGATTTTACTATGTTAATTCAGTAAAGAAAGATGAAGATGGTAGACCTCAG
GATAATAAAATAGAATATCCGGTGAAAATGGTAGACAATAAAATCATTCCAACTAAAGGT
ATCAAAGACGAAAACATAAAAAAAGAAATCGAAAATTTTAAGTTCTTCGCGCAATATGGC
AGCTTTAAAGATTTGTCGAAGTACAAAGATGGAGATATTTCATACAATCCAGAGGTACCG
AGTTATTCAGCTAAATATCAATTAACGAATGATGATTATAATGTAAAACAATTACGTAAA
AGATATGATATACCAACAAATAAATCGCCAAAGCTATTGTTGAAAGGTTCGGGAGACTTA
AAAGGTTCATCAGTTGGATATAAAGATATTGAATTTACTTTCGTGGAGAAAAAAGGTGAA
AATATATACTTTAGTGATAGTCTACATCTTGAACCAAGTGAGGATAAATAA									
		
>>0049_ST2990_(27-G-H)_[52359:53129,FRWD]_lpl_locus-0080_(tandem lipoprotein-like protein, first locus)
ATGATAAAACGTGTAAATAAATTAGTGCTAGGTATTAGTTTTCTGTTTTTAATCATCAGT
ATCTTTGCTGGTTGTGGTACAGGGAAAGAAGCGGAAATAAAGAAAAGTTTTGAAAAAACG
TTGAGTATGTATCCGATTAAAAATCTAGAGGATTTATACGATAAAGAAGGATATCGTGAT
GATCAATTTGATAAAAATGATAAGGGAACATGGATTGTTCGTTCGTCAATGTCGATTCAA
TCTAATGGAAAAGATATGAATATAAAAGGCATGGTTTTATATATGAATAGAAATACAAGA
ACAACAAATGGCTATTACTATGTTGATGTTATAGAAAGAGAAGATAAAGGTATACATCGT
GATAACGAAAAAAGATATCCGGTTAAAATGGTCGATAATAAAATCATTCCAACTAAAGAA
ATTAAAGATGAAAAAATAAAAAAAGAAATCGAAAACTTTAAGTTCTTTGTTCAATATGGC
GACTTTAAAGATTTGTCGAAGTACAAAGACGGCGATATATCATACAATCCAGAGGTGCCG
AGTTATTCAGCAAAATATCAATTAACTAATGATGACTATAATGTAAAACAATTACGAAAA
AGATATAATATACCAACGAATAAAGCACCAAAGCTATTGTTGAAAGGTACAGGGAATTTA
AAAGGTTCATCAATTGGCTACAAAAAAATTGAATTTACTTTCGTAGAGAAAAAGGGAGAA
AATATATACTTTAGTGATGGGCTACATTTTAATCCAAGTGAGGATAAATAA									
		
>>0050_ST2990_(27-G-H)_[53197:53964,FRWD]_lpl_locus-0080_(tandem lipoprotein-like protein, first locus)
ATGAAACGATTAAATACATTGGTATTGTACATCAGTTTTTTGATATTAATCATCAGTATC
GTTGCTGGTTGTGGTACAGGGAAAGAAGCGGAAATAAAGAAAAGTTTTGAAAAAACATTG
AGTATGTATCCAATTAAAAATCTAGAGGATTTATACGATAAAGAAGGCTATCGTGATGAC
GAATTTGATAAAAATGATAAAGGAACGTGGACTATTAGTTCTGAAATGGCAATTCAGAAA
AAGGGAGAAGCCTTAAATATAAAAGGTATGGTTTTGAAGTTAAATAGAAATACAAGGAGT
GCAAAAGGATTTTACTATGTTAATGCGATAAAGAAGGATGAAAATGGCAGACCTCTGGAT
AATCAAATAGAATATCCCGTTAAAATGATTGACAATAAAATCATTCCAACTAAAGATATC
AAAGATGAAAAAATAAAAAAAGAAATAGAAAACTTTAAGTTTTTCGCGCAGTATGGCAAT
TTTAAAGATTTGACGAAGTATAAAGGTGGAGATATTTCATATAATCCAGAAGCCCCGATT
TATTCAGCAAAATATCAACTAACCAATGATGATTATAATGTAAAGCAATTACGTAAAAGA
TATGATATACCGACGAATAAAGCTCCAAAGTTATTGTTAAAAGGTTCAGGAAATTTAGAT
GGTTCATCAGTTGGATACAAAAAAATTGAATTTACTTTCGTAGAGAAAAAAGGAGAAAAC
ACTTACTTTACAGCTAACCTACATTTTAAACCGAGTAATGATGAATAA											
>>0051_ST2990_(27-G-H)_[54029:54799,FRWD]_lpl_locus-0080_(tandem lipoprotein-like protein, first locus)
GTGATGAAACGTTTAAATAAATTAGTGTTAGGTATTAGTTTCTTATTTTTAGTCATTAGT
ATCACTGCTGGTTGTGGCATAGGTAAAGAAGCGGAAATTAAGAAAAGTTTTGAAAAGACA
ATGAGTATGTATCCGATTAAAAACCTAGAGGATTTATATGACAAAGAGGGCTATCGAGAT
GATCAATTTGATAAAAATGATAAGGGAACATGGATTGTAAATTCTCAAATGGCAATTCAA
AATAAAGGAGAACCTATGAAATCAAAAGGCATGGTTCTGTATATGAATAGAAATACAAGA
ACAACAAATGGCTATTATTATGTTAATGTGATTAAGGGCGAGGATAAAGGTAAACATCAA
GACAATGAAAAAAGATACCCTGTTAAAATGGTCGACAATAAAATAATCCTTACTAAAGAA
ATTAAAGATGAAAACATAAAAATAGAAATCGAAAACTTTAAGTTTTTTGTTCAATATGGA
AACTTTAAAGATTTGGAAAATTATAAAGATGGAGATATATCATATAATCCAGAGGTGCCA
AGTTATTCAGCTAAATATCAATTAACTAATGATGATTACAATGTAAAGCAATTACGTAAA
AGATATGACATACCAACAAATAAAGCACCGAAGTTGTTGTTGAAGGGTACAGGGAATTTA
AAAGGTTCATCAGTTGGATATAAAGACATTGAATTTACGTTTGTAGAGAAAAAAGAAGAG
AACATTTACTTTAGTGATGGGTTAATTTTTAAACCAAGTGAGGATAAATAA									
		
>>0052_ST2990_(27-G-H)_[54863:55633,FRWD]_lpl_locus-0080_(NCTC13712_00048, Staphylococcus tandem lipoproteins)
ATTATGAAACGATTAAACAAATTGGTATTGTATATTAGTTTTTTGATATTAGTCATTAGT
TTCACTGCTGGTTGTGGCATGGGTAAAGAAGCGGAAATAAAGAAAAGTTTTGAAAAAACA
TTGAGTATGTATCCGATTAAAAATCTAGAGGATTTATACGATAAAGAAGGCTATCGTGAT
GATCAATTTGATAAAAACGATAAAGGCACATGGATTATTAATTCTGAAATGGTTGTTCAA
CCTAAAGGGGAACGTATGAAATCAAAAGGTATGGTTCTATATATGAATAGAAACACTAAG
ACTACAACCGGGAAGTATATAGTGAGTGAAACACTTCATGATGAAGATGGTAGACCTAAG
AGTAAAGATAAAGAATATCCGGTTAAAATGGTAGACAATAAAATCATTCCAACTAAAGGT
ATCAAAGACGAAAATATAAAAAAAGAAATCGAGAATTTTAAGTTCTTCGCGCAATATGGC
AGCTTTAAAGATTTGTCGAAGTACAAAGACGGCGATATATCATATAATCCAGAGGTACCG
AGTTATTCAGCAAAATATCAATTAACTAATGATGACTATAATGTAAAACAATTACGAAAA
AGATATAAAATACCAACGAATAAAGCACCAAAGTTATTGTTGAAAGGTTCGGGAGACTTA
AAAGGTTCATCAGTTGGATATAAAGACATTGAATTTACTTTTGTGGAGAAAAAAGGTGAA
AATACTTTTTTTACTGATAGTCTACATCTTGAACCAAGTGAGGATAAATAA									
		
>>0053_ST2990_(27-G-H)_[55730:57967,FRWD]_Q8NYT6_(HTH-type transcriptional regulator)
ATGCAACGTGATTATTTAATTCGAGTAGAAACTGAAAGCATGCCAGATTTCAAAAGGCTC
AATGGTTTAATGATTGGTTTTGTTATTAAAGGTGAGGCACATATTTATGATGAAAATAAC
ATGACGCAATGCAACAGTGGCGACATTTTCATCATTAACCACCGTGACTTGTATCGATTT
CAACTTCAACAAGATGGCATCATATGTTATATCCAATTCCAAATGAAATATTTGGCAGAC
AAGTTTGATGATGCGCATTGTCTATATTTTCACTTAACAGATGCGACCACAACCAAGAAT
ATACATCAACTGAGAAATATAATGGCAAGACTGGTTTCAACACACATTCGACATAATGAG
TTGTCTAAATTGACTGAGCAACAACTTGTGATTCAGTTGCTTATGCATATGATTCATTAT
GTCCCGCGTACATATCATTCGAACCAAAGTATCTTAAATGATGATAAAGTGAATCAAGTA
TGCGACTATATCGAGTTACATTTTCATGAAGATTTAAGCCTTTCAGAATTAAGCGAATAC
GTTGGGTGGTCAGAGAGCCATCTGTCTAAAAAGTTTACAGAATCGCTAGGTGTAGGATTC
CAACATTTCTTAAATACGACGCGAATTGAGCATGCGAAACTCGATTTAACATACACAGAT
GAAACGATTACTGATATTGCATTGCAAAATGGCTTTTCAAGTGCAGCGAGCTTTGCGAGA
ACATTTAAACACTTTACGCATCAAACGCCTAAACAATATCGAGGTGATCGTCCAGCAATC
ACTGAAAATCAACAATCGGCACAACATAATTATCACGACCGTGAATTGATATTACTTTTA
AATGACTACATTGAAGAAATGAATCATTTCATTGAAGATATTGAAAAGATGAACTATAAA
GAGATTGCCTTTAAACCAACTAATCAACAACTAAATCAATTTAATCATATTATTCAAGTG
GGCTATTTGAGGAATTTGCTCAATACACAGTATCAATCACAGTTGCTTACATGTCATCAT
GATTTTCAAGTCAATGAAGTATTAGCATATGATGTGATGCCATATATTATGAAAAAGCTC
AATGCGCCATTCACGTATGATGCAGAGATTTCGAATATATTTTATGATATCGATTTGTGT
TTAGACTTTTTATTAGATCATAACTTTAGTCTAACCATGCATTTGAATCAGTATGACTCA
CGAGATTATATCGATGCATTCAAAGTATTTATCCATCACGTTGCCCTGCATGTCAGTCAT
AGAAAAGATTTGAAGTTCAACTTGTATGTGACGACATTGCACACGTCTTTAATTGAAATG
ATTGATTATTTTAAAGCATTATTCCCTAATGGTGGCTTGTACATTCACTTAGATCAAGCT
ACGGAAAGACATCTACCATTGTTGAAACGACTTGAGCCACACATCAACCATTTTGTATTT
GATGCCAATTCAAATGATGCTGTTGATTTTAATAAAATGAATGATGATGAATTTAAAACC
GCGAGTCAAATGATTATTAATAAAACGAATTACCTTATCGACTTAATGCATCGCCATAAC
CTAAAGCGTCCACTCATTTTACTCAATTGGAATACATTGACGGGTGATACATTTATTACA
AACGGCGAATATTTTAGAGGTGGTATCATCATTGAGCAATTATTAAAATTAAGTACTAAA
GTAGAGGGTATCGGGTATTGGTTGAATTATGATTTGCACGTCAGTCATTGTAGAAATGAA
CGGGATTATATGAATTCTATTGAACTGTTTCATCAATATAATGGAAAACGTCCGGTCTAT
TTCACGGCATTGCTATTTAATAAATTAACAAGCAATATTTTGTATTCTGATGATACATGT
ATTGTCACGGGAACTGATTCAAATTTTCAAATATTGTTATATGATGCAAAGCATTTTAAT
CCGTACTTAGCGTTGGACAATCAAATGAATATGCGTGCAACGGAAATGATCCATTTGAAC
ATTAATGCCCTAGAAGACGGTATGTATAAGATTAAACATTTTACCTTAGATAAAGAAAAT
GGTGCGTTATTTAATCTTTGGCGCAAACATCATACGATACATGGCATGGACAAGGACTCT
ATAGATTACGTTAATCGAATGAGTTTTCCGAAATTAGAAGTATATGATATAGATATCACG
GACACACTGGCATTAAACATTAAAATGATTACGAATGGGATTCACTTAATTGAAGTAAAA
CGTTACCCAAGTTCATAA											
>>0054_ST2990_(27-G-H)_[57758:58001]_Teg15as_(antisense RNA)
GATAAAGAAAATGGTGCGTTATTTAATCTTTGGCGCAAACATCATACGATACATGGCATG
GACAAGGACTCTATAGATTACGTTAATCGAATGAGTTTTCCGAAATTAGAAGTATATGAT
ATAGATATCACGGACACACTGGCATTAAACATTAAAATGATTACGAATGGGATTCACTTA
ATTGAAGTAAAACGTTACCCAAGTTCATAAAATGATCACAAATCACAAATTTTGATATAC
ATAA											
>>0055_ST2990_(27-G-H)_[58118:59296,FRWD]_Q8NYT5_(Mn2+ binding amidohydrolase)
ATGAATCAACAATTAATTGAAGCTTTAAAATCTAAAGAAGACAAAATGATTGAGATCAGA
CGTTATTTACATCAGCATCCAGAATTATCTTTTCATGAAGATGAAACGGCGAAATACATC
GCTGAATTTTACAAAGGTAAAGATGTGGAAGTAGAAACGAATGTCGGACCACGTGGAATT
AAAGTAACGATTGATTCAGGGAAACCTGGTAAAACATTAGCAATCCGTGCAGACTTTGAC
GCATTACCCATTACTGAAGATACAGGATTATCTTTTGCATCACAAAATAAAGGTGTTATG
CACGCATGTGGTCACGATGCACATACAGCATACATGCTTGTATTAGCAGAGACGCTTGCT
GAAATGAAAGATAGTTTTACAGGAAAAGTCGTTGTGATACATCAACCAGCTGAAGAAGTA
CCACCAGGTGGTGCTAAAGCAATGATTGAAAATGGTGTATTAGACGGTGTTGATCATGTA
TTAGGTGTACACGTCATGAGCACAATGAAAACAGGTAATGTGTATTACAGACCTGGTTAT
GTTCAAACAGGACGCGCATTCTTCAAATTGAAAGTTCAAGGTAAAGGTGGTCATGGTTCA
TCACCACATATGGCCAATGATGCCATTGTTGCAGGTAGCTACTTCGTCACAGCGTTACAA
ACAGTTGTATCTAGACGACTAAGTCCATTTGAAACCGGTGTTGTCACAATCGGTTCATTT
GACGGTAAAGGTCAATTCAATGTCATTAAAGATGTTGTTGAAATTGAAGGTGATGTACGT
GGATTAACAGATGCTACAAAAGCAACAATTGAAAAAGAAATTAAACGTTTATCAAAAGGC
TTAGAGGATATGTATGGTGTAACTTGCACCTTAGAATATAACGATGATTATCCTGCATTA
TATAATGATCCAGAGTTTACTGAGTACGTGGCTAAGACGTTAAAAGAAGCAGACCTTGAA
TTTGGTGTCGAAATATGTGAACCACAACCACCTTCAGAAGACTTTGCATACTATGCTAAA
GAACGTCCAAGTGCCTTTATTTATACAGGTGCAGCTGTGGAAGATGGTGAAATTTACCCA
CATCATCATCCTAAATTTAACATTTCAGAAAAATCATTACTTATTTCGGCAGAAGCTGTA
GGGACAGTTGTTTTAGATTACCTTAAAGGAGATAACTAA											
>>0056_ST2990_(27-G-H)_[59298:60686,FRWD]_norC_(multidrug efflux pump)
ATGAATGAAACGTATCGCGGGGGCAACAAGTTAATCTTAGGTATTGTATTAGGTGTTATT
ACATTTTGGTTGTTTGCACAATCACTTGTAAATATTGTACCAAATTTACAACAAAGTTTT
GGTGCAGACATGGGAACAATTAGTATTGCGGTCAGTCTAACCGCACTATTTTCAGGCATG
TTTGTTGTTGGAGCAGGCGGCCTAGCAGATAAAATTGGACGCGTGAAAATGACAAATATC
GGCTTATTATTAAGTATTATTGGTTCAGCATTAATTATTATTACAAATTTACCAGCATTG
TTAATTTTAGGTCGTATTATACAAGGCGTATCAGCAGCGTGTATTATGCCTTCCACATTG
GCCATTATGAAAACTTATTATGAGGGTGCTGAACGTCAGCGTGCCTTAAGCTACTGGTCT
ATCGGTTCTTGGGGTGGCAGTGGTATCTGTTCACTCTTCGGTGGAGCAGTTGCGACAACT
ATGGGTTGGAGATGGATTTTCATCTTCTCAATTATCGTTGCCGTACTTTCAATGTTACTC
ATCAAAGGGACGCCTGAAACGAAATCAGAAGTTACCAATACACATAAATTTGACGTTGCA
GGGCTAATTGTTCTAGTAGTTATGTTGCTAAGTTTAAACGTTGTCATTACTAAAGGTGCA
GCACTTGGTTACACATCATTATGGTTCTTTGGTTTGATTGCAATCGTAATTGTAGCATTC
TTTATTTTCTTAAAAGTTGAGAAAAAAGTAGATAATCCGCTTATTGATTTTAAATTATTT
GAAAATAAACCATATACAGGTGCAACGATTTCGAACTTCTTATTAAACGGTGTTGCAGGT
ACATTAATTGTAGCGAATACATTCGTGCAACAAGGTTTAGGTTATACAGCATTGCAGGCA
GGATACTTATCAATTACTTATTTAATCATGGTGTTATTGATGATTCGAGTTGGTGAAAAA
TTATTACAAAAAATGGGTTCTAAGCGACCAATGTTATTAGGTACATTCATTGTGGTCATT
GGTATTGCACTTATTTCATTAGTATTCTTACCAGGCATATTTTATGTTATCAGTTGTGTC
GTAGGATATTTATGTTTCGGACTAGGCTTAGGTATTTATGCAACACCTTCTACAGATACA
GCTATTTCGAATGCACCGTTAGATAAAGTTGGCGTTGCTTCAGGTATTTATAAAATGGCT
TCATCACTTGGTGGTGCATTCGGTGTCGCAATTAGTGGTGCAGTATATGCCGGTGCAGTT
GCTGCAACGAGCATTCATACAGGTGCGATGATTGCACTTTGGGTTAACGTATTAATGGGA
ATCATGGCATTTATCGCAATTTTATTCGCGATTCCTAATGATGATAAACGTGTCAAAGAT
GCGAAATAA											
>>0057_ST2990_(27-G-H)_[61179:62840,RVRS]_nptA_(putative sodium:phosphate symporter)
TTAAATTTCAGTTGTTGCAATTTCTTCATCTGTAGGTACATCATCGTTAAGACCAACAAG
TGCTTCAGAAACATTTCGTGAATGATAACCGATACGTTCAAGAACACCAATCATATCGAT
ATATAGTAATCCGCCTTTTGTTGTACATTCACCACGATTAAGGCGTTTAATATGACCTTT
GCGTAGTTTATGTTCAATATTAAATGATTCTCTACTTCGTTCTACAATTTCATCTTTTTT
CGTTTTGTCATAAACATCTAACATGTCGATGGCTTTATCAAATGACTCAGCAACATGGTT
GAATAATTTATCCATACCGCGTTGTGCATCTTCTGTAATGCGAATATCTTCATCATGTTG
GCGTTTTAATTGAGCGACATACTCTTCTGTTAGCTCTGCTACTTTTAAAATAGAGCGATT
GACATCAAACATAACTGCTAAACGCTCAACGTCAGCCTTCGTTATGGCTTTTGTAGAAAT
TCTAACTAAATAATTTCGAATACTATCATTGATTGTTTCAACAGCTTGATGCTTTTGTTC
AAGCTTTTTGATCAATTTTTTATCGTCTTTTGTAATTTCGCGAATGTCTTCAAACATCGT
TAAGACAATCTGACCCACATTTTGTAATTCTTTTTGAGTTTCTTGTAATGCAACACCAGG
TGCGTGATAAACAAGATCTTTGTTTAAGTGCTGAGGTTTATAGTCATCAGCAATATCTTT
ACCTGGGACAAGCTTTGTAACTATCCATGCTAAACCTGCTACAAATGGTAATTGAATCAA
AGTATTTGTTATGTTGAAGATACCATGTGATACTGCAATCGTCATCGCTGGTTTTAAGTG
CCATACATCTTGTAACAAACTAATCAAATGAATCACAACTGGCAAGAAAATTGTGAAGAT
AATTACCCCGATTAAGTTAAAGATGACGTGTACAAGCGCCGCACGTTTTGCAGCGATTGA
GCCGGCTAAACTAGCTAAGATAGCTGTAATCGTGGTACCAATATTATCGCCTAGTAACAC
AGGGATTGCTGCGTTTAAGCTGATTAAATCTTGTTGATAAAATTCTTGTAAAATACCAAT
CGTCGCACTTGAACTTTGAACTAGTGCTGTTAACCCTGCGCCGACAATGACAGCAAGTAT
TGGATTTGTAGACATATCAAGCATTAATTGCTTAAATCCATCTAATGATGCTAAAGGTTT
AACGGCATCGCCCATAAATTCTAGACCGAAGAATAGAGAACCGAAACCGAATAGTATGCG
GCCAATGTTATTGATTTTAGAGCGTTTAAAGAAAAAGATTAAAAATGCACCTAATGCTAA
AATTGGCATTGCATATTCGCCTAAATCTATACCGATAATAAATGCAGTTACCGTTGTTCC
GATATTAGCACCCATTATCACTCCAATGGCTTGTTTCAATGTCATAAATCCAGCTGTTAC
CAGTCCGATTGTGATAACTGTCGTACCTGAACTACTTTGTATTAAAATAGTTACAACGAT
ACCTGCAATAACACCTAATACTGGATTTGATGTAAATTTGTTTAAAATATCTCGTAGCCT
GTCTCCTGCTGATGCTTGAAGCCCGTCTCCCATGATTTTTAAGCCGTAAAGGAAAATACC
TAAACCACCTAAAAAGGAGAAAATGACTTCTGTAACCGACAT											
>>0058_ST2990_(27-G-H)_[63165:64940,RVRS]_Q2YUS5_(67 kDa myosin-crossreactive streptococcal antigen homologue)
TTATAACAATTTGTGTTCTTTTAATAATGTCTCAATGTACGTACCTTTTACCTTTTTAAG
GAATCCAGCTAATGCGAGTTTTTGTATTTTCGAATCTTTAGTAATCTCGCGCAAATCTTG
ATGGTCATTCAGTTCGTATACGGCATCCATTAAGACGCGAAGATCAAATGTACTATTGAT
GACCTCTGGAATACCACGATCTATATTTAGTAATTGATAAACAGCTTCCATGGCAGTACG
AACCGAATATTCTGTTGTAAATACAGTGTCTCGCTCTGTTTCTGCAAAGTTACCAATAAA
TGCTAAATTTTGTGATTGATGCGGAACGACTAAAGGTCTGTCGCCGATAGCACGCGTCAT
GAAATAAGAGGTAATATATGGCATATAAACAGGAATCGTATTAGATGCATGTTTTGCTAA
GTCTTTAATTTTGTCAGTTGGTACACCTAAGTGATACAGCCATTCTTGACATATTTCATT
ACCACTACATTCTGTGATTGGCTTTTTAATATAATCGCCATTTACATCTGAATATAAGGC
ATAAATCCATGTAGATATTTCATTTTTAGGTTGGTCTTTAAACTGTTGCTGACGATTGAT
TGTAAAACTGATTTGCCATGCAGAATCATTGATTGTAATAATACCGCCAGTAACAGTTTT
GCCTGCAAGTGGATCACGTTTACAAATGCTTTCTATTGTATCGATAATATCTTTATTGTT
TGTTGTCGATGTTGCTGAAACAAACCAACTTTTTTTAGGAATATTTTGGCAAAACTTATC
AGGATTACCAAATTCAGGACTTTGTCGTGCTAAATTTTTCCATAGTGTCCAACTACCACC
TAATTCGTCAGTTGGTGGCGCTGGTGTATCATTATCACCATACGTAGAGCTTTCCGTAAT
ACTACCGTTTGTCACAAAGACAAGATCATCTACAGTCAGTTTAATTGACTCTGCTTTGCC
ATGTCGGTGAATTAATATTTCTCGGGCAATTTTTTGACTTGTCGTAACATCTACTTTAAT
ATCTTCTACTTTTACATCGTATTCAAATTGAACCCCATGCGATTTTAAATATTCAACCAT
AGGTAATACTAAAGATTCATATTGATTATATTTAGTGAATTTTAAAGCTGAAAAGTCTGC
GAGACCACCAATATGATGAACGAATCGCATTAGATAGCGACGCATTTCCATAGCAGAATG
CCACGGTTCAAATGCAAACATCGTTTTCCAGTAAATCCAAAAGTTTGAATTAAAGAAGTC
ATCGGAAAATACATCTGTTATTTTGACATCATCTAAATCTTCTTCATTCGTTAAGCATAA
ATCTAAAATTTCTTTAATCGCCGTTTTAGTCAAAGTGAAGTCTCCGTCTGTGACTAAACG
TTGACCCTGTTTCTCAATAACACGACAGCGAGAATAGTTAGGGTCTTCTTTGTTTAACCA
ATAGAATTCATCTAATACTGACGCGTTATCGATTTCTAATGAAGGGATAGATCTGAATAA
GTCCCACAAACATTCAAAGTGGTTCTCCATTTCACGACCACCGCGGACAACATAGCCTTT
TAAAGGAATATTTTCTCCGTCAAGACTACCACCTGCTTTAGGTAACTCTTCTAAAATATG
AATCTTCGAACCTTCCATTTGACCATCCCTAATTAAGAAACAAGCTGCCGCAAGTGAAGC
TAACCCAGACCCGATTAAGTAAGCAGATTTGTTTTCTATATTTTCAGGTTTTTTAGGGCG
CGCAAATGCTTCATAATTTCCATAACTGTAATACAT											
>>0059_ST2990_(27-G-H)_[65291:65764,FRWD]_DUF1648_(putative protein)
ATGTCTAAAATCAGGTCTTTTACAATATTAAGTCTACTTATTTACTTAGCTATGATGTGC
TATACAGTAGTGACCTATCCAAAATTACCAACCAAAGTGCCTATTCATTATAATTTAGCA
GGGGATGCTGATAACTTTGCTGATAAATGGGTACTGCTTTTGATTAATAGTGCATTTATA
GTGATTTGGCTTATATTTTTCATTGCAGGTAGATACTATGAACGATTTGCCAAATGGTCA
CATTATAATCATACACCACGTGAAATTCGAGCGATTAAATTATTTTTAAGTACGTTAAAT
TTAGAGATTATGAGCTATATGTCTATCTTCACAGTATTAGAAATTTGGCAAATACAACAC
CATCATCAATTCAATTTACTATGGTTTAATATGATATTTATCATTATCATTGGTTTGACG
CTTGTCATATTTTGTTTACTTCCTACAATTCATAAAATGAGAGATTCTCAATAA						
					
>>0060_ST2990_(27-G-H)_[66026:67618,FRWD]_lctP-locus1_(L-lactate permease)
ATGACACTACTTACTGTAAATCCATTCGATAATGTTGGATTATCAGCCTTAGTTGCAGCA
GTACCTATTATTTTATTTTTATTATGCTTAACCGTTTTTAAAATGAAAGGCATTTATGCA
GCATTGACAACTTTGGTTGTTACATTGATTGTGGCTTTATTTGTATTTGAATTACCAGCG
CGTGTATCAGCAGGTGCGATTACAGAAGGCGTTGTTGCCGGTATTTTTCCAATAGGATAT
ATCGTTTTAATGGCAGTTTGGTTATATAAAGTTTCTATTAAAACAGGACAATTTTCTATT
ATTCAAGATAGTATTGCTAGTATTTCAGAGGACCAAAGAATCCAACTATTATTAATTGGA
TTTTGTTTCAACGCATTTTTAGAAGGTGCAGCAGGATTTGGTGTGCCAATTGCGATTTGT
GCAGTATTATTAATTCAACTTGGATTTGAACCATTAAAAGCAGCGATGTTATGCTTAATT
GCTAATGGTGCGGCGGGTGCCTTTGGTGCAATTGGTTTACCAGTTAGTATTATTGATACG
TTTAACTTAAGTGGAGGCGTTACAACATTAGATGTTGCGAGATACTCAGCATTAACACTT
CCAATTTTAAACTTTATTATTCCATTTGTTTTAGTATTCATTGTAGATGGTATGAAAGGT
ATTAAAGAAATTTTACCTGTCATTTTAACAGTGAGTGGTACATATACTGGATTACAATTA
TTATTAACAATATTCCATGGTCCAGAACTAGCAGACATTATTCCATCACTAGCAACAATG
GTGGTGTTAGCATTTGTTTGTCGTAAATTTAAACCGAAAAACATTTTCAGATTGGAAGCG
TCTGAACATAAAATTCAAAAACGAACGCCTAAAGAAATTGTCTTTGCTTGGAGTCCGTTC
GTCATTTTAACTGCCTTTGTATTAGTATGGAGTGCACCATTCTTCAAAAAATTATTCCAA
CCTGGAGGTGCACTTGAAAGTTTAGTAATAAAATTGCCAATTCCAAATACTGTGAGTGAT
TTATCGCCTAAAGGAATTGCGTTGCGTCTCGATTTAATTGGTGCAACTGGGACAGCGATT
TTATTAACAGTAATTATTACAATTTTAATTACGAAGTTAAAATGGAAAAGTGCAGGTGCT
TTATTGGTCGAAGCAATTAAAGAATTATGGTTACCGATCCTTACAATTTCAGCTATCCTA
GCTATTGCTAAAGTCATGACATACGGTGGTTTGACTGTAGCAATTGGACAAGGTATTGCT
AAAGCGGGAGCAATTTTCCCATTATTCTCTCCAGTATTAGGTTGGATTGGTGTGTTTATG
ACTGGTTCAGTTGTAAATAACAATACTTTATTCGCACCTATTCAAGCGACAGTGGCACAA
CAAATTTCAACAAGCGGTTCATTACTTGTGGCAGCTAACACTGCAGGTGGTGTAGCAGCG
AAACTTATTTCACCACAATCAATTGCCATTGCGACTGCAGCTGTTAAAAAAGTTGGTGAA
GAATCAGCATTATTAAAAATGACGCTAAAATACAGTATTATATTTGTTGCTTTTATTTGT
GTTTGGACGTTTATACTAACGTTAATATTCTAA											
>>0061_ST2990_(27-G-H)_[67947:69581,RVRS]_spa_(immunoglobin G binding protein A)
TTATAGTTCACGACGACGTCCAGCTAATAACGCTGCACCTAACGCTAATGATAATCCACC
AAATACAGTTGTACCGATGAATGGATTTTCTTCACCAGTTTCTGGTAATGCTTGAGCTTT
GTTAGCATCTGCATGGTTTGCTGGTTGCTTCTTATCAACAACAAGTTCTTGACCAGGTTT
GATCATGTTTTTATCAGCTAATTTGTTATCTGCAGCAATTTTGTCAGCAGTAGTGCCGTT
TGCTTTTGCAATGTCATTTACTGTATCACCAGGTTTAACGACATGTACTCCGTTGCCGTC
TTCTTTGCCAGGTTTGTTGCCGTCTTCTTTACCAGGCTTGTTGTTGTCTTCTTTGCCAGG
TTTTTTGTTGTCTTCTTTGCCAGGTTTGTTGCCGTCTTCTTTACCAGGCTTGTTGTTGTC
TTCTTTGCCAGGTTTTTTGTTGTCTTCTTTGCCAGGTTTGTTGCCGTCTTCTTTACCAGG
CTTGTTGTTGTCTTCTTTACCAGGTTTTTTGTTGTCTTCTTTACCAGGCTTGTTGCCGTC
TTCTTTGCCAGGCTTGTTGTTGTCTTCTTTGCCAGGTTTGTTGCCGTCTTCTTTACCAGG
TTTGTTGTTGTCTTCCTCTTTTGGTGCTTGAGCATCGTTTAGCTTTTTAGCTTCTGCTAA
AATTTCTTTGCTCACTGAAGGATCGTCTTTAAGGCTTTGGATGAAGCCGTTACGTTGTTC
TTCAGTTAAGTTAGGTAAATGTAAAATTTCATAGAAAGCATTTTGTTGTTCTTTGTTGAA
TTTGTTGTCAGCTTTTGGTGCTTGTGCATCATTTAGCTTTTTAGCTTCTGCTAAAAGGTT
AGCGCTTTGGCTTGGGTCATCTTTTAAGCTTTGGATGAAACCATTGCGTTGTTCTTCGTT
TAAGTTAGGTAAATGTAAGATTTCATAGAAAGCATTTTGTTGTTCTTTGTTGAATTTGTT
ATCCGCTTTCGGTGCTTGAGATTCATTTAACTTTTTAGCTTCTGACAATAGGTTAGCACT
TTGACTTGGGTCATCTTTTAAGCTTTGGATGAAACCATTGCGTTGTTCTTCGTTCAAGTT
AGGCATGTTCAAGATTTCATAGAAAGCATTTTGTTGTTCTTTGTTGAAATTGTTGTCAGC
TTTCGGTGCTTGAGATTCGTTTAATTTTTTAGCTTCACCTAAAACGTTAGTGCTTTGGCT
TGGATCATCTTTAAGGCTTTGGATAAAACCATTGCGTTGCGCTTCGTTTAAGTTAGGCAT
GTTCAAAATTTCATAGAAGGCGCTTTGTTGATCTTTGTTGAAGTTATTTTGTTGCGCATC
AGCTTTTGGAGCTTGAGAGTCATTAAGTTTTTTAGCTTCACCTAAAACGTTAGCACTTTG
GCTTGGATCATCTTTAAGGCTTTGGATAAAACCATTGCGTTGATCAGCATTTAAGTTAGG
CATATTTAAGACTTGATAAAAAGCATTTTGTTGAGCTTCATCGTGTTGCGCAGCATTTGC
AGCAGGTGTTACGCCACCAGATATAAGTAATGTACCTAAAGTTACAGATGCAATACCTAC
ACCTAGTTTACGAATTGAATAAATGTTTTTCTTTTTCAAATTAATACCCCCTGTATGTAT
TTGTAAAGTCATCAT											
>>0062_ST2990_(27-G-H)_[69903:70655,RVRS]_sarS_(HTH-type transcriptional regulator)
TTATTCAAAAACAAGATGTAAATGATCTTTATCTGCTAATAATTGATTCACTTGAGCTAA
TAATTGTTCAGCATGGTCTTGCTGCGCGTCATCCATATGAATTAAAATTTTTCTTTCATC
TTCAGTTGAGCGTTCTTTTATTAGATAGCCTTGCTTTTTTAAATTATTGAGAGCTCTAAC
AGTTTGAGGGTATTTATGGTGGATTGTTTCAATTAAATCTTTAAGAAGAACGATGTTTTT
ATTTTGAGAAGTGATAATAGCTAGAATTGTGAATTCTACAAAACTTAATGTTAGATGTTT
TTTGATAATATTCTTGAAATACATTGTATACATCATCAAGTTTAGAAATTCTTTACTATC
TTTTGGTATCATCTGTGATTCACTTTGATCTGCAAGGTTAAATTGTTTAATGATTTGATC
AAACAATGTAACACGTTCTGCAATTTTCTCTCGTTGTTCTTCAGATATTGAAATGTAAGT
ATTACGCTCATCAATTTTACTTCGAACTTTACTAATATATGAATGTTTCACAAGTACTTT
TATATGCTGTACTAAATCCGATTGTTTATAACATAAATCTGAAACAATCTTCTTAAATGG
AAGTGTGTTTTCTTGCTGATGAAATAAATAAGTCAGTAATATAAATTCTTTTATAGTCAT
ATCGACTTCAGGCTTGACTTTTTTCTTAAAACGAAACATATATGCTTCAATGATTATAAA
ATCTCTAATTTTGTCATGGTTATTATATTTCAT											
>>0063_ST2990_(27-G-H)_[71024:72022,RVRS]_sirC_(siderophore 'staphylobactin' ABC transporter, transmembrane permease subunit)
TTATAACTTTTTCACGGTTAATAATAAGTATATGAAGAATGGGGCACCAAAAGCAGCAAT
AAATACACCTGCTGGCACTTCTTTAGGCAAGAATAAGGTACGCCCAATTAAGTCTGCAAT
AACAATTGATATGGCACCAATCATTGCTGACATTAGTAACTTTTTAGCATAACTTCCGCG
AACGATTGTTTTCGCGATATGTGGTGCGATTAAACCGACAAACCCAATGTTACCTACTAA
ACTGATTGCCATAGATACGAGTATAGTAGAAGTGATTAATTGGATTAGTTTCATACGTTG
TACATGTAAGCCTAAGCCAATCGCTACAGGGTCATCAAGTATAGATATTTTCATTTTTGG
TATAACAAGAAATAACAACGGCACAACAGCTAAAATAACCATACCCAAAATGATTGTATC
TTTAAACGTAGCACCGTAAAGACTTCCGACTAGCCATGTATAAGCTTTGGCAGCAGATAA
TTGCTTCGTTGTAATGAGTAATCCTTGGACAAGCGCAATAAACAACGTTTGCATCGAAAT
ACCGATGATTATGAGTGTTGTCGGGCGTATTTGTCCTTTCGTTTGAAACACTAATAGTAT
CATCATTGCAACTGCGCCACCTAATACTGCAAATAGTGGAAGTAAATGTATTGTTAAATG
GCTGAAAAATGCAATAAAGACAACAGCACTTAAGCTAGCACCACCTGTGATACCGATAAT
ATCAGGTGAGGCAATTGGATTTTTTAATACATTTTGCAACATTAAACCACTCATTCCTAG
TGCGGCACCTGCTAAAATCGCAAGTGTAATGCGAGGTAAGCGTAATACTTCTAAAGTGAA
TTGATCCATACTGTCATTTGGATTTATAAAGTACATCAGTACGCGTTGTAATGGTATAAA
GCTTGAACCAATCATCATACTTACCACTGAAACGATGGCTAAAAAGATTAACGCGAAGAT
GAGATGGTAATTGTCTTTTTTATTAATCTTTTCGGTCAT											
>>0064_ST2990_(27-G-H)_[72019:73014,RVRS]_sirB_(siderophore 'staphylobactin' ABC transporter, transmembrane permease subunit)
TCATAAGCGTTGACGTCCTTTCTTCATAATATAGATTAAGACAATAGCGCCAATGACAGC
GGTAACGACACCGATAGGCAACTCTAGTGGCTTAATTATTATACGAGCAACAATGTCTGA
AATGATCATTAGGATTGCTCCAGCTAATGCAGTAAAAGGAATTAAATACTTATAGTTTGG
TGGTAATAATCGTTTGCTAATATTCGGTACGATAAGACCCACAAAGACGATTGATCCAGC
TACGGCTACCGAAATACCGGCTAACATACTGATGAGCATAATAATCATCCATTTGATTAA
TTTTATGTTTTGACCGAGTCCAGTGGCAATGTCGTCACTTGTCATCAAGATGTTGATGTG
TGCAGCCATGCTAAATGCAATTAAAATAAGTATCAATACAAGCGGAATAATCCATGGGAT
ATCCCAAATGTTACGTAATGAAACGGAGCCACTCAACCAAAATAATAGGCCTTGTAAGTC
TGTTTCGTTCATAATAAGTATGCCTTGAGTAAAGGCTGTAAATAGCATCGCAATTGCAGC
ACCTGCCAAAATGACACGGTGAGGTGAGAATAGGGTTTGTCTAAACATACCTAGTGCAAC
GACTAAGACTGTAACAACAATAGCCCCCAAAAATGCAATAACTACAATCATTTTAAAAGA
TTGAATTTGGATAAATGTAATACTAAAAATGACAAAAAATACTGCGCCTGCATTGACACC
GAAAAGCCCTGGTGAGGCTATTGGGTTTCGTGTAAGTGCTTGCATCAACAAACCTGAGAC
AGCAAGGGCAGCACCAGTCAATAACGCAATGATTGTTCTCGACGCCCGTGCACCAGTGAC
AACATCATGTAAATCGTTTTCACTATCAAAGTTGAATAACGCCTGTATCACCGTACCTGG
TGACACAAGCGTATTTCCAATCATTAAACTTAAGATAGCTACTATTGCAAGACATAAACC
AGCAATAACGATTTGGTATTTTGGTTTAAGTAGCAT											
>>0065_ST2990_(27-G-H)_[73030:74022,RVRS]_sirA_(siderophore 'staphylobactin' ABC transporter, substrate-binding protein)
TTATTTTGATTGTTTTTCAATATTTAACTTTTCATATAAATCGTCAATCAATTTTAATGA
TGATTTATATCCGCCAGCTAAGTTCCAAGTGATTTCATCTAAATCATCAGATACTTGGTT
GTTTTTAACTGCGTCTAAATTTTTCCACTCTTTACTTGAAGTCCATTCGCTTTCAGTCTT
TTTAACTAATGCAGCATCTTTCGCATTTGGATCTGATTTTACTACAAAAATATGATCAGC
GTTCATTAATGGAATGCTTTCTTTAGATGTAAGTTGGATAATATCTTTACCATTATCAAC
TTGTTTTTGTAAGTCTTTATTACGTTTGAATCCTAAATCATTTAAGATTTCACCAGCATA
TCCACCAGCATAAATTCTTGTATGATCAGCACGGAAGTTAACAACTGAAGCTTTCAATGG
CCATGCATCTTTATACTTTGCTTTTGCATCTTTTTGGAATGCAGCTACTTTATCATCGTA
CTTTTTAAGTAAATCTTCAGCTTCTTTTTCTTTCCCTAAAGCTTTCCCCATTAACTTAGT
TGTATCTTTGAATTTGAAAACTGTATCAGTAGAAACTGTTGGTGCAATTTTAGATAATTG
ATCGTAAACTTTTTCGTTTCTAACTTTTGACGCGACAATTAAGTCCGGTTTTAATTTAGA
GATTTCCTCTAAGTTAGGTGCAGGTTCTTGACCTACAATCTTAGTATCTTTTAAATCATT
TTTTATGTATTCGAATTTCGGTTTTTGTGTCCATGATTCTACAGCACCTACAGGTTTAAC
ACCTAAAGATACAGCGACGTCAGTGGCACCTTGATATAGCGTAACAACACGCTTTGGTTT
CCCTTTAATTTCAGTTGTACCCATTGCATGTTTAATTGAAGTTGTTTCCTTATCTTTGTT
ATCAGATGATTGTTTATTTGAATTCCCACTACATCCTGCTAAAACAAGTAGGAAAGCAAG
CGTAACAACAAGCATTTTAATTACTTTATTCAT											
>>0066_ST2990_(27-G-H)_[74253:75233,FRWD]_sbnA=cysK1_(siderophore biosynthesis protein A)
TTGATTGAAAAAAGTCAAGCATGTCACGATTCATTGTTAGATTCTGTAGGGCAAACACCT
ATGGTTCAACTTCATCAACTATTTCCGAAACATGAAGTGTTTGCAAAGTTAGAGTATATG
AATCCTGGAGGCAGCATGAAAGATCGACCTGCCAAGTACATCATTGAACATGGTATTAAA
CATGGTTTAATCACTGAGAATACACATTTAATTGAAAGTACTTCTGGTAATTTAGGCATT
GCGTTGGCAATGATAGCTAAAATCAAGGGATTAAAACTCACGTGTGTTGTTGATCCTAAA
ATATCACCAACAAATTTGAAAATTATTAAAAGTTATGGTGCCAATGTAGAAATGGTTGAA
GAACCTGATGCACATGGGGGTTATTTAATGACTCGTATTGCAAAGGTGCAAGAACTGTTA
GCCACTATTGACGATGCATATTGGATTAATCAATATGCGAATGAGTTAAATTGGCAATCC
CATTATCATGGTGCAGGCACAGAGATTGTTGAAACAATTAAGCAACCTATAGATTATTTT
GTCGCGCCAGTCAGCACGACAGGTAGCATTATGGGTATGAGTAGAAAAATAAAAGAAGTG
CATCCAAACGCACAAATTGTTGCTGTTGATGCGAAAGGGTCAGTCATTTTTGGTGACAAA
CCTATTAATAGAGAATTACCTGGTATCGGTGCTAGTCGTGTACCCGAAATATTGAATAGA
TCAGAAATTAATCAAGTGATCCATGTAGATGATTATCAATCTGCTTTGGGCTGTCGAAAA
CTGATTGATTATGAAGGCATATTTGCCGGAGGTTCAACAGGCTCGATTATTGCAGCGATT
GAGCAGTTGATAACGTCAATTGAAGAAGGTGCAACAATTGTCACGATTTTACCAGATCGA
GGCGATCGTTACTTAGATTTAGTTTATTCAGATACATGGTTAGAAAAAATGAAATCAAGA
CAAGGAGTTAAATCAGAATGA											
>>0067_ST2990_(27-G-H)_[75230:76240,FRWD]_sbnB_(siderophore biosynthesis protein B)
ATGAATAGAGAGATGTTGTATTTAAATAGATCAGATATTGAACAAGCGGGAGGTAATCAT
TCACAAGTTTATGTGGACGCATTAACAGAAGCATTAACAGCCCATGCGCACAATGATTTT
GTACAACCGCTTAAGCCGTATTTAAGACAGGATCCTGAAAATGGACACATCGCAGATCGA
ATTATTGCAATGCCAAGTCATATCGGTGGTGAACACGCAATTTCAGGTATTAAGTGGATA
GGTAGTAAGCACGACAATCCATCGAAACGTAATATGGAGCGTGCAAGTGGCGTCATTATT
TTGAATGATCCAGAAACGAATTATCCAATTGCAGTTATGGAAGCAAGTTTAATTAGTAGT
ATGCGTACTGCAGCAGTTTCAGTGATTGCAGCAAAGCATTTGGCTAAAAAAGGATTTAAA
GACTTAACAATCATTGGATGCGGGCTAATCGGAGACAAGCAATTACAAAGTATGTTAGAG
CAATTCGACCATATTGAACGCGTGTTTGTTTACGATCAATTCTCTGAAGCATGTGCACGC
TTTGTTGATAGATGGCAACAACAGCGTCCGGAAATTAATTTTATCGCGACAGAAAATGCT
AAAGAGGCAGTATCAAATGGTGAAGTAGTCATTACATGTACCGTAACGGATCAACCATAC
ATTGAATATGATTGGTTACAAAAGGGTGCATTTATTAGCAACATTTCTATCATGGATGTG
CATAAAGAAGTCTTTATTAAAGCTGACAAAGTCGTAGTAGATGACTGGTCACAATGTAAT
CGAGAAAAGAAAACTATTAACCAATTGGTGTTAGAAGGTAAATTCAGCAAAGAAGCTCTT
CATGCTGAACTAGGACAACTTTTGACAGGTGACATACCAGGACGTGAAGACGATGATGAA
ATCATATTACTTAATCCGATGGGTATGGCTATCGAAGATATTTCAAGTGCTTATTTTATT
TATCAACAGGCACAACAACAAAATATTGGGACAACATTGGACCTATATTAA									
		
>>0068_ST2990_(27-G-H)_[76261:78015,FRWD]_sbnC_(siderophore biosynthesis protein C)
TTGCAGAATCATACAGCAGTCAATACAGCACAAACGATAATATTAAGGAATTTAGTTGAT
GCATTATTGTTTGAAGATATAGCCGGAATTGTATCGAATAGTGATATTACTAAAGAAAAT
GGACAAACGCTTTTGATATACGAACGTGAAACACAACAAATAAAGATACCTGTTTATTTT
AGTGCTTTAAATATGTTTCGTTATGAAAGCTCACAACCAATTACGATAGAAGGAAGGGCG
TCTAAGCAACCTTTAACAGCAGCTGAATTTTGGCAAACAATTGCTAATATGAATTGTGAT
TTAAGTCATGAATGGGAAGTGGCTCGAGTTGAAGAAGGACTGACTACTGCTGCCACACAG
CTTGCTAAACAATTATCAGAATTAGATTTAGCGTCACATCCTTTTGTGATGTCAGAGCAG
TTTGCAAGTTTAAAAGATCGTCCATTTCATCCATTAGCTAAAGAAAAAAGAGGATTAAGA
GAAGTGGATTATCAAGTGTATCAAGCTGAATTAAATCAATCATTTCCTTTAATGGTTGCA
GCAGTTAAAAAGACACATATGATTCATGGCGATACTGCAAATATCGATGAATTAGAAAAT
TTGACAGCACCTATAAAAGAACAAGCGACAGACATGTTAAATGATCAAGGGTTATCAATA
GATGACTATGTACTATTTCCGGTACATCCTTGGCAATATCAGCATATTTTGCCGAACGTC
TTTGCGAAAGAGATTAGTGAAAAGTTGGTTGTACTATTACCGTTAAAATTTGGAGATTAT
CTGTCGTCTTCAAGTATGCGTTCATTAATTGATATTGGCGCACCGTATAACCATGTCAAA
GTACCATTTGCAATGCAGTCATTAGGCGCATTAAGGCTAACGCCTACGCGTTACATGAAA
AACGGAGAACAAGCAGAACAATTATTACGTCAGCTTATAGAAAAAGATGAAGCACTAGCT
AAGTATGTCATGGTTTGTGATGAAACAGCTTGGTGGTCATATATGGGTCAAGATAATGAT
ATTTTCAAAGATCAATTAGGTCATCTAACTGTTCAGCTAAGAAAATATCCCGAAGTGCTA
GCCAAAAATGATACGCAACAGCTAGTGTCAATGGCAGCACTCGCGGCAAATGATCGCACT
TTATATCAAATGATTTGTGGAAAAGATAATATTTCTAAAAATGATGTCATGACGTTATTT
GAAGATATCGCGCAAGTCTTTTTAAAGGTAACACTATCATTTATGCAATACGGCGCATTA
CCAGAGTTGCATGGTCAAAATATATTGTTGTCATTTGAAGATGGACGTGTACAAAAATGC
GTGTTACGTGATCATGATACTGTCAGAATTTATAAACCATGGCTAACAGCACATCAGCTT
TCATTGCCGAAGTATGTCGTCAGAGAAGATACACCTAATACGCTAATTAATGAAGATTTG
GAAACATTCTTTGCTTATTTTCAAACATTAGCTGTATCGGTAAATCTATATGCCATTATT
GATGCAATTCAAGATTTATTTGGTGTAAGTGAGCATGAACTTATGTCGTTGTTAAAACAA
ATTTTAAAAAATGAAGTGGCAACTATTTCATGGGTTACAACTGATCAGCTAGCTGTCAGA
CACATTTTATTTGATAAACAGACGTGGCCATTTAAACAAATTTTATTACCATTGCTATAT
CAACGTGATAGTGGTGGAGGTAGTATGCCTTCAGGTTTAACTACCGTACCAAATCCAATG
GTGACATATGATTAA											
>>0069_ST2990_(27-G-H)_[78008:79264,FRWD]_sbnD_(siderophore biosynthesis protein D)
ATGATTAATCAGTCTATATGGCGCAGTAACTTTCGCATTTTATGGCTCAGTCAGTTTATA
GCGATTGCTGGACTGACAGTACTTGTGCCATTATTGCCAATTTATATGGCATCACTACAA
AATCTATCAGTCGTAGAAATACAGTTGTGGAGTGGTATAGCGATTGCTGCTCCAGCTGTA
ACGACGATGATAGCTTCGCCGATATGGGGGAAGCTAGGTGATAAGATCAGCCGAAAATGG
ATGGTGTTAAGAGCGTTACTTGGTTTGGCGGTATGCTTATTTTTAATGGCATTGTGTACG
ACACCATTACAGTTTGTACTTGTGAGGTTATTGCAGGGACTATTTGGTGGTGTTGTTGAT
GCATCAAGTGCGTTTGCGAGTGCAGAGGCGCCAGCTGAAGATCGTGGAAAGGTATTAGGA
AGACTGCAAAGTTCAGTCAGCGCAGGGTCTCTTGTGGGGCCATTAATTGGCGGTGTTACA
GCTTCGATATTAGGTTTTAGTGCGTTACTGATGAGTATTGCCGTTATTACTTTTATTGTC
TGTATTTTCGGTGCATTAAAATTGATTGAAACGACACATATGCCAAAATCACAAACACCA
AATATTAATAAAGGTATTCGCCGTTCATTTCAATGTCTATTATGCACACAACAAACATGT
CGATTTATTATCGTTGGCGTTTTAGCAAACTTTGCTATGTATGGCATGCTAACTGCATTA
TCACCACTTGCTTCATCAGTGAATCATACAGCGATAGATGACCGTAGTGTGATTGGATTT
TTACAGTCCGCATTTTGGACGGCTTCGATATTAAGCGCGCCTTTATGGGGACGCTTTAAT
GATAAATCATATGTTAAATCAGTATATATATTTGCCACGATTGCATGTGGTTGTAGTGCG
ATACTGCAAGGTTTAGCGACGAATATAGAGTTTTTAATGGCTGCAAGAATACTTCAAGGA
TTAACATATAGTGCATTGATTCAAAGTGTCATGTTTGTTGTCGTGAATGCGTGTCATCAA
CAACTTAAAGGCACATTTGTTGGAACGACGAACAGTATGTTAGTTGTTGGTCAAATTATT
GGCAGTCTTAGTGGCGCTGCCCTTACAAGTTATACTACACCAGCTACTACGTTTATCGTT
ATGGGCGTAGTATTTGCAGTAAGTAGTTTATTTTTAATTTGTTCAACCATCACTAATCAA
ATCAACGATCACACATTAATGAAATTATGGGAGTTGAAACAAAAAAGTGCAAAATAA			
								
>>0070_ST2990_(27-G-H)_[79254:80990,FRWD]_sbnE_(siderophore biosynthesis protein E)
GTGCAAAATAAAGAATTAATACAACATGCAGCGTATGCGGCTATCGAACGCATTTTAAAT
GAATATTTTAGAGAAGAAAATTTATATCAAGTACCACCTCAAAATCATCAATGGTCTATA
CAATTATCAGAGCTCGAAACTTTAACGGGTGAATTTCGCTATTGGTCTGCGATGGGGCAT
CATATGTATCATCCAGAGGTATGGCTTATCGATGGAAAAAGTAAAAAAATAACAACTTAT
AAAGAAGCAATTGCGCGTATTTTGCAACATATGGCTCAAAGTGCAGATAATCAAACGGCA
GTGCAACAACATATGGCGCAAATTATGTCTGACATCGATAATAGCATTCATCGCACGGCG
CGTTATTTGCAAAGTAACACAATAGACTACGTAGAGGATCGTTATATCGTTTCAGAACAA
TCTTTATACTTAGGTCATCCATTTCATCCGACTCCTAAGAGTGCAAGTGGGTTTTCAGAA
GCAGATTTAGAGAAATATGCACCCGAATGTCATACATCATTCCAATTGCATTATTTAGCT
GTGCATCAAGATGTTCTGCTCACGCGCTATGTAGAAGGTAAAGAAGATCAGGTTGAGAAA
GTGTTGTATCAATTAGCAGACATAGATATATCAGAGATACCCAAAGATTTTATTTTATTA
CCAACACATCCTTATCAAATCAATGTGTTGCGACAGCATCCACAGTATATGCAATATAGT
GAACAAGGTTTAATAAAAGACCTTGGCGTTTCCGGTGATTCAGTGTACCCGACGTCTTCG
GTTAGAACTGTATTTTCAAAAGCATTAAACATTTATTTAAAATTACCGATACACGTTAAA
ATCACTAATTTTATACGTACGAATGACCTTGAACAGATTGAACGGACAATTGATGCCGCG
CAAGTTATCGCATCAGTCAAAGATGAGGTTGAAACACCCCATTTTAAATTGATGTTTGAA
GAAGGATATCGTGCATTGTTACCGAATCCATTAGGGCAAACAGTTGAACCTGAAATGGAT
TTATTAACAAATAGTGCCATGATTGTTCGTGAAGGGATACCGAATTACCATGCTGATAAA
GATATTCATGTATTGGCGTCATTATTTGAAACGATGCCTGATTCACCGATGTCTAAGTTA
TCACAAGTGATTGAGCAAAGTGGTTTAGCACCAGAAGCATGGCTTGAATGTTATTTGAAT
CGTACATTATTGCCGATATTAAAGCTGTTTAGTAACACAGGCATTAGTCTAGAAGCACAT
GTACAAAATACATTAATTGAATTAAAAGATGGCATACCCGACGTATGCTTTGTCAGAGAT
CTTGAAGGCATTTGTCTATCTAGAACGATTGCTACTGAAAAACAGCTTGTGCCAAATGTT
GTGGCAGCATCAAGCCCTGTTGTATATGCACATGATGAAGCATGGCATCGTCTTAAATAT
TACGTTGTAGTAAATCACTTAGGACATTTAGTATCAACTATTGGTAAAGCGACTAGAAAT
GAAGTTGTGTTATGGCAACTTGTAGCGCATCGTCTTATGACTTGGAAAAAAGAATACGCG
AATAACGCAGTATTTGTTGACTGTGTAGAAGATTTATATCAAACGCCGACCATTGCGGCT
AAAGCGAATTTGATGAGTAAATTGAATGATTGTGGTGCAAACCCTATTTATACACATATA
CCAAATCCAATTTGTCATAACAAGGAGGTATCGTATTGTGAATCAAACAATTCTTAA			
								
>>0071_ST2990_(27-G-H)_[81010:82749,FRWD]_sbnF_(siderophore biosynthesis protein F)
ATGCACCAACTGGTATCATCACTTATTTATGAGAATATTGTTGTGTATAAAGCGTCATAT
CAAGACGGTGTCGGTCATTTTACAATAGAAGGACATGATTCAGAGTATCGTTTTACTGCT
GAAAAGACACATAGCTTTGATCGTATACGTATCACATCACCAATTGAGCGTGTCGTAGGA
GATGAGGCAGATACAACAACAGACTATACACAATTATTGAGAGAGGCTGTATTTACATTT
CCTAAAAATGATGAAAAGCTAGAACAATTTATTGTTGAGTTATTACAGACAGAATTAAAA
GATACACAAAGTATGCAGTATCGAGAATCAAACCCACCAGCAACACCTGAGACATTTAAC
GACTATGAATTTTATGCGATGGAAGGGCATCAGTATCATCCAAGTTACAAATCACGTTTA
GGATTTACGTTGAGTGATAATTTGAAATTTGGTCCTGATTTTGTACCAAACGTTAAACTG
CAGTGGTTAGCTATCGACAAAGATAAAGTAGAAACGACGGTATCAAGAAATGTTGTAGTT
AACGAAATGTTACGTCAACAAGTTGGCGATAAGACTTATGAACATTTTGTACAGCAAATT
GAAGCGTCTGGCAAACATGTAAATGATGTTGAGATGATACCTGTACACCCATGGCAGTTT
GAACATGTCATCCAAGTTGATTTGGCTGAAGAAAGGCTTAATGGCACAGTACTATGGTTA
GGGGAAAGTGATGAGCTATATCACCCTCAACAATCGATTCGTACGATGTCGCCAATAGAC
ACGACAAAATATTATTTAAAGGTACCAATAAGTATAACGAACACTTCAACGAAACGAGTG
TTGGCGCCTCATACAATTGAAAATGCAGCGCAAATTACGGATTGGTTAAAGCAGATACAG
CAACAAGATATGTATTTAAAAGATGAATTAAAGACAGTTTTTCTAGGGGAAGTCTTAGGA
CAGTCTTATTTAAATACACAACTTTCGCCTTATAAACAAACTCAAGTTTATGGTGCGTTA
GGTGTTATATGGCGTGAAAATATATATCATATGTTAATCGATGAAGAGGATGCGATACCA
TTTAATGCACTTTATGCAAGTGATAAGGATGGTGTACCATTCATTGAAAATTGGATTAAA
CAATATGGTTCTGAAGCTTGGACAAAGCAATTTTTAGCTGTAGCGATTCGTCCAATGATT
CATATGCTTTATTATCACGGTATTGCCTTTGAATCGCATGCACAAAATATGATACTCATT
CATGAAAATGGTTGGCCTACACGTATTGCCTTAAAAGATTTCCACGATGGTGTTCGTTTT
AAGCGTGAGCATTTAAGTGAAGCAGCTTCACACCTGACATTAAAGCCAATGCCAGAAGCA
CATAAAAAAGTGAATAGTAATTCATTTATTGAAACAGATGACGAACGTTTAGTACGCGAC
TTTTTACATGATGCATTTTTCTTTATTAATATCGCCGAAATCATCTTATTTATTGAAAAG
CAATATGGTATCGATGAGCAGCGACAATGGCAATGGGTTAAAGACATTATCGAGGCGTAT
CAAGAAGCATTTCCAGAGTTGAATAACTATCAACATTTCGATTTGTTTGAACCTACGATT
CAAGTTGAAAAGTTAACGACACGTCGATTATTAAGTGACTCCGAGTTAAGAATTCATCAT
GTTACAAATCCATTAGGTGTAGGAGGTATCAATGATGCAACAACTATCTCTGAAACATAG
											
>>0072_ST2990_(27-G-H)_[82724:83500,FRWD]_sbnG_(siderophore biosynthesis protein G)
ATGCAACAACTATCTCTGAAACATAGATTAAACAATGGTGATTCAGTTTATGGCATTTTT
AATTCTATACCGGACCCATTGATGATCGAGGTTATCGCAGCAAGCGGGTATGACTTTGTT
GTGATTGATACAGAACACGTGGCGATTAATGATGAGACACTAGCGCATTTAATTCGTGCA
GCTGAAGCAGCGCATATTATACCAATTGTACGTGTCACTGCAGTGATAGATAGAGATATC
ATTAAAGTGTTAGATATGGGTGCGAGAGGTATTATTGTGCCACACGTTAAAGATCGTGAG
ACAGTTGAGCATATTGTGAAATTAAGTCGTTATTACCCGCAAGGATTAAGAAGTTTGAAT
GGTGGTCGCATGGCAAGATTTGGACGTACACCATTACTTGATGCAATGGAGATGGCTAAT
GAGCATATTATGGTGATTGCCATGATAGAAGATGTTGAAGGGGTTATGGCCATTGACGAT
ATAGCTCAAGTCGAAGGTTTAGACATGATAGTCGAAGGTGCCGCAGATTTATCGCAGTCA
CTTGGCATACCATGGCAAACGCGTGATGATCAAGTAACATCACATGTTCAACATATTTTT
GAGGTTGTGAATGCACATGGTAAACATTTTTGTGCATTACCACGTGAAGATGAAGATATT
GCAAAATGGCAGGCACAAGGTGTACAAACATTTATTTTAGGTGATGATCGCGGAAAAATA
TATCGCCATTTAAGTGCATCTCTAGTGACGTCTAAACAGAAAGGGGATGATGGCTAA			
								
>>0073_ST2990_(27-G-H)_[83500:84702,FRWD]_sbnH_(siderophore biosynthesis protein H)
ATGCGTATAGTTCAACCTGTTATTGAACAATTAAAAGCACAATCTCATCCAGTTTGTCAT
TATATCTATGATTTAGTCGGACTGGAACATCATTTGCAACATATTACATCGTCATTGCCG
AGTAATTGTCAAATGTACTATGCAATGAAAGCAAATAGTGAACGAACAATCCTAGATACA
ATTAGTCAGTATGTTGAAGGATTCGAAGTTGCATCTCAAGGTGAAATAGCAAAAGGTCTT
GCTTTTAAACCAGCAAATCATATTATTTTTGGTGGCCCTGGTAAGACAGACGAGGAACTA
AGATATGCAGTAAGTGAAGGTGTTCAGCGTATTCATGTTGAAAGTATGCATGAATTACAA
CGGCTAAATGCCATCTTAGAAGATGAAGATAAGACACAACACATTTTATTGCGTGTTAAT
TTAGCAGGACCATTTCCCAATGCAACGTTGCATATGGCAGGACGCCCAACACAATTTGGT
ATTTCTGAAGACGAAGTTGATGATGTCATTGAAGCTGCGCTAGTAATGCCAAATATTCAT
CTAGATGGCTTTCATTTTCATTCTATTTCTAACAATTTAGACTCGAATTTACATGTCGAT
GTAGTGAAACTTTATTTTAAAAAAGCAAAATCATGGTCTGAAAAACATCGATTTCCACTC
AAACATATCAATCTTGGTGGTGGCATAGGCGTTAACTATGCAGATTTAACTAGCCAATTT
GAGTGGGATAATTTTGTAGAAAATTTTAAAACACTTATCGTTGAGCAAGAAATGGAAGAT
GTGACATTGAACTTTGAATGTGGGCGCTTTATTGTGGCACATATTGGTTACTATGTGACA
GAAGTGCTAGATATTAAGAAAGTGCATGGTGCTTGGTATGCCATTTTAAGAGGAGGTACG
CAACAATTTAGACTGCCGGTATCTTGGCAGCATAACCATCCTTTTGAAATTTATCGTTAT
AAGGACAATCCATATTCATTTGAAAAAGTTTCAATTTCGAGACAGGACACAACGTTAGTC
GGTCAATTATGTACACCGAAAGATGTCTTTGCTAGAGAAGTACAGATAGACGCAATCAGT
ACAGGCGACGTTATTGTTTTCAAATATGCAGGTGCATACGGATGGTCTATTTCACATCAC
GATTTCTTAAGCCATCCACATCCTGAATTTATTTATTTAACGCAAACAAAGGAGGATGAA
TAA											
>>0074_ST2990_(27-G-H)_[84706:85470,FRWD]_sbnI_(siderophore biosynthesis protein I)
TTGAATCATATTCATGAACATTTAAAATTGGTACCAGTAGATAAGATTGATCTTCACGAA
ACATTCGAACCTTTAAGATTGGAAAAGACGAAAAGTAGTATTGAAGCAGATGATTTTATA
CGTCATCCTATTTTAGTGACAGCGATGCAACATGGTAGATATATGGTTATAGATGGTGTG
CATCGGTATACAAGTTTGAAAGCGTTAGGATGTAAGAAAGTTCCAGTGCAAGAAATCCAT
GAAACACAATATTCAATTAGTACATGGCAACATAAAGTTCCATTTGGTGTGTGGTGGGAA
ACGTTACAACAAGAACATCGCTTGCCATGGACTACTGAGACAAGACAAGAAGCGCCATTT
ATTACGATGTGTCATGGTGATACAGAACAATATTTGTATACAAAAGATTTAGGCGAAGCA
CATTTTCAAGTATGGGAAAAGGTTGTCGCAAGTTATAGTGGTTGTTGTTCTGTAGAGAGA
ATTGCACAAGGTACATATCCTTGTCTTTCTCAACAAGATGTACTCATGAAGTATCAGCCA
TTGAGTTATAAGGAAATTGAAGCGGTTGTTCATAAAGGGGAAACTGTGCCAGCAGGTGTG
ACACGCTTTAATATTTCAGGACGATGTCTTAATCTTCAAGTACCACTGGCATTACTTAAA
CAAGATGATGATGTTGAACAACTGCGTAATTGGAAGCAGTTTTTAGCAGATAAGTTTGCC
AATATGAGATGCTATACTGAAAAAGTATACTTGGTGGAGCAATAG											
>>0075_ST2990_(27-G-H)_[85666:86094,FRWD]_Q5HJP4_(putative membrane protein)
ATGAATACGGATTTAATTATAGGAAAAATAGCAATTTGGATAGGCATCGTAGTTCAAATA
TGTTATAACGTCGTCATTGTTAGCATGACAACCTTCATCTTTTTTATAAATACTGAAGGA
GCAAGCCCTGAAATAGCTGTTTTAATAGCATTAGTAATCATTCTTATCTTAACTTTACCA
CCTATCCTAACCGTGATTAACTTAGAGAATAAAATGGAAGTAAAAGGTACGCTTTTTATT
GTTTATGCGATTGTGGCATTTTGTATGTTTAATTACCTTTCATCAATGTTATGGGTGGTT
TGCGGCATTTTTCTTATTTGGACTAAATTTTCAAAAGATGGGTCAACAGGTAAGAATGAA
AATGAAAAAGTTGATATTGAAAGTACAGAGAATCAATTTGAATCTAAAGATAAAATCACT
AAAGAATAA											
>>0076_ST2990_(27-G-H)_[86144:86770,FRWD]_Q5HJP3_(putative protein)
ATGGAAAAAAATGTAGAAAAATCATTCATAAAGATAGGTTTATATTTTCAAATAGCTTAT
ATAGTACTCATGGCTATAACTTTATGTGGGTTTGTAATTTGCTATGGACTAATTTTCGGC
CTTTTCTATTTATTATCAGGTAGCAGAGCTGATTATTTAATAGTAACAATAGTTATATCG
GCAATAATTTCTATATTTGTAATTATACTTTCAATCGTACCTGTCATCGTATTGGCATCT
GACTTATTTAAAGAAAGGATTTCAAAAGGTGTCATATTAATTGTATTGGCTATTATCGCT
TTAGTATTATGCAACTTTGTATCTGCAATACTCTGGTTTGTTTCAGCCATATCTATTTTA
GGTAGAAAAAAATTAGTATCTACAGCAGATACTACCACTATTCAAAAAAGTAAAGGGAAC
GCAAATCAAGCATCACATAAAGACACGTGTAAAAAGGAACTTGATAGTCAAGACATGATG
GAACATCCTGAGTTTAAAAATCCCACGACTAAAAACCTAGAAGGATTAAACGAAGAAATA
CATAAAGATGAAGCTACAACTAAAGTTGACAGTGATAACACGCAACCGCCGATTGAATCA
AAAGACCATGTCTCGAAAAAAGATTGA											
>>0077_ST2990_(27-G-H)_[86982:87758,FRWD]_butA_(acetoindiacetyl reductase)
ATGACAAACAACAAAGTAGCGTTAGTAACTGGCGGAGCACAAGGGATTGGTTTTAAAATT
GCAGAACGTTTAGTGGAAGATGGTTTCAAAGTAGCAGTTGTTGATTTCAATGAAGAAGGG
GCAAAAGCAGCTGCACTTAAATTATCAAGTGATGGTACAAAAGCTATTGCTATCAAAGCA
GATGTATCAAACCGTGATGATGTATTTAATGCAGTAAGACAAACTGCAGCTCAATTTGGC
GATTTCCATGTCATGGTTAACAATGCCGGCCTTGGACCAACAACACCAATCGATACAATT
ACTGAAGAACAGTTTAAAACAGTATATGGCGTGAACGTTGCAGGTGTGCTATGGGGTATT
CAAGCCGCACATGAACAATTTAAAAAATTCAATCATGGTGGTAAAATTATCAATGCAACA
TCTCAAGCAGGCGTTGAGGGTAACCCAGGCTTGTCTTTATATTGCAGTACAAAATTCGCA
GTGCGAGGTTTAACACAAGTAGCCGCACAAGATTTAGCGTCTGAAGGTATTACTGTGAAT
GCATTCGCACCTGGTATCGTTCAAACACCAATGATGGAAAGTATCGCTGTGGCAACAGCC
GAAGAAGCAGGTAAACCTGAAGCATGGGGCTGGGAACAATTTACAAGTCAGATTGCTTTG
GGCAGAGTTTCTCAACCAGAAGATGTTTCAAATGTAGTGAGCTTCTTAGCTGGTAAAGAC
TCTGATTACATTACTGGACAAACAATTATTGTAGATGGTGGTATGAGATTCCGTTAA			
								
>>0078_ST2990_(27-G-H)_[88103:89074,FRWD]_galE_(UDP-glucose 4-epimerase)
TTGGAAAGAGTTTTGATAACTGGTGGGGCTGGTTTTATTGGGTCGCATTTAGTAGATGAT
TTACAACAAGATTATGATGTTTATGTTCTAGATAACTATAGAACAGGTAAACGAGAAAAT
ATTAAAAGTTTGGCTGACGATCATGTGTTTGAATTAGATATTCGTGAATATGATGCAGTT
GAACAAATCATGAAGACATATCAATTTGATTATGTTATTCATTTAGCAGCATTAGTTAGT
GTTGCTGAGTCGGTTGAGAAACCTATCTTATCTCAAGAAATAAACGTCGTAGCAACATTA
AGATTGTTAGAAATCATTAAAAAATATAATAGTCATATAAAACGTTTTATCTTTGCTTCG
TCAGCAGCTGTTTATGGTGATCTTCCTGATTTGCCTAAAAGTGATCAATCATTAATCTTA
CCATTATCACCATATGCAATAGATAAATATTACGGCGAACGGACGACATTAAATTATTGT
TCGTTATATAACATACCAACAGCGGTTGTTAAATTTTTTAATGTATTTGGGCCAAGACAG
GATCCTAAGTCACAATATTCAGGTGTGATTTCAAAGATGTTCGATTCATTTGAGCATAAC
AAGCCATTTACATTTTTTGGTGACGGACTGCAAACTAGAGATTTTGTATATGTATATGAT
GTTGTTCAATCTGTACGCTTAATTATGGAACACAAAGATGCAATTGGACACGGTTATAAC
ATTGGTACAGGCACTTTTACTAATTTATTAGAGGTTTATCGTATTATTGGTGAATTATAT
GGAAAATCAGTCGAGCATGAATTTAAAGAAGCACGAAAAGGAGATATTAAGCATTCTTAT
GCAGATATTTCTAACTTAAAGGCATTAGGATTTGTTCCTAAATATACAGTAGAAACAGGT
TTAAAGGATTACTTTAATTTTGAGGTAGATAATATTGAAGAAGTTACAGCTAAAGAAGTG
GAAATGTCATAA											
>>0079_ST2990_(27-G-H)_[89037:89729,FRWD]_wcaJ=tuaA_(capsular polysaccharide biosynthesis glycosyltransferase)
TTGAAGAAGTTACAGCTAAAGAAGTGGAAATGTCATAAAAATAACATTGAAGATGTTCAT
ATAAATAAAAATTATAATTATCAAAGAAAATTAGATGCACTCGAAGAAGTGAGAAAAGAC
TATTACCCAATTAAACGTGCGATTGACTTAGTATTAAGTATCGTTTTATTATTTTTAACA
TTTCCGATTATGTTCGTATTCGCCATTGCTATCGTCATAGATTCGCCAGGAAACCCTATT
TATAGTCAGGTTAGAGTTGGGAAGATGGGTAAATTAATTAAAATATACAAATTACGTTCG
ATGTGTAAAAACGCAGAGAAAAATGGTGCGCAATGGGCTGATAAAGATGATGATCGTATA
ACAAATGTCGGGAAGTTTATTCGTAAAACACGCATTGATGAATTACCACAACTAATTAAT
GTTGTTAAAGGGGAAATGAGTTTTATTGGACCACGCCCGGAACGTCCGGAATTTGTAGAA
TTATTTAGTTCAGAAGTGATAGGTTTCGAGCAAAGATGTCTTGTTACACCAGGGTTAACA
GGACTTGCGCAAATTCAAGGTGGATATGACTTAACACCGGAACAAAAACTGAAATATGAC
ATGAAATATATACATAAAGGTAGTTTAATGATGGAACTATATATATCAATTAGAACATTG
ATGGTTGTTATTACAGGGGAAGGCTCAAGGTAG											
>>0080_ST2990_(27-G-H)_[89939:91105,FRWD]_epsF_(capsular polysaccharide biosynthesis glycosyltransferase)
TTGAAAATTATATATTGTATTACTAAAGCAGACAATGGTGGTGCACAAACACATCTCATT
CAACTCGCCAACCATTTTTGCGTACACCATGATGTTTATGTCATTGTAGGCAATCATGGA
CCAATGATTGAACAACTAGATGCAAGAGTTAATGTAATTATTATCGAACATTTAGTAGGT
CCAATTGACTTTAAACAAGATATTTTAGCTGTCAAAGTGTTAGCACAGTTATTCTCGAAA
ATTAAACCTGATGTTATCCATTTACATTCTTCCAAAGCTGGAACGGTCGGACGAATTGCG
AAGTTCATTTCGAAATCGAAAGACACACGTATAGTTTTTACTGCACATGGATGGGCTTTT
ACAGAGGGTGTTAAACCAGCTAAAAAATTTCTATATTTAGTTATCGAAAAATTAATGTCA
CTTATTACAGATAGCATTATTTGTGTTTCAGATTTCGATAAACAGTTAGCGTTAAAATAT
CGATTTAATCGATTGAAATTAACCACAATACATAATGGTATTGCAGATGTTCCCGCTGTT
AAGCAAACGCTAAAAAGCCAATCACATAACAATATTGGCGAAGTAGTTGGAATGTTGCCT
AATAAACAAGATTTACAGATTAATGCCCCGACAAAGCATCAATTTGTTATGATTGCAAGA
TTTGCTTATCCAAAATTGCCACAAAATCTAATCGCGGCAATAGAGATATTGAAATTACAT
AACAGTAATCATGCGCATTTTACATTTATAGGCGATGGACCTACATTAAATGATTGTCAG
CAACAAGTTGTACAAGCTGGGTTAGAAAATGATGTCACATTTTTGGGCAATGTCATTAAT
GCGAGTCATTTATTATCACGATACGATACGTTTATTTTAATAAGTAAGCATGAAGGTTTG
CCAATTAGCATTATCGAAGCTATGGCTACAGGGTTGCCTATTATAGCCAGTCATGTTGGC
GGTATTTCAGAATTAGTAACTGATAATGGTATATGTATGATGAACAACCAACCCGAAACT
ATTGCCAAAGTCTTGGAAAAATATTTAATAGACAGTGATTACATCAAAATGAGTAATCAA
TCTAGAAAACGTTATTTAGAATGTTTTACTGAGGAGAAAATGATTAAAGAAGTGGAAGAC
GTTTATAATGGAAAATCAACACAATAG											
>>0081_ST2990_(27-G-H)_[91086:92324,FRWD]_wzy_(capsular polysaccharide polymerase)
ATGGAAAATCAACACAATAGTAAATTACTAACATTGTTACTTATCGGTTTAGCGGTTTTT
ATTCAGCAATCTTCGGTTATTGCCGGTGTGAATGTTTCTATAGCTGACTTTATCACATTA
CTAATATTAGTTTATTTACTGTTTTTCGCTAACCATTTATTAAAGGCAAATCATTTTTTA
CAGTTTTTCATTATTTTGTATACATATCGTATGATTATTACGCTTTGTTTGCTATTTTTT
GATGATTTGATATTTATTACGGTTAAGGAAGTTCTTGCATCTACAGTTAAATATGCATTT
GTAGTCATTTATTTCTATTTAGGGATGATCATCTTTAAGTTAGGTAATAGCAAAAAAGTG
ATCGTTACCTCTTATATTATAAGCAGTGTGACTATAGGTCTATTTTGTATTATAGCTGGT
TTGAACAAGTCCCCTTTACTAATGAAATTGTTATATTTTGATGAAATACGTTCAAAAGGA
TTAATGAATGACCCTAACTATTTCGCGATGACACAGATTATTACATTGGTACTTGCTTAC
AAGTATATTCATAATTACATATTCAAGGTCCTTGCATGTGGTATTTTGCTATGGTCTTTA
ACTACAACGGGGTCTAAGACTGCGTTTATCATATTAATCGTCTTAGCCATTTATTTCTTT
ATTAAAAAGTTATTTAGTAGAAATGCGGTAAGTGTTGTGAGTATGTTAGTGATTATGCTG
ATATTACTTTGTTTTACCTTTTATAATATCAACTACTATTTATTCCAATTAAGCGACCTT
GATGCCTTACCGTCATTAGATCGAATGGCGTCTATTTTTGAAGAGGGCTTTGCATCATTA
AATGATAGTGGGTCTGAGCGAAGTGTTGTATGGATAAATGCCATTTCAGTAATTAAATAT
ACACTAGGTTTTGGTGTCGGATTAGTGGATTATGTACATATTGGCTCGCAAATTAATGGT
ATTTTACTTGTTGCCCATAATACATATTTGCAGATCTTTGCGGAATGGGGCATTTTATTC
GGTGCATTATTTATCATATTTATGCTTTATTTACTGTTTGAATTATTTAGATTTAACATT
TCTGGGAAAAATGTAACAGCAATTGTTGTAATGTTGACGATGCTGATTTACTTTTTAACA
GTATCATTTAATAACTCAAGATATGTCGCTTTTATTTTAGGAATTATCGTCTTTATTGTT
CAATATGAAAAGATGGAAAGGGATCGTAATGAAGAGTGA											
>>0082_ST2990_(27-G-H)_[92314:93744,FRWD]_wzx_(capsular polysaccharide extrusion protein)
ATGAAGAGTGATTCACTAAAAGAAAATATTATTTATCAAGGGCTATACCAATTGATTAGA
ACGATGACACCACTGATTACAATACCCATTATTTCACGTGCATTTGGTCCCAGTGGTGTG
GGTATTGTTTCATTTTCTTTCAATATCGTGCAATACTTTTTGATGATTGCAAGTGTTGGC
GTTCAGTTATATTTTAATAGAGTTATCGCGAAGTCCGTTAACGACAAACGGCAATTGTCA
CAGCAGTTTTGGGATATCTTTGTCAGTAAATTATTTTTAGCGTTAACAGTTTTTGCGATG
TATATGGTCGTAATTACTATATTTATTGATGATTACTATCTTATTTTCCTACTACAAGGA
ATCTATATTATAGGTGCAGCACTCGATATTTCATGGTTTTATGCTGGAACTGAAAAGTTT
AAAATTCCTAGCCTCAGTAATATTGTTGCGTCTGGTATTGTATTAAGTGTAGTTGTTATC
TTTGTCAAAGATCAATCAGATTTATCATTGTATGTATTTACTATTGCTATTGTGACGGTA
TTAAACCAATTACCTTTGTTTATCTATTTAAAACGATACATTAGCTTTGTTTCGGTTAAT
TGGATACACGTCTGGCAATTGTTTCGTTCGTCATTAGCATACTTATTACCAAATGGACAG
CTCAACTTATATACTAGTATTTCTTGCGTTGTTCTTGGTTTAGTAGGCACATACCAACAA
GTTGGTATCTTTTCTAACGCATTTAATATTTTAACGGTCGCAATCATAATGATTAATACA
TTTGATCTTGTAATGATTCCGCGTATTACCAAAATGTCTATCCAGCAATCACATAGTTTA
ACTAAAACGTTAGCTAATAATATGAATATTCAATTGATATTAACAATACCTATGGTCTTT
GGTTTAATTGCAATTATGCCATCATTTTATTTATGGTTCTTTGGTGAGGAATTCGCATCA
ACTGTCCCATTGATGACCATTTTAGCGATACTTGTATTAATCATTCCTTTAAATATGTTG
ATAAGCAGGCAATATTTATTAATAGTGAATAAAATAAGATTATATAATGCGTCAATTACT
ATTGGTGCGGTGATAAACCTAGTATTATGTATTATTTTGATATATTTTTATGGAATTTAC
GGTGCTGCTATTGCGCGTTTAATTACAGAGTTTTTCTTGCTCATTTGGCGATTTATTGAT
ATTACTAAAATCAATGTGAAGTTGAATATTGTAAGTACGATTCAATGTGTCATTGCTGCC
GTTATGATGTTTATTGTGCTTGGTGTGGTCAATCATTATTTGCCCCCTACAATGTACGCT
ACGCTGCTATTAATTGCGATTGGTATAGTAGTTTATCTTTTATTAATGATGACTATGAAA
AATCAATACGTATGGCAAATATTGAGGCATCTTCGACATAAAACAATTTAA									
		
>>0083_ST2990_(27-G-H)_[94011:94610,FRWD]_sodA-L1_(superoxide dismutase, locus 1)
ATGGCATTTAAATTACCAAATTTACCATATGCATATGATGCATTGGAACCATATATAGAT
CAAAGAACAATGGAGTTTCATCACGACAAACATCACAATACGTACGTGACGAAATTAAAC
GCAACAGTTGAAGGAACAGAGTTAGAGCATCAATCATTAGCGGATATGATTGCTAACTTA
GACAAGGTACCGGAAGCGATGAGGATGTCAGTCCGTAATAATGGCGGTGGTCATTTTAAC
CATTCATTATTCTGGGAAATACTATCACCTAATTCTGAAGAAAAAGGTGGCGTAATAGAT
GACATCAAAGCGCAGTGGGGCACTTTAGATGAATTTAAAAATGAATTTGCAAATAAAGCA
ACAACATTATTTGGATCAGGTTGGACTTGGTTAGTTGTTAATGATGGCAAATTAGAAATT
GTGACAACGCCAAACCAAGATAATCCATTAACAGAAGGCAAAACACCAATCTTACTATTT
GATGTTTGGGAGCATGCCTACTATCTGAAATATCAAAATAAACGTCCAGACTATATGACT
GCATTTTGGAATATTGTTAACTGGAAAAAAGTTGATGAATTATACCAAGCAGCAAAATAA
											
>>0084_ST2990_(27-G-H)_[94979:95704,FRWD]_sasD_(Staphylococcus aureus surface protein D)
ATGAAAAAATTAGCAACAGTAGGTTCTTTAATTGTAACAAGCACTTTAGTATTCTCAAGT
ATGCCTTTTCAAAATGCGCATGCCGACACAACTTCAATGAATGTGTCGAATAAACAAAGC
CAAAATGTACAAAATCATCGTCCTTATGGCGGAGTAGTACCACAAGGAATGACGCAAGCA
CAATATACTGAATTAGAGAAAGCTTTACCCCAATTAAGCGCTGGCAGTAATATGCAAGAC
TATAATATGAAATTGTATGATGCGACGCAAAATATTGCTGATAAATACAATGTGATAATT
ACAACTAATGTAGGGGTATTTAAACCACATGCTGTTAGAGATATGAATGGCCATGCGTTA
CCTTTAACAAAAGATGGCAATTTTTATCAAACGAATGTAGATGCAAATGGTATTAATCAT
GGTGGTAGTGAAATGGTGCAAAATAAAACAGGTCATATGAGTCAACAAGGCCATATGAAT
CAGAACACACACATGAACCAACAGCCACACATGCAACAAGGTCATATGCAATCATCAAAC
CATCAAATGATGAGTCCAAAAGCAAATATGCATTCATCAAATCATCAAATGAACCAAAGT
AACAAAAAAGTTTTACCAGCTGCTGGTGAAAGTATGACATCAAGTATTCTTACTGCAAGT
ATTGCCGCACTACTATTAGTATCTGGGTTATTCTTAGCATTTATACGACGTTCAACAAAT
AAATAA											
>>0085_ST2990_(27-G-H)_[95896:96651,RVRS]_Q5HJN3_(transcriptional regulator, GntR family)
TTAATAATCCGATTGTCTTATACGTGTCAGTGTTAATTCAGATATTTCCTGTGGAATATA
CCACTTATTAATCATAATTGGATAAGGTGTTTGTGCGTACAGTGTTTCAATAATCAGCCA
ACAATGTGTATCACCATCAAACACGTGACTATGATTTTTGAAGTGGGGCGCTTTGGTAAT
AGACATTTTTAAATCTGATTGATATGCATTGCTATAAATCGTTTGCTCAACGAATGTCTT
CATATCGTCTTCGTTTTGTGTATTCACTTTAAATGTGTCAATGACATTTAACGGTATAAA
GGTAAAGCAAAATGCATCAGCTTGCTTAGAATGATTGTCCTTTTTTTGATAATAGCGTTC
CATTGCAATGACGGCAGAAGGATGGTTTGCAAACAAATGATTTGTATATTCACTTTCTAA
ATCAACACGATAATTAATTGATGACATAGATACGCGAGCTAGCAATATTTGATCAAGTGG
ATGCTTAAATTGATCCATACTTGAAGCGTGTTGGGCATTTGTTTGTGGAATAACAAAGTG
TCCCTTCCCTCTTGTACTCTCTACGATGCCATCTTCGGCTAACAATTTTATAGCTTGGCG
CAAAGTCATACGACTGACATCAAAGCGCGCACAAAGTTCCTTTTCAGTAGGTAATGCATG
GCCACTCGGATATTTTCCTATTTGAATTTCTTTATATAACGTATTATAAATCGTTAAAAA
TTTTGGTTGTGTTTGCGTCACGTAGACAACCTCCAT											
>>0086_ST2990_(27-G-H)_[96887:97594,FRWD]_deoD-L1_(purine nucleoside phosphorylase locus 1)
ATGAAATCAACACCACACATTAAACCAATGAATGACGTCGAAATTGCAGAAACGGTTCTA
TTGCCAGGAGATCCGTTAAGAGCTAAGTTCATTGCAGAAACTTATTTGGATGATGTGGAA
CAGTTCAATACAGTGCGAAACATGTTTGGTTTTACCGGAACATATAAAGGTAAAAAAGTT
TCTGTCATGGGTTCAGGTATGGGTATGCCATCTATTGGCATTTACTCTTATGAATTAATT
CATACATTTGGTTGTAAAAAATTAATTCGCGTTGGCTCTTGTGGCGCGATGCAAGAAAAC
ATTGATTTATATGATGTGATTATTGCACAAGGTGCCTCTACTGATTCAAATTACGTTCAA
CAATATCAATTACCAGGTCATTTTGCGCCAATTGCTTCTTATCAATTATTAGAAAAAGCA
GTTGAAACAGCACGTGACAAAGGTGTACGTCATCATGTAGGTAATGTGTTATCAAGTGAT
ATTTTCTATAACGCGGATACAACAGCGAGTGAACGTTGGATGCGTATGGGTATTTTAGGT
GTAGAAATGGAATCAGCTGCATTATACATGAATGCAATTTACGCTGGTGTCGAAGCATTA
GGTGTGTTCACAGTGAGCGATCATTTAATTCATGAAACGTCAACAACACCTGAGGAAAGG
GAACGTGCATTTACAGATATGATTGAAATTGCACTGTCATTGGTGTAG											
>>0087_ST2990_(27-G-H)_[97601:98953,FRWD]_tet38_(major facilitator superfamily permease)
ATGAATGTTGAATATTCTAAAATAAAGAAAGCAGTACCTATTTTATTATTCTTATTTGTA
TTCAGTTTGGTTATAGACAACTCATTTAAATTGATTTCTGTAGCCATTGCTGATGACTTA
AACATATCTGTAACGACAGTAAGTTGGCAAGCGACATTAGCCGGTTTAGTAATTGGTATT
GGCGCTGTAGTATACGCTTCATTATCTGATGCCATTAGTATACGCACACTATTTATTTAT
GGCGTGATATTAATCATTATCGGATCAATTATTGGTTACATTTTCCAACATCAATTCCCA
TTACTTTTAGTTGGACGTATTATTCAAACTGCCGGTTTAGCTGCTGCAGAGACATTATAT
GTGATATATGTTGCAAAGTATCTTTCTAAAGAGGACCAGAAGACTTACCTTGGCTTAAGT
ACGAGCAGTTATTCCTTGTCATTAGTTATCGGTACATTATCAGGTGGATTTATTTCTACG
TATTTACACTGGACAAATATGTTTTTAATTGCATTAATCGTAGTATTTACGTTGCCATTC
CTATTTAAATTATTACCAAAAGAAAATAATACGAATAAAGCTCATTTAGATTTTGTTGGC
TTAATTCTAGTGGCAACTATTGCTACAACAGTCATGCTGTTTATTACGAACTTTAATTGG
TTATATATGATTGGTGCCTTAATTGCGATTATCGTTTTTGCGCTATATATTAAAAATGCG
CAACGTCCATTAGTAAATAAATCATTTTTCCAAAATAAACGTTATGCTTCATTTTTATTT
ATAGTATTTGTAATGTATGCTATTCAATTGGGTTATATTTTTACGTTCCCATTCATAATG
GAACAAATTTATCATCTTCAACTAGACACAACATCACTGTTATTAGTACCGGGTTATATT
GTAGCAGTCATCGTTGGTGCACTAAGTGGTAAAATCGGCGAATATCTGAATTCAAAACAA
GCGATTATCACAGCAATTATTTTAATCGCACTGAGCTTGATTTTACCTGCATTTGCAGTA
GGTAATCACATTTCAATCTTCGTCATTTCTATGATATTCTTTGCAGGTAGCTTTGCTTTA
ATGTATGCACCTTTACTTAACGAAGCCATTAAAACAATAGATCTTAATATGACAGGTGTG
GCTATTGGTTTTTATAATTTAATTATTAATGTGGCGGTATCTGTAGGTATTGCGATTGCT
GCGGCTCTAATCGATTTTAAAGCATTAAATTTCCCAGGCAATGATGCATTAAGTTCACAT
TTCGGTATTATTTTAATTATTTTAGGTTTAATGAGTATTGTCGGATTAGTTTTATTCGTC
ATCTTAAATCGTTGGACACAATCTGAAAAATAA											
>>0088_ST2990_(27-G-H)_[99034:99696,FRWD]_deoC-L1_(deoxyribose-phosphate aldolase locus 1)
ATGAAATTTGAGAAATATATAGATCACACTTTATTGAAGCCTGAGTCAACACGTACGCAA
ATCGATCATATCATCGATGAAGCGAAAGCATACAATTTTAAATCTGTATGTGTGAATCCA
ACGCATGTAAAATATGCAGCAGAGCGACTAGCTGATTCAGAGGTGCTAGTTTGTACGGTA
ATAGGATTCCCATTAGGTGCGTCGACAACTGCAACGAAAGCATTTGAAACAGAAGATGCA
ATTCAAAATGGTGCAGATGAAATTGACATGGTCATCAACATCGGCGCATTAAAAGATGGA
CGTTTTGATGATGTACAACAAGACATTGAAGCAGTGGTTAAAGCTGCGAAAGGTCACACA
GTAAAAGTGATTATTGAGACGGTATTGTTGGACCATGACGAAATTGTAAAAGCGAGTGAA
TTAACAAAAGCGGCTGGTGCGGACTTCGTTAAAACTTCAACAGGTTTTGCAGGTGGCGGT
GCGACTGCAGAAGACGTTAAATTAATGAAAGATACAGTAGGTGCTGATGTAGAAGTAAAA
GCATCAGGTGGCGTACGTAATTTAGAAGATTTCAATAAAATGGTTGAAGCAGGTGCGACA
CGTATTGGTGCGAGCGCAGGCGTTCAAATTATGCAAGGTTTAGAAGCAGATTCAGATTAC
TAA											
>>0089_ST2990_(27-G-H)_[99724:100902,FRWD]_deoB_(phosphopentomutase)
ATGACAAGACCATTTAATCGTGTACATTTAATCGTAATGGATTCAGTAGGTATTGGTGAA
GCGCCAGACGCAGCTGATTTTAAAGATGAAGGTTCACATACTTTAAGACATACTTTAGAA
GGCTTCGATCAAACTTTACCAAACCTTGAAAAGTTAGGTCTAGGGAACATCGATAAATTA
CCAGTAGTAAATGAAGTTGAACAACCAGAAGCATACTATACTAAATTGAGTGAAGCTTCA
GTTGGTAAAGATACAATGACTGGTCACTGGGAAATTATGGGATTAAATATTATGCAGCCT
TTTAAAGTATACCCTAACGGATTCCCTGAAGAGTTAATTCAACAAATTGAAGAAATGACA
GGTCGTAAAGTTGTTGCTAACAAACCGGCATCGGGTACGCAAATTATCGATGAGTGGGGC
GAGCACCAAATGAAAACTGGTGACTTAATTGTTTATACAAGTGCAGACCCAGTATTGCAA
ATTGCTGCACATGAAGACATTATCCCATTAGAAGAGTTATATGATATTTGTGAAAAGGTT
CGTGAGTTGACAAAAGACCCTAAATATTTAATTGGTCGTATTATCGCACGTCCATATGTT
GGTGAACCAGGAAACTTTACACGTACATCTAATCGACATGACTATGCGTTAAAACCATTT
GGTAAAACTGTCTTAGATCATTTGAAAGACGGTGGTTATGATGTCATTGCCATCGGTAAA
ATTAATGACATTTATGATGGTGAAGGTGTAACAGAAGCGGTTCGTACGAAGAGTAACATG
GACGGTATGGATCAATTGATGAAAATTGTTAAGAAAGATTTCACAGGTATTAGCTTCTTA
AACTTAGTAGACTTTGATGCATTATACGGTCATCGTCGTGATAAACCAGGTTATGCACAA
GCAATTAAAGATTTCGATGATCGCTTGCCAGAACTGTTTAGCAACTTAAAAGAAGACGAT
TTAGTAATTATTACAGCAGACCATGGTAATGACCCGACAGCGCCAGGTACGGACCATACG
AGAGAATATATCCCAGTAATTATGTACAGTCCGAAATTTAAAGGTGGTCATGCACTAGAA
AGTGATACTACATTCAGTTCTATCGGTGCAACTATAGCAGATAATTTCAACGTAACATTA
CCAGAGTTCGGTAAAAGTTATTTAAAGGAATTGAAATAG											
>>0090_ST2990_(27-G-H)_[101033:101848,RVRS]_phnE2_(phosphonate ABC transporter, transmembrane permease)
TTAAACAATACGTTTTCGGATTGAACCGGAAATTAAATCTACAATTGCGACCATTAGTAC
TAAACCGATTAATATAATACCTACACGGTCCCAAGAACGTGTTTGAATGGCAAATATGAG
TGGTGTCCCGATACCACCAGCCCCAATTAGCCCCAGTATAGAAGCTGAACGTAAGTTTAG
TTCAAAGCGATAAAGTATGAGAGATAGAAAGGCAGGCATAATTTGTGGTATGACTGCAAA
TACGAGTGTTTTAATCTTATTCGCACCACTGGCCTTTAATGATTCTATAGCACTGAAATC
TAGACCTTCAATATCTTCAGCTAAAAGTTTCCCAAGCATACCTACAGAATGGATACCTAA
AGCTAATACACCTGAAAATGAACCTGGGCCAACAGCTTTGATAAATATAAGTGCCATTAC
AATTTCTGGGAAGACACGTATAACACTTAAAATAAATTTGCTAACACCTGAAACCGGGCG
TAACTTTACCATATTATTTGCACCTAGAAATGCTAATGGAATACAGATAATTGCGGCGAT
GAAAGTACCTACAACGGCTATCGCAAAGGTTTCAAGTAAACCACGTAATAAGTCTTCGCC
ATCTGGTATATAGATATAGCTGATGTCAGGATGGAATAATCCGCTGAATATGGATTTTAA
GATTTCTAATGATTTACTTTTAAGTTCTAAACTTGGTACACCTGCAAATGCCCAGATGAT
AATAGCTAAGACAACAATTGCAATAAGCCATCTTTTAATCAATTTTCGTTTGTGTGCTTT
TGTGTGAACATTATATTTTGCTATTTCCTGTGTCAT											
>>0091_ST2990_(27-G-H)_[101845:102645,RVRS]_phnE1_(phosphonate ABC transporter, transmembrane permease)
TCATGCGAGATGTGCCCTCACTTTCGTACTGATGTAATCAATGACGACGACAATAACTAA
AGTAAATAAAATAATCGTTGCTGTTTTTGGATATTGAAATAAACCAAGTGTTTGATCATA
AAACAATCCAATACCGCCAGCGCCGACTAATCCAAGCACAGCTGAAGCACGTATATTTAC
TTCAAATGCATATAATACGTATGACATAAATGACGATATGGCTTGTGGTACAACACCGAA
AACAATCCATTTTATTTTATTAGCGCCAACAGCCGTCATTGCTTCCATTGGACCTGGATC
TATCGTTTCCAATGATTCATATAATAATTTTCCAATAATACAGATAGTTAAAATAAACAA
TGCTAATATCCCTGGAATTTGACCGATTCCAAATACAGCCACAAAGATTGCTGCTAATAA
CAAATCTGGAATAGTACGAACTATATTTAAAATAAAGCGCGAGGGTATTGAAATCCACTT
TTGATGAACGATATTGCTAGCACATAATAACGCAATTGGTATTGAAACGATGCTACCTAA
TACTGTACTTACGATAGCCATTCGAATGGTATCTAACATTGGCGTTGTAATTTGTTGTAA
ATACTCGAAATCAGGTGGAATCATTTGTTTGAATAGATCACCTATTTGAGGTATTCCTAT
CATTAAATCTCCAAAATTAAACCCCGTATAAATGAAGCTCCAAATGATAAGCACAATGAT
TAACATGAAGGTAAAACTCGTTTTTAAAGAAACCTTTTTCTTTAAAAGGGAGTCATACTT
TGTAGGTATTTCTAAAGGCAT											
>>0092_ST2990_(27-G-H)_[102647:103420,RVRS]_phnC_(phosphonate ABC transporter, ATP-binding protein)
TTAGTTCACTCCTAGCTTTTCATCTTCTTTAATTGTACGTCCATATATTTCACTAAATAC
GTCATCTGTTGCTTCAGATGCAGGACCATCATAGACAACCTCACCATCACGTAAACCAAT
GATGCGTGTGCCATATTCTTTTGCCAAGTCAACAAAATGTAAATTAATTAAAATTGTGAT
GCCTAATTCTTGGTTGATTTTTCTTAAATCATCCATAACCTGTTTCGTAGTTAATGGGTC
TAATGAAGCAACTGGCTCATCTGCAAGAATAATTTCAGATTCTTGGCATAGTGCACGTGC
AATAGATATACGTTGTTGTTGACCTCCTGATAATTCATCAGAGCGTTGATTATATTTATC
TAAGATATTGACGCGTTCTAGTGCATCCATTGCTTTAATTTTGTCTTCTTTTGGGAATAA
ACCTAATACCATTTTCCAAGTAGGGTGATAACCTACACGTCCACTTAGTACATTTCGTAA
TACACTTGACCGTTTAACTAAATTAAAATGTTGGAAAATCATACCTATATTTCGGCGCAT
TTCTAATAATGCTTTACCATGGGCTTTAGTGATGGATTTGCCTTGGATGAAAATTTCACC
TGACGTGATATCATGCAAACGATTTACAGATCTTAATAACGTGGATTTCCCAGCACCAGA
TAGTCCGACAATAACTGCAAATTCACCTTTTTCAATATTTAAGTTAATATTTTTCAAGCC
TACATGACCGTTAGGATAGACTTTACTGACGTTTTTAAATTCGATTTGACTCAT						
					
>>0093_ST2990_(27-G-H)_[103615:104571,RVRS]_phnB_(phosphonate ABC transporter, substrate-binding protein)
TTATTTCATATCTTTAACTAATTTTTCGTACTCTCTTACAATGTCGAAATTTGAATCTTT
CGTTTCTGTGTATCCTTCATGTGAATAAACTTCGCTAATAATTTTGTGACCTTCTTTTGA
TTTAGCAATGTCTATAAAAGCTTTTTTCAATTTTTCTTGAAAATCTTTATCCATATCTGG
TCTTACAGAAATTGTGTCATTCGGAATAGCTTGTGTTAATTTTAAAATTCGTGTGTCTTT
AAATACATTTGGTTGGTCTTTTTTCACAGTATTACGTGCATCGTTAAATACAGCTGCAGC
ATCTACATCTCCATTTAATAATGAGATAACTGCTTGGTCATGACCTTTAACATTCACAAT
TTTCATATCTTTAGTTGCATTAATACCTGCTTCGTTTTTTAACATCGCAAGTGGGAATGT
ATATCCAGCAGTTGATGTTACATCTTGTAAGGCAATTTTCTTACCTTTTAAATCTTTCAA
GCTTTTAATTTTTGAGTCTTTTTTAACAAGAATTTCTGATTTATAGCTATCTACAAGTTC
TTTACTTGCTGAACCATCTTCTTTTACACCGAAACGTTGTGCTTGTAATAATAAATCAGC
TGCTTTTTGATCATGTGCTAATGTGTATGCCGTTGGTGGTAAGAAACCAACATCAACTTT
TTTAGACTTCATAGCTTCAACAATTGTATTGTAGTTAGTTGATACAGACACTTTAACTGG
AATCCCTAATTCTTTAGATAGTAATTTTTCTAATGGTTTTGCTTTAGCTTCTAATGTTCC
AGCATTTTGCGAAGGTACAAATTGAACGGTTAATTCTTTAGGTTTGTATCCTCCTGATTT
AGAATCCGAATCATTACTAGCGTTCTTTTGATTATCTAAAGAACTTGAATTTCCACATGC
TGCTGCAAAAACAATGACTGCTAACATTAATACAAATAAACACTTAAAATTTTTCAT			
								
>>0094_ST2990_(27-G-H)_[104800:106344,FRWD]_Q5HJM4_(putative exported protein)
ATGAAAAAAATATATAAGTCATTAACTGTCTCTGCAATTGTTGCAACGGTATCATTAAGT
GCTTTACCGCAATCTTTAGCTATAACGCATGAATCGCAACCTACAAAGCAACAGCGAACG
GTATTATTCGATCGTTCTCATGGTCAAACAGCTGGTGCTGCAGATTGGGTTAATGATGGT
GCATTTTCAGATTATGCGGATTCAATACAAAAACAAGGTTATGACGTTAAAGCTATTGAT
GGTCATTCGAACATAACAGAAGCAAGTTTGAAAAGTTCCAAAATATTTGTAATTCCTGAG
GCTAACATTCCTTTCAAAGAATCAGAACAGGCAGCAATTGTTAACTATGTGAAACAAGGT
GGCAATGTTGTCTTTATTTCAGATCATTACAATGCTGACCGAAATTTAAATCGTATTGAT
TCATCGGAGGCAATGAATGGTTATCGACGTGGAGCATATGAAGATATGTCGAAAGGTATG
AATGCAGAAGAAAAAAGTTCTACTGCAATGCAAGGTGTGAAAAGTTCAGATTGGTTATCT
ACAAACTTTGGCGTACGTTTTCGATATAATGCACTAGGTGATTTAAATACGAGCAATATT
GTTTCTTCAAAAGAAAGTTTCGGTATTACTGAAGGTGTGAAATCTGTCTCTATGCATGCC
GGATCGACATTAGCAATTACTAATCCAGAGAAAGCAAAAGGTATTGTGTATACACCAGAA
CAATTGCCAGCGAAAAGTAAATGGTCACATGCTGTAGATCAAGGTATTTATAATGGGGGC
GGTAAAGCAGAAGGCCCCTATGTAGCAATTTCTAAAGTTGGAAAAGGTAAAGCAGCATTT
ATCGGTGATTCATCACTTGTGGAAGATAGTTCGCCCAAATATGTAAGAGAAGATAATGGA
GAAAAGAAGAAAACATATGATGGTTTTAAAGAACAAGACAACGGTAAGCTATTAAATAAT
ATAACGGCTTGGATGTCTAAAGATAATGATGGGAAATCACTTAAGGCGAGTGGCCTAACA
TTAGATACAAAGACTAAGTTGCTTGATTTTGAACGACCAGAGCGTTCAACTGAGCCTGAA
AAAGAGCCATGGTCACAACCGCCGAGTGGTTATAAATGGTATGATCCAACAACATTTAAA
GCAGGTAGTTATGGCAGCGAAAAAGGCGCAGATCCTCAGCCAAACACACCAGATGATCAT
ACACCACCAAATCAGAACGAAAAAGTAACATTTGATATCCCGCAAAATGTTTCTGTAAAT
GAGCCATTTGAAGTGACAATACATTTAAAAGGATTTGAAGCAAATCAAACACTTGAAAAT
CTTAGAGTTGGTATTTACAAAGAAGGCGGACGTCAAATCGGACAATTTTCAAGTAAAGAT
AACGATTATAACCCACCAGGTTACAGTACTTTGCCAACAGTTAAAGCAGATGAAAACGGA
AATGCTACAATTAAGATCAATGCTAAAGTACTTGAAAGTATGGAAGGTTCAAAGATTCGT
TTAAAACTCGGTGACAAAACCTTGATTACAACAGACTTCAAATAA											
>>0095_ST2990_(27-G-H)_[106395:107930,FRWD]_cpdB_(cpdB 2', 3'-cyclic-nucleotide 2'-phosphodiesterase/3'-nucleotidase precursor)
ATGTCAAACATAGCATTTTATGTCGTGAGCGACGTACATGGTTATATTTTCCCAACAGAT
TTTACGAGTAGAAATCAATATCAACCTATGGGATTGTTACTAGCGAATCATGTTATAGAA
CAAGACAGAAGGCAGTATGACCAAAGTTTTAAAATAGATAATGGTGATTTTTTGCAAGGG
TCACCATTTTGTAATTACTTAATCGCGCATAGCGGCAGTAGCCAGCCTTTAGTTGATTTT
TATAATCGAATGGCATTCGACTTTGGTACGCTTGGTAATCATGAATTTAATTATGGATTG
CCATACTTAAAAGACACTTTACGCAGACTCAATTATCCAGTTTTGTGCGCTAATATTTAT
GAAAATGATAGTACATTGACTGATAACGGTGTGCAGTATTTTCAGGTTGGAGATCAAACG
GTTGGTGTGATAGGTTTAACGACACAATTTATTCCCCATTGGGAACAACCAGAGCATATT
CAGTCACTTACATTTCATAGTGCTTTTGAAACACTTCAACAACACTTACCCGAAATGAAG
CGACATGCAGATATCATTGTGGTTTGTTACCATGGTGGATTTGAAAAGGATTTAGAAAGT
GGTACGCCGACCGAAGTGTTAACGGGTGAAAATGAAGGATATGCCATGTTAGAAGCGTTT
TCTAAAGATATAGATATCTTTATTACGGGTCACCAACATCGACAAATTGCTGAAAGGTTT
AAGCAAACGGCTGTGATTCAACCTGGTACGAGAGGAACAACTGTAGGCAAAGTAGTCTTG
AGTACTGATGAATATGAAAATCTATCCGTTGAATCATGTGAATTACTTCCTGTTATAGAT
GATTCCACATTTACTATTGATGAAGATGACCAACATTTACGAAAGCAGTTAGAGGACTGG
TTAGATTACGAAATTACTACATTGCCATATGATATGACGATTAATCATGCATTTGAGGCA
CGTGTGGCACCGCATCCTTTTACAAATTTTATGAATTACGCTTTATTAGAAAAAAGTGAC
GCAGATGTTGCCTGTACAGCTTTGTTTGATTCTGCTAGTGGTTTCAAGCAAGTCATGACG
ATGCGAGATGTTATTAACAATTACCCATTTCCAAATACATTTAAAGTTTTAGCTGTAAGT
GGTGCCAAACTTAAAGAAGCCATTGAACGATCAGCAGAATATTTTGACGTGAAAAATGAT
GAAGTTAGTGTGAGCGCAGACTTCCTTGGACCCAAACCACAACACTTTAATTATGATATA
TATGGTGGCGTAAGTTATACCATTCATGTTGGAAGACCAAAGGGACAACGTGTGAGCAAT
ATGATGATTCAAGGTCACGCAGTTGATTTAAAGCAGACATATACAATTTGTGTAAATAAT
TATCGTGCAGTAGGCGGTGGTCAGTATGATATGTATATCGACGCGCCAGTTGTAAAAGAT
ATTCAAGTTGAAGGCGCACAATTACTTATTGATTTTTTATCAAATAATAATTTGATGCGC
ATCCCGCAAGTTGTTGATTTTAAAGTTGAAAAGTGA											
>>0096_ST2990_(27-G-H)_[108086:108854,FRWD]_A5IP16_(putative protein)
TTTGGAAACAATTAAACAAGAAGTAAGAGAATCTATTGTTAAAGGAATTATCGCGGGATA
TAAGGACTATGTTAATGAGAGAAATGAAGTCAAGAAACGTATGGTGATTAGTGATGCCTA
TGTGTACACCAAATCTAATCATATTGAAAATCAAGTTGCTAAGCATTTGGAAAATTTTGT
TAAGTATATTAAAGAAAATGCTGGACCATCATGGAAGTATTTAAAGTTTATATTTAATAA
AGATGAAGAGAAAAATAATATCATGTTTATATTGAAAAATGAAGATTACTTTGATGAAAA
AAATGTAAGCGTAGGGAAGAGTTTAGTTGCTGATAAAAATCCAAAAAGTAAAAACTACCT
AGAGGTACTTATGGCCAAGAATAGGGACATTAATTTTGGTACTGTTGGAGAAGATTTTGA
AATTGGGCATCAAATGACTGCAGATAGTATATTATTTAATATAAAAGAAGGCAGTAATAG
AGATATTAATTCTTATTTTTTAATTATTACATATCGTATTGATAAAGAATCAAAGCAATT
AGCTGCAATCAAACAATGGTTACCAAATCCAGAAACAAATTCTGCAATTATGGTTGATGA
TTTGACAGAGTTAATAGAAAAAGTAATAGTAGAAAGAGAAGATTATCATATTGACGAAGA
AGAGTTAGAAGTACTTAAAAACGATGGAGAGTTAGAACTCATAGATGTGGAACATGCATT
TGGTATCAGTATCGATGAAGGTAACGATATGATTGAAAGTGAAAGGTGA											

>>0097_ST2990_(27-G-H)_[108860:110035,FRWD]_Q1Y4B9_(putative DNA-binding protein)
ATGTTTATTGGCAAGAATTTAGAATACGTGAGAAAGCTTAATGCTCTAAGTAGAAAAGAA
TTATCAGAAAAAATAAATGTGAGTGAACAAGCAATTTGGCAATATGAAACAAAAAATATG
ATGCCAGAAATTAGTAAAATTTATGATATGACATCTATTTTTAATGTTAAATCTAGCTAC
TTTATTAGCGAGCAGCCCGAAGAGCTCCTAATAAATTCTGTCGATAAACATAGTATAGCT
TTTAGAGCAAAAAATTATAAAGTATCTACGAAACTATTAAATAAGCAATATTATCAAGCA
ATGTATTTATCTAATTTAACTAGCTACTTATTTTCTTTTGTAACGATACCGGATAATATT
ATTTTATCTTTAATAAATAATTTAGATGAATTGTTGAATGGCAATTTAGAATCACTAAAT
AAAAAAGAAAGCATAAAAGAAATTGCTAAAGTTGTGAGGGCTAAAATTCTTCAAGATGAA
AGCAACGAAGCACTATTATTTATGCTTGAAAAAGCGGGTATAGTTATATACGAAAAGCGA
ATTAATGATAGCATAGACGCATATAGTTTTTGGAGTAAAGATCAGACACCTTTTATTATA
CTGGGTACAAATAAGGGGGTAGCAGTTAGAAGGAATTTTGATCTTGCACATGAGCTGGGA
CATCTCGTTCTACATCGTCATATTCAATTCGACTTATTATCTCCTGAAGAATATAAGACA
ATTGAACATGAGGCAGATATTTTCGCCTCTGAATTTTTACTACCTGAAGAAGCGTTTAAA
AAAGACTTTGATCAAATGACCAAAAAATCAAATCCTGATTATTTAGCTGTATTGAAAGAA
AAATGGTATGTTTCTATACAAGCAATTGCAATGAGAGCGTATTATCTAGGCCTAATGTCT
AGTACTCAGTACAGATATTTTTGGGCATCATTAAATAAAAAAGGCTATAAAAGTAAAGAG
CCTTTAGACGACGTGATTGAAATGTCACGTCCTGTCAAAATGAATAGTTTATTAAAGTTG
TATTTTGATAGAAATATACTGACACCACAAAAATTATTGAATTATTTAAAAGTCGATGAA
ACATTTTTGAATCATCTAGCAGGTATTAATTTAAAACTCTTTAAGGATTATGTTAATGAA
AATAGAGAATATAATATAACGAATCTATATAAATAA											
>>0098_ST2990_(27-G-H)_[110420:113029,FRWD]_adhE_(alcohol-acetaldehyde dehydrogenase)
ATGTTAACTATACCTGAAAAAGAAAATCGTGGATCGAAAGAACAAGAAGTGGCAATTATG
ATTGATGCTCTAGCTGACAAAGGGAAAAAAGCATTAGAAGCATTATCTAAAAAGTCACAA
GAAGAAATTGATCATATTGTTCATCAAATGAGCTTAGCAGCTGTTGATCAACATATGGTG
CTAGCAAAATTAGCACATGAAGAAACTGGAAGAGGTATATACGAAGATAAAGCGATTAAA
AATTTATACGCTTCTGAATATATATGGAATTCAATAAAAGACAATAAGACAGTAGGGGTT
ATTGGTGAAGATAAAGAAAAAGGATTAACGTATGTAGCGGAACCAATTGGTGTTATTTGT
GGTGTTACGCCAACAACAAATCCTACGTCGACAACTATTTTTAAAGCGATGATTGCAATT
AAGACAGGAAATCCAATCATTTTTGCATTCCATCCAAGTGCACAAGAATCGTCGAAGCGT
GCAGCAGAAGTTGTATTAGAAGCGGCAATGAAGGCAGGTGCACCTAAAGATATTATTCAG
TGGATTGAAGTGCCTTCTATCGAAGCAACAAAACAATTAATGAATCACAAAGGTATTGCA
TTAGTTCTAGCAACTGGTGGTTCGGGCATGGTTAAGTCTGCATATTCAACTGGCAAACCG
GCATTAGGTGTGGGACCAGGTAACGTGCCGTCTTACATTGAAAAAACAGCACACATTAAG
CGTGCAGTAAATGATATCATTGGTTCAAAAACATTTGATAATGGTATGATTTGTGCTTCT
GAACAAGTTGTAGTCATTGATAAAGAAATTTATAAAGACGTTACTAATGAATTTAAAGCA
CATCAAGCATATTTTGTTAAAAAAGATGAATTACAACGCTTAGAAAATGCAATTATGAAT
GAACAAAAAACAGGTATTAAGCCTGATATTGTCGGTAAATCTGCAGTTGAAATAGCTGAA
TTAGCAGGTATACCTGTCCCCGAAAATACAAAACTTATCATAGCCGAAATTAGCGGTGTA
GGTTCAGACTATCCGTTATCTCGTGAAAAATTATCTCCAGTATTAGCCTTAGTAAAAGCC
CAATCTACAAAACAAGCATTTCAAATTTGTGAAGACACACTACATTTTGGTGGATTAGGA
CACACAGCCGTTATCCATACAGAAGATGAAACATTACAAAAAGATTTTGGACTAAGAATG
AAAGCTTGTCGTGTACTTGTAAATACACCATCAGCGGTTGGAGGTATTGGTGATATGTAT
AACGAATTGATTCCGTCTTTAACATTAGGTTGTGGTTCCTACGGTAGAAACTCAATTTCA
CATAATGTTAGTGCGACAGATTTATTAAACATTAAAACGATTGCTAAACGACGTAATAAT
ACTCAAATTTTCAAGGTGCCTGCTCAAATTTATTTTGAAGAAAATGCAATCATGAGTCTA
ACAACAATGGACAAGATTGAAAAAGTGATGATTGTCTGTGACCCTGGTATGGTAGAATTC
GGTTATACAAAAACAGTTGAGAATGTATTAAGACAAAGAACGGAACAGCCTCAAATTAAA
ATATTTAGCGAAGTCGAACCGAACCCATCAACTAATACAGTATATAAAGGTCTGGAAATG
ATGGTTGATTTCCAACCGGATACAATCATTGCACTTGGTGGTGGTTCAGCGATGGATGCT
GCAAAAGCAATGTGGATGTTCTTTGAACACCCTGAGACATCATTCTTCGGTGCTAAACAA
AAGTTCCTAGACATCGGTAAACGTACTTATAAAATAGGCATGCCTGAAAATGCGACGTTC
ATTTGTATCCCTACGACATCAGGTACAGGTTCAGAAGTAACACCATTTGCAGTTATCACA
GATAGTGAAACAAATGTAAAATATCCGTTGGCTGATTTTGCTTTAACACCTGACGTTGCA
ATTATTGACCCTCAATTTGTGATGAGTGTGCCAAAAAGCGTTACAGCAGATACAGGAATG
GATGTACTAACGCATGCAATGGAATCATATGTATCTGTAATGGCTTCAGACTATACAAGA
GGTTTGAGTCTACAAGCGATTAAATTGACGTTCGAATATTTAAAATCATCTGTTGAAAAG
GGTGATAAAGTTTCAAGAGAGAAAATGCATAACGCATCAACTTTGGCTGGTATGGCATTT
GCAAATGCATTCTTAGGTATTGCACACTCAATTGCACATAAAATTGGTGGCGAATATGGT
ATTCCGCATGGTAGAGCGAATGCGATATTACTACCGCATATTATCCGTTATAATGCCAAA
GACCCGCAAAAACATGCATTATTCCCTAAATATGAGTTCTTCAGAGCAGATACAGATTAT
GCAGATATTGCCAAATTCTTAGGATTAAAAGGTAATACGACAGAAGCACTCGTAGAATCA
TTAGCTAAAGCTGTCTACGAATTAGGTCAATCAGTCGGAATTGAAATGAATTTGAAATCA
CAAGGTGTGTCTGAAGAAGAATTAAATGAGTCAATTGATAGAATGGCAGAGCTCGCATTT
GAAGATCAATGTACAACTGCTAATCCTAAAGAAGCACTAATTAGTGAAATCAAAGATATC
ATTCAAACATCATATGATTATAAGCAATAA											
>>0099_ST2990_(27-G-H)_[113374:114042,FRWD]_capA-L1_(capsular polysaccharide biosynthesis protein A, locus 1)
ATGGAAAGTACATTAGAATTAACAAAAATTAAAGAAGTATTACAAAAAAACTTGAAGATT
TTAATTATTTTACCGCTATTATTTTTAATTATTAGCGCTATTGTTACATTTTTCGTCTTA
TCACCTAAATATCAAGCTAATACTCAAATTTTAGTGAATCAAACTAAGGGTGACAATCCT
CAGTTTATGGCGCAAGAGGTTCAAAGTAATATTCAACTTGTAAATACGTATAAAGAAATT
GTTAAAAGTCCTAGAATTTTAGATGAGGTGTCAAAGGACTTAAATGATAAGTATTCACCA
TCTAAATTATCGAGTATGTTGACAATTACAAACCAAGAAAATACGCAACTTATCAACATC
CAAGTTAAAAGTGGTCATAAACAAGATTCGGAAAAAATTGCGAATAGCTTCGCTAAAGTT
ACAAGTAAACAAATTCCGAAGATTATGAGTGTGGATAACGTATCAATTTTATCTAAAGCA
GACGGTACAGCAGTTAAAGTCGCACCAAAAACTGTAGTGAATCTAATCGGTGCATTCTTT
TTAGGATTAGTTGTCGCGCTTATATATATCTTCTTCAAAGTAATTTTCGATAAGCGAATT
AAAGATGAAGAAGATGTAGAGAAAGAATTAGGATTGCCTGTATTGGGTTCAATTCAAAAA
TTTAATTAA											
>>0100_ST2990_(27-G-H)_[114058:114744,FRWD]_capB-L1_(capsular polysaccharide biosynthesis protein B, locus 1)
ATGTCAAAAAAGGAAAATACGACAACAACACTATTTGTGTATGAAAAACCAAAATCAACA
ATTAGTGAAAAGTTTCGAGGTATACGTTCAAACATCATGTTTTCAAAAGCAAATGGTGAA
GTAAAGCGCTTATTGGTTACTTCTGAAAAGCCTGGTGCAGGTAAAAGTACAGTTGTATCG
AATGTAGCGATTACTTATGCACAAGCAGGCTATAAGACATTAGTTATTGATGGCGATATG
CGTAAGCCAACACAAAACTATATTTTTAATGAGCAAAATAATAATGGACTATCAAGCTTA
ATCATTGGTCGAACGACTATGTCAGAAGCAATTACGTCGACAGAAATTGAAAATTTAGAT
TTGCTAACAGCTGGCCCTGTACCTCCAAATCCATCTGAGTTAATTGGGTCTGAAAGGTTC
AAAGAATTAGTTGATCTGTTTAATAAACGTTACGACATTATTATTGTCGATACACCGCCA
GTTAATACTGTGACTGATGCACAACTATATGCGCGTGCTATTAAAGATAGTCTGTTAGTA
ATTGATAGTGAAAAAAATGATAAAAATGAAGTTAAAAAAGCAAAAGCACTTATGGAAAAA
GCAGGCAGTAACATTCTAGGTGTCATTTTGAACAAGACAAAGGTCGATAAATCTTCTAGT
TATTATCACTATTATGGAGATGAATAA											
>>0101_ST2990_(27-G-H)_[114747:115511,FRWD]_capC-L1_(capsular polysaccharide biosynthesis protein C, locus 1)
ATGATTGATATTCATAACCATATATTGCCTAATATCGATGACGGTCCGACAAATGAAACA
GAGATGATGGATCTTTTAAAACAAGCGACAACTCAAGGTGTTACAGAAATCATTGTAACA
TCACATCACTTACATCCTCGATATACCACACCTATAGAAAAAGTGAAATCATGTTTAAAC
CATATTGAAAGCTTAGAGGAAGTACAAGCACTAAATCTAAAGTTTTATTATGGTCAGGAA
ATAAGAATTACCGATCAAATCCTTAATGATATTGATCGAAAAGTTATTACCGGTATTAAT
GATTCACGCTATTTACTAATAGAATTTCCATCAAATGAAGTTCCACACTATACTGATCAA
TTATTTTTCGAATTACAGAGTAAAGGCTTTGTACCGATTATTGCACATCCAGAGCGGAAT
AAAGCAATAAGTCAAAACCTTGACATACTATACGATTTAATTAACAAAGGTGCTTTAAGT
CAAGTGACAACGGCGTCATTAGCGGGTATTTCCGGTAGAAAAATTAGAAAATTAGCAATT
CAAATGATTGAAAACAATCTGACACATTTCATCGGTTCAGATGCGCATAACACAGAAATC
AGACCGTTCTTAATGAAAGACTTATTTAATGATAAGAAATTACGTGATTATTATGAAGAT
ATGAACGGATTTATTAGTAATGCGAAGTTAGTTGTTGATGATAAAAAAATTCCTAAACGA
ATGCCACAACAAGATTATAAACAGAAAAGATGGTTTGGGTTATAA											
>>0102_ST2990_(27-G-H)_[115531:117354,FRWD]_capD_(capsular polysaccharide biosynthesis protein D)
ATGGCACATTTATCTGTGAAATTGCGGCTTTTAATACTAGCATTAATCGATTCACTGATA
GTGACATTTTCAGTATTCGTAAGTTATTACATTTTAGAACCGTATTTCAAAACATATTCT
GTCAAATTATTAATATTGGCAGCTATATCACTATTCATATCGCATCATATTTCAGCATTT
ATTTTTAATATGTATCATCGAGCGTGGGAATATGCCAGTGTGAGTGAATTGATTTTAATT
GTTAAAGCTGTGACGACATCTATCGTTATTACGATGGTGGTCGTGACAATTGTTACAGGC
AATAGACCGTTTTTTAGATTGTATTTAATTACTTGGATGATGCACTTGATTTTAATAGGT
GGCTCAAGGTTATTTTGGCGTATTTATCGGAAATACCTTGGAGGTAAGTCATTTAATAAG
AAGCCAACTTTAGTTGTTGGTGCTGGTCAAGCAGGTTCAATGCTGATTAGACAAATGTTG
AAAAGTGACGAAATGAAACTTGAACCGGTATTAGCAGTCGATGATGACGAACATAAACGC
AATATCACAATTACTGAGGGTGTAAAAGTCCAAGGTAAAATTGCGGATATTCCAGAACTA
GTGAGGAAATATAAGATTAAAAAAATCATCATTGCAATTCCAACTATTGGTCAAGAGCGT
TTGAAAGAAATTAATAATATTTGCCATATGGATGGCGTTGAGTTATTGAAAATGCCAAAT
ATAGAAGACGTCATGTCTGGTGAGTTAGAAGTGAACCAACTTAAAAAAGTTGAAGTAGAA
GATTTACTAGGCAGAGATCCTGTTGAATTAGATATGGATATGATATCAAATGAATTGACG
AATAAAACTATTTTAGTTACGGGTGCAGGTGGTTCAATAGGATCAGAAATTTGTAGACAA
GTTTGTAATTTCTATCCAGAACGTATTATTCTACTTGGCCATGGTGAAAACAGTATTTAT
TTAATCAATCGTGAATTGCGAAATCGCTTCGGAAAAAATGTTGATATCGTTCCTATTATA
GCGGATGTGCAAAATAGAGCGCGTATGTTTGAAATTATGGAAACGTATAAACCATACGCA
GTTTATCATGCAGCAGCACACAAGCACGTGCCGTTAATGGAAGAGAACCCTGAAGAAGCA
GTACGTAATAATATTTTAGGTACGAAAAATACTGCTGAAGCTGCTAAAAATGCAGAGGTA
AAGAAATTCGTTATGATTTCTACGGATAAAGCCGTTAATCCGCCTAATGTCATGGGAGCT
TCAAAGCGAATTGCAGAAATGATTATTCAAAGTTTAAATGATGAAACGCATCGAACAAAT
TTTGTTGCAGTGAGATTTGGTAATGTACTTGGATCGAGAGGATCTGTGATTCCACTTTTC
AAAAGTCAAATTGAAGAAGGTGGGCCAGTTACTGTGACACATCCTGAAATGACACGTTAC
TTTATGACAATTCCTGAAGCTTCTAGACTAGTTTTGCAGGCAGGGGCATTAGCAGAAGGT
GGCGAAGTATTTGTGCTAGATATGGGAGAACCAGTGAAAATTGTAGATTTGGCACGTAAT
TTAATTAAGCTAAGTGGTAAAAAAGAAGACGACATACGCATTACTTATACAGGGATTAGA
CCCGGCGAAAAAATGTTTGAAGAGCTTATGAATAAAGATGAGGTTCATCCTGAACAAGTA
TTTGAAAAAATTTATCGTGGCAAAGTACAACATATGAAATGTAATGAAGTTGAAGCGATT
ATTCAAGACATCGTCAATGACTTTAGTAAAGAAAAAATTATTAACTATGCCAATGGCAAA
AAGGGAGATAATTATGTTCGATGA											
>>0103_ST2990_(27-G-H)_[117344:118372,FRWD]_capE_(capsular polysaccharide biosynthesis protein E)
ATGTTCGATGACAAAATTTTATTAATTACTGGGGGCACAGGATCATTCGGTAATGCTGTT
ATGAAACGGTTTTTAGATTCTAATATTAAAGAAATTCGTATTTTTTCACGCGATGAGAAA
AAGCAAGATGACATTCGAAAAAAATATAATAATTCAAAATTAAAGTTCTACATTGGTGAT
GTGCGTGATAGTCAAAGTGTAGAAACAGCAATGCGAGATGTTGATTACGTATTCCATGCA
GCAGCTTTAAAACAAGTGCCGTCATGTGAATTCTTTCCAGTTGAGGCAGTGAAGACAAAT
ATTATTGGTACAGAAAATGTCTTACAAAGTGCTATTCATCAAAATGTTAAAAAAGTCATA
TGTTTATCTACAGATAAGGCAGCGTATCCTATTAATGCTATGGGTATTTCAAAAGCAATG
ATGGAAAAAGTATTCGTAGCCAAATCAAGAAATATTCGTAGTGAACAAACGCTTATTTGT
GGTACAAGATACGGTAATGTGATGGCTTCAAGAGGATCAGTAATACCTTTGTTTATCGAC
AAAATCAAAGCTGGAGAACCTTTAACGATTACAGATCCTGATATGACAAGATTTTTAATG
AGCTTAGAAGATGCGGTAGAACTAGTTGTTCATGCATTTAAGCATGCAGAGACAGGAGAT
ATTATGGTTCAAAAAGCACCAAGCTCAACGGTAGGGGATCTTGCGACCGCATTATTAGAA
TTGTTTGAAGCTGATAATGCAATTGAAATCATTGGTACGCGACATGGAGAGAAAAAAGCA
GAAACATTGTTGACGAGAGAAGAATACGCACAATGTGAAGATATGGGTGATTATTTTAGA
GTGCCGGCAGACTCCAGAGATTTAAATTATAGTAATTATGTTGAAACCGGTAACGAAAAG
ATTACGCAATCTTATGAATATAACTCCGATAATACACATATTTTAACGGTGGAAGAGATA
AAAGAAAAACTTTTAACACTAGAATATGTTAGAAACGAATTGAATGATTATAAAGCTTCA
ATGAGATAG											
>>0104_ST2990_(27-G-H)_[118385:119494,FRWD]_capF_(capsular polysaccharide biosynthesis protein F)
TTGAATATTGTAATTACAGGAGCAAAAGGTTTTGTAGGAAAAAACTTGAAAGCAGATTTA
ACATCAACGACAGATCATCATATTTTCGAAGTACATCGACAAACTAAAGAGGAAGAATTA
GAGTCAGCATTGTTGAAAGCAGACTTTGTCGTGCATTTAGCGGGTGTTAATCGACCTGAA
CATGACAAAGAATTCAGCTTAGGAAACGTGAGTTATTTAGATCATGTACTTGATATATTA
ACTAGAAATACGAAAAAGCCAGCGATATTATTATCGTCTTCAATACAAGCAACACAAGAT
AATCCTTATGGTGAGAGTAAGTTGCAAGGGGAACAGCTATTAAGAGAGTATGCCGAAGAG
TATGGCAATACGGTTTATATTTATCGCTGGCCAAATTTATTCGGCAAGTGGTGTAAGCCG
AATTATAACTCAGTGATAGCAACATTTTGTTACAAAATTGCACGTAACGAAGAGATTCAA
GTTAATGATCGGAATGTTGAACTAACGCTAAACTACGTGGATGATATCGTCGCTGAAATA
AAGCGTGCTATTGAAGGAACTCCAACGATTGAAAATGGTGTACCTACAGTACCAAACGTA
TTTAAAGTGACATTGGGAGAAATTGTAGATTTATTATACAAGTTCAAACAGTCACGTCTC
GATCGAACATTGCCGAAATTAGATAACTTGTTTGAAAAAGATTTGTATAGTACGTATTTA
AGCTATCTACCTAGTACAGACTTTAGTTATCCCTTACTTATGAATGTGGATGATAGGGGT
TCTTTTACAGAATTTATAAAAACACCGGATCGTGGTCAAGTTTCTGTAAATATTTCTAAG
CCAGGTATTACTAAAGGTAATCACTGGCATCATACTAAAAACGAAAAATTTCTAGTCGTA
TCAGGTAAAGGGGTAATTCGTTTTAGACATGTTAATGATGATGAAATCATTGAGTATTAC
GTTTCTGGCGACAAATTAGAAGTTGTAGACATACCAGTAGGATACACACATAATATTGAA
AATTTAGGTGACACAGATATGGTAACTATTATGTGGGTGAATGAAATGTTTGATCCAAAT
CAGCCAGATACGTATTTCTTGGAGGTATAG											
>>0105_ST2990_(27-G-H)_[119498:120622,FRWD]_capG_(capsular polysaccharide biosynthesis protein G)
ATGGAAAAACTAAAATTAATGACAATAGTTGGTACAAGGCCTGAAATCATTCGTTTATCA
TCAACGATTAAAGCATGTGATCAATATTTTAATCAGATATTAGTACACACTGGTCAAAAT
TATGATTATACATTGAATCAAATTTTCTTTGATGATTTGGAATTGAGACAACCGGACCAC
TACTTAGAGGCAGTTGGAAGTAACCTTGGAGAAACGATGGGGAATATTATTGCGAAGACA
TATGACGTTTTATTACGCGAACAACCAGATGCACTTTTAATTCTTGGTGATACAAATAGT
TGTTTAGCAGCAGTATCTGCTAAACGATTAAAGATTCCTGTGTTCCACATGGAAGCGGGT
AATAGATGCTTTGATCAGAATGTACCTGAAGAAATCAATCGTAAAATTGTTGACCATGTC
AGTGATGTGAATCTACCTTATACGGAACATAGCAGACGTTATTTATTAGATGAAGGCTTC
AATAAAGCGAATATCTTTGTGACAGGATCACCGATGACAGAAGTGATAGAAGCGCATCGA
GATAAAATTAATCACAGTGACGTTTTAAATAAACTAGGATTAGAACCGCAACAATACATT
TTAGTATCTGCGCATAGAGAAGAGAATATCGATAATGAAAAAAATTTTAAATCATTAATG
AATGCGATAAATGATATTGCCAAAAAGTATAAAATGCCTGTGATTTATTCAACGCATCCA
AGAAGTTGGAAGAAAATTGAAGAAAGTAAATTTGAATTTGATCCATTAGTTAAACAGTTA
AAGCCATTTGGTTTCTTTGATTATAATGCATTGCAAAAAGATGCATTTGTTGTGCTATCA
GATAGTGGAACATTGTCAGAAGAGTCGTCTATTTTGAAGTTCCCTGGTGTCCTTATTCGA
ACTTCCACAGAAAGACCGGAAGTACTAGATAAAGGTACGGTTATTGTAGGTGGTATTACC
TATAACAATCTAATCCAATCCGTTGAACTAGCAAGAGAGATGCAAAACAATAACGAACCG
ATGATTGATGCTATTGATTATAAAGACACTAACGTTTCGACAAAGGTAGTTAAAATTATT
CAAAGCTATAAAGATATTATCAATCGAAATACTTGGAGGAAATGA											
>>0106_ST2990_(27-G-H)_[120625:121704,FRWD]_capH8_(capsular polysaccharide synthesis enzyme Cap8H)
ATGAGGATAGCGATTCTTGGCGCTACTAACATTAAGCATATGTCATTATTATCACATTAT
TTAAACCACATTGATTTGAATATCAATGAGGTGGACATTATATACACTGACAAATATGAT
ATCGAAGAACATATCCAAGGCATCAATAATTACTATAAATATAAAGTAGATATTAAAGAA
GATTGGACATTTATCAAAAAAGCTATTGCTTACTATCGATTTAGGCCATACGCTATGAAA
ATTCTTAAAGAAAATCGTTATGATTTTGTCATAGTATGGGGAAGTTATACAGGACACTTA
TTTAAAAGTTTTTTAGAAAAACACTATAAAAATAAATTCATTTTAAATATAAGGGACTAC
TTTTTTGAAAATAATAAACTTATTAAGTATAGAATGAAAAAAATCGTTGATGCTAGCAGG
CTGACAACATTATCTTCAGAAGGTTTTCTTAAATTTTTACCTAAATCTGAAAAATATAGA
ATTATTTATAGTTATAACATGAGTATTATTAGAGAAAGTAATGTAACCGATGGGTTTAAA
AAAAGATGGCCAATTAATATAGGTTTTATTGGTAATGTTAGATTTAATGAGATAAATCAA
AAATTGATAAAGGAACTGGCAAATGATTCAAGGTTCCATATGCAATATTTTGGAACAGGG
TCGGAAAAATTAGAAGTCTTTGCTCGAGAAAATTTTATTAATAATATTACATTTTCTGGC
GGCTTTGACTTGAAAGAAACACCGAAATATTTAAATGAAATTGATATACTTAATAATTTG
TTTGGTAATCAAAATATTGCTTTAGATACTGCTTTATCCATAAGAATGTATTATGCGTTG
TTTTTAAACAAACCTATTATTACAACAGACGATACATTCACCGCTACAGAAGCTAATAAA
TTCGGACTGGGTTTTAGTATTAATCCAGAAAATTTAAAAGGTATTGGTGATGAATTGATG
GATTGGTATAACAATTTGGATGTAATGGACATTAATCATAAAAGAGAAGCTTATAGAAAC
GATGTAATTGAAAATAATAAACAGTTCTATCAAGAGATAGGCAGGATATTTAATGAATAA
											
>>0107_ST2990_(27-G-H)_[121697:123091,FRWD]_capI8_(capsular polysaccharide synthesis enzyme Cap8I)
ATGAATAAGATATATAATGTCACTTCATATGTTATTGCCATTTTAATGTTGCCTTGCCTT
ATGTTAGGTGATAAACCTTTATTATTTTTAGCACCTATAAGTTATGGAGTAGGAAAGCTC
TTTATAAGCTTCTCGAATAATCCGAATTTTAAATTTTCGAAAATTGTATACGATGTTTTA
GGTTTTCTTAGATTAGTATTTATACCTGCTATGATAGTGTTTTTCCAGGATTCAACTATA
GATAATTTACCATTAGGACAAGCTTATTTTAATCAAGCGGTTATTTATATGAGTGTGGAG
TTTATCATAGGCTCGCTATTTATATTGATACTATCTAAATTATTCAAACATGAAGTGGTA
TCAAGAAATAGCTTTACACTTTCTGGATCATCAATTTATTACATTGTGTTTGGTCTTGTT
ATTTGTGGGATTTTTGTAGCTTTTCCCGAAGTGCGCAAAAACATATCATTTTTAATTATT
AAAACAGATGCAATGGGAAGAGGAACCGAAGCAACAAGTGGTTTAAATGTTCTTTTTGTA
ATGCTATTTCAACTTACCTTAGCGTTATTATTCTTAATAATCGCATATGCTTCATATAAA
AAGTATAAAGAGAATCCTAAAATTATTTATGTTGTATTGCCGCTAGCTATAGGAATTTTA
AATATTAGTTTAATTGTTGGTGAAAGAAGAAGTTATCAACTTTATACAATGGTTGCTGTT
TTAACAGTGGTGTCAATCTTGTTTTCTAAGCATAAAAGACGTATCAATATCATTATTATA
TTTGTAGGTATTTTCGTATTAGCATTGATGACACTATATAAAGAATTGTATGTGTTTAAT
TATAGTTCATATAGCGAGGCGTTAAATAGTACAAGTGTAAGTAATCTTAAAATAGTTGAC
ACGTTGCAGTCATATTTTTATGGACCTAGCAATATTGCAGCTTCTATAGACTATTTGAAT
TACTATAATGGTTCGTTCAAACAATATTTATTTGATAATACCAGAGCTGTTTTTGGGTTT
AATTTCTTTTTAGATAAAAAGCAGTTGATTACTAGCCAACTTTTTAACCAATTGATATAT
GGTAGTAAACAATTGACTGGGCATCTAATTTCGAGTGCTGGATATGGAATTATTTATTTT
GGACCCTTATTCTTCTATTTGAATTTAATTGCAAATATCTTTTTTGCATTTCTGAGTGAG
TATATTATTCGGAAGAGTCATTCGTTAGAAGTGATATTTATTGGTACATATATTTATATG
AGACTTATTACGAGTATTTTTAGTCACCCGACACCATTAATCACATTGATTTCTATGATT
TTAGTTGTATATGTTATAGCTATTATCCCAGGCATTATAATAAAAAAATTTACTAAAAAA
GTAGGGATAGAATGA											
>>0108_ST2990_(27-G-H)_[123088:123645,FRWD]_capJ8_(capsular polysaccharide synthesis enzyme Cap8J)
ATGATTGTAAAAACATTTATGAAATCGAAAATATTTAGATTAATGAATACACCACTATTA
TTATTTTATAAGAAAGAATATTTAACGGGATATTATTTTGAAAATAAAGTGGCTGGATGG
TTATGGGCGTGGAAAGCTGTTCCGTTCAAGTTGTTAGGAATAAATACGAGTTTGCCATTT
CCTGCAGATATAACTGTTAGAATGCATAACCCTAATAACATTGTTTTTGATAAAAATGAT
ATTCATATTTTTCAATCGCCCGGGACGTATTTTAATAATTTTTCAGCAGTTATATATATA
GGTAGAGGTGTTTATATAGCGCCTAACGTAGGTATTATTACAGCTAATCATAATATTAAA
AATTTGAAGTCACATGCACCAGGGGAAGATGTCAAAATAGGGAATTATAGTTGGATTGGA
ATGAACTCAGTTATATTACCAGGAGTAGAATTGGGGGAACATACAATTGTAGGGGCTGGG
TCGGTTGTAACAAAAAGTTTTCCAGAAGGTAACGTTGTTATAGGTGGCAATCCAGCGAAA
GTCATCAAGAAAATCTGA											
>>0109_ST2990_(27-G-H)_[123654:124892,FRWD]_capK8_(capsular polysaccharide synthesis enzyme Cap8K)
ATGAGATTAAATAAATTTATTGGCGATTCGTTCTTAATGATTTTAAGCAGTGGCATCGCT
CAAGTCATATTAATCATCACTACCCCAATTATTACAAGACTATATTCACCTACAGAATTT
GGTGAGTTTACAATTTTTTCAAATATCGCAATGATTTTAATACCAATAATAAATGCAAGA
TACGATTTGTTGATTGTGAATACTAAAAATGACCGTAGTGCTAATATACTTTCACAAATC
AGTTTTTTGATATCATTGCTTATTTTATTAATACTGATACCAATATTTGCGATTAGTGCA
TGTTTATACCCAAACTTTATATTAGATTTTATTTTCATTATTATTATGTTGTTTTTGGTA
AGTTTAACAAACATTTTTACAAATTATCTAAATAAGGAAAGAAAGTATAAAGTGTTAAGT
TTGATTAATGTGTTTAGAGCTGGATCAATGGCTTTACTTCAAATCATTTTCGGACTTTTA
GCATTAGGAAGTTTAGGATTAATTATTGGTTTTTCATTATCCTATATCGCAGGCATTACA
CTAGGATATAAAACGTTTAAAAAGCACTTTAATGTTGTGAGAGATAAAGAAGAAACTAAA
GCATTATTTTTAGAAAATAAAAATCAGTTAGTTTATTCAACACCATCAATATTATTAAAT
AGTTTGTCTTTCTCGGTTGTTGTGTTCTTTATAGGTATTTTGTATACCAATACAGAAGTG
GGTATTTATGGTATGGCCATAAGAGTACTAGGCATACCAGTGACAATTATTTCATTAGGG
TTATCAAAAATATTTATGCAACAAGCCAATGACTATTATATTGAACATGGTAACTTCCGA
AATTTATTACTTAAATTTAGTTCCATACTGGTTATAGTTTCTATAATTCTTTATGTGCCA
CTTTATTTGTTCAGTGAAGAATTAGTCAATATATTATTAGGACATAGCTGGGTTGACGCA
ATTACAGTTATAAAAATTGTTATCCCATTATTTGTTATAAGGCTGATTGTATCAACGGTA
TCACTTTCTGTGATTGTATTACAAAAACAACAGTTAGAATTAATACTACAAGCGTTATTT
TTAATAGGTACTACTGCAACATTTGTTATATCAAAAATGCTTAATTTAACTTTTTTAAAC
TTTGTATCTATTAATACAATTGTTTTAATCGTATCGTACATGATATTTTTCATAGCACTC
TATTATTTTGCTAAAAATAAACAGTTCAAAAATTCTTAG											
>>0110_ST2990_(27-G-H)_[124926:126131,FRWD]_capL_(capsular polysaccharide synthesis protein L)
ATGAGTGAAAAAAAGATTTTGATTTTATGTCAGTATTTTTATCCGGAATATGTATCTTCT
GCGACGTTACCAACTCAATTGGCGGAAGATTTAATTGCGAATCACATTAATGTCGATGTC
ATGTGTGGATGGCCATATGAATATAGTAATCATAAACAGGTTTCTAAAACCGAGATGCAT
CGTGGTATTCGCATTCGACGTCTCAAGTATTCGAGGTTTAATAACAAAAGTAAGGTTGGA
AGGATCATCAATTTCTTTAGTTTATTTTCAAAATTCGTGATTAATATACCTAAAATGTTG
AAATATGATCAGATTCTTGTTTACTCTAATCCACCAATCTTGCCATTAATACCAGACGTT
TTACACAGACTGCTTAAGAAAAAATATTCTTTTGTGGTGTATGATATAGCACCTGATAAT
GCGATTAAGACAGGTGCAACTCGTCCAGGTAGCATGATTGATAAGCTGATGCGTTACATT
AATAGACATGTCTACAAGAATGCTGAAAATGTCATTGTCCTTGGTACGGAAATGAAAAAC
TACTTACTAAATCATCAAATTTCTAAAAATGCTGACAATATCCATGTGATTCCTAACTGG
TATGACATGCGTCAATTACAAGACAATCGTATCTATAATGACACATTTAAAGCTTACCGT
GAGCAATACGACAAAATTTTATTGTATAGCGGTAATATGGGGCAGTTACAGGATATGGAG
ACACTTATCTCATTTTTAAAATTAAATAAGGATCAGCCTCAAACGTTAACAATACTTTGT
GGTCATGGTAAGAAATTTGCAGATGTCAAAACGGCAATAGAAGACCATCGTATTGAAAAT
GTTAAAATGTTTGAGTTTTTAACAGGTACAGACTATGCTGACGTATTAAAAATTGCGGAT
GTATGTATTGCATCGCTGATTAAAGAAGGCGTTGGTTTAGGCGTGCCGAGCAAGAATTAT
GGCTATCTTGCAGCTAAGAAAGCGTTGGTACTCATCATGGATAAGCAATCTGATATCGTT
CAACATGTTGAACAATATGATGCGGGTATCCAAATTGATAATGGCGATGCACATGCCATT
TATAACTTCATCAACACTCACTCGAGTAAGGAATTGCACGAGATGGGTGAGCGCGCACAT
CAACTGTTTAAAGATAAATATACGAGAGAAATTAATACTATGAAGTATTACAATCTGTTG
AAGTGA											
>>0111_ST2990_(27-G-H)_[126142:126699,FRWD]_capM_(capsular polysaccharide synthesis protein M)
ATGAAGCGATTATTCGATGTAGTGAGTTCAATATATGGTTTAGTAGTTTTAAGTCCGATT
CTGTTAATTACAGCATTACTAATTAAAATGGAATCACCTGGACCAGCCATTTTCAAACAA
AAAAGACCGACGATTAATAATGAATTGTTTAATATTTATAAGTTTAGATCAATGAAAATA
GACACACCTAATGTTGCAACTGATTTAATGGATTCAACATCGTATATAACAAAGACAGGG
AAGGTCATTCGTAAGACCTCTATTGATGAATTGCCACAATTATTGAATGTTTTAAAAGGA
GAAATGTCAATTGTAGGTCCTAGACCAGCGCTTTATAATCAATACGAATTAATCGAAAAA
CGTACAAAAGCGAACGTGCATACGATTAGACCAGGTGTGACAGGACTAGCTCAAGTGATG
GGGAGAGATGATATCACTGATGATCAAAAAGTAGCGTATGATCATTATTACTTAACACAT
CAATCTATGATGCTTGATATGTATATCATATATAAAACAATTAAAAATATCGTTACTTCA
GAAGGTGTGCATCACTAA											
>>0112_ST2990_(27-G-H)_[126699:127586,FRWD]_capN_(capsular polysaccharide synthesis protein N)
ATGAGAAAAAATATTTTAATTACAGGCGTACATGGATATATCGGTAATGCTTTAAAAGAT
AAGCTTATTGAACAAGGACATCAAGTAGATCAAATTAATGTTAGGAATCAATTATGGAAG
TCGACCTCGTTCAAAGATTATGATGTTTTAATTCATACAGCAGCTTTGGTTCACAACAAT
TCACCTCAAGCAAGGCTATCTGATTATATGCAAGTGAATATGTTGCTGACGAAACAATTG
GCACAAAAGGCTAAAGCTGAAGACGTTAAACAATTTATTTTTATGAGTACTATGGCAGTT
TATGGAAAAGAAGGTCAGGTTGGTAAATCAGATCAAATTGATACACAAACACCAATGAAC
CCTACGACCAACTACGGTATTTCCAAAAAGTTCGCTGAACAAGCATTACAAGAGTTGATT
AGTGATTCGTTTAAAGTAGCAATTGTGAGACCACCAATGATTTATGGTGCACATTGCCCA
GGAAATTTCCAACGGTTAATGCAATTGTCAAAGCGACTGCCAATCATTCCCAATATTAAC
AATCAGCGCAGTGCATTATATATTAAACATCTGACAGCATTTATTGATCAATTAATATCA
TTAGAAGTGACAGGCGTGTATCATCCTCAAGATAGCTTTTACTTTGATACATCGTCAGTA
ATGTATGAAATACGTCGCCAATCACATCGTAAAACGGTATTGATCAACATGCCTTCAGTG
TTAAATAAGTATTTTAATAAGTTGTCGGTCTTTAGAAAATTATTCGGCAATTTAATATAC
AGCAATACGTTATATGAAAATAATAATGCACTTGAAGTTATTCCTGGAAAAATGTCACTT
GTTATTGCGGACATCATGGATGAAACGACAACCAAAGATAAGGCATAA											
>>0113_ST2990_(27-G-H)_[127640:128902,FRWD]_capO_(capsular polysaccharide synthesis protein O)
ATGAAGTTAACAGTAGTTGGCTTAGGTTATATTGGTTTACCAACATCAATTATGTTTGCA
AAGCATGGCGTCGATGTGCTTGGTGTTGATATTAATCAGCAAACGATTGATAAGTTACAA
AGTGGTCAAATTAGTATTGAAGAACCTGGATTACAAGAGATTTATGAAGAGGTACTGTCA
TCGGGAAAATTGAAGGTATCTACAACGCCAGAAGCATCTGATGTTTTTATCATTGCCGTT
CCGACGCCGAATAATGATGATCAGTACCGGTCATGTGACATTTCGCTAGTTATGCGTGCA
TTAGATAGTATTTTACCATTTTTAAAAAAAGGGAATACTATTATTGTAGAGTCGACAATT
GCGCCTAAAACGATGGATGATTTTGTAAAACCAGTCATTGAAAATTTAGGGTTTACAATA
GGTGAAGATATTTATTTAGTGCATTGTCCAGAACGTGTACTGCCAGGAAAAATTTTAGAA
GAATTAGTTCATAACAATCGCATCATTGGCGGTGTGACTAAAGCTTGTATTGAAGCGGGT
AAACGTGTCTATCGCACATTTGTTCAGGGAGAAATGATTGAAACAGATGCACGTACTGCT
GAAATGAGTAAGCTAATGGAAAACACATATAGAGACGTGAACATTGCTTTAGCTAATGAA
TTAACAAAAATTTGCAACAACTTAAATATTAATGTATTAGATGTGATTGAAATGGCAAAC
AAACATCCGCGTGTTAATATCCATCAACCTGGTCCAGGTGTAGGCGGTCATTGTTTAGCT
GTTGATCCGTACTTTATTATTGCTAAAGACCCTGAAAATGCAAAGTTAATTCAAACTGGA
CGTGAAATTAATAATTCAATGCCGGCCTATGTTGTTGATACAACGAAGCAAATCATCAAA
GCATTGAGCGGGAATAAAGTCACAGTATTTGGTTTAACTTATAAAGGTGATGTTGATGAT
ATAAGAGAATCGCCAGCATTTGATATTTATGAGCTATTAAATCAAGAACCAGACATAGAA
GTATGTGCTTATGATCCACATGTTGAATTAGATTTTGTGGAACATGATATGTCACATGCT
GTCAAAGACGCATCGCTAGTATTGATTTTAAGTGACCACTCAGAATTTAAAAATTTATCG
GACAGTCATTTTGATAAAATGAAGCATAAAGTGATTTTTGATACAAAAAATGTTGTGAAA
TCATCATTTGAAGATGTATCGTATTATAATTATGGCAATATATTTAATTTTATCGACAAA
TAA											
>>0114_ST2990_(27-G-H)_[128949:130124,FRWD]_capP_(capsular polysaccharide synthesis protein P)
ATGTGTTTGAACTTCAGAGAGGATAATGTTATGAAAAAAATTATGGTTATTTTCGGTACG
AGACCCGAAGCAATAAAAATGGCACCATTAGTAAAAGAAATTGATCATAATGGGAACTTT
GAAGCGAACATTGTGATTACAGCACAACATAGAGATATGTTAGATAGTGTGTTAAGTATA
TTTGATATTCAAGCTGATCATGATTTAAATATTATGCAAGATCAACAAACGTTAGCGGAC
CTTACGGCTAATGCGCTTGCTAAACTTGATAGCATCATTAATGAGGAACAGCCGGATATG
ATTTTAGTACATGGTGATACTACAACGACTTTTGTAGGAAGTTTGGCAGCATTTTATCAT
CAAATTCCGGTCGGACATGTAGAAGCTGGACTTCGAACACATCAGAAATACTCACCATTT
CCTGAAGAGTTAAATCGAGTCATGGTAAGTAATATTGCTGAATTGAATTTTGCGCCAACA
GTAATTGCAGCTAAAAATTTACTTTTTGAAAACAAAGACAAAGAGCGTATCTTTATTACT
GGAAATACAGTTATTGACGCATTGTCAACAACAGTTCAAAATGATTTTGTTTCAACGATT
ATTAATAAACATAAAGGCAAGAAAGTTATTTTACTAACAGCGCATCGTCGTGAAAATATT
GGGGAACCGATGCATCAGATTTTTAAAGCAGTAAGAGATTTGGCAGATGAATATAAAGAT
GTTGTCTTCATTTATCCAATGCATCGTAATCCAAAGGTAAGAGCGATTGCCGAAAAATAT
TTATCTGGGAGAAATCGGATTGAATTAATTGAGCCATTAGATGCGATTGAGTTCCATAAT
TTTACAAATCAATCGTACCTCGTGCTGACAGATTCTGGTGGTATTCAAGAGGAGGCTCCT
ACATTTGGAAAACCTGTGTTGGTATTAAGGAATCATACAGAGCGTCCCGAAGGCGTTGAG
GCGGGAACATCGAGAGTAATTGGCACAGATTATGACAATATTGTTCGAAATGTGAAACAA
TTGATTGAGGATGATGAAGCGTATCAACGTATGAGTCAAGCGAATAACCCATATGGTGAT
GGACAAGCATCACGACGTATTTGTGAAGCAATAGAATATTATTTTGGATTGCGCTCAGAC
AAGCCGGATGAATTCGTACCTTTACGTCACAAATAA											
>>0115_ST2990_(27-G-H)_[130189:130515,RVRS]_isdI_(heme oxygenase)
TTATTTTTGATAGTGGTAGCCAATATCATATTTGAATACTTTATTTGATAATATTGGACT
TTGCTGTCCATCGTCATCACTTTTTAAACGTACATTTTTATGAGCTTCTTTAAATACATC
GGAATTCAACCAATTATTAAAGCTGTCTTCAGATTCCCAAATAGTTAAGATTTTAACTTC
GTCTGTATCCTCGGTATTTAATGTTTTAGTGACAAACATTTGTTGGAAGCCTTCAATAGT
TTCAATGCCTTGTCTATTGTAAAAACGTTCAATCGTTTCTTCCGCACTGCCTTTTTGTAA
TTGTAATCTATTTTCTGCCATAAACAT											
>>0116_ST2990_(27-G-H)_[130522:130905,RVRS]_ybaN_(putative membrane spanning protein)
TCACTCCTCTATTTTATGATTTGATTTGGGTAATGTTTTTACAAATGTAAAGAGTACAGC
GGTTTGTATGATAACCATTATGATTAATCCTACACGGACTGCAAGAACATCCACCATATA
AATTGAAAAACCTATTACAATGTATAAGCTAATTAAAATTTTAATTTTCTGTTGTAGCGT
GTAGCCTCGATGTAAATAAAAGTTTTCTACATATTCTTTATAAATTTTTTGATTAATAAG
CCAATTGTAAAAGCGATCTGAACTTCGAGCAAAACAAAAAACTGCTACGAGTAAAAAAGG
GGTCGTTGGCAGTAAAGGTAATACGGCACCTGCAATACCAAGCGCTGTAAATATTAAGCC
AATGACGATTAAAATAAGTCGCAT											
>>0117_ST2990_(27-G-H)_[131332:132819,FRWD]_aldA1_(aldehyde dehydrogenase, locus 1)
ATGGCAGTAAACGTTCGAGATTATATTGCAGAGAATTATGGTTTATTTATCAATGGGGAA
TTTGTTAAAGGTAGCAGTGACGAAACAATCGAAGTGACTAATCCAGCAACTGGAGAAACA
CTATCACATATTACAAGAGCAAAAGATAAAGATGTCGATCATGCAGTCAAAGTGGCGCAA
GAGGCATTTGAATCATGGTCATTAACTTCTAAATCAGAACGTGCACAAATGTTGCGTGAT
ATTGGTGATAAATTAATGGCACAAAAAGATAAAATTGCAATGATTGAAACATTAAATAAT
GGTAAACCAATTCGTGAGACAACAGCAATTGATATTCCATTTGCTGCAAGACATTTCCAT
TATTTCGCAAGTGTTATTGAAACAGAAGAAGGTACAGTAAATGATATCGATAAAGACACA
ATGAGTATCGTACGACATGAGCCGATTGGCGTCGTAGGTGCTGTTGTTGCTTGGAACTTC
CCAATGCTATTAGCTGCATGGAAGATTGCTCCAGCCATTGCTGCAGGTAATACAATTGTG
ATTCAACCTTCGTCTTCAACACCATTAAGTTTATTGGAAGTTGCTAAAATTTTCCAAGAG
GTATTACCTAAAGGTGTTGTCAATATACTAACGGGTAAAGGTTCAGAATCAGGTAATGCA
ATTTTCAATCATGATGGTGTAGATAAATTATCATTTACGGGCTCAACTGATGTAGGTTAT
CAAGTTGCCGAAGCTGCAGCAAAACATCTAGTACCCGCTACATTAGAGCTTGGTGGTAAA
AGCGCCAATATCATATTAGATGATGCTAATTTAGACCTTGCAGTTGAAGGTATTCAGTTA
GGTATTTTATTCAACCAAGGTGAAGTATGTAGTGCAGGTTCTCGATTATTAGTTCATGAA
AAAATTTATGATCAATTGGTGCCACGTTTACAAGAGGCATTTTCAAATATTAAAGTTGGA
GATCCACAAGATGAAGCTACACAAATGGGTAGTCAAACTGGTAAGGATCAATTAGATAAA
ATTCAATCATATATTGATGCAGCAAAAGAATCAGATGCACAAATTTTAGCAGGCGGTCAT
CGCTTAACTGAAAATGGATTAGATAAAGGGTTCTTCTTTGAGCCGACATTAATTGCTGTG
CCAGACAATCATCACAAATTAGCACAAGAAGAAATATTTGGACCAGTGTTAACAGTTATT
AAAGTGAAGGACGATAAAGAAGCAATTGATATAGCTAATGATTCTGAGTATGGTTTAGCA
GGCGGTGTATTTTCTCAAAATATCACACGTGCATTAAATATTGCTAAAGCTGTACATACA
GGACGTATTTGGATTAACACTTACAACCAAGTACCAGAAGGCGCACCATTTGGTGGTTAT
AAAAAATCAGGTATCGGTCGAGAAACTTATAAAGGTGCGTTAAGTAACTATCAACAAGTT
AAAAATATTTATATTGATACAAGCAATGCTTTAAAAGGTTTGTACTAG											
>>0118_ST2990_(27-G-H)_[133465:134424,FRWD]_czcD_(Co/Zn/Cd efflux potassium/proton antiporter)
ATGAATGGGAAAAAGGCGAATACGATAAACAGATACAAATATTTTCATCATGTCAATCAT
CAAAAAATTCAACAAAGTTCTAAAAAGACGCTGTGGGCATCACTTATCATCACATTGTTA
TTTACAGTGATTGAATTTGTCGGAGGTTTAGTATCTAATTCATTGGCATTACTGTCAGAT
TCATTTCATATGCTTAGTGATGTATTAGCACTTGGTTTATCTATGTTGGCCATTTATTTT
GCAAGTAAAAAGCCGACTGCACGATACACATTTGGATATTTAAGATTTGAGATATTAGCT
GCATTTTTAAATGGTTTAGCATTAATTGTAATTTCAATCTGGATTTTATATGAAGCTATT
GTACGTATTATTTATCCGCAACCAATTGAAAGTGGCATTATGTTTATGATTGCTAGTATT
GGTTTACTCGTTAATATTATTTTGACAATTATCCTTGTAAGGTCTTTAAAAAAAGAAGAC
AATATCAATATTCAAAGTGCATTATGGCATTTCATGGGAGACTTATTGAACTCTATTGGT
GTCATCGTTGCAGTTGTATTGATTTACTTTACAGGATGGCGCATCATCGACCCAATCATT
AGTATTGTAATTTCACTCATCATTTTACGTGGTGGTTATAAAATTACGCGTAATGCGTGG
TTAATTTTAATGGAAAGTGTGCCTCAACATTTGGATACTGATCAAATTATGGCAGATATT
AAAAACATAGATGGCATATTAGATGTACATGAATTTCATTTGTGGAGTATTACAACAGAG
CATTATTCATTAAGTGCCCATGTTGTGTTAGATAAAAAATATGAGGGTGATGATTATCAA
GCGATTGATCAAGTATCATCATTGTTGAAAGAAAAATATGGCATTGCACATTCAACGTTG
CAAATTGAAAACTTGCAATTGAATCCATTAGATGAGCCATACTTCGACAAATTAACATAA
											
>>0119_ST2990_(27-G-H)_[135100:135612,FRWD]_Q5HJK0=srpF_(alpha-helical coiled-coil protein)
ATGACATTATTTTTATTAGAAGCTAACAATCTTGATTTTGCATCAACGAAAGAAGAACTA
GAAGCAAAGGCAGCATCACTATCTACGAAGACAATTCCAACATTAATTGAAGTACAAGCT
ACTGAAAATTTAACTCATGGTTATTTTATTGTGGAAGCAAATGACGAAGCAGAAGCTAAA
CAATTTTTAACAGAAGCAGATATTAGTATTCAATTAGTCAAAGAAGTACGCTTAGTTGGT
AAAGATTTAGATGAAGTTAAAAATGGTGATGCACATGTTGATTACCTTGTAACTTGGAAC
ATTCCGGAAGGCATTACGATGGATCAATATTTAGCACGTAAAAAGAAAAATTCTGTTCAT
TATGAAGAAGTGCCAGAAGTTGAATTTAAACGCACATATGTATGTGAAGATATGTCTAAA
TGTATTTGTTTATACAACGCACCTGATGAAGAAGCGGTACGTCGCGCGCGCAAAGCAGTT
GATACACCGATTGATGGCATCGAAAAACTTTAA											
>>0120_ST2990_(27-G-H)_[135954:136694,FRWD]_tauB_(taurine ABC transporter, ATP-binding protein)
ATGATTAAAATTCAACAATTACAACATCACTTTGGATCACATAAAGTAATTCATAACTTT
AATTTGGACATTAGCAAGGGAGAAATAGTCACTTTCATAGGGAAAAGTGGTTGCGGAAAG
TCTACTTTACTCAATATTATCGGTGGATTTATTCATCCATCGTCTGGTCGTGTCATTATT
GATAACGAAATTAAACAACAGCCATCTCCAGATTGTTTAATGCTATTTCAACATCATAAT
TTGCTGCCATGGAAAACGATTAATGACAACATTAGGATTGGATTTCAACAGAAAATTAGT
GATGAAGAGATTAACGCACAGCTTAAATTAGTTGATTTAGAAGACAGGGGAAAGCATTTT
CCCGAGCAACTGTCCGGGGGTATGAAACAACGTGTGGCACTATGTCGAGCGCATGTGCAT
AAGCCTAACGTTATATTGATGGATGAGCCATTAGGTGCATTAGATGCATTTACACGTTAT
AAACTTCAGGATCAACTAGTGCAACTAAAACATAAAACGCAATCAACTATTATTTTAGTG
ACGCATGACATTGATGAAGCTATTTATCTTTCCGACCGCATTGTTCTGTTAGGTGAAGGG
TGCAATATTATTTCTCAATATGAAATTACAGCATCACATCCACGCAGTCGTAATGATAGC
CACCTACTTAAGATTCGTAATGAAATTATGGAAACATTTGCATTGAATCATCATCAAGTT
GAACCTGAATATTATTTATAA											
>>0121_ST2990_(27-G-H)_[136708:137682,FRWD]_tauA_(taurine ABC transporter, substrate-binding protein)
ATGAAAAGGTTAAGCATAATCGTCATCATTGGAATCTTTATAATTACAGGATGTGATTGG
CAAAGGACGTCTAAAGAACCGTCTAAAAATGCCCAAAATCAGCAAGTGATTAAAATTGGA
TATTTGCCGATTACACATTCAGCTAATTTGATGATGACTAAAAAATTATTATCACAATAC
AATCATCCGAAATATAAACTAGAATTAGTTAAATTCAATAATTGGCCAGATTTAATGGAC
GCATTAAACAGTGGTCGTATTGATGGTGCATCAACTTTAATAGAGCTAGCGATGAAATCA
AAACAGAAGGGCTCAAATATAAAGGCTGTGGCATTGGGCCATCATGAAGGCAATGTCATT
ATGGGACAAAAAGGTATGCACTTAAATGAATTTAATAATAATGGCGATGATTACCATTTT
GGTATACCACATCGTTATTCAACACATTATCTTTTACTTGAGGAATTACGTAAACAATTA
AAGATTAAACCGGGGCATTTTAGCTATCATGAAATGTCGCCAGCAGAAATGCCAGCCGCA
TTGAGTGAACACAGAATTACAGGGTATTCTGTAGCCGAACCATTCGGTGCACTGGGTGAA
AAGTTAGGCAAAGGTAAGACTTTGAAACATGGTGATGACGTTATACCTGATGCGTATTGC
TGTGTGCTAGTACTGAGAGGGGAATTGCTTGATCAACACAAGGATGTAGCGCAAGCATTT
GTACAAGATTATAAAAAGTCTGGCTTTAAAATGAATGATCGCAAGCAAAGTGTAGACATT
ATGACGCATCATTTTAAACAAAGTCGTGACGTTTTAACACAGTCAGCGGCATGGACATCC
TATGGTGATTTAACAATTAAGCCATCCGGCTATCAAGAAATTACGACATTGGTAAAACAA
CATCATTTGTTTAATCCACCTGCATATGATGACTTTGTTGAACCGTCATTGTATAAGGAG
GCATCGCGTTCATGA											
>>0122_ST2990_(27-G-H)_[137679:138440,FRWD]_tauC_(taurine ABC transporter, transmembrane permease)
ATGACACGTCCCACAAATAACAAATTTATATTACCTATTATCACATTTATTATTTTCTTA
GGCATTTGGGAAATGGTCATTATTATTGGGCATTACCAACCTGTATTGTTACCTGGTCCT
GCTCTTGTAGGAAAAAGTATATGGACTTTCATTGTTACTGGAGAAATTTTCCAACATTTA
GCAATTAGTTTATGGAGATTTGTAGCGGGCTTTGTTGTCGCATTGTTGGTTGCTATTCCA
TTGGGCTTCTTACTTGGAAGGAATCGTTGGCTATACAACGCTATCGAACCGCTATTTCAA
TTGATTAGACCGATATCTCCGATAGCATGGGCACCATTTGTTGTTCTATGGTTTGGTATT
GGTAGTTTGCCAGCGATTGCGATTATTTTTATCGCTGCTTTTTTCCCAATTGTGTTCAAT
ACTATTAAAGGCGTTAGAGACATTGAACCTCAATATTTAAAAATAGCGGCAAATTTAAAT
TTAACTGGGTGGTCATTGTATCGCAATATATTATTTCCCGGGGCATTTAAACAAATCATG
GCTGGGATACATATGGCGGTAGGAACAAGTTGGATATTTTTAGTTTCTGGTGAAATGATT
GGTGCACAATCGGGATTAGGTTTTTTAATCGTTGATGCACGAAATATGTTGAACTTAGAA
GATGTTTTAGCAGCAATATTCTTTATCGGATTATTTGGTTTTATTATTGATCGATTCATT
AGTTATATTGAGCAGTTTATACTTAGAAGATTTGGTGAATAA											
>>0123_ST2990_(27-G-H)_[138453:139484,FRWD]_Q5HJJ8_(putative acyl-CoA dehydrogenase)
ATGACTTTAGAAACGCTTATCAAAGAACAATTAGATCCTCATTTAGTAGAAGTTGATGAA
GGGACGTATTATCCGAGAACATTTATTCAACAATTATTTGTAGATGGTTATTTCGGTGAG
GCGGCATTGAGAAAAAATGCTGAAGTAATCGAAGCTGTATCGCAGTCTTGTTTGACAACA
GGATTTTGTTTATGGTGCCAATTAGCTTTTTCAACGTATTTAGAAAATGCCACGCAGCCA
CATTTAAATAATGACTTACAACAGCAATTGTTATCTGGAGAAATATTAGGTGCTACCGGA
TTGTCTAATCCGATGAAGTCATTTAATGATTTAGAAAAGTTGAACCTTGAACACACTTAT
GTTGATGGACAATTGGTTGTCAGTGGACGTATGCCAGCTGTAAGTAATATTCAAGAAGAC
CATTATTTTGGTGCGATTTCGAAACATGAATCATCAGATGAATTTGTCATGTTCATTCTA
CGTGCCAATCAAGATGGTATCACTCTCGTTGAAAAAAACAATTTTTTAGGGGTCAACGGG
TCAGCAACGTATCAAATCACATTGAATCAAGTCGTAGTGCCACAATCACAAATCATCACG
CATGATGCGAAGCAGTTTGCGGCAACTATTCGCCCGCAATTTATTGCTTACCAAATTCCA
ATAGGATTAGGCTCAATTAAAAGTTCTTTAGAGTTAATTGATGCATTTTCAAATGCGCAA
AACGGAATAAATCAATATTTAGAGTATGATGTTGAAGCTTTTAAAAAACGTTATCGTCAA
CTTAGAGAGGAATATTATGCAATATTAGATGACGGTAACTTAACTTCACATTTAAGTGAA
TTAATATCATTGAAGAAGGACATTGGCTATTTATTGCTAGATGTAAATCAAGCTTCTGTT
GTCAATGGTGGTTCAAGAGCGTACACACCATATTCGCCACAAGTTCGCAAGTTAAAAGAA
GGATTCTTCTTTGCAGCATTGACACCAACATTAAGACATTTAGGTAAACTTGAAGCAGAG
TTGAAGGGGTAA											
>>0124_ST2990_(27-G-H)_[139701:140060,FRWD]_yrhF_(putative regulator protein)
GTGAATACTATAGATACGCATACTAAAGAACAACAATTCTCGAATCTAGTAAGATCTTAT
CGTAAAGAATACGTGGGTAAAGGACCCAATAGTATTCGAGTGTCGTTTAAAGATAATTGG
GCGATTGCACATATGACAGGTGTTTTGAGTAAAGTTGAGAGTTTTTACCTAAACGACAAA
CGCAATGAATCGATGCTCCATTATACACGCACAGAGAAGATTAAACAGATGTATAAAGAA
ATAGATGTAAATGAGATGGAAAGTCTTGTAGGCGCTAAGTTCGTAAAATTATTTACAGAT
ATTGATTTGAATGATGATGAAGTCATTTCAATATTTGTTTTCGATAAGTCAATAGAATAA
											
>>0125_ST2990_(27-G-H)_[140233:141258,FRWD]_fdh_(NAD-dependent formate dehydrogenase)
ATGAAAATCGTAGCGTTATTTCCAGAAGCAGTAGAAGGTCAAGAAAATCAATTACTTAAT
ACTAAAAAAGCATTAGGATTAAAAACATTTTTAGAGGAAAGAGGACATGAGTTCATTATA
TTAGCAGATAATGGTGAAGACTTAGATAAACATTTACCAGATATGGATGTGATTATTAGT
GCGCCATTTTATCCTGCATATATGACTCGTGAACGTATTGAAAAAGCACCGAACTTGAAA
TTAGCAATTACAGCAGGTGTAGGATCTGACCATGTAGATTTAGCGGCAGCAAGTGAACAC
AATATTGGTGTCGTTGAAGTTACAGGAAGTAATACAGTTAGTGTGGCAGAACATGCGGTT
ATGGATTTATTAATACTTCTTAGAAACTATGAAGAAGGTCATCGTCAATCAGTAGAAGGT
GAATGGAACTTGTCTCAAGTAGGTAATCATGCGCATGAATTACAACACAAAACAATTGGT
ATTTTTGGATTTGGTCGAATTGGACAACTTGTTGCTGAAAGATTAGCGCCATTTAATGTA
ACATTACAACACTATGATCCAATCAATCAACAAGACCATAAATTGTCTAAATTTGTAAGC
TTTGATGAACTTGTTTCAACAAGTGATGCGATTACAATTCATGCACCATTAACACCAGAA
ACTGATAACTTATTTGATAAAGATGTTTTAAGTCGTATGAAAAAACACAGTTATTTAGTG
AATACTGCACGTGGTAAAATTGTAAATCGCGATGCGTTAGTTGAAGCGTTAGCATCCGAG
CATTTACAAGGATATGCTGGTGATGTTTGGTATCCACAACCTGCACCTGCTGATCATCCA
TGGAGAACAATGCCTAGAAATGCTATGACGGTTCACTATTCAGGTATGACTTTAGAAGCA
CAAAAACGTATTGAAGATGGAGTTAAAGATATTTTAGAGCGTTTCTTCAATCATGAACCT
TTCCAAGATAAAGATATTATTGTTGCAAGTGGTCGTATTGCTAGTAAAAGTTATACAGCT
AAATAG											
>>0126_ST2990_(27-G-H)_[141644:142894,FRWD]_lmrP_(integral membrane transporter)
ATGAAACGCTTAAGTACGACTTTGAAAGTACGATTGATTAGCAATTTTTTACAGCTAATT
ATTACGACAGCATTTATACCGTTTATAGCACTATATTTAACAGATATGTTAAGTCAATCA
ATTGTCGGTATATATCTTGTTGGTTTAGTGGTTCTAAAATTTCCATTGTCCATTATATCT
GGTTACCTTATTGAGATTTTTCCGAAAAAGTTGCTAGTACTTATTTATCAAGCGACGATG
GTGATAATGCTTGTGTTCATGGGCGTATTTGGGTCACATCAATTGTGGCAAATTATTGGT
TTTTGTGTTGCATATGCCATATTTACAATCGTTTGGGGATTACAATTTCCAGTTATGGAC
ACATTAATTATGGATGCAATTACCGAAGACGTGGAACATTATATTTACAAGATTAGCTAT
TGGATGACGAACTTATCGGTAGCTATTGGGGCATTGTTAGGTGGCTTGATGTATGGCTAC
AGTATGTTACTACTTTTCTTAATAGCAGCTTGTATATTTTTAATTGTACTCTTTATTTTA
TATATTTGGTTACCTCAAGACCGAAATCAAGTAAAGCAAAGTGATGACAAGAGGCATGCA
AGTCGTTATCAAAAATTACAAATAATGAATATAGTTCGCAGTTATAAATTAGTTTTGAAA
GATCGCAATTACATGTTATTGATTTCGGGGTTCAGTATCATCATGATGGGTGAATTTTCA
ATCTCCTCATATATTGCTATTAGACTAAAGGATCAGTTTGAAACAATAAGTATAGGTTCA
TATGATATTACAGGTGCTAAGATGTTAGCAATCTTGCTAATGATTAATACGGTCGTCGTC
ATTTTACTCACGTATTCAATCTCGAAAGTTGTATTGAAAATAGATTTTAAAAAAGCTTTA
ATCACTGGTTTGCTGATTTATATTGTTGGCTATAGTGGTCTAACCTATCTTAATCAGTTT
GGCTTATTAGTTGTTTTTATGATAATTGCGACTGTAGGTGAAATTATTTATTCGCCTATA
GTTTCAGAACAACGCTTTAAAATTATTCCTAAAGCTAAAAGAGGAACATATAGTGCAGTT
AATGCATTAGGTATTCATTTTTCAGAAACACTAGCTAGGTTAGGGATTGTGTTGGGTGCT
TTCTTAACGTCATTACAAATGGGACTGTATATGTTTATCGTTTTAACAATTGGTGCTAGC
ATGCTTGTTGCTGGTGTATTCGGGGGACAAAAACAAGTGAATACAAATTGA									
		
>>0127_ST2990_(27-G-H)_[143341:150516,FRWD]_ausA_(nonribosomal peptide synthase)
ATGATTATGGGTAATTTGAGATTTCAGCAGGAATATTTTCGTATATACAAAAATAATACA
GAATCAACGACACACCGTAATGCGTATTGGGTTAAACTCGCTAAAAATGTTGAAGCTACT
AAAATGATGTATGCATTATCGACAATTGTGCAACAACATGCATCTATAAGACATTTTTTT
GATGTTACTACCGATGACAATTTAACAATGATACTTCATGAATTTCTGCCTTTTATTGAG
ATAAAACAAGTTCCATCTTCTTCCGTAAACTATGATTTAGAAGCTTTTTTTAAGCAAGAA
TTAAGTACTTACCATTTTAATGATTCGCCTTTATTCAAATTTAAATTGTTTCAATTCGCT
GATGCTGCATATATACTATTAGATTTTCATGTGTCCATTTTCGATGATAGTCAAATTGAT
ATTTTTCTTGATGATTTATGCAATGCATATCGTGGCAATACTGTTATTAACAATACTCGA
CAGCATGCACATTTAGATAGAAATGATGATAAAGACAATCAAGATGCATCGCATATAGCA
TTAGACTCAAACTATTTTCGGTTAGAGAATAACTCTGACATCCATATTGATAGCTATTTA
CCAATTAAGCATCCATTTGAGCAAGCTTTATATCAAACGTATTTGATTGATGATATGACA
TCAATAGATATAGCATCGTTGGCTGTTAGTGTGTATTTAGCTAATCATATAATGAGTCAA
CAACATGATGTCACATTAGGTATACATGTACCATCACATTTACCAAATGATTTACACGGA
AATATTGTGCCGTTAACGTTAACAATCGATGCAAAAGATGTATGTCAACGTTTTACAACA
GATTTTAATAAAAGTGTGTTGCAAAATATGTCGCAATTACAGTGCGCGAAGTCTTCGCTT
TCACTAGAGACTATTTTTCATTGTTATCATCATATGATGTCTTGTTGTAATGATGTTATT
GAGGATGTACATCAAATACATGATGCTCATACATCTTTAGCGGATATTGAAATTTTTCCA
CATCAACACGGGTTCAAAATTATATATAACAGTGCAGCATATGATTTGCTCTCAATCGAG
ACGCTGAGTGACTTAGTTCGAAATATTTATTTGCAAATTACTGAAGAAAATGGAAATAAA
CGAACAACTGTAGATGAACTTAATTTGATGACAGAACGTGATATTCAATTATATGACGAT
ATCAATTTAAGTTTGCCTGAGATAGATGATGCGCAAACAGTTGTTACCTTATTTGAGCAA
CAAGTTGAAGCAACGCCGAATCATGTCGCTGTGCAATTTGACGGAGTGTTTATAACATAT
CAAACATTGAATGCACGCGCGAATGATTTAGCACACCGTTTGAGAAACCAGTATGGTGTT
GAACCTAATGATCGTGTCGCTGTCATAGCTGAAAAAAGTATTGAGATGATAATAGCGATG
ATAGGTGTGTTGAAAGCTGGTGGGGCTTACGTGCCAATTGATCCGAACTATCCAAGTGAT
CGTCAAGAGTACATTTTAAAAGATGCAACGCCTAAAGTTGTAATAACGTACCAAGCTTTA
TATGAAAATGGTAAACAAAATATTAATCACATTGATTTGAATAAGATAGCGTGGAAAAAT
ATTGATAATCTTTCTAAATGTAACACGTTAGAAGATCATGCTTATGTTATTTACACGTCG
GGGACAACTGGTAACCCTAAAGGGACACTAATTCCGCACCGAGGTATTGTTCGCTTGGTC
CATCAAAATCATTATGTACCATTAAATGAAGAGACGACGATTTTGTTATCAGGAACTATA
GCCTTTGATGCTGCAACATTTGAAATATATGGTGCATTGCTCAATGGTGGAAAGCTGATT
GTTGCTAAAAAAGAACAATTATTAAATCCAATAGCGGTAGAACAATTAATCAATGAAAAT
GACGTTAATACTATGTGGTTAACCTCCTCATTATTTAATCAGATTGCTAGTGAACGAATA
GAAGTATTGGTACCGTTAAAGTATTTATTAATTGGTGGAGAAGTATTGAATGCTAAGTGG
GTGGATTTGCTTAATCAAAAACCGAAGCATCCTCAAATTATTAATGGTTATGGACCAACT
GAAAATACAACATTTACAACGACGTATAATATACCTAACAAAGTTCCAAATCGTATTCCT
ATTGGTAAACCGATTCTGGGTACTCATGTTTATATCATGCAAGGCGAGCGTCGGTGTGGC
GTTGGTATTCCTGGAGAATTATGTACAAGTGGCTTTGGGTTAGCTGCAGGTTATTTAAAT
CAGCCAGAATTGACAGCAGATAAATTTATCAAAGATTCAAATATAAATCAGCTGATGTAT
AGAAGTGGTGATATCGTTCGTTTGTTACCCGATGGCAACATAGATTATTTATATCGAAAG
GACAAACAAGTTAAGATTCGAGGGTTTAGGATTGAGTTGTCAGAGGTTGAGCATGCGCTC
GAGCGTATACAAGGTATTAATAAAGCAGTTGTTATTGTTCAAAATCATGATCAAGATCAG
TATATCGTTGCTTATTATGAAGCGATGCATACATTATCACATAATAAGATTAAATCACAA
TTACGTATGACCTTACCGGAGTACATGATACCAGTTAATTTCATGCATATTGAGCAAATT
CCTATTACTATTAATGGGAAATTAGATAAGAAGGCATTGCCTATCATGGACTATGTCGAT
ACGGATGCCTATGTAGCACCGAGTACAGATACCGAACACTTGCTATGCCAAATTTTTGCA
GATATTTTACATGTGAATCAAGTAGGTATTCATGATAATTTCTTTGAATTAGGTGGCCAT
TCATTAAAAGCAACGTTAGTGGTGAATCGGATAGAGGCATCTACTGGGAAACGATTACAA
ATTGGTGATTTATTACAAAAGCCAACTGTATTTGAACTAGCTCAAGCAATTGCTAAGGTT
CAAGAACAAAACTATGAAGTGATTCCAGAAGCTATAGTTAAAGATGATTATGTGCTGAGC
TCTGCACAAAAGCGTATGTATTTATTATGGAAATCAAACCATAAAGATACGGTGTATAAC
ATACCTTTTTTATGGCGGTTATCATCAGAACTTAATGTAGCTCAATTGCGACAAGCAGTT
CAGCATTTGATAGCGCGACATGAGATTCTACGAACACAATATATTGTTGTAGATGATGAG
GTTCGACAACGTATTGTGGCAGATGTTGTAGCTGACTTTGAAGAAGTTAACACGCATTTT
ACGGATGAACAAGAAATCATGCGCCAATTTGTAGCACCTTTTAATTTGGAAAAGCCAAGT
CAAATTAGAGTGAGATACATTAGAAGTCCCTTACATGCATACCTGTTTATAGATACACAT
CATATCATTAATGACGGTATGAGTAATATACAATTAATGAATGATCTTAACGCACTTTAT
CAACATAAATTATTGTTACCACTTAAATTGCAATATAAAGACTATAGTGAGTGGATGTCG
CATCGTGATATGACGAAACATAGACAATATTGGTTATCTCAATTCAAAGATGAAGTACCT
ATTTTAAGCTTACCGACAGACTATGTTAGACCAAATATTAAAACGACAAATGGAGCAATG
ATGTCATTTACAATGAATCAACAAATGAGACAGCTACTTCAAAAGTATGTAGAAAAGCAT
CAAATTACTGATTTTATGTTCTTTATGAGTGTGGTCATGACGTTGTTAAGCAGATATGCT
CGAAAAGATGATGTTGTTGTCGGTAGTGTGATGAGTGCGCGTATGCATAAAGGCACGGAG
CAAATGCTAGGCATGTTTGCTAATACGTTGGTATATAGAGGGCAACCGTCACCTGATAAA
ATGTGGACACAGTTTTTACAAGAGGTTAAGGAAATGAGTTTGGAGGCATACGAGCATCAA
GAATACCCATTCGAATGTTTAGTAAATGACTTAGATCAATCACATGATGCCTCACGGAAT
CCATTATTTGATGTCATGTTAGTACTACAAAACAATGAAACGAATCATGCTCATTTTGGG
CATAGTAAATTAACACACATTCAACCCAAATCAGTGACGGCGAAATTTGATTTATCTTTC
ATCATTGAAGAAGATCGCGATGATTATACAATCAATATCGAGTATAATACCGATTTATAT
CACTCAGAAACAGTTCGTCACATGGGTAATCAATGTATGATTATGATTGATTATATTTTG
AAGCATCAAGATACACTACAAACTTGTGATATACCAAACGGCACGGAGGAACTTCTAAAT
TGGGTCAATACGCATGTTAACGATCGAATGCTTAATGTCCCGGGAAATAAATCTATCATA
AGTTACTTTAATGAAGCTGTCTCACGACAAGGTAATCATGTTGCGCTAGTCATGAATGAT
TTGACAATGACGTATGAAACATTACGTAACTATGTGGATGCCATTGCGCACATGCTCCTA
TCAAATGGTGTGGGCAATGGTCAACGGGTTGCCTTGTTTACAGAACGTAGTTTTGAAATG
ATTGCGGCGATGTTGGCGACAGTTAAAGTAGGTGCATCTTATATACCTATCGATATTGAT
TTTCCGAATAAACGACAAGCTGCAATTTTGGAGGATGCTAAAGTAACTGCAGTCATGTCT
TACGGCGTTGAAATTGAAACGACATTACCAGTCATTCAATTGGAAAATGCTAAAGGCTTT
GTTGAATCAAAGGAAAATGAACAATATGATGATTTACATGGCAATCAACTTGAAAACACA
GCGATGTTAGATAATGAGATGTATGCTATTTACACATCTGGTACGACCGGGATGCCTAAA
GGGGTTGCCATACGACAACGAAATTTGTTGAATTTAGTGCATGCATGGTCAACTGAATTG
CAATTAGGCGACAATGAAGTATTTTTGCAACATGCAAATATTGTTTTTGATGCATCAGTT
ATGGAGATTTATTGTTGTTTGTTAAATGGTCATACGCTTGTGATTCCAGATAGAGAGGAA
CGTGTTAATCCAGCACAGTTACAACAACTCATTAATAAGCATCGTGTGACGGTGGCGTCG
ATTCCGTTACAGATGTGTAGTGTTATGGAAGACTTTTATATTGAAAAGTTGATTACAGGC
GGGGCAACTAGTACGGCATCCTTTGTTAAATATATTGAGAAGCATTGTGGCACGTATTTC
AATGCCTATGGACCATCTGAGTCAACAGTCATCACATCGTATTGGTCACATCATTGTGGT
GATTTGATACCTGAGACGATTCCAATTGGCAAACCCTTATCTAACATCCAAGTGTATATT
ATGTCAGATGGTTTGTTATGCGGTATTGGTATGCCAGGCGAGTTGTGTATTGCAGGTGAT
AGTTTAGCGATAGGATATATTAACCGTCCAGAATTAATGGCTGATAAATGGCAAAATAAT
CCATTTGGTAAAGGAAAGTTGTATCATAGTGGTGATTTAGCACGTTATACATCTGATGGT
CAAATTGAATTTTTAGGAAGAATAGATAAACAAGTGAAAGTTAACGGGTACCGTATTGAA
CTTGATGAAATTGAAAATGCAATATTAGCTATTCGTGGTATATCTGATTGTGTTGTAACA
GTAAGTCACTTTGATACGCATGATATATTGAATGCTTATTATGTCGGAGAGCAACAAATG
GAGCAGGATTTGAAGCAATATTTAAATGATCATCTGCCTAAGTATATGATTCCTAAGACT
ATAACGCATATCGATTGTATGCCATTAACCACGAATGACAAGGTGGATACTACGCGTTTG
CCAAATCCATCACCTATACAACAGTCTAATAAAGTGTATAGCGAACCCTCTAATGAAATT
GAGCAGACATTTGTTGATGTATTTGGAGAGGTATTGAAACAAAATGATGTTGGTGTTGAC
GATGATTTCTTTGAACTTGGTGGTAACTCATTAGAGGCGATGTTAGTTGTCTCGCATTTA
AAACGATTTGGCCATCATATTTCAATGCAGACATTATACCAATATAAAACCGTGCGACAG
ATTGTTAATTATATGTACCAAAATCAACAATCATTAGTTGCATTACCGGATAATCTTTCG
GAATTACAAAAGATTGTTATGTCTCGTTATAACTTGGGTATTTTAGAGGATAGTCTAAGT
CATCGACCTCTAGGAAATACACTATTGACTGGCGCGACAGGTTTTTTAGGTGCTTATCTG
ATTGAAGCACTACAAGGATACAGTCATCGCATTTATTGTTTCATACGTGCTGATAATGAG
GAAATAGCATGGTATAAGTTGATGACGAATTTAAATGATTATTTTTCAGAAGAGACGGTT
GAAATGATGTTATCAAACATTGAAGTCATTGTTGGTGATTTCGAGTGTATGGATGATGTT
GTTTTACCAGAAAACATGGATACGATTATTCATGCAGGTGCTCGTACAGATCACTTTGGT
GATGATGATGAATTTGAAAAAGTAAATGTTCAAGGTACTGTTGATGTCATACGTTTGGCA
CAACAACATCATGCAAGGTTAATATATGTGTCTACGATAAGTGTGGGAACTTATTTTGAT
ATAGACACAGAAGATGTGACATTTTCAGAAGCGGATGTCTATAAAGGGCAACTACTAACA
TCACCATATACACGGAGCAAATTTTATAGTGAATTAAAAGTATTAGAAGCTGTAAATAAT
GGCTTAGATGGTCGGATTGTACGTGTTGGTAATTTGACGAGTCCTTACAATGGAAGATGG
CATATGAGAAATATAAAGACTAACCGTTTTTCAATGGTAATGAATGATTTGTTACAACTG
GATTGTATCGGGGTTAGCATGGCTGAAATGCCTGTAGATTTTTCTTTTGTGGATACGACT
GCAAGACAAATTGTCGCATTAGCACAGGTCAACACACCACAAATCATTTACCATGTGCTA
TCACCTAATAAAATGCCGGTGAAATCTTTGTTAGAATGCGTTAAGCGCAAAGAAATTGAA
CTCGTCAGCGATGAATCATTTAATGAAATTTTACAGAAACAAGACATGTACGAAACGATT
GGATTAACTAGTGTTGACCGTGAACAACAACTAGCAATGATAGATACAACATTAACATTA
AAAATAATGAATCACATCAGTGAAAAATGGCCAACGATAACTAACAATTGGCTGTATCAT
TGGGCACAATATATCAAAACAATATTCAATAAGTAA											
>>0128_ST2990_(27-G-H)_[150529:151173,FRWD]_ausB_(holo-[acyl-carrier-protein] synthase)
ATGACAGTATTTGTAATGCAATTACAGAGTAACTTGAAAAGTATTGAAGAATTAATATCA
CAAAGTCGTTGGTCATATAAAAAACCGCGTACAGTCAACTATAGATACAATCAAGATAAA
CTCATGCACAGATTGGGAGATATTTTAGTGCAATATGGAATTCAACATGACACAGGTTTA
TTACCACATGAATGGCATTATCACATTTCGCCACGAGGTAAGGCAGATATTGTTCAACAC
AATCGTGATGGACAGCCCATTTATGTGAGCTTATCATATAGTTATCCTTATATCGTGTGT
GTTGTCGATAAAGAACCAGTTGGTATAGATATCGAAAAGATATCACAACGTTTAGACTGG
CGTACGTTAGTGACGTGTTTCTCTACAAACGAAGCACATCAAATATGTAGTTTAAATGAT
TTTTATCAAATATGGACACAAAAAGAAAGTTTTACAAAATTAATTGGTGAAGGTTTAATC
AAAGGATTGGACATTTATGATATGACACAATCACACTTTTATCAATCACGTGAAGTGAAG
TTCAAACAATTTATTTTTGATCAGTTTATGGTACAGGTATGTTTCTTAGGAGAGGCACCT
TGGGGTTATAAAAAAGTGTCTGTATTTCAGTTATTGAGTAGTTAA											
>>0129_ST2990_(27-G-H)_[151501:151995,RVRS]_Q5HJJ2_(putative protein)
TTAATTTAATTTATAGCGATAGACAAAATGTTGTCGCACTAATTCAATTGTCATCATCCA
GACGATATGGCCAAAGAATTCTGACAGATGCTCTTGGAATGGTTGATCCCACACAGCAGG
TACAGTATGCATGATTGGCATAATGATAAGGTGGAATAATACCCAAATAGCAATACCAAA
AACAGCACCTTGTCCCATTGCTAAATAAGCGTATTTTTTAACTAATATGCAGTAAATAAT
TGCAATGACGATAGAAAAACTAAAGTGGACAATAAAGCTTACCCAAGGCAATTCCATATT
TGAAAATGTATATGTTTGATGCGTAAACTCACTACTAAATCCTAATTGTTGCAATAACTC
TTGAGGTGGGTTCGTTGCATTACGTTCTGGTGTGCGAGGTGGAAACATGACCTCCCAACC
TAATTTTACAATTCCAGATAACAAGCCACCGATAATTCCAGCATAAATGAATATACCCAT
TTGTCGTTTCGTCAA											
>>0130_ST2990_(27-G-H)_[152248:153012,RVRS]_argB_(acetylglutamate kinase)
TTATGAATTAAGGATTGTTGTGCCAACAAAATCATTATTGTAAATAGATTCAATGATATT
TGGCTTGTTTCCTGATGCAATGATAACTTTAGGACAGCCATTTTCAATCGCATTTTTGGC
ATCTAGCACTTTGGGAATCATACCTCCATAAATATCACCATGCTCAATATACTGATTAAT
ATCACCTAATGGTAGTTGAGGTATAACAACATCATTGATGAGTACACCTGCAATATTACT
TAATACATAAATAGGCGCTTTTAATGATGATGCAATAAAATAGGCAAGCGTGTCAGCATT
AATATTGTAAAATTCTCCATCATGGTTATTGAAACCAATCGAATTGATGATAGGTACAAA
TTTAGTACATATATACTGTAAAGCATCCTTATTTAAAGCGGTCGGGACACCGACATATCC
ATATTGTTGATCAAAACGTTTAATTTCAAATAATTGAGCATCCAAACCACATAAGCCTAT
CGCAGAACATTGGTGCTGGTTAAATTGAGCTACTAATGCAGTGTTAACGTCTGCAATGAG
CGTGTGTTTAGTAATGGTCATGGTTGCTTTATCAGTCACTCTTAGGCCATTAACAAAGTG
TGGCTCGATTTGCTGGTTTGATAATGCTTCATTAATAAATGGGCCACCGCCATGAACGAT
AATAGGGTAGATGTTGTTTAATCGTAAATGCTTAATATTGTTAATAATTGATGGATGCAT
GTCACTAAGTGTACTGCCACCAATTTTAATGACAATAAATTTCAT											
>>0131_ST2990_(27-G-H)_[153028:154269,RVRS]_argJ_(arginine biosynthesis bifunctional protein)
TTATGTTCGATATGATGCGTTGATACGCACATAATCATAGGATAAATCACAACCGTATGC
AGTCGCTGCAGCGTTACCTAAACCAAGTTGAACGTCAATTGTGACATGTTCATGAGTTAA
TGTGTTCGACATAGCTTGCTCATCAAATAGTACAGCCATACCTTTATCAACGACAGGTAT
TTGGTTCAGTTGAACATATGTGCATTTAGGATCAATTTCACATCCGCTATAGCCAATAGC
TGTAATGATTCGACCAAAATTGGCATCTTCGCCAAAAATAGCTGATTTTACTAGATTTGA
ACTTACGATAGTTTTACCGATTTTTCTTGCATCTGATATTGATTTAGCGCCTGACACATT
GACGCTGATTAACTTTGTTGCGCCTTCGCCATCTCTGGCTATAGCTTTAGCTAAAAATGT
ACAGACAAAATTGAATGCATCAACAAATGTTTCCCATTGTGGATGGTCTTGACTAAGTAT
TTGGTGTTCAACTTGGTGATTTGCCATGACTAATACCATGTCATTTGTACTTGTATCGCC
ATCAACAGTAATCATATTAAATGTATGGTCAGTCGAAGATTTTAATAATTGATGAAGTGT
ATTCGATTCAATCGATGCATCGGTTGTTATAAAAGCAAGCATGGTAGCCATATTTGGGTG
AATCATACCTGAACCTTTGGCGCTACCACCAATTGTAACGGTTTTACCATCGATTTTTAG
TGATACAGCGATATGTTTTGTACAGGTATCAGTTGTTAAAATTGCCTCGTTAAACGCACC
TGGCGTTGCAAAATTAGCATCCTTAATATGTTCGGTCCCAGTCTTAATTTTATCCATAGG
CAAATATTCACCAATGACCCCAGTTGAAGCAACAGCAACATGCTCAGATGGTATTTGAAG
TTGTTGAGCAACCCATGTTTGTGTTTGTCGTGCATCATCTATGCCTTGTTGACCGGTACA
AGAATTTGCATTAGCTGAATTAACAACAAGTGCTTGTAATTTTCCTTTAGACTTTTGTAA
AGTGTCTTCAGTGACAATAAGTGGTGCAGCTTTAAACTGATTTAAAGTATATACGGCAGC
TGCACTTGCCAAAGACGATGAGTAAATCCACCCAAAGTCTTTTTTGTTAGCGCGTAAACC
GATGTGCATACCACCAGCCGTGAAGCCTTGAGGTGTACTGATATCGCCATGTTTAATAAT
TGAAAAGTTATATTGTTGTGATGTCGTTTCTTGATGTTTCAT											
>>0132_ST2990_(27-G-H)_[154281:155315,RVRS]_argC_(N-acetyl-gamma-glutamyl-phosphate reductase)
TTATGGATAAACTGGTGATTGATTTAGGCCAGTCGTCACTTCAAAATCATATAATATATT
TAAATTTTGAATGGCTTGACCACTTGCGCCTTTGACAAGGTTATCAATCACTGATACTAA
AATTGCTGTTTGTGTTGTTTCATCTACATAGATACCGATATCGCAGTAGTTACTACCGAG
TACTTCTTTTGTGGTTGGAAAAGTCCCAATATCTCTAATTCTGACAAATGGCTGATTAGC
ATAATAAGAGGTCATTAATTTATGTAATGATTCAGTCGTAAATTCAGATGATAATTTGAC
ATAAATTGTTGATAAAATACCTCGTGTCATTGGTACGAGATGTGGTGTAAATATGACTGA
TACATCTTGACCCGCAACGATAGATAAATATTGCTCGATTTCCGGTTTGTGTTTATGGTT
TCCGATTGCATAAGCGCTTAGATTTTCATTCATTTCTGAAAAATGAACACGTTGTGATAA
TGAACGACCAGCACCTGACACGCCGGTCTTAGCATCAATAATAATAGATGACAAATCTAC
TATTTTTTCGCTAATAAGTGGATGTAATGCTAATAATGTTGCTGTAGGGAAACAGCCAGG
ATTAGAAATGAGCTTCGTTCCATTGTTATCAAACGATTGCCATTCTGAAATGCTATAGAT
AGCATGATTCAAATCATCTTGTGCTGCAGCAGTTTCTTTGTAATATGCTTCATATATTTC
ACGATTCTTAATTCTAAATGCGCCAGATAAATCGATAACATGAATACCTTTTTCTACTAA
GGGAGGGATACATGTTTTACTTACGGGTGCTGGTGTCGCAAAGAAAATTACATCACAGTC
ATTATTGTCCACTGTAAGTGCTTCGAAATGTTGCATAATATGTTGTAAATGTGGAAATGT
TAATTTCAACGGTTCATCTACTTTTGAATGTGAGTAGATGTGTGCAATCGTTACATGAGG
ATGTGTTTGTAACAATCGAATTAATTCAATTGCGCCATAACCGCTACCGCCAACGATACC
TACTTTAATCATCAT											
>>0133_ST2990_(27-G-H)_[155351:156535,RVRS]_rocD1_(ornithine aminotransferase 1)
TTAATTTTTAAAAACGTCTTGAAAAGCTGCAACAATTTGATGGATTTCCTCTTTATCAAT
GACTAGAGGTGGAGACAATCGAATGATAGTACGATGCGTGTCTTTGCATAAGATTCCACG
TTGAATCAGTTGATCCACAAAAGGTGCAGCATCTGTGTTAAGCTCTATGCCTATAAATAA
ACCACGACCTCTAATTTCTTTAATACTAGGATGTTTAAGTTGTAGCAACGCTTTTAATAA
AAATGAACCTAAGCGTTCTGATCGTTCAACCAGTTGTTCATCTTTAAGTACATCAAGCGC
TGCCGTCGATATTGCAATGGCTAAAGGGTTACCACCAAATGTCGAACCATGTGTACCTGG
TGTTAGAACACGCATGACATCATTATTTGCAAGTACAGCAGATACAGGGTATAAGCCGCC
ACCCAATGCCTTACCTAAAATATAAATGTCTGGAACGACTTGCTCCCATTCCATAGCAAA
CCATTTCCCAGTTCTACCAAGACCAACTTGAATTTCATCTGCAATCAATAATATTTGATG
TTTATCACATAGTTGACGCACAGCTTGAATATATCCTTTCGGTGGTATATTAACGCCACC
TTCACCTTGAATTGGTTCCAAAATAATTGCTGCTGTATTTGGTGAAATAGCTTGTGTTAA
TTGTTCAATGTCTCCAAAATCTACAGTTGTAGTGCCTTGAAGTAGGGGGTGAAATCCTGC
TTTATATGCGTCGTGGTTAGATAGTGATAATGAGCCAAGTGTACGACCGTGAAAATTGCT
ATTCATAGCGATGATTTCAACTTGTCCGTCAGTAATGCCTTTAACTTCAGAGCCCCATTT
TCTAGCAATTTTAATGGCTGCTTCAACAGCTTCAGTACCAGAGTTAAGGGGGAGTACTTT
GTCTTTCTTAGCAAGATGACAAATTTTTTCTTCCCATTTCCCGAGATTGTCACTATAAAG
GACACGTGAAATGATAGACAACTTTGAAGCTTGTTCTGTCATTGCTTTAACAATTGTTGG
ATGACAATGGCCTTGGTTTGCAACTGAAAAACCCGAAATGCAATCTATATATTGTTTGCC
ATCAGCATCCCAAACTTTGACACCTTTACCTTTAGAAATGACAAGCTTAAGTGGTGCATA
ATTATTAGAGCTATAATAATCAGTTAATTCAATGATTGAATTCAT											
>>0134_ST2990_(27-G-H)_[156788:158143,RVRS]_brnQ1_(branched-chain amino acid transport system II carrier protein)
TTATGCTTGTGGAATTTTACGATGCTTAATTTTATAAATAATGAAGCCGATAATGAAACC
AATCAAACTGAGAACAACCCAGCCCATACCAATGTCTGATAATGGTAAATATTTTTGGCT
GAAATTAATCAAAGTTTGTGAGAATGATGTGCTTGAAATGAACTCTGGGCTAGCTTTTAA
TCCGTCTATTAATGCGGCAATCATTGTAAAGAAAATGGTACATTGATACACAATCTTGGA
ATGATGGAATTTGCTACTAAATAATGTTAGTACAATCAAGGCAATTGCTAATGGATATAA
GAACATTAACACTGGGACTGAGTACATAATAATTTTAGTTAAGCCAACATTCGCGAATAA
GAACGAAATAAAGCTCACAACTGTTGCAATCGCTAGGTAATTCAGTTTCGGGAATAAATG
CTCAAATGTTTCTGAAAATGCCGTAATTAAACCGATGGCTGTTTTTAAACAAGCAACCAT
AACGATAAGTGACAACAGGACGATACCGTAGTTACCTAAGTAGTATTGCGTAATTTGCGC
TAAGGCAATACCACCATTTTCACTAAGTTTGAAATGACCAATACTTAATGTACCCATGAT
TGCTAGTAGGGTATAAATAATCCCCATCATAATGATACTGATAGTACCAGACTTAATTGT
TTCTTTAGCGATATCAGTTGGATTTTCGATACCTAACTTTTTAATCGTTGCAACAATGAT
GATACCAAATGCCAATGACGCTAGCGCATCTAAGGTATTGTATCCATCTAAAAAGCCGTT
AAATAAGGCATGTGATTGATATTGTTTACTAATAGGTGCATCAGATATGCCACCTAATGG
ATGGATAAAAGCAAATAATAAAATAATTGCTAATAATACTAAGAATACCGGATTTAAAAA
TTTACCGATATATTCTAAAATTCTTGATGGCTTTCTCGCAAAAAACCATGCAATCACAAA
GAAGACGAAGCTAAAAATAAATAAATATAAAGTGATTTGCTTTGGTGATAAAAATGGCGA
AAATGCAATTTCAAATGATGTCGTTGCCAGTCTAGGTAAGGCGAAAAATGGTCCGATAAC
TAGATATAAGGCAATCGTGAAAATGTAAGCATATGTTTTATTAACACGCGATGCAATTTC
AAATAAACCAGATGTCTTTGAAATGCCAATAGCAATGATACCTAGAAATGGTAAGCCAAT
TGCTGTAATTAAAAATCCTAAGTTAGCGATAAAAACGTTAGAACCAGCAGCTTGACCCAA
GTGTATTGGGAAGATAAGATTGCCGGCACCAAAGAATAAACCAAATAACATAGAACCTAT
AAACATGTTTTCTTTAAATGTTAGTTTCTTCTTCAT											
>>0135_ST2990_(27-G-H)_[158419:158916,RVRS]_ywoC2_(isochorismatase)
TTAGTTCAATATATTTAGAAAGTCGTTTGTAGTTATTGTTTGTCCCATTAATGGGAATAC
ATTATCTATTGGAAATTGATGTAGCGTTTCGTTTTGTGCACTCATCATATCTGTAACAAA
AAACTGATTGTAGTTTAATTGATAGGCATCTCGCGCTGTCGTATCTACGCCAATATGCGT
TGCGACACCACCAAGAACAATCGTATCAATTCCTCGACGTCGCAATTGTAAGTCCAAATC
TGTTCCTACAAATGCACTAAAATGTCGTTTGTCTATGACAAAATCGTCATCTCTCTTGTC
TAATAAATGATGGAAACGACTGTAGTCGTCGCCTTCTTTTGGTGGTAATGATACCATCGA
ATTTGTTTTCAATGCATCTTTACCATCATAGAATTTAACACGAACGAATACGATAAAACC
ATTGTTTTTTCTGAAAATATCTATTAATTTATTAGCGTTTTGAACGACATTTTCAGCTGT
ATATGGGGCATAATCCAT											
>>0136_ST2990_(27-G-H)_[159043:160683,RVRS]_ipdC_(indole-3-pyruvate decarboxylase)
TTATTTATTTTGTTGCGAAAATGCTTTAGCGATATCGATCAGTTTCTTTGGTGCATCTTC
GACAGACATTTTGACTTCGACAAAATGCATCACATCGGGATGACCATTAATTGCATTAAA
CGTGTCTTGTAAATCTTTTGATGATTCAACGTCATGAATTTCAACATTTTTACCACCAAA
TACAGCTGGTAAAGCTTTATAATCCCACATGTGAATTTCATTATAAGGTTCATACATGCC
GTGAATAAGTCGTTCTACCGTATAGCCGTCATTATTAATCACAAATAATACCGGTTTAAT
ATGCTGTCTAATCATAGTTGAAATAGCTTGAACAGTTAGTTGCAATGAGCCATCACCAAT
TAATAATAAGTTACGACGATCTTTGTCTGCTAATTGTGAACCTAATGTTGCAGGTAATGT
ATAGCCGATAGAACCCCATAACGGTTGCCCTATAAAAGTATTGTTTTTGTATAATGCTAA
ATCATAAGCACCAAAGAATGATGTACCTTGATCAGCAATGATGACATCATTTGGTTTTAA
GAAATTTTGCATCATTTTAAAATAAGTTTGTTGTGTTAATGGTTCTGTGCCAACAGTATA
ATCGGGTGATGTTGGACGATGATACGCAGGGAACGTTGCGTTATTCGTATATGAAATATT
GGATAACTGTTTTAACAATGATGGTAGAGATATTTCATCATTTGTAACATCGTCAATTTT
GATATTGTGATGATTTAACATAACGACATCATCGATATTGAATTGGTATGAAAAACCTGC
TGTTGCTGAATCTGTTAATTTGGCTCCAATATTTAAAATTAAATCGCTGTTGTCCACATA
ATCTCGTATTTTATCTTCGGCAATTTTCCCATCGTAAATACCCATATAATATGGATTTTC
CTCATTAAAAGCACCTTTTCCTAATGAAAGTTGTGCTACTGGTATCTGTGTTTGATTTAC
AAAATCTTCTAATTCTTGATGGAGGTGAAAACTGTTAATTTCATGTCCAGTAATGATGAT
AGGCTGCTTCGCTTGATGCAGTTTAGTTGCTAATAACTCTATATATGTTGATGCATCCGT
ATATTTAGTTGCCGTCACTTCAAATGGTGTCGGTATCTCAATTTCAGAGATTGCGACATC
GATTGGTAAATGTAAATGAACTGGGCGTCTTTCGGCGATTGCTGTATTAATTAAACGTGG
TATTTCGGTTGTTGCATTTTCAGGTGTGATATAACCTTGTGCAACGGTTATATGTGCAAA
CATTTTTCGATAGTCGTCAAATGTACCTTCACCAAGTGAGTGATGTACATATTTACCGCC
TTGTTCAACAGCACGTGTCGGCGCACCTGTAATCGCAATGACAGGTATGCGTTCAGCATA
TGAACCTGCGATACCGTTGACGGCACTTAATTCGCCAACACCAAATGTAGTAACTAATGC
AGCGAGTCCATTAAGACGGGCATAACCGTCCGCTGCGTAACTTGCGTTTAATTCATTTGT
ATTTCCTACCCAATCTACATTGGGATTGCTGATAATATCGTCTAGAAAAGCGAGATTAAA
ATCACCAGGAACACCAAAAATTTTATCGACGCCTGCTCGATGAATAGCGTCAATTAAGTA
AGCTCCAATGCGTTGTTTCAT											
>>0137_ST2990_(27-G-H)_[160956:163001,RVRS]_glcA=ptsG_(glucose-specific PTS transporter protein II, ABC component)
TTATTTAGCTTCAAATAATTGATCGCCAAATGAAATGTTGCCATGTTCACCTTGTTTAAA
ATCAAGGTTTGTAATGTTTCCTTGTGTCACGATAATAGGCGTAATATCACTCTTTGCATG
ATTGCGGATGTAGTCTAAATCAAAGTTGATTAATAAATCACCTTGTTTAACTTCTTGACC
TTCCTCAACATGTAAAGTAAAGCCTTCTCCGTTTAATTTAACAGTGTCTAAACCGATGTG
GATTAATAGTTCTAAACCACTATCTGATACAAGACCAATTGCATGTTTTGTTGGGAAAAT
CATTTGTACTTTACCGTTGAATGGTGCACGAACTTCACCTTGTGAAGGTTTGATAGCGAT
ACCGTCACCCATCATTTTTTCGCTGAACACTTGATCAGGCACTTCTGATAATGGTGTTAC
TTCACCAGTTAATGGTGCATGCACGATATGGCTCAATTCGCTTGTTGCAGATTTATCTTC
TGCAACAACAACAGTTTCGTCTTTATCGTCTTCCATAGTAGTAGGATTTTCTACTACTTG
ACCATTCATAATCTGTTGCATTTCATGTTTGATTTGGTCAGATTTAGGACCAAAAATTGC
TTGCATATTATTGCCGACTTCTAATACACCAGATGCGCCTAAATCTTTCAAACCAGGAAC
ATCAACTTTAGATTTGTCGTTAACTTCAACACGTAGACGTGTGATACAAGCGTCTAAATG
TTTAATGTTTGCTTTGCCACCCATAGCTTCTAATACTGCATATGGTAATTCAGTTGCTGA
AGCAGTAGCCGCTTGTGATTGTTTATCTTCACGACCTGGTGTTTTGTATTTTAATTTTAC
AATTAAGAATCGGAATACGAAGTAGTAAATAACTGCGTATACAAGACCTACAGGAATGAC
TAACCACCATTGTGTCTTATTAGGTAGTATACCGAGTAAGAAGTAGTCGATGAAACCACC
TGAGAATGTATAACCTAGATGAAGATCTAATAAGTACAATGTTAAGAATGATAAACCATC
AAGTACTGCGTGAATAAAGAATAATAATGGTGCTACAAATAAGAATGAGAATTCTAATGG
TTCTGTAATACCAGTTAAGAATGATGTTAAAGCAGCAGAACCCATTAAACCTGCTACTAC
TTTCTTATTTTCAGGTTTAGCTGTGTGATAAATTGCTAAAGCTGCTGCAGGTAAACCGAA
CATCATAACAGGGAATTCACCTTGCATGAATTTACCAGCTGTCAAATGTGCGCCTTCACG
AATTTGTTCGATAAAGATACGTTGGTCACCGTGAATAATTTCACCAGCTGCATTTTTCCA
TGAACCAAACTCGAACCAGAACGGTGCGTGGAAAATGTGATGTAGACCGAATGGAATTAA
TAAACGCTTGATGAAACCAAATAAGAATACGGCAACACCAGTATTTGAATCTAATAATCC
TGTACTGAATGCATTTAATCCTGATTGAATCGTTGGCCAAATTAATGCCATTGGGAATGC
TAAAATAAATGATGTTGTAGCCATCATAATAGGTACGAAACGCTTACCAGCGAAGAAACC
TAAATAAGATGGTAAGTTAATGTTATAGAACTTGTTATAACACCAAGCTGCCAGGGCCCC
GATTATAATACCGCCGAACACACCTGTTTGTAATGTTGGGATACCTAAAATGCTAGCGTA
ACCACTCGCTGGATCACCAATATTCTTAGGTGTAACTTGTAAAAAGTCGCCCATTGTTTT
GTTCATGATTATGTAACCGACGAATGCTGCGATAGCTGCTACGCCATCACCGCCAGCTAA
TCCGATTGCGACACCTAATGCGAAAATCATAGGCAAGTTATCAAAAATGATACCACCAGC
ACCTGTCATTAATTTAGCGACAGTTTGTACGCCACCATTTTGTATAAACGGCAAGTAGTG
TTGTAATGATTCACCTTGCATAGCTGTACCGATAGCTAATAACAGACCCGCTGCTGGTAA
AATTGCAACAGGTAACATTAGCGCTTTACCAATACGTTGCAATTGACCGAAAAGTTTCTT
CCTCAC											
>>0138_ST2990_(27-G-H)_[163060:163271]_rsaK_(ncRNA of Staphylococcus aureus K)
AATAGACTGTGTTGGTAACCATCACAGCTTAATTTAACTCATGCCTAATCTTACTTAGTA
ACACGTTGGTGTATGTAATTAATGTAAAAGAAGCAATTGACTAAGTAGTATATAAAACTG
ATACGTTAGTTTATCTAGCTTACCATCACATCTTATTGAATCTTATTTGTTTGCGACTCC
TATTTTAGCATGGTGAAGTATGCGTTTTCAAT											
>>0139_ST2990_(27-G-H)_[163586:164641,FRWD]_DUF871_(putative protein)
TTGACAGGCTTTTCAGTGTATTTAGGACAACCTTTAGATGAAGCGTATATTAAGCGAATG
ATTAAACAAGGTTACCAAATGATTTTTACATCTGTACAAATACCAGAAGAAGATGACGAG
ACAAAATATCATTATTTCACAAAACTACTCAATTTATTAAAATATGAACAAGTGACTTAC
CTCATAGATGCTAATCCATCTATTTTAACACCATCTTTTTATGAGCATCTTCGACAATAT
GATGCACAATTTATGATTCGTATCGATCATAGTACATCAATTGAGGCAATCGAAGCGATA
ATGGCACAGGGTTTAAAGTGCTGTTTGAATGCAAGTATTATTTCCCGGGAATTGTTAACA
AGCTTACATCAACAATTGAATGATTTTACATTACTTTCATTTTGTCATAACTATTATCCA
AGACCAGATACGGGATTATCTGTTGACTTGGTCAATAAGAAAAATGAACTCATTTATCAA
TTTAATCCAAAGGCACAAATATATGGTTTTATTGTAGGGAGTGGTTTGCGAGGTCCTTTG
CATAAAGGCTTGCCAACAATTGAAGCAACGAGACATAGTCATCCTGTCGTTGCAGCTAAA
TTATTACAAGAAACTGGTGTATCTGAAGTGTTAGTTGGAGACTCATTGATTGAAATGAGG
CAGGCAAAACAACTTATAGATTTTTGCAAGCATAGGCATTTCACGTTATGTATTGAAGAA
GTGTTTGATACGACAGTGACTTACCTTTTCGATATGTGTCATAAAGTACGCCCGGATAAT
CCGGAAAATGTCATTCGTTCGGAAACGTCAAGACAAATATGTCCACATTCGATTCAACCA
CAGTTTACGACGCAACGACGCATTGGTTCAGTAACCGTTGATAATTTGAATAACGGACGT
TATCAAGGCGAAATGCAAATTGTGAGACAAACGCTTAGTGCACATGACAATGTGAATGTT
GTTGCACAAATTATTAAAGAAGACTTACCACTGTTAAGTTGTATCGAGCCGAATGATACA
TTTGATTTTCAAAAAACTAGGGAGTGTAAGAAGTGA											
>>0140_ST2990_(27-G-H)_[164638:165537,FRWD]_murQ_(N-acetylmuramic acid 6-phosphate etherase)
GTGATGGAAAATAGTACGACCGAAGCGCGTAATGAAGCGACGATGCATCTTGATGAAATG
ACTGTGGAAGAGGCTTTAATTACGATGAATAAAGAAGATCAGCAAGTCCCGTTAGCAGTT
CGAAAGGCAATACCACAATTGACAAAAGTAATTAAAAAAACAATTGCACAGTATAAAAAG
GGTGGACGATTGATCTATATCGGTGCAGGTACAAGTGGAAGATTGGGTGTCTTAGATGCA
GCGGAGTGTGTACCTACATTCAATACTGACCCTCATGAAATTATAGGTATTATTGCTGGT
GGACAACATGCTATGACGATGGCTGTAGAAGGTGCGGAAGATCACAAAAAATTAGCGGAA
GAAGATTTGAAAAATATAGATTTAACATCAAAAGATGTCGTTATAGGAATTGCTGCGAGT
GGCAAAACGCCATATGTTATAGGCGGTTTAACATTTGCTAACACAATCGGTGCTACAACA
GTATCTATTTCATGCAATGAACATGCAGTTATAAGTGAAATTGCGCAGTATCCAGTAGAA
GTTAAAGTTGGTCCAGAAGTATTAACTGGTTCAACACGTTTAAAGTCTGGTACAGCACAA
AAGTTAATTTTAAATATGATTTCAACCATCACAATGGTTGGTGTCGGAAAAGTTTACGAT
AACCTCATGATTGATGTTAAAGCAACCAATCAAAAACTGATCGACCGTTCAGTGCGTATT
ATTCAAGAAATATGTGCTATCACATATGATGAAGCAATGGCGTTATATCAGGTATCTGAG
CATGATGTGAAAGTTGCGACAGTTATGGGTATGTGTGGCGTTTCTAAGGAAGAAGCAACA
AGACGGTTATTAAACAATGGTGACATTGTTAAACGAGCAATCAGAGATAGACAACCTTAG
											
>>0141_ST2990_(27-G-H)_[165549:167003,FRWD]_Q5HJI0_(phosphotransferase system EIIC component)
ATGACCAAAGAACAACAACTTGCAGAACGAATTATTGCTGCAGTAGGTGGTATGGATAAT
ATAGATAGTGTCATGAACTGTATGACACGTGTGCGTATTAAAGTATTAGATGAAAATAAA
GTAGATGACCAAGAACTAAGGCACATTGATGGTGTCATGGGTGTTATACATGATGAACGC
ATTCAAGTTGTGGTTGGACCTGGTACAGTCAATAAAGTGGCTAATCATATGGCGGAATTA
AGTGGTGTTAAATTAGGTGACCCAATACCACACCATCACAATGATAGTGAAAAAATGGAC
TATAAATCATATGCAGCTGATAAAGCAAAGGCGAATAAAGAAGCACATAAAGCAAAACAA
AAGAATGGTAAGTTGAATAAAGTATTGAAATCAATTGCCAATATCTTTATACCATTGATT
CCTGCATTTATTGGAGCTGGATTAATTGGTGGTATTGCAGCAGTACTGAGTAATTTAATG
GTGGCAGGCTATATTTCAGGTGCTTGGATTACGCAACTTATAACAGTATTCAATGTCATT
AAAGACGGTATGTTAGCATACTTAGCTATTTTCACTGGTATTAATGCGGCTAAAGAATTT
GGTGCGACACCAGGACTTGGTGGCGTGATTGGTGGTACAACGTTATTAACGGGTATTGCT
GGTAAAAATATTTTAATGAATGTCTTCACTGGAGAACCATTGCAACCTGGACAAGGTGGA
ATTATTGGCGTTATTTTTGCCGTTTGGATTTTAAGCATTGTCGAAAAGAGATTGCATAAA
ATTGTGCCAAATGCGATTGATATTATTGTAACGCCGACTATTGCATTGTTGATTGTAGGA
CTATTAACTATCTTTATCTTTATGCCATTAGCAGGTTTTGTTTCAGACAGTTTAGTTTCA
GTAGTTAACGGAATTATTAGTATTGGTGGCGTATTTAGTGGATTTATCATTGGTGCAAGC
TTCCTACCGTTAGTTATGTTAGGGCTTCATCATATTTTTACGCCAATTCATATAGAAATG
ATTAACCAATCTGGTGCTACTTACTTATTGCCAATTGCAGCGATGGCTGGTGCTGGACAA
GTAGGTGCCGCATTAGCACTTTGGGTAAGATGTAAACGCAACACAACATTACGTAATACT
TTAAAAGGTGCATTGCCAGTTGGTTTCCTAGGTATCGGAGAACCATTAATCTATGGCGTG
ACATTGCCATTAGGTCGACCTTTCTTAACTGCTTGTATTGGCGGTGGTATTGGTGGCGCT
GTAATAGGTGGAATTGGACATATTGGTGCCAAAGCAATAGGCCCAAGTGGTGTGTCACTA
TTACCATTAATCTCAGATAATATGTATTTAGGTTATATTGCAGGATTACTTGCTGCGTAT
GCTGGTGGATTCGTTTGTACATATTTATTTGGAACGACAAAGGCGATGCGACAGACAGAT
TTGTTGGGTGATTAA											
>>0142_ST2990_(27-G-H)_[167003:167881,FRWD]_rpiRB_(putative phosphosugar-binding transcriptional regulator)
ATGATGACAAATATTTTATATCGCATTGATAAGCAGTTGAGTGATTTTACGAAGACAGAA
AAGATAATCGCTGATTACATTTTAAAGAATCCACATAAAATCATTGATATGACTGTGAAT
GATTTGGCAGATGTTACGAATGTTAGTACAGCATCAATTGTTAGATTTAGTCGGAAAATG
ACACATCAAGGTTTTCAAGAGCTAAAGATTGCGATATCTCGATACTTACCCGAAGATATT
GCAACCAATCCACATTTAGAATTGATTGAAAATGAATCTGTAGAAACTTTGAAAAATAAA
ATGATTGCTAGAGCAACGAATACGATGCGATTTGTAGCTACTAATATTATGGATGCGCAA
ATTGATGCAATTTGTGATGTGTTGAAAAATGCCAGGACAATATTTTTATTTGGATTTGGC
GCATCGAGTTTGACTATTGGTGATCTTTTTCAAAAGTTATCTCGTATTGGCTTAAATGTC
AGGTTATTACATGAAACGCATTTACTTGTGTCAACATTTGCGACGCATGATGATAGAGAT
TGCATGATTTTTGTGACGAATCAAGGTAGTCATAGTGAATTACAGTCGATTGCACAGGTG
GCCACACATTACAGTATTCCCATCATAACTATATCTAGTACAGCTAATAATCCAGTGGCT
CAAATTGCAGACTATGCATTGATTTATGGCAGAACTGATGAAAATGAAATGCGTATGGCG
GCTACAACGTCACTATTTGCACAGTTATTCACGGTAGATATATTGTACTATCGATTTGTA
GCATTAAATTATCATGCGATTCTAGATTGTATAACCCAATCGAAAATGGCACTTGATAAT
TACAGGAAACATCTTGCGACGATAGATTTTAAACATTAG											
>>0143_ST2990_(27-G-H)_[168092:168946,FRWD]_D2N3Q2_(putative protein)
TTGGAACTTAACGAGATGATTAATTTTGTAAAAGAAAACAATAAGATAATTGTTACTTTA
TCGCTAACAATTTTCACGTCTGTAATATTTCCTGAGTTAAAAAGTTGGTATTCAAAAATC
ATTAATACTGAAAACAAATATAGAATATTCGATAGGGCAATTATTATGATTGGCACAGTG
TTACCAATGTATTTTCTTTTAGGATTCTTGAATTATAAAATATATATTAAACTGCTAGAG
AGACCTCATAGTGAATTTATTAATACAATATGGTTTTTATTAATAGTCATAAGTTATGGA
TTAATCTTATTTATAGCTATTTCAACTTACCGAAATTATTTAGCGATTGTTAATAGATTT
CAATTATATAAAATGTGTGGAAATTGTGATTACATACATCCCTATAGGTTTGTTGTAAAT
AAAGAAAGTACATTAATTAAAGATTGTTTTAAAGTTGGCAATAATGACCTTTACGAACCT
GGATCAAACTACAAAATAATTGACCTAAATCAAACCATATATGGACACTATGAAAAAGTT
GAAAGTTTTTATCAAAATAAAAACGACAAAATATTCCATATCATTACGCTAAATAGAAAA
AACTTAATAAGAAGTTGGCTTTTTATAAATAATTGGTCTATTATTTTATGTCGTTTTACA
ATGCCGATAGTGTTCATTTTATTTATTTTTTCTTTATCCTATTTTGATAATGACATGTAT
AATGCTTTTATTCCAATTGTTATGTACATTTTCACTTTTGTTTTTCAATCAATCATATTC
AATAAAATATATACAGAGAACAAACAATTGAGGACACAATATATTCAAAAGTTGAACTCT
GGCATAGAAGTATAA											
>>0144_ST2990_(27-G-H)_[169125:171914,FRWD]_hsdR_(type I restriction-modification system endonuclease)
ATGGCATACCAAAGTGAATACGCATTAGAAAATGAAATGATGAATCAACTTGAACAATTG
GGTTACGAAAGAGTAACGATACGTGATAATAAGCAATTGCTTGATAATTTTAGAACGATT
TTAAATGAGCGTCATGCGGACAAATTAGAAGGCAATCCCTTAACAGATAAAGAATTTCAA
CGTCTGTTAACGATGATTGATGGGAAAAGTATTTTCGAGAGTGCCCGTATTTTACGTGAT
AAATTACCACTTAGACGTGATGATGAGTCTGAGATTTATTTGTCGTTTTTAGATACGAAA
AGTTGGTGTAAAAATAAGTTTCAAGTGACGAATCAAGTATCTGTCGAGGATACATATAAA
GCACGTTATGATGTAACGATATTAATCAACGGACTACCCCTTGTCCAAGTTGAATTGAAA
CGTCGAGGTATTGATATTAATGAGGCGTTTAACCAAGTAAAACGTTACCGTAAACAAAAT
TACACAGGCTTATTCCGCTACATACAAATGTTTATCATTAGTAATGGTGTTGAAACACGA
TACTTTTCTAATAATGATAGCGAACTATTGAAGAGTCACATGTTTTATTGGAGTGATAAA
CAGAATAACCGTATCAATACATTGCAATCGTTTGCTGAGTCATTTATGAGACCTTGTCAA
TTAGCTAAGATGATATCGCGCTATATGATTATTAATGAAACAGATAGAATACTGATGGCA
ATGCGTCCGTATCAAGTGTATGCGGTAGAAGCACTTATTCAACAAGCGACTGAGACAGGG
AATAATGGATATGTATGGCATACAACTGGAAGTGGTAAGACGTTGACTTCTTTTAAAGCG
AGTCAGATTTTATCACAGCAAGATGACATTAAGAAAGTTATCTTTTTGGTTGACCGTAAA
GACTTGGATAGCCAAACAGAAGAGGAATTTAATAAATTTGCTAAGGGTGCTGTAGACAAA
ACTTTTAATACCTCGCAACTGGTACGCCAACTAAATGATAAAAGTTTGCCACTTATTGTA
ACGACGATTCAAAAAATGGCTAAAGCGATTCAAGGTAATGCCCATTTATTAGAACAGTAT
AAAACGAATAAAGTTGTATTTATTATTGATGAGTGTCATCGCAGTCAATTTGGTGACATG
CATCGTCTAGTTAAACAACATTTCAAAAATGCCCAATACTTTGGGTTCACTGGCACGCCA
CGTTTCCCAGAAAATAGTAGTCAAGATGGTAGAACAACTGCAGATATTTTCGGTAGATGC
TTACATACGTATTTAATTAGAGATGCCATTCATGATGGTAATGTACTTGGTTTCTCAGTT
GACTATATTAATACTTTTAAAAATAAAGCTTTAAAAGCAGAAGATAACAGCATGGTTGAA
GCAATTGATACGGAAGAAGTATGGTTAGCGGATAAACGTGTGGAATTAGTAACACGACAT
ATCATCAATAATCATGATAAATATACACGTAATCGTCAATATTCAAGTATATTTACAGTC
CAAAGTATTCACGCGCTTATTAAATATTATGAGACATTTAAGCGACTTAACAAAAAGTTG
GAACAACCATTAACGGTAGCTGGTATATTTACGTTTAAACCTAATGAAGATGATCGTGAT
GGTGAAGTGCCATATCATTCACGTGAAAAATTAGAGATAATGATTAGCGATTATAATAAA
AAGTTCGAGACGAATTTTTCAACAGACACAACTAATGAGTATTTTAATCATATTTCAAAA
AACGTTAAAAAGGGCGTTAAAGATAGTAAAATTGATATCTTAATCGTTGTTAATATGTTC
TTAACTGGTTTTGATAGTAAAGTACTGAACACTTTATATGTTGACAAGAATTTAATGTAT
CATGATTTAATTCAAGCGTATTCACGTACAAATAGGGTTGAAAAAGAATCAAAGCCATTT
GGTAAAATTGTAAACTATCGTGACTTGAAAAAAGAGACAGACGATGCACTGAGAGTATTC
TCACAAACAAATGATACGGATACAATTTTAATGCGTAGTTATGAAGAGTATAAAAAAGAA
TTTATGGACGCTTATCGTGAGCTTAAAATGATTGTGCCGACACCACACATGGTTGATGAC
ATTCAAGATGAAGAAGAGCTAAAGCGCTTTGTTGAAGCTTATCGTTTATTAGCTAAAATA
ATATTACGTTTAAAAGCATTTGACGAGTTTGAGTTTACAATTGATGAAATTGGAATGGAT
GAACAAGAGAATGAAGACTATAAAAGTAAATATTTAGCTGTGTACGATCAAGTAAAAAGA
GCGACGGCTGAGAAAAATAAAGTATCCATTTTAAATGATATTGATTTCGAAATAGAAATG
ATGCGTAATGATACGATTAATGTGAATTATATTATGAATATATTGAGACAAATTGATCTT
GAAGACAAGGCGGAACAACGTCGTAACCAAGAACAAATTAGACGTATTTTAGATCATGCA
GATGATCCGACATTGAGGTTAAAACGAGATCTAATTAGAGAATTCATAGACAATGTTGTA
CCCTCTTTAAATAAGGATGATGATATCGATCAAGAATATGTCAATTTCGAAAGTATTAAA
AAAGAAGCGGAGTTCAAAGGATTTGCTGGAGAGAGATCTATCGATGAACAAGCCCTAAAA
ACAATTTCAAATGACTACCAGTATAGTGGTGTTGTAAACCCACATCACCTTAAAAAAATG
ATTGGTGATTTGCCATTGAAAGAAAAACGTAAAGCAAGAAAAGCCATTGAATCTTTCGTG
GCAGAAACAACTGAAAAATACGGTGTGTAA											
>>0145_ST2990_(27-G-H)_[172119:172961,FRWD]_Q5HJH7_(putative protein)
ATGGATAATAGAAATATGATTAATCGTGTTTTTAGTCAAAAGATATTACATCAAATTGCA
ATCAAAAATAAAAGTGATGTTGTTGATGAGGCATATGATTTTTATATACAGGGACCTAAA
AATATCAATGTAATACAGAAGATGAAATCTTTATATAATTATCTTAAAAAGTCTTATCGT
AACGAATATTTTTACAAAAACACAATACTTAATAAACTCCTTCTAGGACGACATTCTATT
AATACAACTACTGCACTTTCTGAGATGCCCATAGGGAAAAGTATTGCTGATTTTATATTG
TTAAACGGCAAAGGCGTTGTCTATGAGATTAAAACAGAATTAGATAAGCTGGATAGATTA
GATAATCAAATTAATGATTATTATGAAGTGTTTAATTATGTAGTAGTTATTACAAATGAC
AAACATCTGAATAAAGTTATGGCTAGATACAAAGATACAACAGTTGGAATTTTAGTGTTA
ACAACTAGAAATACACTGAGTGAAGTTCAAAAACCTAAAGAAAACAATAGTCTCTTAAAC
ACAAAAGCGATGTATAACTTTTTACGAAAAGAAGAAAGAAAAAGAGTTATTGCACAAAAT
CATATGGATGTGCCAACCTATAATGATTTCACAGAGTATGATGTGTTATTTGACGTGTTT
AAAGAAATACCAATGACGAAACTGCATAACAATATGATTTCTGAGTTGAAAAAAAGAGGC
AACATGAAAGAATACAAAGATGAATTTTTAGCAGCGCCGGCTGAAATTAAGTTCTTGTTA
TATTTCGCAAAAATGACAAAGAAAGATAAAAATAAACTATATCATTTTCTTAAGGAGGAT
TAA											
>>0146_ST2990_(27-G-H)_[172963:173886,FRWD]_Q9RL82_(putative protein)
ATGTATTATCCTTATTTGCGTGGGAAACAAAATGAACTATTTGCAATTAGAGAATTGTTA
GAGAAAGGTTTGATTGGTGATTGTATTCAACCTATAATTGAACCGATTAAGTATACAACC
ACGTTTAAAAATGTTTTGAAATATTGTGGTGAAAAAGAATTTCGTATAAATTTAGTAGTA
AATTCGAAGTTAACTGAAGAAGAGATTAGTAACGAAACTGTTGAAGACTTAAGCGAAATA
ATAACAAAAAACAAAAGTGTTATTCAAAAAGCTTACTTGGGTCCTTCTGATGAAGGCGAT
GATAGGTTGAAACAGCAATTTTCAAGTAATAGTTTAGCTATTTTAACAAGTGTAGATGAC
TGGGAAATGTTTGGAGATAAAAATAAACTTGAAATGGTTTTTGTACCAGATGATAGACAC
ATTAAACGTAAATTGCGTAATATTCCAAACAAAGGCATCATTATGGATCCTTTTAATAAA
CTAAGTCGTAATGTTGATTATTTAGATAATGATGACGAGTTTTATAGCGACGATCACCTT
TATTATAAGGAAGATGGATACGTAGCATTTTCAGACTATTCTGTTATAGGTGGAGAATAT
GTAGACGGTGGCTTTTCGCCATTAGCTATTGCGATACATATTGTCTATTTTGATGAGGCT
AATGAGTTAAGAGTTAAACATTTTGTCTCTGATTCTAATAACGATAGATTAAATCCAGCT
AAAAAGTTTTTTGAGGCTGTAGATAAATTAGTAACTTGGTCTAAAAACTTAGATAATAAA
AATAGATCTTATGCAATCGGACAATTTGAAGAATTAAATGAAAATAATAAGTATCCAGGA
TTAGGTTTAATTAAAAGGTTATCTATCATGCATCATCTAGAAATTATGAATAGATACTTG
GAGTCTCAAAATGAAAATATGTGA											
>>0147_ST2990_(27-G-H)_[173873:174985,FRWD]_A6QDI2_(RES domain protein/RES family NAD+ phosphorylase)
ATGAAAATATGTGAAAAATGTTTTAATAATACTGAAATCGTAGAAATCATTGTAAATGAT
AATAGCAAATTTGACAATTGTGATATTGATAACGATCATCTTGGTGTTAAAATATTTGAT
ACGACTCGACACATAGATAAATTAGAGCAGATTAGAGATTATTTAAGACCAGCGTTAGAA
TTATATGATATTAGTATAAATTTACCAGATACTTTTAGCCAAAAAGAAGGTAAAAAAATT
GAAACAGCATTAAAAGATGATTGGAGTATATTTAATGTTGAAGAAGCTCAAATAAGTTGT
ATTTTAAATGAACTTTTTAAAGATGATGAAAATATAGATAGACGGGTGTTGGAAGGTTTA
GTAAGCGCTAAAATCATTAAAGATAAAAAATATACAAATGAAAATCTAATTGTAGCAAAT
AATGACTGGGATGGATTTTGTGAGAGCTTGAAGTATAAAAATAGATTTCATAATAATATG
ATCAATTTAGAGAATTTAGCGTTCTTTCTCGATATCACTACTAATTACTATAGTATTGAG
GAATTTAGAGAAAGATTTGAACCATTATATAGATCTAGAATAGTTAAGTTCATTACAGAG
AAAAGTGAACTAATGTCACCACCAAAGGGATTTGCAACGGCAGGAAGATTGAATTCTAAA
TGGATAAGCGTATTATACCTTAGTACAAAAGAACAGGTCAGTATAGAAGAAGTTAAACCT
AAGCATAATGACATTATTTATATAGGTAAGGTTAAGTTACAAAAAAACGTTACAAAAGAG
AAATTGAAAATTGCGAATTTAACTAATTTAACTAGTAATGCAATCAAAGCTGGCGATGAT
GGATTTAGAAAGTATTTTGTAAATCACCAAACATTAAAAAAGATTCATAAAGGAATAACA
AATCCAAGCGATGAACAAGGAATAGATTATTTGCCATTTCAATATTTAGCTGATTATATT
CGAAGCCTTAAATATGACGGGATAATGTATGAGAGCATATTGCAAGATGGTACTTTTAAC
TTTGTGTTTTTTGATCAAAATTTATTTGAATGTGTTAATTATGAAAGAAAAAGAGTAAGT
GACGTTAAATATACATTGACTAAGCTAAGTTGA											
>>0148_ST2990_(27-G-H)_[175250:176842,RVRS]_oppF2_(oligopeptide ABC transporter 2, ATP-binding protein)
TTATTTAGCAATAACTGCTACTTCTGAAATAAGTTGCTTTGCATAGTCTGATTGCGGATG
TTTGATAATATCTTCTGTGTTATTCAGTTCAACGATTTCGCCATTTTTCATAACTGCAAC
GCGATCACATATTTCATTGATAACACCCATGTCATGTGTGATGAATAAATAAGTGATGCC
GAAGTCTAACTGTAATTGTTTTAATAACTCGATGATATCTTTTTGAATTGAAACGTCTAA
AGCGGACACTGCCTCGTCGCAAACAATCACTTTAGGTTCTACAGCAAGTGCTCTCGCGAT
ACTTACACGCTGACGTTGCCCACCAGATAATTCGTGTGGATAGCGATATAAGAAACTTTG
ATCTAGGCCAACCTTTTCTAACAACGATACGACAGTTTTAATAATGTCATCATTATCTTT
GACTTTCCCATGAATGATTAGTGGTCGTTTAATCACATCAATGACTTTAAATCTTGGATT
AATAGATGCGAATGGATCTTGAAAAATCATTTGTATCTCTTGTCGTAAAGATTTCAATTC
ATCATCTTTAAATAAACTTAATGGTAATTCGTTATACCAAATAAAGCCTTCTGACACTTC
CTTTAGACCGACGACCGTCTTAGCTAATGTCGATTTCCCTGACCCTGATTCACCGACAAT
GCCTAATGTTTCGCCTTTTCTAATACCCAAGTTAATATCATTAACTGCTCGGTATAGGCT
GCCACTCGGTGATGTGTAATCCACGCTCACGCGATCGAATTTTAATAAAATATCATTGTT
TAACGGTCTTGGCGGACGCGTTTGATGAATATCAGGAATCGCATCTATTAAGCGTTTTGT
ATAGGTATGTTGTGGCGATTTAAAAATACTTTCAACCGTGCCACTTTCAACGACACTTCC
ATCTTTCATTACAATCACATCGTCGCAAAATTGATACACAGCGCCTAAATCGTGAGTGAT
AAAAATAATAGATGTTTCTGTGTACTCATAAAGGGACTTCATTAACTGCAGTAATTGATT
TTGTGTACTGGCATCTAATGCCGTTGTTGGTTCATCTGCGATTAAAATTTGTGGCTTTAA
AATCAATGCCATTGCTATCATGACACGTTGACGCATACCACCAGAAAGTTCATGTGGATA
AGCATCAAATTGTCGAGTTGCATGTTTTATACCTACTTTTTCTAAAATGTCTATTGTCAT
CGACTTTGCTTCAGATTTAGATACACGTTTATGTTGAAATAGTACTTCTGTAATTTGTTT
GCCAATCGTTAATCTTGGATTCAACGAAGAGAGTGGATCTTGAAAAATCATTGAAATATC
CTTACCTCGAATTTGTTGTAACGCTGAAGTTGATAAATTATTTAACGATTGCCCATTAAA
AATAATTTCTCCTGTTAATGTGTGATCTGGATAATCTGGTAGTAGCCCTAAAATAGATTT
AGCAGTAATACTTTTTCCTGATCCTGATTCACCAACAATACCTAGGATATGTTTTTTTCG
TAATTCGAAAGAGACATTTTTTACCGCTTGAACTGTAGTTTCATCATAATTGAATTGTAC
ATTCAGACTGTTGACTTCTAATAAATTTGACAT											
>>0149_ST2990_(27-G-H)_[176799:178277,FRWD]_oppB2_(gsiC, Glutathione transport system permease protein gsiC)
TTGAATTGTACATTCAGACTGTTGACTTCTAATAAATTTGACATGATGTTGTGCCTCCCT
ATTCACAAATGTGTAAATTTATTCTATACTTTTGTATATCATAGTAATCTACTCAAGATT
ATTTTACAAGGAGTGATTATCATAATTACTTATTTAGAATCTTTTAAGTCGTTGTATCAC
AAGGCATTTTACAAGTTTGTATTATCGGTATTAAGCTTGCCAATATTTTTATATGCAGTG
ATAAAGTTTTTCTTTTCTGCTAAGAGAAAAAATTTTTACGCTAATAATTCTGAAATTTCA
GAAATTGAACGAGCGTTACATCAAAAATATAAATATTTATCGCAGCAAAAGTCATCCACA
CAAATACATAAAGAAGCATTAAAAATATTCAAGGCACAAAGTTCTAATACGAGTTCAAAG
AATATTGAACAAGCACATTTTTCAACATACTTTGAAAATTTATTATTTCATAAGTTCATC
ATGATCAAAGTAATATTGGCCTTGCCGATGTTCATCTTATTGACTATTTATTTACAGCCA
TTAGTTAGATATATTTTTGAGAGAATTGTCATGGCTGTGATTGTCATCATTGGTGTTATT
GTCAGTGTGTTTACCATTCTGTATTTTTCACCGCTTGATGCGGCTTATAGCATACTGGGA
CAAAATGCAACAAAGGCACAGATACATCAATTCAATGTATTACATCATCTTAACGAACCT
TATTTTATTCAATTGTGGGATACCATCAAGGGTGTTTTTACCTTTGACTTAGGTACGACT
TACAAAGGGAATGAGGTTGTGACTAAAGCAGTTGGCGAAAGAATTCCAATTACAATAATT
GTCGCAGTATTAGCGCTAATTGTGGCATTAATTATTGCAATACCAATTGGTATTATCAGT
GCGATGAAGCGAAATAGTTGGCTTGATATCACGTTAATGATAATTGCATTAATTGGTTTA
TCTATTCCAAGTTTCTGGCAAGGGCTATTATTCATTTTAGCGTTCTCATTGAAATTGGAT
ATTTTGCCACCATCTTATATGCCAGAACATCCAATATCGTTGATTTTACCTGTACTTGTC
ATTGGAACAAGTATTGCTGCTTCTATCACGCGTATGACAAGGTCTTCTGTACTTGAAGTA
ATGCGCAGCGATTATGTTTTAACTGCTTATGCAAAAGGATTATCGACGACACAAGTTGTT
ATTAAACATATTTTGAAAAATGCCATTATTCCAATTGTAACGTTAGTTGGTCTTCTAGTG
GCAGAGTTACTAGGCGGTTCAGCAGTGACGGAACAAGTATTTAACATTAATGGTATCGGG
CGTTATATCGTCCAAAAACAACTAATACCTGATATCCCAGCAGTCATGGGTGGGGTCGTA
TATATATCAATTGTAATATCTTTAGCAAACTTAATTATTGATATATTTTATGCTTTAATC
GATCCAAAATTACGTAGTGAAATTAACGAAAGGAAGTGA											
>>0150_ST2990_(27-G-H)_[178283:179446,FRWD]_oppC2_(oligopeptide ABC transporter 2, transmembrane permease)
ATGGTAAAACTTACAACAAAGATAGCTTCCTTAAAACTATTCGCAAGTTATGCTATAGCA
ACTTATATTTTAGTTATATTAACGAGTGCATTAAATCTTTTTAAAGGTTATGTGGCCGAT
ACGTTCTATATTGCTGAAACATTGCTAATCGTTTTAACCATCATTTTAATTATCATTTTA
ACAACGGAACAAACATGGAAGCATCATGACTTATGGCGACGTATCGTCGAAGTGTTGTTA
TTGTTGATGACATTAACAGGCAACGTATTTACATTATTAATGTTTGTAAGTATTAGACGT
TACCAACGTACATCGCAAATACATAGTTATAACGGGTGGGAATCGTTTATACGAAAAACT
ACTAGACATCGTATTGCGATTATCGGGTTACTTATTTTAGTCTACATGCTGACATTATCA
ATTGTGTCACAATTTACATTTGATACGACATTGGCTACTAAAAATCAGTTCAATGCACTG
TTACATGGACCGAGTCTAGCCTATCCGTTTGGTACTGATGATTTCGGTAGAGACTTATTT
ACACGCGTAGTTGTCGGAACGAAACTGACATTTTCAATTTCAATTATTTCAGTAGTTATT
GCAGTTATTTTTGGTGTGTTACTAGGCACTATCGCAGGTTATTTTAATCATATTGATAAT
TTAATAATGCGAATTTTAGATGTAGTGTTTGCAATTCCATCATTATTGTTAGCGGTGGCA
ATTATTGCATCATTTGGAGCAAGTATTCCAAATTTAATTATTGCTTTAAGTATCGGTAAT
ATACCATCATTTGCACGGACAATGCGTGCCAGTGTTTTAGAAATTAAACGCATGGAATAT
GTAGATGCAGCACGTATCACTGGTGAAAACACTTGGAATATCATATGGCGTTATATTTTA
CCGAATGCGATTGCGCCTATGATTGTACGTTTTTCATTAAATATAGGTGTGGTTGTATTA
ACAACAAGTAGTTTAAGTTTCCTAGGACTTGGTGTTGCACCTGATGTAGCTGAATGGGGC
AACATTTTACGTACCGGTAGTAACTACTTGGAAACGCACAGTAATTTAGCTATTGTACCT
GGTGTTTGTATTATGTTCGTCGTTTTAGCATTTAATTTTATAGGTGATGCAGTGCGTGAT
GCACTAGATCCAAGAATTCATTAA											
>>0151_ST2990_(27-G-H)_[179463:181238,FRWD]_oppA2_(oligopeptide ABC transporter 2, substrate-binding protein)
GTGAAGAAAATCATTAGTATCGCAATTATAGTTTTAGCGTTGGTATTAAGTGGTTGTGGT
GTCCCTACGAAATCAGAAGTGGCTCAAAAGTCATCGAAAGTTGAAGTGAAAGGCGAGCGA
CCAACAATACATTTCCTAGGACAAGCAAGTTATGAAAATGATATGAATATCGTTAAAGAT
CAATTGGAAAATGCAGGATTTAACGTGAAGATGAATATCCAACCAGATTATGGTAGCTAT
CGTACACAACGTCAAGCCGGCAATTATGATATCCAAATTGATGACTGGATGACAGTGTTT
GGTGACCCGAACTATGCTATGACGGCATTATTTAGTTCTACAGGATCAAATAGTTTATTG
AAAGATAAACATGTAGACCAGTTGTTAAATAAAGCTTCTACTCAAAATGAAGCAGATGTT
AAACAAACATATAAGCAAATTGAAGATGAAGTTGTATTTGATAAAGGGTATATGGCGCCT
TTATATGGATCAAAAAAGAATTTAGTATATGACAATAAAGTGTTAGATAAAAATAGTGTT
GGATTGCCAAATTCACGTGCATTAATATGGCAACAATTTGATTACAACAATAGTAGAGAA
CGAGATACGCGGCCACTTGTGATGACACAACAAGATGGTGAAATTCCTACATTGGATCCA
ATACGTTCAATTGCGCCGTCAGTATATTCAATTAATATGAATATGTACACAAGGTTATTA
TTATTAGATGAAAATGATCATTTAACAACGAAAGGTTCGTTAAGTCATGATTATGCTGTG
AATAAGGACAATAAAGCATTTTATTTCTTGTTAAGAGATGATGATTATTTTGCGAAAGTG
GTCAATGGACAAGCACGTAATACTGGAGAGCGTGTATCGGCTGAAGATGTTAAGTTTTCT
TTAGATAGAGCACGTGATAAAAAGTCTGTGCCTAACAATAATACTTACAATATGCACAAA
CATATAAATGACATCAAGATATTAAAAGATGAGGACATCGATCAGTTGCGTAAAGAGAAA
GACAAGGACGATAAATCAATCTATGATAAGTTGATTAAAGCTTATAACGTCAAATCGTTA
ACGACAGATGGTCAAAAAGTAAATAATAAAGACGGTATTTATCAAATTGTTAAAATTACG
ACAGATCAATCGATGCCTCGAGAGGTAAATTACTTAACACACTCTTCGGCAGGCATTTTA
TCTAAAAAATTTGTTAATCAAGTAAATCAAGAATATCCAAAAGGATATGGGGATAGCAGT
ACAATTCCTGCAAATTCAGATGGGAAAAATGCGCTGTATGCAAGTGGCGCATACATTATG
ACACAGAAAAATGCATATCAAGCAACGTTTCAACGTAATCCAGGATTCAACGAAACAGAA
AAAGGTAGTTATGGACCAGCTAAAATTAAAAATATTACATTGAAGTTTAATGGTGACCCG
AATAATGCATTGTCAGAACTTAGAAATCATTCAATTGATATGTTGGCAGATGTGAATCAA
AAACATTTTGATTTAATTAAGTCGGATAAAAATTTAAGCATTATTCGCAAAAATGGACGC
AAGTCAGTCTTTTTAATGCTAAATATTAAAAAAGGTATATTTATGACGCATCCAAACTTG
AGACAAGCAGTAGTTAATGCGATAGATCAGGATCAATTTATTAAGTTTTATCGTGGCGAT
AAATTTAAAATTGCATCACCGATTACACCACTTGTCGATACTGGTAACGAGCAACGTCAA
GATTTAGAAAAAGTAGAAAAAGCCATCAATCAATAA											
>>0152_ST2990_(27-G-H)_[181276:183282,FRWD]_ggt_(gamma-glutamyltranspeptidase)
ATGGTCATTAACTTAAATGACAAACAGACAAAAACATCTAAAGAAGGGTTAATTTCCGTA
TCACATCCTCTTGCGGCTAAAATTGGTAAGGATGTATTAGATCAAGGTGGCAACGCCATG
GATGCAGTGATTGCAATTCAACTGGCATTGAATGTGGTAGAACCATTTGCATCAGGTATT
GGTGGTGGCGGGTATTTGCTATATTATGAGCAAAGTACTGGCAGTATAACTGCGTTTGAT
GCGCGTGAGACAGCCCCTGCACATGTAGATAAACAATTTTATCTAGATGATTCAGGCGAA
TATAAATCATTTTTTGATATGACTACACATGGTAAAACTGTCGCTGTGCCAGCAATTCCA
AAGCTGTTTGATTATATTCACAAGCGTTATGCTAAGTTGTCATTGGAAGATTTAATTAAT
CCTGCAATTGAACTAGCTATTGAAGGTCATGCAGCCAATTGGGCTACTGAAAAATATTCG
CGCCAGCAACACGCACGATTGACAAAGTATTATGAAACGGCACAAGTATTTACGCATGAA
AATCAATATTGGCGTGAAGGTGATTGGATTGTACAACCCGAATTAGGTAAGACATTTCAA
ATATTAAGAGAACAAGGGTTTAATGCATTTTATAAAGGTGACATTGCGAAACAATTAGTC
AATGTTGTCAAAGCATGTGGTGGGACAATCACTTTAGAGGATCTAGCCAAATATGACATT
CAGATTAAAGCGCCAATCAGTGCAACATTTAAAGACTATGACATTTATTCAATGGGACCA
TCTAGTTCTGGCGGTATCACGGTAATTCAAATATTGAAGTTATTAGAACATGTCGATTTA
CCATCTATGGGTCCAAGATCTGTCGATTACTTGCATCATTTGATACAAGCGATGCATTTA
GCATATAGTGATCGCGCGCAATACTTGGCGGATGATAATTTTCATGAGGTGCCTGTACAG
TCATTAATTGATGACGATTATTTAAAAGCACGCAGTACGCTCATTGATAGCAATAAAGCA
AATATTGATATAGAGCATGGTGTTGTGTCTGATTGCATTAGTCATACAGATGTTGAAGAA
AATCATACCGAAACAACTCATTTTTGTGTGATTGATAAGGAAGGTAATATTGCTTCATTT
ACGACATCAATCGGTATGATTTACGGATCGGGTATTACGATTCCAGGGTACGGCGTGTTA
TTGAATACCACAATGGATGGTTTTGATGTAGTAGATGGTGGTATTAACGAAATTGCACCA
TATAAACGACCACTAAGTAACATGGCTCCAACGATTGTGATGCATCACGGGAAGCCGATA
TTAACAGTAGGTGCACCTGGTGCCATAAGTATCATTGCTAGTGTTGCGCAAACATTAATC
AATGTATTAGTGTTTGGCATGGATATTCAGCAGGCTATAGATGAACCTAGAATTTATAGT
AGCCATCCTAATCGCATTGAATGGGAGCCTCAATTTTCACAATCTACAATATTAGCATTG
ATTGCACGTGGACATGCAATGGAACATAAACCAGATGCCTATATTGGAGATGTACATGGG
TTACAGGTTGACTTGAATACACGTGACGCGTCGGGAGGTGCTGATGATACGAGGGAAGGC
ACAGTGATAGGTGGCGATGTATTATCAATTAGAAAACAACCATTACCTAGTCCGAAAATA
TACGATAATGACACCCATCGAGTATATTTCAATGATATGCAGTTGCCATTATATGCTGAA
CAAGTGCGGTGGATGCATGACAAATATTGGGTTGATGAAAGTGTTATTAGAATCATTTTC
CCTGAAGTTAGTGTGCATATTGAAGATTTAAGAAGTTATGAAATCGCTGGAAAAAATTAT
ATAGATATTGCCTGGTTGGCACGGAAGAAAGGTTATCAAGTTACCTTAAAGGATGACAGT
TTATACTTAACTGATGAAACATATCATTCAGTGAAAGCAAACACAAATGCATACTATAGA
TATGATCGAGATAGTATCACAAGATAA											
>>0153_ST2990_(27-G-H)_[183580:184353,RVRS]_DUF576_Saur_(putative tandem lipoprotein)
TTAATGTTCACTTAATTTATTATAAGTAAGGCTTTCTTTGTATATAATTTGGTCTTTTCC
AGGACTTGAAAAATAAAAATAAAGTTTCTGATCTTGATGATTATTGCCTTTTAAATCACT
CATTCCCTTTAATTCCACCTTTGTTGATGCATTTCTGGGAATATTATATCTACGTTTTAA
TTGTTTAACGTTTGGATTATCATTCGACAACTTACCAGATAAATTATAATAATCAGTGGT
AGGATCATGTGTGACTTTCAAATCATTGCTATTTAAAATGCTTGTTAAATCACCACTTTG
AATCAAAAATTGATTGTTTTCGATTTTTTGTTTCAGCGCGGGATCTTTTACGTCTTTTGT
GAAAACGATTTTATTATTAACTACTTTTACTGGATAACTTTTGTATGTCGAGTCAGTAGC
ATTTTTTCTATCGTTTGTAGTTGTGTCATATTCACCAGTTATTTTATGTGTGTTCTTATC
TACCTTTAACAACATACGGTCTTCTTTTAAAAGCTCATCTGATCCAACAACTGAATAAGA
GGATTCTATATACCATGTGTCTTGATCATTATTTTCATAATGGGGATTATCGTGACCATC
AATTTCATAAAGCGTTTCTAAGTTTTTAATAGGATACGTACTTAGTACTTTTTTAAGACC
ATCTTTCAAATGAATTTGTTCCCACTTCATTGCCAAAAACATACCGCCACTGACTACAAT
TGAAATAATAATAATTGCTGCTAAGTTTAACCAGAAAATTTTATGTGCTTTCAT						
					
>>0154_ST2990_(27-G-H)_[184542:185168,RVRS]_acpD_(FMN-dependent NADH-azoreductase)
TTAAAATGTAGTTGCTAATTTTTCAGCATTATTAATACTAGTTGCTTTAATTTCTTCAGT
CTTATGAGGTTCAGCATTGTGTCCTTCAATAATGATTGTTTCATATGATGGCACACCTAA
GAATGTCATAATTGTTCTTAAATAACGGTCACCCATTTCAAAATCAGCAGCAGGTCCTTC
AGTATAATATCCACCACGTGATTGAATGTGTAATACTTTTTTGTCAGTTAACAAACCTTG
AGGTCCTTCAGCAGAATATTTAAAAGTTTTACCTGCAATTGAAATAGCATCAATATATGC
TTTAACTACAGGTGGGAAAGAAAGGTTCCACATAGGCGTTACAAATACATATTTATCTGC
ACTTAAAAATTCTTCTAAAATGTCACTCAATCTTGAAACTTTCATTTGTTCATCATCAGT
TAACGTTTCGCCATTACTCATTTTTCCCCAACCAGTTAATACATCTTTGTCAATAACTGG
AATATAAGTTTCAAATAAATCAATATGTTTCACTTCATCATCAGGATGTTGTTGTTGATA
TGTTTCGATAAATGCTTTACCAGCCGCCATAGAATTTGATACCAGTTCATTAAAAGGGTG
TGCTGTAATATATAATACTTTTGCCAT											
>>0155_ST2990_(27-G-H)_[185377:185955,FRWD]_Q5HJG7_(M23/M37 family peptidase)
ATGACAAAGCGACCAAAACGTATTTTGGCAACAATTATCATTTTTCTTTCACTATTATTT
ACGATTATTTATATAGATGACATTCAAAAATGGTTTAACCAATATACCGATAAATTGACA
CAAAATCATAAAGGACAAGGACACTCAAAATGGGAAGACTTTTTTAGAGGGAGTCGGATT
ACTGAGACTTTTGGTAAATATCAACATTCACCATTTGATGGTAAGCATTATGGCATTGAT
TTTGCATTGCCAAAAGGTACACCAATTAAAGCGCCGACGAATGGTAAAGTAACACGTATC
TTTAATAACGAATTGGGCGGCAAGGTATTACAGATTGCCGAAGACAATGGAGAATATCAC
CAGTGGTATCTACACTTAGACAAATATAATGTCAAAGTAGGTGATCGAGTCAAAGCAGGT
GATATTATTGCATATTCAGGCAATACAGGTAAACAAACGACAGGCGCACATTTACATTTT
CAAAGAATGAAGGGTGGCGTAGGTAATGCATATGCAGAAGATCCAAAACCGTTTATCGAT
CAGTTACCTGATGGGGAACGTAGCCTATATGATTTGTAG											
>>0156_ST2990_(27-G-H)_[186339:187436,FRWD]_malK=ugpC_(maltose ABC transporter, ATP-binding protei/glycerol-3-phosphate import ATP-binding proteinn)
ATGGCAGAACTAAAGTTAGAGCATATTAAAAAGACGTATGATAACAACAATACTGTAGTG
AAAGATTTTAATCTACATATTACTGACAAAGAATTCATTGTATTTGTTGGACCATCGGGA
TGTGGTAAATCAACAACATTACGAATGGTTGCTGGACTAGAGTCTATCACATCTGGAGAT
TTTTATATTGATGGGGAACGCATGAACGATGTTGAACCAAAGAATAGAGATATTGCGATG
GTATTTCAAAACTATGCATTATATCCACATATGACTGTATTTGAAAATATGGCATTTGGG
CTAAAGCTACGTAAAGTAAATAAAAAAGAGATTGAACAAAAAGTCAATGAAGCAGCTGAA
ATATTAGGATTAACTGAGTATCTTGGTCGTAAACCAAAAGCGTTATCTGGTGGACAGCGT
CAACGTGTTGCTTTGGGCAGAGCTATTGTTAGGGATGCGAAAGTCTTTTTAATGGATGAA
CCATTATCGAATCTTGATGCGAAGCTTCGAGTACAAATGCGCACAGAAATATTGAAATTA
CATAAGCGACTTAATACTACGACAATTTATGTTACACATGATCAAACTGAAGCATTGACG
ATGGCTAGTCGAATTGTTGTTTTGAAAGATGGCGACATTATGCAAGTCGGCACACCTAGA
GAAATATATGATGCCCCTAATTGCATATTTGTGGCGCAATTTATCGGCTCACCAGCAATG
AATATGTTGAATGCTACAGTTGAAATGGACGGATTGAAGGTAGGAACACACCATTTTAAA
TTACATAATAAAAAATTTGAAAAGTTAAAAGCTGCTGGCTACTTAGACAAGGAAATTATT
TTAGGTATTCGAGCTGAAGACATTCATGAAGAACCAATATTTATTCAAACTTCTCCAGAG
ACACAATTTGAATCTGAAGTAGTTGTATCCGAACTGTTAGGTTCAGAAATCATGGTACAT
AGTACATTCCAAGGAATGGAATTGATTTCTAAATTAGATTCAAGAACCCAAGTGATGACG
AACGACAAGATTACACTAGCATTTGATATGAATAAGTGTCACTTTTTTGATGAAAAAACA
GGAAATCGTATCGTCTAA											
>>0157_ST2990_(27-G-H)_[187449:188720,FRWD]_malE_(maltose ABC transporter, substrate-binding protein)
ATGTCTAAAATTTTAAAATGTATCACGTTAGCCGTGGTAATGTTATTAATCGTAACTGCA
TGTGGCCCTAATCGTTCGAAAGAAGATATTGATAAAGCATTGAATAAAGATAATTCTAAA
GACAAGCCTAACCAACTTACGATGTGGGTGGATGGCGACAAGCAAATGGCGTTTTATAAA
AAAATTACGGATCAATATACTAAAAAAACTGGCATCAAAGTAAAGCTTGTAAATATTGGT
CAAAATGATCAACTAGAAAATATTTCGCTAGACGCTCCTGCAGGAAAAGGTCCAGATATC
TTTTTCTTAGCACATGATAATACTGGAAGTGCCTATCTACAAGGCTTAGCTGCTGAAATC
AAATTATCAAAAGATGAGTTGAAAGGTTTCAATAAGCAAGCACTTAAAGCGATGAATTAT
GACAATAAGCAACTAGCATTGCCAGCTATCGTAGAAACAACCGCACTTTTCTATAATAAA
AAATTAGTGAAAAATGCACCGCAAACGTTAGAAGAAGTTGAAGCTAATGCTGCCAAGCTA
ACTGATAGTAAAAAGAAACAATACGGTATGTTATTTGATGCTAAAAATTTCTATTTTAAT
TATCCGTTTTTATTCGGCAATGATGATTATATTTTCAAGAAAAATGGCAGTGAATATGAT
ATTCATCAGCTAGGACTAAATTCAAAACATGTCGTCAAAAATGCTGAACGATTACAAAAA
TGGTACGACAAAGGGTATCTTCCTAAGGCAGCAACACATGATGTCATGATTGGTCTTTTT
AAAGAAGGAAAAGTAGGACAATTTGTCACTGGACCGTGGAACATTAATGAATATCAAGAA
ACGTTTGGTAAAGATTTAGGAGTAACAACATTACCTACAGATGGTGGCAAACCTATGAAA
CCATTTCTCGGTGTACGTGGTTGGTATTTATCTGAATATAGTAAACATAAGTATTGGGCT
AAAGATTTAATGCTGTATATCACTAGTAAAGATACATTACAAAAATATACAGATGAAATG
AGCGAAATTACTGGACGTGTTGACGTGAAATCATCTAATCCAAATTTAAAAGTGTTTGAA
AAGCAAGCACGTCATGCTGAACCGATGCCTAATATTCCTGAAATGCGACAAGTTTGGGAA
CCGATGGGCAATGCAAGCATATTTATCTCAAATGGTAAGAATCCTAAACAAGCGTTAGAT
GAGGCGACGAATGATATAACGCAAAATATTAAGATTCTTCATCCATCACAAAATGATAAG
AAAGGAGATTAG											
>>0158_ST2990_(27-G-H)_[188723:189991,FRWD]_malC_(maltose ABC transporter, transmembrane permease)
ATGACGAAACGTAACCCTAAATTAGCGGCATTATTATCTGTTATACCTGGTTTGGGACAG
TTTTATAATAAAAGACCCATTAAAGGGACGATATTTTTTATCTTTTTCATCAGTTTTATT
TCTGTTTTTTATAGCTTTTTAAATATTGGTTTTTGGGGATTGTTCACATTAGGGACAGTA
CCTAAGTTAGACGATTCTCGTGTCTTACTTGCACAAGGTATTATTTCTATCTTACTCGTT
GCTTTTGCAATCATGCTATATGTCATTAATATTTTAGATGCATATCGTAATGCTGAACGA
TTTAATCGCAATGAGGAAATAAAGGATCCGAAGGCACGTATGGTTGCAACATGGGACAAG
ACGTTCCCATACTTACTAATCTCACCAGGTACATTCTTATTGATATTTGTAGTTGTATTT
CCATTAATATTTATGTTTGGAGTAGCATTTACAAATTACAATTTATACAACGCGCCTCCG
AGACACACATTAGAATGGGTTGGTTTAGATAACTTTAAAACGTTATTCACAATTGGCGTT
TGGCGTAAAACATTTTTCAGTGTTATTACTTGGACATTAGTATGGACGCTTGTTGCAACG
ACACTTCAAATTGCATTAGGGCTGTTTTTGGCAATTATTGTAAATCACCCTGTCGTCAAA
GGTAAGAAATTTATCCGTACTGTGTTAATCCTACCTTGGGCTGTACCATCATTTGTGACA
ATTTTAATATTTGTAGCGTTATTTAATGATGAATTTGGTGCGATAAATAATGATATTTTG
CAACCTTTATTAGGTGTAGCACCAGCATGGTTAAGTGATCCGTTTTGGGCAAAAGTGGCA
TTAATCGGCATTCAAGTATGGCTTGGATTCCCATTTGTCTTTGCACTGTTCACTGGAGTA
CTGCAAAGTATTTCATCAGATTGGTACGAAGCAGCAGATATGGATGGTGCGTCTAGTTGG
CAAAAGTTTAGAAACATCACATTCCCGCATGTCATTTACGCCACAGCGCCATTGTTAATT
ATGCAATATGCAGGTAATTTCAATAATTTTAATCTTATTTATCTATTTAATAAAGGCGGT
CCACCAGTGTCAGGACAGAATGCTGGTAGTACAGATATCTTGATATCTTGGGTGTATAAT
CTGACATTTGAGTTTAACAACTTCAACATGGGTGCAGTTGTGTCATTAATTATTGGATTT
ATTGTTGCTATTGTCGCATTTATTCAATTCAGACGTACAAGTACGTTTAAAGATGAGGGA
GGTTTATAA											
>>0159_ST2990_(27-G-H)_[189993:190832,FRWD]_malD_(maltose ABC transporter, transmembrane permease)
ATGACAAAGAAGAAAAACATATTAAAAGCAATCGGTATTTACAGTTTTATAGCGATGATG
TTTGTCATCATTTTATATCCACTACTGTGGACATTTGGCATTTCCCTTAATCCAGGTACG
AACTTGTATGGTGCCAAAATGATACCAGACAATGCAACATTTAAAAATTATGCATTCTTA
CTATTCGATGACAGTAGTCAATACCTGACTTGGTATAAAAATACGCTTATCGTAGCATCT
GCAAATGCACTGTTTAGTGTGATATTTGTCACGTTAACAGCATATGCTTTTTCTAGATAT
CGCTTTGTTGGTCGTAAATACGGGCTGATTACATTTTTGATTTTACAAATGTTCCCTGTA
TTAATGGCAATGGTCGCAATCTATATTTTGCTAAATACAATTGGATTATTAGATTCTTTA
TTTGGACTAACACTGGTATATATTGGTGGATCAATACCGATGAATGCCTTTTTAGTGAAA
GGTTACTTCGATACGATTCCAAAAGAACTTGATGAATCTGCCAAAATTGATGGTGCAGGG
CATATGCGTATTTTCTTACAAATTATGCTTCCATTAGCTAAGCCGATTTTAGCAGTTGTT
GCTTTGTTCAATTTTATGGGGCCATTTATGGACTTTATATTACCTAAAATACTATTAAGA
AGTCCTGAAAAATTCACATTAGCAGTTGGATTGTTCAACTTTATTAATGATAAGTATGCA
AATAATTTCACAGTGTTTGCAGCAGGGGCAATTATGATTGCAGTACCTATAGCAATCGTA
TTCTTGTTCTTGCAACGCTATTTAGTATCAGGTTTAACAACAGGTGCGACAAAAGGTTAG
											
>>0160_ST2990_(27-G-H)_[190906:191982,FRWD]_yrbE_(putative NAD-binding oxidoreductase)
ATGACGATTAAAGTTGGAATCATTGGGTGTGGTGGTATTGCGAATGGCAAGCACATGCCA
AGTTTACAAAAAGTTGAAAATGTTGAAATGATCGCATTTTGTGACGTAGACATTTCGAAA
GCAGCGAGTGCGGCAGAAGCATACGGAACTGACAATGCAAAGGTTTATGATGATTACAAA
GCATTGTTAAAAGATGACACGATTGATGTTATCCATGTTTGTACGCCAAATGACTCGCAT
TGTGAAATTACTGTAGCAGGGTTGCATGCCGGTAAACATGTGATGTGTGAAAAACCAATG
GCTAAAACGACAGCAGAAGCTCAAAAAATGATAGATACAGCTAAATCAACAGGTAAAAAA
TTAACAATAGGTTATCAAAATCGCTTCAGACCAGATAGTCAATTTTTATATAAATCAGCG
CAACGTGGCGACTTAGGAGACATTTACTTCGGAAAGGCACATGCCATTCGTCGTCGAGCA
GTACCAACATGGGGTGTCTTTCTAGACGAAGAAGCTCAAGGTGGAGGACCATTAATCGAT
ATCGGTACACACGCTTTAGATTTAACGTTATGGATGATGGATAATTATGAGCCAGAATCA
GTGATGGGTTCAACATTCCATAAATTAAATAAACAGCATCATGCGGCAAACGCTTGGGGT
TCATGGAATCCAGATGAATTTACAGTTGAAGATTCTGCGTTTGGATTTATTAAAATGAAG
AATGGAGCGACGATCATTTTAGAATCCGCTTGGGCGATTAATTCTTTAGAAGTGGATGAG
GCAAAATGTTCATTATCAGGAACTAAAGCAGGTGCTGATATGAAAGATGGTCTACGTATT
CATGGTGAAGACATGGGTACACTTTATACCAAACACGTTGAATTGGAAAACAAAGGCGTC
GACTTTTATGAAGGTAATGAAGTGGATGAAGCTGAAGAAGAAGCAAAAGCTTGGATTGAT
GCAGTTGTAAATGATTCTGAACCAGTTGTGAAACCGGAACAAGCAATGGTAGTTACAAAA
ATTCTTGAAGCGATTTATCAGTCTGCAAAATCAGGCAAAGCAATTTACTTTGAATAA			
								
>>0161_ST2990_(27-G-H)_[192007:193047,FRWD]_mviM_(NADH-dependent dehydrogenase)
ATGACAAAATTAAAAGTTGGTGTGATAGGTGTTGGTGGCATTGCACAAGACCGTCATATT
CCAGCATTGCTGAAACTCAAAGACACAGTCTCATTAGTTGCAGTACAAGATATTAATACA
GTTCAGATGATTGATGTTGCGAAGCGCTTTAATATACCTCAGGCAGTTGAGACACCTAGC
GAGCTGTTTAAACTTGTTGATGCGGTGGTCATTTGTACACCCAATAAATTCCATGCTGAT
CTTTCTATAGAAGCATTGAACCATGGTGTCCATGTCTTATGCGAAAAGCCAATGGCAATG
ACGACGGAAGAGTGTGATCGCATGATTGAAGCGGCTAATAAAAATCACAAATTATTAACT
ATCGCTTATCATTATCGTCACACAGATGTCGCTATGACTGCTAAAAAAGCAATTGAAGCA
GGTGTGGTTGGTAAACCTTTAGTAGCACGTGTACAAGCGATGCGTAGGCGTAAAGTACCT
GGGTGGGGTGTTTTTACCAATAAAGCGTTGCAAGGTGGCGGTAGTTTAATCGATTATGGT
TGCCACTTGTTAGACTTATCTTTGTGGCTATTAGGTAAAGATATGGTGCCGCATGAAGTG
CTAGGAAAAACATATAATCAATTGAGTAAACAACCGAATCAAATTAATGATTGGGGAACA
TTTGATCATACTAAATTTGATGTCGATGATCATGTTACTAGTTATATGACATTTGCCAAT
CGAGCAAGCATGCAGTTTGAATGTTCGTGGTCTGCAAATATAAAGGAAGATAAGGTGCAC
GTTAGTTTATCAGGCGAAGATGGCGGTATCAATTTATTTCCATTTGAAATATATGAGCCC
CGCTTTGGAACTATTTTTGAAAGCAAAGCTAATGTTGAGCATAACGAAGACATTGCTGGT
GAGAGACAGGCGCGTAACTTTGTCAATGCGTGTTTAGGGATAGAAGAGATTGTGGTGAAA
CCGGAAGAAGCACGCAATGTAAATGCCCTTATAGAAGCGATTTATCGTAGCGATCTTGAT
AACAAGAGCATACAACTTTAA											
>>0162_ST2990_(27-G-H)_[193102:194070,FRWD]_iolE_(sugar phosphate isomerase/epimerase)
ATGAAAATAGGTGTATTTTCAGTATTATTTTACGATAAAAATTTTGAAGATATGTTAGAT
TATGTCGCAGAATCTGGATTGGATATGATTGAAGTTGGAACAGGTGGTAACCCAGGAGAT
AAATTTTGTAAGTTAGATGAGTTGTTAGAAAATGAAGACAAGCGCCAAGCATTTATGAAG
TCAATCACAGACAGAGGCTTACAAATAAGTGGTTTCAGTTGTCATAACAATCCAATTTCT
CCAGATCCGACAGAAGCGAAAGAAGCCGATGAAACGTTACGTAAAACAATCCGTTTAGCA
AATCTATTAGACGTGCCAGTTGTTAATACATTTTCTGGCATTGCAGGATCAGATGATACC
GCTAAAAAGCCTAATTGGCCTGTTACACCTTGGCCAACAGCCTACTCTGAAATTTATGAT
TATCAGTGGAATGAAAAGTTGATACCATATTGGCAAGATTTAGCTGAGTTTGCAAAAGAG
CAAGATGTAAAAATTGCCATAGAGTTGCATGCAGGATTTTTAGTTCATACACCATATACG
ATGTTGAAGTTACGTGAAGCTACAAATGAATATATCGGTGCTAACTTAGATCCTAGTCAT
TTATGGTGGCAAGGTATTGACCCAATTGCTGCGATTCGCATATTAGGCCAAGCAAATGCA
ATTCATCACTTCCATGCTAAAGATACGTATATTAATCAAGAAAATGTAAATATGTATGGT
CTAACTGATATGCAACCATATGGTAACGTTGCAACAAGAGCATGGACATTCCGTACAGTT
GGTTATGGACATAGTCCATATGTATGGGCAGATATCATAAGTCAACTTATTATTAATGGA
TATGATTATGTATTAAGTATTGAACATGAAGATCCTATTATGTCAGTAGAAGAAGGTTTC
CAAAAAGCTTGTCAAACTTTGAAATCTGTTAATATTTACGACAAGCCAGCAGACATGTGG
TGGGCATAA											
>>0163_ST2990_(27-G-H)_[194431:194925,RVRS]_Q7A1X1_(isoprenylcysteine carboxyl methyltransferase)
TTAAATATTCATTAATTTCTCTTCTTGTTTAATACGTACATATAAGAAATACGCATACGG
TACTAATAAAATAGTTGTATATGTTGCGTGTGTTAATAATAATACACCGATTAATTCAGG
AATGATGTTTAAGAAGTAATTTGGGTGTTTTGTAATTTTATATAATCCAGATTTAATAAT
AGGATGGTTAGGTAAAATGAATAATTTTAATGTCCAAATACCACCTAAAGTTTTAATAAC
CATAAATAACATGATATAAGCAAAGATTAATATAACTAAGCCAATACCATTTGCAAAGCT
AAATGTATCTTTATTAATAAATGCCTCTACACCAGCCAATACATAAATTAAAACGTGTGT
TATTGCTAAAAACTTCGAATTTTTAACGCCATATTCAACTGCACCGTCTGCTTTTAATTG
TTTTGAGTGATTAATAGATATCTTTAAGCTGACAAGTCTGATACAGAAAAAGATAAGTAA
TATAGATAAAATCAT											
>>0164_ST2990_(27-G-H)_[195158:196537,FRWD]_uhpT_(hexose phosphate transporter, major facilitator superfamily)
ATGAACTTTTTTGATATCCATAAGATTCCGAACAAAGGCATTCCATTATCGGTACAACGT
AAATTATGGCTTAGAAACTTTATGCAAGCTTTCTTTGTAGTGTTCTTTGTTTATATGGCT
ATGTATTTAATTCGAAACAACTTTAAGGCGGCACAACCGTTTTTAAAAGAGGAAATTGGA
TTATCTACATTAGAACTTGGTTATATCGGATTAGCATTTAGTATCACGTACGGTTTAGGA
AAAACATTACTTGGATATTTTGTCGATGGACGTAACACAAAACGTATTATCTCATTCTTA
CTTATCTTATCTGCGATTACAGTTTTAATTATGGGATTTGTGTTAAGTTACTTTGGTTCT
GTAATGGGATTATTAATTGTACTTTGGGGACTTAACGGGGTGTTCCAATCAGTTGGTGGA
CCTGCAAGTTATTCAACGATTTCAAGATGGGCGCCAAGAACGAAACGTGGCCGATACTTA
GGATTTTGGAATACATCACATAATATCGGTGGTGCCATAGCAGGTGGTGTTGCACTTTGG
GGTGCTAATGTATTCTTCCATGGAAATGTTATAGGGATGTTCATTTTCCCATCGGTGATT
GCATTACTTATTGGTATCGCAACATTATTTATCGGAAAAGATGATCCGGAAGAATTAGGA
TGGAATCGTGCTGAAGAAATTTGGGAAGAGCCGGTTGATAAAGAAAATATTGATTCTCAA
GGTATGACGAAATGGGAGATCTTTAAAAAATATATCCTGGGAAATCCTGTTATATGGATT
CTATGTGTTTCAAACGTCTTTGTATACATTGTACGAATCGGTATTGATAACTGGGCACCG
TTATATGTGTCAGAGCATTTACACTTTAGTAAAGGCGATGCAGTTAATACGATATTCTAC
TTTGAAATTGGTGCTTTAGTTGCAAGTTTATTATGGGGCTACGTATCAGACTTATTAAAA
GGTCGTCGTGCAATTGTAGCTATTGGCTGTATGTTTATGATTACATTTGTTGTCTTATTC
TACACAAATGCTACAAGTGTCATGATGGTTAACATTTCATTGTTTGCATTAGGTGCGTTA
ATCTTTGGTCCGCAATTATTAATTGGTGTATCATTGACTGGTTTTGTTCCTAAAAATGCC
ATCAGTGTAGCAAACGGAATGACAGGTTCATTCGCGTATCTATTCGGTGACTCAATGGCG
AAAGTTGGTTTGGCGGCTATTGCTGATCCAACACGTAACGGTTTAAACATCTTTGGATAT
ACATTAAGTGGATGGACAGATGTTTTCATCGTCTTCTATGTTGCATTATTCCTAGGCATG
ATTCTATTAGGAATCGTTGCTTTCTATGAAGAAAAGAAAATTAGAAGTTTAAAAATTTAA
											
>>0165_ST2990_(27-G-H)_[196592:196785]_rsaG_(ncRNA of Staphylococcus aureus G)
CCCCGACGGCATGTGCGTGAAGAGATGAAAGATACTGCTTCTACCCTTGCAAATATATCA
TCTCTATGTCTCGGGGCAGATCATAATTCCCTGTTATGAAGTATCCTTATTTGCCCGACT
TAGGGTGACTCAATGAATTTACTCCTTACAATAAAGACATATAGCGGTGTCAATATTGTA
GGGAGTATTGTTTT											
>>0166_ST2990_(27-G-H)_[196896:197654,RVRS]_yesN_(two component sensor/regulator, transcriptional regulator)
CTATTTTGCTTGCTTACAATAATCACTTGGCGACATTTGTAAATATTTTTTAAAATGATA
GCTAAACATTTTATATTCTGAAAAGCCTACTTTGTCTGCAATTTCATAGTGCTTATAATG
TCGATCTAACAATTGCAGAGATTGTAAAATACGATAGCGATTTAAATAATCGACAATTGT
AATACCAACATGATCTTTAAATGTTCGCATCGCATACGATTCACTAACATCGATATGTTG
AATTAAATCTGAAACAGTCACTTTCGTTTGATAAGATTGCTTAATTTGATCAACAATCTG
ATTTACATAATAATCATCGTATTCTACTTTTAATAATGGTTGGAAGGCATCATGACAAGG
TGCTAAGCTACGGCCGTTCTGTGATTGTTGCTCTAATAAGGTACGGACAAGTCTTCCTAA
AATAACTTCTAATTGTGCATGGTCTACTGGTTTTAATAAATAATCAAGAACATGATGTTG
AATGCCGGCTTTCATATATTCAAAGTCATCGTAACTCGATAATATGATGACATTACAATC
TAGATGCGCAATATCATTGAGTAAATCGACGCCATTTTTACGTGGCATACGAATATCAGT
AATTACTAATTCTGGCTGATGTTGTTGAATTAGTGATAATGCTTCAACACCATCTTTAGC
AGTGTATATTGTATTGAAATGATAGTCTCCCCAAGGAATGATTTGCTTTAAACCTTCTCG
AATAATTCGTTCATCATCACAAATAACTACCTTAAACAT											
>>0167_ST2990_(27-G-H)_[197647:199203,RVRS]_yesM_(two component sensor/regulator, sensor histidine kinase)
TTAAACATCTACGTTCCCCCTTGAAAGTGGTATTTTATAACAAATTAACGTACCTTGATT
ACGCTTTGAAAAAATATGGAGTCGTGCATGTGAACCATATTGAATCATTGCTTTATTGTG
TAAATGATTTAATCCCAAATGCTTAGTATCAAATACATCATTATTAAGAGATTGGCGTAC
ATATTGCAGGCGAGATGACGACATCCCAATACCATTGTCGCAAACTAAAACATGTAAATT
CTGACGTGCCAATGTCAGGCGTATAGTAATATCCAATGACTCAGTATCTCTACCATGTTT
AATAGCATTTTCTATGAGTGGCTGAAGCATCATTTTACCAATTGTCTGGTGACGCGCTTC
TTCAGAACTTTCAATATGGAGCTTAATCATGTCATCAAAACGGATGTTTTGTATTGCAAC
ATACTGTTCAATGTAGTTCAACTCTTCGTTTAATTCCACTGTATGTGAGTTTGTACGTAA
TGAGTAACGTAACATTTGCGATAATTGTTGGACCACAGTTTGTGCTAATTTCGGAGATAA
CGTAATTAAATATTGTATTGTTTGCATCGTATTGAATAGGAAATGAGGTTGGAATTGGCG
TTCTATTTCCTTTAACTGAATATCACGCAAGCGACGTTCTGTATGCTCGATAGAATGGAT
CAGTTGCTCATTTGATTCAAATAAATCGTAAATATAATTATTAATTTCTTCTAGTTCACT
GTTGTTTTTTAAAGGTGTATATGTACCTAGATGACGATTTTTGGCATAGTAAATTTTTTG
AATAATCGTTTCGATATCTTTTGTTTGTCGTTTAGCCATATTATCTGCGCTAATGAAACC
AAATATTACTAGTAAAACAAGAACTACGGCCATAACAATTAACAACGTGATACCATCTTC
AATGTTTTCATGTATATCTTTATAAATAATGAGACGATGGTCAGCATGGTTTAATTTTAC
AGATTCATTCATAAATCCGAATTGTTGTGGTCTATACTTTTCACCTATAGTAAAACGGTC
ATCGTTGGCGTATAAAATATTGTCATATTGATCAACGATAAGTGCGAATTGTCGGCTATC
TTTCTTAATTTCACTTAAACGTGGGGTGTTAGCCATATAAATTTTAAGCATATATGTACT
ATTTTTGAATTTAAGCTGATGCGTTGAAAATAAATACATATTTTTAGTGTTTAAATGTTC
ATAATTATTGGTTATAAACTGATTTGGTCCAGATAATTCATAATAAAGTGTTGCGGGCTG
TTGGTGTATTAATTTTAATAATCCACGTTTTGTAGCGGTAACATCATGATGATTTGTTAA
ATCGAGCTCTTGAAACGAATTATTATGCTGTGTAATAAATGTCTGAATCTGCTTTTCAGT
GTGATGTAAAGATGACTGACTTTCATCAACATGTTGATGAATCGTACGATGCTCAATCCA
AATATAGATGGCATAGAAGCTTACTAGTCCAATAATAATGACTAAAAATACTGGAAAAAT
AGTAGACGCAAATAACGATCGTCTCAATTGATGTCTATAAGGTTTGTATGCCGTCAT			
								
>>0168_ST2990_(27-G-H)_[199200:200168,RVRS]_hptA_(phosphate sensing protein)
TCATTGAATCATCTCCAAAAATTTATGATGTGGAATGTCCGGTAATTTAGATTTCGGTAT
TAAAGGTATGTTCTTAAGATTTTCGATAGACTGATCGCTTTGTTCACTAACATCCTTTCG
AATTGACTTGGCATCGAACTCTGCAACTAATCGTTGTTGTACTGAGCGGCTTGTTAAATA
TTGCACTAACTTTTTACGCTTAGGATGAGGGTGTGCATTTTTAACTAAAGCAATACCATC
AACATTTAACATTGTTCCTTCAATTGGATAAACGATTGATACAGGATAACCTTTGTTTTT
CCATGTGCGTGCATCTTGTTCGTAGCTTAGGCCTGCGTAATATTTACCTTTAGCAACATC
TTCAATGACTTTAGATGTCTTTGACAGTTGCATCGCATGGTTTTGGAATTGATGCACATC
ACTTACTCGATGATGCATGCTATAAATAGCACGCATATGTTGATAGCCTGTCGTTGTTGT
ATTTGGATTTGAGTACGCAATTTTACCTTTAAGTATAGGTTGTAATAAATCTTGATAACC
TCGAATCTTAATATCTCCTTGTAAATCTGAATTAACTACTATAACTGTTGGCATTAATAG
AAAACTAGTAACATATTTATTGTTCGAGCGATAATCCTCTAATTGCTGTGTTACAGATGT
ATCTTGATAGGGAACAAAATCTTCTGGATGATCAATTGTTTCTGACAACACACCACCCAT
AAAGACATCACCACGCTCCGAAAAATCTTCATTATGCAAGTTTGAAAGCAGTACTTGAGT
AGATCCGTGTTTAATTTCAATTTTGACATGCTCTTGTTTTTCAAATTCATTTAAAATTGG
ACGAATCAAGTTTGATTGATACGGAGAATAAACTGTTAATACATTTTTATCTGATTCAGA
GTGACGCGTATTAGCGCATGCTGATAAAAAAATGAGAAATAATAGCAAGATATAAATTTT
TGATTTCAT											
>>0169_ST2990_(27-G-H)_[200756:203005,FRWD]_pflB_(formate acetyltransferase)
ATGTTAGAAACAAATAAAAATCATGCAACAGCTTGGCAAGGATTTAAAAATGGAAGATGG
AACAGACACGTAGATGTAAGAGAGTTTATCCAATTAAACTACACTCTTTATGAAGGTAAT
GATTCATTTTTAGCAGGACCAACAGAAGCAACTTCTAAACTTTGGGAACAAGTAATGCAG
TTATCGAAAGAAGAACGTGAACGTGGCGGCATGTGGGATATGGACACGAAAGTAGCTTCA
ACAATCACATCTCATGATGCTGGTTATTTAGACAAAGATTTAGAAACAATTGTAGGTGTA
CAAACTGAAAAGCCATTCAAACGTTCAATGCAACCATTCGGTGGTATTCGTATGGCGAAA
GCAGCTTGTGAAGCTTACGGTTACGAATTAGACGAAGAAACTGAAAAAATCTTTACAGAT
TATCGTAAAACACATAACCAAGGTGTATTCGATGCATATTCTAGAGAAATGTTGAACTGC
CGTAAAGCAGGTGTAATCACTGGTTTACCTGATGCATACGGACGTGGACGTATTATCGGT
GACTATCGTCGTGTAGCTTTATATGGTGTAGATTTCTTAATGGAAGAAAAAATGCACGAC
TTCAACACGATGTCTACAGAAATGTCAGAAGATGTAATTCGTTTACGTGAAGAATTATCA
GAACAATATCGTGCATTAAAAGAATTAAAAGAACTTGGACAAAAATATGGTTTCGATTTA
AGCCGTCCAGCAGAAAACTTCAAAGAAGCAGTTCAATGGTTATACTTAGCATACCTTGCT
GCAATTAAAGAACAAAATGGTGCAGCAATGAGTTTAGGTCGTACATCAACATTCTTAGAT
ATCTATGCTGAACGTGACCTTAAAGCAGGCGTTATTACTGAAAGCGAAGTTCAAGAAATT
ATTGACCATTTCATCATGAAATTACGTATTGTTAAATTTGCTCGTACACCTGATTACAAT
GAATTATTCTCTGGAGACCCAACTTGGGTAACTGAATCTATCGGTGGTGTAGGTATTGAC
GGACGTCCACTTGTTACGAAAAACTCATTCCGTTTCTTACACTCATTAGATAACTTAGGT
CCAGCTCCAGAACCAAACTTAACAGTATTATGGTCAGTACGTTTACCTGACAACTTCAAA
ACATACTGTGCAAAAATGAGTATTAAAACAAGTTCTATCCAATATGAAAATGATGACATT
ATGCGTGAAAGCTATGGCGATGACTATGGTATCGCATGTTGTGTATCAGCGATGACAATT
GGTAAACAAATGCAATTCTTCGGTGCACGTGCGAACTTAGCTAAAACATTACTTTACGCT
ATCAATGGTGGTAAAGATGAAAAATCTGGTGCACAAGTTGGTCCAAACTTCGAAGGTATT
AACAGCGAAGTATTAGAATATGACGAAGTATTCAAGAAATTTGATCAAATGATGGATTGG
CTAGCAGGTGTTTACATTAACTCATTAAATGTTATTCACTACATGCACGATAAATACAGT
TATGAACGTATTGAAATGGCATTACATGATACAGAAATTGTACGTACAATGGCAACAGGT
ATCGCTGGTTTATCAGTAGCAGCTGACTCATTATCTGCAATTAAATATGCACAAGTTAAA
CCAATTCGTAACGAAGAAGGTCTTGTAGTAGACTTTGAAATCGAAGGCGACTTCCCTAAA
TACGGTAACAATGACGACCGTGTAGATGATATCGCAGTTGATTTAGTAGAACGCTTTATG
ACTAAATTACGTAGTCATAAAACATATCGTGATTCAGAACATACAATGAGTGTATTAACA
ATTACTTCAAACGTTGTATACGGTAAGAAAACTGGTAACACACCAGACGGGCGTAAAGCT
GGCGAACCATTTGCACCAGGTGCAAACCCAATGCATGGCCGTGACCAAAAAGGTGCATTA
TCTTCATTAAGTTCTGTAGCTAAGATCCCTTACGATTGCTGTAAAGATGGTATTTCAAAT
ACATTCAGTATCGTACCAAAATCATTAGGTAAAGAACCAGAAGATCAAAACCGTAACTTA
ACTAGTATGTTAGATGGTTACGCAATGCAATGTGGTCACCACTTAAATATTAACGTATTT
AACCGTGAAACATTAATAGATGCAATGGAACATCCAGAAGAATATCCACAGTTAACAATC
CGTGTATCTGGTTACGCTGTTAACTTCATTAAATTAACACGTGAACAACAATTAGATGTA
ATTTCTCGTACATTCCATGAAAGTATGTAA											
>>0170_ST2990_(27-G-H)_[203028:203783,FRWD]_pflA_(pyruvate formate-lyase-activating enzyme)
ATGCTTAAGGGACACTTACATTCTGTCGAAAGTTTAGGTACTGTCGATGGACCGGGATTA
AGATATATATTATTTACACAAGGATGCTTACTTAGATGCTTGTATTGCCACAATCCAGAT
ACTTGGAAAATTAGTGAGCCATCAAGAGAAGTCACAGTTGATGAAATGGTGAATGAAATA
TTACCATACAAACCATACTTTGATGCATCGGGTGGCGGTGTAACAGTCAGTGGTGGCGAA
CCATTGTTACAAATGCCATTCTTAGAAAAATTATTTGCGGAATTAAAAGAAAATGGTGTG
CACACTTGCTTAGACACATCGGCTGGATGTGCTAATGATACAAAAGCATTTCAAAGGCAT
TTTGAAGAATTACAAAAACATACAGACTTGATATTATTAGATATAAAACATATTGATAAT
GACAAACATATTAGATTGACAGGAAAGCCTAATACACACATCCTTAACTTCGCGCGCAAA
CTGTCAGATATGAAACAACCTGTATGGATTCGACATGTCCTTGTGCCTGGTTATTCTGAT
GATAAAGACGATTTAATTAAACTAGGGGAATTCATTAATTCTCTTGATAACGTCGAAAAG
TTTGAAATTCTGCCATATCATCAGTTAGGTGTTCATAAGTGGAAAACATTGGGCATTGCA
TATGAATTAGAAGATGTCGAAGCGCCCGATGATGAAGCTGTTAAAGCAGCCTACCGTTAT
GTTAACTTCAAAGGGAAAATTCCCGTTGAATTATAA											
>>0171_ST2990_(27-G-H)_[203773:204081,FRWD]_Q2YV51_(putative protein)
TTGAATTATAAATACAATTCAGACCGAAAAGAAAGCATATGTAACTTCAAGAGTGAAGGG
GCATATGCTTCTTTTTCAATTGAGTATTGAGTATTAGCAAGACGTAGTAGGTATATGAGA
CAACTTCTACAATGGTTGAAGGAAGACGTTTTTGTAAGTAGCTATGCTGATAAAGAATGT
GATGTCTTGTTAAAGGTGGGGTTCCAATATCATCATTTAGCTGATGTTGAATGGGTTATT
ATTTGCTACTTGCATATGAATATGAGTCTTTTCAAATTTTTATTGACCCTGAGTAATGAA
AAATATTAA											
>>0172_ST2990_(27-G-H)_[204119:205882,FRWD]_glpQ1_(glycerophosphoryldiester phosphodiesterase)
ATGAAGAGAATTAGTAAAGATATATGGGCGGTATTTAAATTACTGTATCAAAATAAAGGG
CGTTTTAGCATTAATGCCTTACTATTGCAGTTAATCATGATTTTTATTAGTAGTACATAC
TTAATTTTACTATTTAATATGATGTTAAAAGTAGCTGGGCAAAGCCAACTTACGATTAAC
AATTGGACGGAAATCATAAGTCATCCTGCCAGTGTGATACTTCTTATTATATTCATATTA
AGTGTTGCTTTTCTGATTTATGTAGAGTTTTCATTGTTAGTTTATATGGTTTATGCCGGC
TTTGATCGACAGATTATTACATTTAAATCCATTTTTAAAAATGCCTTTGTAAATGTGCGT
AAACTCATAGGTGTACCAGTTATTTTCTTTGTCATTTATTTAATGTTAATGATACCCATT
GCCAACCTAGGACTAAGTTCAGTATTAACAAAAAATATTTACATACCTAAATTTTTAACG
GAAGAACTTATGAAAACGACGAAAGGTATAATCATTTACGGTACCTTTATGATTGCTGTA
TTTATATTAAACTTTAAATTAATATTTACGTTACCGTTAACGATTTTAAACCGCCAGTCG
TTATTTAAAAATATGAGACTAAGTTGGCAAATTACGAAGCGAAATAAGTTTCGACTTGTT
ATAGAAATAGTTATATTGGAACTCATCATTGGTGCGATTTTAACATTAATTATTTCAGGA
GCAACATATCTTGCTATTTGTGTAGATGAAGAAGGAGATAAGTTTTTAGTCTCATCAATT
TTATTTGTTGTATTGAAAAGCGCATTGTTCTTCTATTATTTATTTACGAAATTATCATTA
ATCAGTGTGTTAGTACTGCACTTAAAACAAGAGAATGTATTAGACCAACCGGGCTTAGAA
TTTAAATACCCAAAACCGAAACGGAAGTCTAGGTTCTTTATAATTTCAATGGTGCTTGCA
GTGACATGTTTTATCGGTTATAACATGTACTTACTTTACAATAATACTATCAATACAAAT
ATCTCCATTATTGGCCATCGTGGTTTCGAAGATAAAGGCGTTGAAAATTCTATTCCGTCA
TTGAAAGCTGCTGCAAAAGCGAATGTCGAATACGTTGAGTTAGATACAATTATGACGAAA
GATAAACAATTTGTTGTTAGTCATGATAACAATTTGAAACGTTTAACAGGTGTTAATAAA
AATATTTCTGAATCTAATTTCAAAGATGTCGTCGGTTTGAAAATGCGTCAAAATGGACAT
GAAGCAAAACTTGTATCCTTAGACGAATTTATTGAAACGGCTAAACAATCAAATGTGAAG
CTACTAGTAGAGTTAAAGCCACATGGTAAAGAACCAGCAGATTATACACAACGTGTTATT
GATATTTTGAAAAAGCATGGTGTTGAACATCAATATCGTGTGATGTCTTTGGATTATGAT
GTGATGACTAAGTTGAAAAAAGAAGCGCCATATCTCAAGTGTGGTTATATCATTCCGTTG
CAGTTTGGTCATTTTAAAGAAACATCATTAGATTTCTTTGTCATCGAAGATTTTTCTTAT
TCGCCAAGACTTGTTAATCAAGCGCACTTGGAAAATAAAGAAGTCTATACTTGGACCATT
AACGGCGAAGAAGATTTAACGAAATACTTACAAACCAATGTTGATGGTATTATCACAGAT
GACCCAGCATTAGCTGATCAGATTAAAGAAGAAAAGAAAGACGAAACATACTTCGATCGT
TCTATAAGAATATTATTTGAATAA											
>>0173_ST2990_(27-G-H)_[206046:206390,RVRS]_Q2YV49_(putative protein)
CTAATTGTTTTGTGAATGCAAAGGGTTAGAAATTGAATCGTAAATACTTTCTAATCTATG
TTTCGCTTTAGTCATTTGATCCAAATTTTTAGTGCGTATAGCGGATTTTGCAATATAATG
TGCAGCTAAAATATCGCGTTTTTGATAAGCGTCTAAATTTAGGTACGATAATTTATTTAA
GTCAGTGTTTGCTATTAATTCATGTAATTGATCTACAAGCGCTTGATGTTGATACGTATG
TGATGTAGTTTCAGATTTGCTTGCTAATTTAATACCAGTCGTATCAAGGAGCGCCGCTTT
AATACCAGCAACTAAATATGTTTTGATTTTCATTTGTGTTGTCAT											
>>0174_ST2990_(27-G-H)_[206580:208562,FRWD]_coa_(staphylococcal coagulase)
ATGAAAAAGCAAATAATTTCGCTAGGCGCATTAGCAGTTGCATCTAGCTTATTTACATGG
GATAACAAAGCAGATGCGATAGTAACAAAGGATTATAGTGGGAAATCACAAGTTAAAAAA
GAGAGTAAAAATAGTGCTTCAATATCAGATAGTTATTATTGGGATATCATTAAAAATCTA
GAATTACAATTTACTGCTGCATTAGATTTATTAGAAGATTATCGATATGGTGAAAAAGAG
TATGAAAAAGCAAAAGATCAACTAATGACAAGGATATTAAGTGAAGATCAGTATTTACTT
GAGAAAAAAATTAAAGAATATGACAAGTATAAAGATTTATATAAAGAATATATGAGTAAA
AATCCAACGTCAAAGGTAAAAAGAGCAAATTTTGATCAATATAATATCGAAGACCTAAGA
GAAAAAGAATATAATGATTTACTAAGTTCTATTAAAGATGCGGTAGAAACATTTAAATCA
GATGTACAAAAAATAGAATATGAAAATAAAGAGTTAAAATCTTATTCTTACGAAGAAGAA
AAGAAGGCTGCTTCTAGAGTTGATGATTTAGCAAATAAAGCGTATAGCGTTTATTTTGCG
TTTGTTAGGGATACACAACATAAAACTGAGGCATTAGAGTTAAAAGCGAAAGTGGATTTA
GTTTTAGGTGATGAGGACAAACCACATCGCATCTCTAATAAAAGAATTGAAAATGAAATG
CTAAAAGATTTAGAATCTATTATTGAAGATTTCTTTATAGAAACTGGTTTAAATAAACCT
GATAATATTACGAGTTATGATAGTAGTAAACATGACTATAAACATCATAGAGAAGGCTTT
GAGGCTCTAGTTAAAGAAACAAGAGAAGCCGTCGATAAGGCTGACGAATCTTGGAAAACT
AAAACTGTCAAAACATATGGTGAAGCTGAAACAAAAGCACATGTTGTAAAAGAAAAGAAG
AAAGTTGAAGAACCTCAAGCACCTAAAGTTGGAAACCAGCAAGGGGATAAAACTACAGTT
GATAAAGTTGAAGAAGCAACACAACCAGTGGCACAGCCATTAGTTGAAATTCCACAGGGC
ACAATTACAGGTGAAATTGTAAAAGGTCCAGACTATCCAACTATGGAAAATAAAACGTTA
CAAGGTGAAATCGTTCAAGGTCCAGATTTCCCAACAATGGAACAAAACAGACCATCTTTA
AGCGATAATTATACTCAACCGACAACACCGAACCCTATTTTAGAAGGTCTTGAAGGTAGC
TCATCTAAACTTGAAATAAAACCACAAGGTACTGAATCAACGTTGAAAGGTACTCAAGGA
GAATCAAGTGATATTGAAGTTAAACCTCAAGCAACTGAAACAACAGAAGCTTCTCAATAT
GATCCGAGACCGCAATTTAACAAAACACCAAAGTATGTGAAATATAGAGATGCTGGTACA
GGTATCCGTGAATACAACGATGGAACATTTGGATATGAAGCGAGACCAAGATTCAACAAG
CCAAGTGAAACAAATGCATACAACGTAACGACAAATCAAGATGGCACAGTATCATATGGC
GCTCGCCCAACACAAAATAAGCCATCAGAAACAAATGCATATAACGTAACAACACATGCA
AACGGCCAAGTGTCATACGGTGCTCGTCCGACATACAAGAAACCAAGTAAAACAAACGCA
TACAACGTAACGACAAATCAAGATGGCACAGTATCATATGGGGCTCGCCCAACACAAAAC
AAGCCAAGCAAAACAAATGCATATAACGTAACAACACATGCAAACGGCCAAGTATCATAC
GGAGCTCGCCCGACATACAAGAAACCAAGCAAAACAAATGCATATAACGTAACAACACAT
GCAAACGGTCAAGTGTCATACGGAGCCCGCCCAACATACAAGAAGCCAAGTAAAACAAAT
GCATACAATGTAACAACACATGCAGATGGTACTGCGACATATGGGCCTAGAGTAACAAAA
TAA											
>>0175_ST2990_(27-G-H)_[209145:210329,RVRS]_fadA_(3-ketoacyl-CoA transferase)
CTAACGCACATATTCAAATATAGCAGCTGCACCCATACCGACACCAATACACATCGTAAC
CATGCCGTAACGGCTATCGGGACGTCTACCCATTTCATTAAGTAAACGCGCGGTTAACAT
TGCGCCTGTAGCACCTAATGGATGACCTAAAGCAATAGCGCCACCATTCACATTTGTACG
TGATATATCTAGACCTACTTCTTTAATAGATGCAATCGTTTGAGAAGCAAATGCTTCGTT
CAATTCGATCAAATCAATATCTTCAACAGATAGATTGCTGAGTGACAATACTTCAGGAAT
CGCATATGCAGGTCCAATACCCATAATTTTCGGGTCAACGCCTACTGCCTTATAACCTAC
GAATCGTGCAATAGGTGTCACGCCGAGTTCTTTCACTTTATCTCCAGACATTAAAACTAC
AAATCCTGCACCATCAGAAAGTGGGGCAGATGTTCCCGCAGTCACAGTACCGTCAGCTTT
AAATACTGTACGTAATTTGGCTAATGCCTCCATCGTGGTGTCAGGGCGTATAAATTCATC
TTGGTCAAAGATATTTGTGTGTACTTTTGGTCCTGCGTTTGTATATTCAACTGAGTTTAC
TTGTATTGGAATAATTTCATCTTTGAACCGACCATCACGTTGTGCGTCATAGGCACGGTG
ATGACTTCTGACAGCATAAGCATCTTGATCTTCGCGTGATACGTCAAATTGGGATGCTAC
ATTTTCAGCAGTTAAACCCATAGGATATGACGCACCTATATCATCATATTGTAAGGTAGG
ATTGTTTGTGGGCTCGTTGCCACCCATTGGTACGGCACTCATCAATTCAACGCCACCAGC
TACAAGTATATCTCCTTGACCAGCCATAATTTGATTGGCTGCAATCGCGATGGTTTGTAA
TCCTGATGAGCAGTAGCGATTCACTGTTTGACCCGGTACCGTGTCAGATAATCCCGTACG
CAATGCAATCGTTCGTGCAATATTTTGTCCTTGTAATCCTTCTGGAAAAGCCGTACCAAC
AATGACATCTTCAATCATATTCTTATTGAATTTTCCGTCAATACGTTTCAATACGCCTTG
TAATACTTTGGCTGCGACATCATCAGGTCTTTCGTGGAATAATGCGCCTTGCTTTGCTTT
CGCTGCGGCTGAACGCCCATAAGCTACAATGTATGCTTCTTGCAT											
>>0176_ST2990_(27-G-H)_[210359:212620,RVRS]_fadB_(NCTC13712_00178, Probable 3-hydroxyacyl-CoA dehydrogenase)
TTAATTACGTAATGGCTTACCAGTTTTTAACATATGCGCAATTCTTTCATATGATTTTTT
AGATTTTAGTAAGTCAATAAAGCCAATTTTCTCCAACGATTGAATGTAACGTTGATTGAT
AAATGTATTTCTTGGTAAATCACCACCCGCTAAAATTGTGGCGATATTTAAGGCGATATG
ATAATCATGGTCGCTAATAAAATGACCCCGTCTTTGCGCATCTAATTGTCCTTGGATCAA
TGCTTTGAAGTCTTCACCTAAAGCGATATATTGATGTCTAGGATTCGGAATATAGTTTGT
TTCTGCTTCATATTTCGCACGTTTGAGCGCAACTTCGACACGTTGTGCTGTATTGAAAAT
AATCGTATCTGTATCACGTAAATAACCATAACGACGTGCCTCAAAGGCATTTGTAGAGAC
TTTCGCAAATGCGATATTCGTCAGTACTTTTGTCATGGAAGCTTGTTTGTCATCAAACTT
ATGCGATGTGCGTAATATGCGATCAGCCATTTCTGCAAGGCCACCGCCACTCGGTAATAA
GCCAACGCCTGCTTCAACAAGACCTATATATGTTTCACTTGCAGCGACAACAATAGGTGA
GTAAAGTACAAGCTCACAGCCACCGCCTAAGGCACGACCTTGAACAGCTGTGACTACTGG
TTTCAAACTATACTTCAAACGATTAAAGCTATAATGTAATTTATCAATTGATTGTGCAAC
GACATCATCTACAAGACCGTCTTCATGCGCCTTTTTCATTAAGAAAAGGTTAGCACCCAC
ACTGAAATTATTACCATCTGCATAAATAACCATACTTGTGTAATGGTCATTTTCCAGTAA
ATCAATGGCATCAACTAACGCATCGTTGAATTCATCGGTAATGACATTATTTTTACTTTG
TAATTTCAGTAACAGTTGATCATCATGAGTTACGGAAAGTTTGGCATCACCTTTATCCCA
AAGTTCATCTTTTACGAAGTGAGAAATAGGTGTTGCATATTCAATGGTCTCATCTTGTTT
ATAAAAGCCACCATCTAAATCACTAATCCATTGTGGTAAGTCTCCAAGTTCGTCTTCTAT
ACGTTTTTTAACACGTTCATATCCCATTGCATCCCATAATTGGAATGGACCAAGTTTCCA
GTTGAACCCCCAGACAAGCGCACGGTCTATGTCTCGGAAATCATCGGTAGCTTTAGGTAC
ATTGATAGCAGAGTAATAGAAATTATTACGTAATGTCTCCCATAAAAATAGTCCCGCTTC
GTCTTGCGCATTGAATATGGTATCAAGGTTATGCACTAAGTCTTTATTAAATTCATTTAA
AATTGGTAATTGTGGTCGTGATACAGGTACATAATCTTGTTTTTCAACATCGTAAACAAG
TCGAGCTTTAGTTTCTTTATCCTTTTTGTAAAATCCTTGTTTCGTTTTACGTCCGAGTGC
GCCATTTTCAAACAACGTATTTACAATTTTGACATCGTTAAAATAAGGTGTTTCTTCAGG
TACTTGTTGCATGCCTTTAATTACAGACACTGCAATATCTAAACCGACTAGGTCAAATAG
GGCATATGTACCTGTTTTAGGACGACCAATCGCTTGCCCAGTTAAAGCATCCACATCTAC
AATGCTTAACTTGTGTTGCTCGGCGCGATACATAATATCATTCATTGTTTGCGTGCCGAC
TCTATTTGCGACAAAGCCAGGCACATCATTGACGACAATGACACCTTTACCTAACACATT
TTGCGCGAAATTTTTTACATCTAATATGATAGATTCCTTCGTGTGTGACGTAGGTATTAA
CTCCACTAATTTCATAATACGTGGTGGGTTAAAGAAATGTAGACCAAAGAATCGTTCTTG
ATCCTTCTCGTTAAATGCTTGAGCAATCGCATTAATTGGAATACCTGATGTATTTGTAGC
AAATAAAGCATCTTCTTTAGCATGTTGTAGAACTTGTTGCCAAACAGCATGCTTAATTTC
AATATCTTCTTTGACTGCTTCGATATATAAATCAGCATCATCATTTACCAAGTCATCATC
AAAATTACCATATGTTAAATGACTCGCTAGATTTAAGTCGAATAGTAGCGGCCGTTTCTT
ATCTGTAATTTTATCGTAAGATTTTTTCGCAATGAGATTTGGATCGTTTTTGTCCACTAC
AATATCTAATAGTTTTACTTTAAGTCCAGCATTCACAAAGAGTGCTGCCAGTTGAGCGCC
CATTGTGCCTGCGCCAAGAACGGTTACTTTATTAATTGTCAT											
>>0177_ST2990_(27-G-H)_[212807:214018,RVRS]_fadD_(putative acyl-CoA dehydrogenase)
TTATACGAAAGCAGAATCTCCAGTCAAAGCGCGTCCAATTACTAAGGCATTAATTTCATG
TGTACCTTCGTACGTGTAAATCGCTTCTGCATCAGAGAAGAAACGTGCAATATCATAATC
GTCAGCTAGTATGCCATTACCACCTGTAATACCACGGCCCATAGCTACTGTCTCACGCAA
ACGTAAGGCATTCATCATCTTCGCCGTTGAAGTTGCAACCTCGTCATATTCACCATGTGC
TTGCATATTAGCTAATTGAGCACATGTTGCCATTGCTTGAGCTAAATTACCTTGCATCAT
TGCTAGCTTTTCTTGTATTAACTGATATTTACTAATTGGTTTGCCGAATTGCTTACGCTC
AGTGACATAATCTAATGTGGCACGTAAAGCGCCAGCCATACCACCTGTAGCCATATAAGC
AACGCCTGCTCTCGTTGAATAAAGAATTTTGGCAATATCTTTAAAGCTTGTTATGTTTTG
TAAGCGATCCGCTTCATCTACTTTGACATTAGTTAATTTAATTAGGGCGTTAGGAACAAT
GCGAAGTGCGATTTTATTATCAATGACTTCAATATCGACGCCATCTTGTTCTGGTCTGAC
TACAAAGCAATGGGGTTTGCCAGTTTCTTTATTTACTGCGAATACTGGAATGACATCAGA
TACATGTGCACCACCAATCCATTTCTTTTCACCATTGATAACCCAAGTATCGCCCTGGCG
TTCAGCGACTGTTTCAAGACCTCCCGCAACGTCCGAACCGTGTTCTGGTTCAGTTAAAGC
AAAGCATGTACGCAGTTCATGTGACTGTAATTTAGGTACATATTTCGCAATTTGTTCTTT
GCTACCTCCGAAATAGAAAGTGTTATGCCCTAAACCTTGGTGAACACCGAGTAGGGTAGC
TAAGGAAATATCAAATCGCGCGAGTAGGTAAGACATGAAAAACTGAAATAGTTGACTAGG
CATTTTGGCGTTTGGACGATCCTTGTAAAGTAATGGATTGTTAAAATAATTTAATTCTCC
CAGATCTTTAAAATAGTCCTCGGGTACAGTAGCGTCTATCCAATGTTGATTAATATTTTC
ACGGTACTTACTTTCTAGCAATGAATCTACTTGTTGTAAAAATTCGACTTCACCGTCTGT
TAAACCTTTAGCAATACTAAGTACATCTTCAGGAAATAATGTTTTTAAGACCGTTTCTTT
TTCAAATGTCAT											
>>0178_ST2990_(27-G-H)_[214130:215635,RVRS]_fadE_(putative long-chain-fatty-acid--CoA ligase)
TTAAAGTGTTTGTGAGACTTTGTCATTCATCATTTGTCGAATCGCAAGTTTATCTGGTTT
CTGCGTACTGTTTAACGGCATATGTGTCACTGGTACATACATTCTTGGGACTTTATAACC
TGCTAAACGACTTCGCATATGTTGATCTAAAATTTCAGCGTAATGAGGTTCATCTTCGCG
AAGTATAATGGCTGCAGCAATTGATTCACCATATTTTGGATGATCATAGCCAACGACCAC
ACACCGGTCTACTAGTGGATGCTCAGCTAAAGCATTTTCGACTTCGGATGGTAAGACATT
TTCGCCACCAGTTATGATTAATTCTTTTTTGCGGTCAATAATAAATATATCGCCATCGTC
GTCCATCTTCGCTAAGTCACCAGTTAATAAATAACGACCATGAAATGCTTTGGCAGTCTC
TGCTGGTTTATTCCAATATCCTGGTGTGACATTTTTAGCCTTAATTGCAAGTTCGCCAAT
CTCACCAGTAGGTACTTCCTCACCGTTATCATCAAGGATACGTGCATCAACGAACATGAC
TGCTTTACCAATACTCATTGGCTTACGTTTTGAATTTTCCGGTGTATTAACAAGTACAAG
AGGTGCTTCAGTTAAACCATAGCCGTTAATAATGTTTATGCCATATTGTTTAAAAGCTGC
TTGGATACTTGGTAATGGTTGTGAACCACCTTGGATGATATAATCCATAGCTTTAAAATT
TTCAGGATTAAAATTACTAGCACGTAGCGTACTATAATACATTGTCGGAATCATGATAAT
AAATGTAGGGTGATATTGTGCAATCATGTCATTCAATTCTTCGCCGTTAAAGTAACGTTG
AAGAATAAGTGTGCCACCTGACATCAATACTGGTAATACAGTATCGTTAAACCCTAAAAC
ATGGAACATTGGTGTTGATACAATCGTAATATAGTTTGAATTGAACTTATACGTCAGCTC
TAAGTTTGCACCGTTATGAACAAATGATTCATATGAGAACATCACACCTTTAGGTGATCC
GGTTGTACCACTTGTATAAATTAATGCTGCAAGATCTTGTGGTTCGACAGGTGTTGCTTG
AAAAGGTTGGTGATAATCTGGATTTACGATTTCATCATACTGCGCTACATCAATATCCAT
ATGCAATAAGTTTTGGTCAATATCGGTGAGTGAACTTAAATGTTTTTCAGCATAGAAGAG
CAGTTTTAATTGTGCATCTTCCACAATGGCTGCAATTTCTTTTGGGTTAAGCCGCCAATT
CAATGGTAAAAAAACCGCACCTGTTTTAAAACAAGCAAACAATAAATCTAATATTGCAAT
ATCATTTGGCGCAAAAATACCGATAACATCGCCTTTTTTAACACCTTGAGATGTTAAATA
ATGTGCCATATTATCAGCGCGTGCATTGAGTTGTTGGTATGTCCAAGATGTTTGTTTTGC
GTGATCAATAACGGCAGGCTTGTCATCATCGAAGTCTGAACGCGTTTTTATCCAATCGAA
ATTCAT											
>>0179_ST2990_(27-G-H)_[215661:217223,RVRS]_fadX_(putative acetyl-CoA/acetoacetyl-CoA transferase)
TCATACTTTATGAATTGATTGTTTAAGTTGTCCCCATTTTTCTTTGTAAATGCTGGTATC
AATTAATTTTAAATGATCAGCAATAATTGGTTTAAAAGCCATTTGATTCAAAATATCTTT
ATGCAAATCAAGACCTGGTGCAATTTCAATTAGTTTCAAGCCTTGATTGGTGAGTTCGAA
TACTGCGCGATCAGTAACAAAATAGACTTCTTGCTCGAGTGATTGTGAATATTGTGCATT
AAAGTCGATATGGCTCACATCTGATACAAATTTCTGGTTTTGTCCTTCAGTTTCAATGTT
TAATCGTTGATTATGGCATGAGACATGACTGCCAGCTACAAAAGTACCTGAAAAGATAAT
TTTATTTACAGATTGCGTAATGTCTATAAAGCCACCACATCCATTTAGTCGGTCATTGAA
GTAAGACACGTTGACATTGCCGTATTGATCAACCTCAGCAAAGCTAAGATAGGCAACTGA
TACACCATTGTTATAAATAAAATCCCATGCTCGATCATGAGGCATGCGCACATCTGCATT
GTAATTCATACCAAAATGTTCACGACTCCCAACGAATCCACCGAAAATGCCAACATCTAA
AATCGGTTGCACATCATGTTCAACACATTCTTCATGCAATAAATTAGAGAGTTCATTATT
GATGCCATAACCGATGCTAATTGTATCGCCATAAGTTAAAAACTGAGCAGCACGTCGGAG
AATCAATTTGCGACTATTAAAAGGTAATGCGGGTTCAGGTATTCCATCAATTCGTTCTTC
TCCAGACAAGGCTGGTAAATAATGACTTTGAATTACTTGGCGGTGATTCTTTTCATCTTC
TGTGACGTATACATAATCGACAAGATTTCCTGGGATAACAACTTCATTCGGTTTTAGTTG
ATAGTCGTCAACTAAAGCTTTAACTTGTACAATAACTTTCCCATGATTGGCTTTCGCGTT
TAATGCGACATGATAACACTCGCTCAAGTACGCTTCTTGAGTTAAATAAATGTTACCTTG
TTGATCTGCGTATGTTCCTCTCAGTAGTGCCACATCAACGCTAGGGAATGTGTAATGTAA
GTATGTTTCATCGTTGATGGTTACTAATGAAACTAAATCATCCGTTGTTCGTGTATTTAC
TTTACCGCCACCGTATCTAGGATCAACAGCTGTGTTTAATCCGATTTTAGTAATAACTCC
AGGTAATAATTGATTACTCTGACGATAATGAGTTGCAATGATACCTTGTGGTAAAAAATA
AGCTTCAATGTCATTATTTTTCATTGCTTGTGCCGTTTTGGAAGAAGCCGTTAAAATACT
CATAATGACACGTTTAATCATGCGACGTTCTATAAAATCATCTAAATCCGGTGCGGCACC
TAAACTATGAATATCATTCGCTAATATAAACGTTAAATCATTGGGCGTATGATATGTGTC
ATGTTGCGCTAACACAGCACGTAGAACTTCGGCGGGTAAGTTGGCTACAGCTAATGCTGG
TAAACCAATCACATCACCATCTTTAATGATATGTTGTAAGTCGTGCCATGTGATTTGTTT
CAA											
>>0180_ST2990_(27-G-H)_[217679:218821,FRWD]_prsW=prsS_(protease responsible for activating sigma-S)
ATGTCATCAGCAAGTACACAATCAACTAAGACGTCCGACATACATAATGAATCTATCGAT
AAACAAATGGAAGCTAAAGCGCATGAAACAGCGCAAAATACAGATTTAAAAAACGAAGCA
AGAAGTTTATTTGATAATGCAACCAAATCAATCGGTAGACTAGCGGGCAATGATGAAAGC
TTAAATCTTAATTTAAAAGATATGCTTTCTGAAGTATTTAAGCCGCATACTAAAAACGAA
GCAGATGAAATATTTATAGCGGGTACTGCTAAAACTACGCCAGCAATTTGTGACATATCA
GAAGAATGGGGGAAGCCATGGCTCTTTTCACGAGTATTCATCGCTTTCACAGTAACATTT
ATTGGATTATGGGTCATGGCAGCAATTTTTAATAACACTAACGCGATTCCGGGTCTCATT
TTTATAGGGGCTTTAACAGTACCATTATCGGGTTTGTTCTTCTTTTATGAATCAAATGCG
TTTAAAAATATTAGCATTTTTGAAGTTATTATCATGTTCTTTATTGGCGGCGTATTTTCA
TTACTAAGTACGATGGTATTATATAGATTTGTCGTTTTTAGTGATCAATTCGAAAGGTTT
GGTTCTTTAACATTTTTCGATGCATTTTTAGTAGGATTAGTTGAAGAAACTGGAAAAGCA
CTCATTATTGTTTATTTCGTCAATAAATTGAAAACAAATAAGATTTTGAATGGATTATTA
ATCGGTGCTGCTATTGGTGCAGGGTTCGCAGTTTTTGAATCAGCAGGTTATATTTTGAAT
TTCGCTTTAGGAGAAAATGTCCCATTATTAGATATTGTCTTCACACGTGCGTGGACTGCG
ATTGGTGGTCATTTAGTTTGGTCAGCGATTGTTGGTGCTGCAATAGTTATTGCGAAAGAA
CAGCATGGCTTTGAATTCAAAGATATTTTTGATAAACGCTTTTTAATATTCTTTTTATCA
GCCGTTGTTTTACATGGCATTTGGGATACATCTTTAACTATACTTGGCAGTGATACGTTG
AAAATATTTATTTTAATCGTTATTGTGTGGATACTTGTATTCATTTTAATGGGGGCAGGT
TTAAAACAAGTGAATTTACTGCAGAAAGAATTTAAAGAACAACAGAAAAAAGTAGACGAA
TAA											
>>0181_ST2990_(27-G-H)_[219135:220610,RVRS]_nikA_(nickel ABC transporter, substrate-binding protein)
TTATCGTTCAATCGTTGTTCGATAATCGATTAAATAGATACCTTCAGGTGTTACTTTATA
ATTTTTAACCTTAGAGTTAGCAGCGACTATTTGATCGTTGTAAGCAATATAACTGTTTGG
TACATCTCGACTTGATAATTTAATAATATCATTAGAAATATTGTGACGTTCCTTAACATC
TACAGTATGATTCAATTGATTAATTAAATCATCGACGTTGCTATTATTGTAGTCTCCTTT
ATTAATAGCACCATCTTTTTTATATGCTTGATTAAAGAAATAGCCTGTATCTCCACGAGG
AATTGTTCCGAAACTATACATCGTTGCATCCCATGCAGAACGGTCTTTTAAGTAACCTTC
TATGTCATCAACACTTTTAATGTCGATTTCAATATTTGCTTTTTTAGCATCTGATTGTAA
TACTTGCGCAATTTTCGATAGCTCTGGACGACCGTCATACGTAATTAACTTAATTTTTAA
AGGGTGTTCTTTTGTATAACCATCTTTAGCTAATAACGTTTTTGCTTGTTCGATATTTTG
TTTGGTTAACTTAGGTTCTTTAATATATGGAATTTTATCATTAAATGGACTCGTTGCAGG
TTTCGCATAACCTTGATAAATATGATCTGCAATACCTTGTCTATCAATGATATGATCTAA
TGCTTCACGAACGGATTTAGTCATTTTTTTATTAGTATGATTATACATAAGTAAAGAAGT
TCTAAATCCAGATTCTTTTGACACTTTTAAATTTTGATTATTTTCTATGTCATGAACTTT
ATTAACTGGGACATCAGTTATTAAATCATCTTTTTGAGATTCTAAATTTCTGACGCGATT
ATTGCCGTCTTCTTGGTACGTCACAGTAATATGATCAAGTTTCGGTTTACCTTGCCAATA
GTCCTTAAAATTCGACAATGATATTTTTCGAGATTGCTTATAATCTTTTATTTGGTAAGG
GCCTGTACCAACAGGAGTTTGATTAACATCTGATTTAGCATCTGTATCATAAATTGCCAT
AAAAGGATTAGCTAATTCAGATACAAGTTCAGGGTAAGCGGAGTTGGTTTTAATTGTCAG
TTTTTGACCTTTAGCGGTAATTGATGATATTGGTAATGAATATTTGACCAAGTCGCTTTT
TTTCATGCTATTTTCAAGGCTAGATTTCACTTTTTCTGCAGTCAATTTTTGACCGTTTTG
AAATTTAATATTATCTTTTAATTCTATATCTAACGTTGTATCATTTGGTTGATGATACGA
TTTCACTAATGCTTTTTCTATTTTTCCTTGATCATTTGTTTTAAATAATGATTCTGCAGC
ACCAATCTTAACTGGTACATCTGTTTCATAAGGTGCAATAGACTTTGTTTTTAACGGTAA
CGAAATATTTAAGTCTTTGCCAGATGAATGCATTGAGCCACATCCTGATAACACTAATAC
TGCTGAAAATATAGTTGCTAGTCTTTTAAACTTCAT											
>>0182_ST2990_(27-G-H)_[220808:221164,RVRS]_DUF488_(putative protein)
CTAAGTATTGAGCAACTGCTGTAGTACTACAGCTTGGTTATGTTTAGTATCTTTTGCTGC
ATATAACAATAGAACATGATTATGCTGATTTACAATATCCTTTAATTTTTCAAAAGCATC
TTTTTGTGCATCCTGATCACGTAATTCTTTTTCATATTTTTCTTTAAAAGCTCCAAAAAG
TTTAGGATCATGTTGGAACCATTGTCGCAACTCAGTAGAAGGGGCAATGTCTTTTAACCA
ATAATCTAGGTTAGCAGTTCTTTTCGAAATACCTCTCGGCCAGACTCTATCGACTAGGAT
ACGAATAGCGTCGGTATTATCTTTATTGTCATAAATCCGTCCAATATCTACGGTCAT			
								
>>0183_ST2990_(27-G-H)_[221321:221494,RVRS]_Q5HJD9_(putative protein)
TTATTTATTTTTACGTTTAGTTAAATACTTCAAACCAACTGCAAAGACCGTGTACCCGGC
TATGGTTTGTATCAATGTTTTGATTAAATTGTTATTTTTGACAACAATATTTGCGGTAAC
AATACTCGCGAAATATAATGCAAATACTTTTACGTAACGTTGATTAAGTTTCAT						
					
>>0184_ST2990_(27-G-H)_[221520:222665,RVRS]_hmp_(radical nitric oxide-detoxifying flavohemoglobin)
TTATACTGCAACGCTTAGTCTTGGAATAAATGTTTCGTAGTGTACGCGATCCATATCGTA
ATTTAAAGATTTAAGTGCTTCGATCATAGATTGTAAGAATTTTGTACCACCACAGATATA
AATTTCAGGTTTATTTGCTAAAAATACTTGTAATTCTTCAGCGCCAATATAGCCTTGTTT
ATCTTTTAAGTGTGTATATAATTTAGCGTTGTCATGATGGCTTGCGATACTGTTGAAGTT
GTCTTTGAAAGGTAAATGTTGTTCATTTTCAGCAACTTGAACCATCTGTGTATCTAAACC
TTTGGCAGAGGCAGCTTCATACATTGCTACTAAAGGTGTGACGCCAATACCTGAACCTAA
GAAAAGTTGTGGTTCAGTCGTATTCTCTAATACGAATCCACCTACAGGCGCAGCTAAATT
AATCATATCACCTTCTTTAATCTCATCGTGTAAAATTGTTGAAACTTCGCCTTCATGTTC
TGTTGTGACATCACGTTTAACGCCAAAAGTTAAATGGTTTTTATCACCTGATACGATAGA
ATAGTGACGTTTAGCTCTATATGGAAGTTTATCACTAGAAACATCAACTGTGATGTATTG
GCCTGGTGTAAATTCACTAAAGTCATATTCTTCAGTTTCAACTGTAAATGATTTAATGTC
TTCAGATTCTTGTTTAATATTGGTAATTTTGAATGGTTTAAAACCAATCCACATCATTTG
ATCATAAATTTCTTTTTCAATTTGGATGAACACATCCGCAATAACGCCATATGCTTTCGC
CCAAGCTTGAATGACAGGGTCATTTTCTTCTAATCCCGTCACATCTTGAATGGCTTTTAA
TAAATTTTCCCCCACAATTGGATAATGTTCAGCATAAACTTGTAGTGCGCAGTGTTTATA
TGCGACTGGCATAATGACTGGTTTAATAACACTTAAATTATCGATATTAACCGCTGCAGC
CATTACAGCTTGTGCTAATGCTGAAGATTGCATGCCTCGTTTTTGGTTCGTTTGATTAAA
CATGTTTAAAAGTTCAGGATGCGCTTTAAACATTTTTGGATAAAAGATTGACGTAATTTC
TGTCCCTTTCTCTTTAAGTAAAGGCACCGTTTGTTTGATAATGTCTTTCTCTTGTTCTGT
AAGCAT											
>>0185_ST2990_(27-G-H)_[223238:224191,FRWD]_lctE_(L-lactate dehydrogenase 1)
ATGAACAAATTTAAAGGGAACAAAGTTGTATTAATAGGTAATGGTGCAGTAGGTTCAAGC
TACGCATTTTCATTAGTGAACCAAAGCATTGTTGATGAATTAGTCATCATTGATTTAGAC
ACTGAAAAAGTTCGAGGAGATGTTATGGATTTAAAACATGCCACACCATATTCTCCAACA
ACAGTTCGTGTGAAAGCTGGCGAATACAGTGATTGTCATGATGCGGATCTAGTTGTCATC
TGTGCTGGTGCTGCACAAAAACCTGGAGAAACACGTTTAGATTTAGTATCTAAAAACTTG
AAAATATTCAAATCAATTGTTGGTGAAGTAATGGCATCAAAATTTGATGGTATTTTCTTG
GTAGCTACAAATCCTGTTGATATTTTAGCGTATGCAACATGGAAATTCTCTGGTTTACCT
AAAGAACGTGTTATAGGTTCTGGTACAATTTTAGACTCTGCACGCTTTAGATTATTGTTA
AGCGAAGCGTTCGATGTTGCGCCACGTAGCGTCGATGCTCAAATTATTGGTGAACATGGT
GACACTGAATTACCAGTATGGTCACACGCTAATATTGCGGGTCAACCTTTGAAGACATTA
CTTGAACAACGTCCTGAGGGCAAAGCGCAAATTGAACAAATTTTTGTTCAAACACGTGAT
GCAGCATACGACATTATTCAAGCTAAAGGTGCCACTTATTATGGTGTTGCAATGGGATTA
GCTAGAATTACTGAAGCGATTTTCAGAAATGAAGATGCCGTATTGACTGTATCAGCATTA
TTAGAAGGCGAATATGATGAAGAAGATGTTTATATTGGTGTTCCAGCAGTCATCAATAGA
AACGGTATTCGCAACGTCGTAGAAATCCCATTAAACGACGAAGAACAAAGCAAGTTCGCA
CATTCAGCTAAAACATTAAAAGATATTATGGCTGAAGCAGAAGAACTTAAATAA						
					
>>0186_ST2990_(27-G-H)_[224513:226042,RVRS]_ptsIIBC_(putative PTS transport system, IIBC component)
TTAATCCCCGAGCAATTCTTCAATTTCATTTTTGATAACTGTAACGTGAGGCCCATAAAT
TACTTGCACACCAGTGCCTTGCTGGATTACACCTTTGGCACCAGTACTTTCGAGTAATAC
TTTATCGACTTTGTCATTTTGATGAAGTGTGACGCGTAGTCTCGTTGCACAACAGTCAAC
GATTTCAATGTTATCTTTGCCTCCCAAACCAGCAACAATTGTTTGTGCTCTTTCAGTAGC
CTCAACTTGTTGTGCTGCAGCTTTATCTTCTCGACCAGGTGTTTTGAAATTAAATTTCGT
AATTAAGAATCTGAAAACGATGTAATACAAACAGAACCACACAATTCCAATAGGTATGAC
GTATAGGTAGTTTGTTTTACTATTACCTTGTAGCACACCAAAAAGTAAGAAATCGATAAA
GCCTCCACTGAAGGTTTGACCAATTGTAATGTTGAAAATGTCTGCCATCATAAATGCTAA
TCCATCAAAGAAGGCATGGATTACATAAAGAATAGGTGCGACAAACAAGAAACTAAACTC
TAAAGGTTCGGTAATACCTGTTAAAAATGAAGTGAGTGCAGCGGATAACATTAAACCGCC
GACAACTTTTTTATGTTCAGGTTTAGCTGTGTGATAAATTGCAAGTGCGGCACCACATAA
GCCGAACATCATCGTAATAAAACGGCCTGACATAAAGCGTGACACACCTGAATAATACTT
CGTCACATCTGGATCACCAAGTTGAGCAAAGAAGATGTTCTGCGTACCTTGAACTAAGTG
CCCTTTGACTTCTAAAGTACCACCAAGTGCCGTCTGCCAAAACGGTAAGTAAAAAATATG
GTGTAAACCGAGTGGACCTAACAATCTTAAGATGAAGCCATAAACAAAAGTACCGATGGC
ACCTGTTTTCGTTACAAATCCACCAACATGGTAAATGCCGGCTTGTATGCTTGGCCAAAT
GAAAAACATCAATACACCTAAAAAGATTGCGGCAAATGCTGTGACAATAGGGACAAATCT
AGAGCCACCAAAGAAACCTAAATACGGTGGTAATACCACTTTGTGATATTTGTTGTGAAG
TATTGCGGTCATAATACCTGTGATAATCCCGCCAAAAACACCGGTTTCAACCGTTTGTAT
ACCGAGCACCATGCCTTGTCCATTTTGTGCAAGCTGATCTTTTGCCAATGTGCCCGTGAT
AGTTAATAAGCCATTCATAGTTGCGTTCATAATTAAGAAACCGAGCAGTGCAGCTAAACC
TGCAGTACCTTTATCGCTTCTAGATAATCCGATTGCGACACCAATTGCAAAGATGACTGG
TAAATTTTGGAAAACAATACTACCTGCAGCTGACATTAATGTAAAAATATTTTGTAATAA
GGTAATATCTAAAATAGGGTATGCTTTAACGGTGTTTGGATTACTTAATGCACCACCGAT
ACCCAACAATAGACCTGCAGCTGGTAAGATTGCGATAGGTAGCATAAAGGACTTGCCGAA
CTGCTGTGCTTTTTCAAATAAAGATTTCAT											
>>0187_ST2990_(27-G-H)_[226404:227339,FRWD]_rihA_(inosine-uridine preferring nucleoside hydrolase)
ATGAAAAGAAAGATTATTATGGATTGTGATCCAGGACACGATGATGCAATAGCATTAATT
TTAGCGGGGGCAATTGACAGTCCACTAGAGATATTAGCTGTAACAACAGTCGCAGGTAAT
CAATCAGTTGACAAGAATACGACAAACGCCTTGAACGTATTGGATATTATGGGACGTCAA
GATATAGCAGTAGCGAAAGGTGCGGACAGGCCGTTAATTAAATCAGCTGCCTTTGCTTCT
GAAATACATGGGGAATCTGGATTAGATGGTCCGAAACTACCGTCGACACCATCACGTCAA
GCAGTTGCAATGCCAGCATCAGATGTGATTATAAACAAAGTGATGACGAGTGATACACCT
GTAACAATTGTAGCGACAGGTCCTCTTACGAATGTAGCAACGGCATTGATTCGTGAGCCA
AGAATCGCTGAGCATATTGAATCTATTACTTTGATGGGTGGTGGTACATTTGGAAATTGG
ACGCCTACAGCAGAATTCAATATTTGGGTAGATGCTGAAGCAGCGAAGCGTGTTTTTGAA
AGTGGGATTACTATAAATGTGTTTGGTTTAGATGTAACACATCAAGTTTTAGCCGACGAT
CACGTGATTGAACGCTTTGAAAGTATCAATAATCCTGTTGCACAGTTCGTCGTAGAATTA
TTGCAATTCTTTAAGAAGACATACAAGACTCACTTTAATATGGACGGTGGTCCAATACAT
GATGCTTGTACAATTTTGTATTTGTTACAACCAGAATTGTTTACAATGGTACCCGTTAAT
ATCGACATTGAACATCAAAGTCCACTAACTTATGGTACTATGGCTGTCGATTTAAATCAT
GTTACAGGTAAGCCTGCCAATGCTTATTTTGCTACAGCAGTTGATGTTGAAGAAGTGTGG
AACTTGATAGATTATAAGTTACGTACATACGAATAA											
>>0188_ST2990_(27-G-H)_[227677:229773,FRWD]_bglG_(transcriptional antiterminator, PTS regulator)
ATGAACGGGGATAATCAGCAAATACTCAGAGAAATTGTATTGAATCCTACTATTCATGGT
AAAGAACTTGAATCGATATTTGGTTTGTCTCGTAGACAACTAGGATATCGCATTCAAAAA
ATCAATTTGTGGCTTGAACAAGAGGGTTATCCAAAACTTGAAAGAACAAGCCAAGGAAAT
TTTATTGTAAGTTCTGAAATCATGACGTTATTCAAACGAGATGTATCAGAGCAGCAAATG
TTAAACGGCAACAATGTCATTTTTAGCATAGAAACACGTCGTTATTATTTAATGCTCATG
CTTTTTAGTAAGGAAAACGCAATGTCTCTAAACCATTTTTCAATTGATTTACAAGTCAGT
AAAAATACTGTCATTCACGATATAAATCATGTGAAAGAGCAATTGGAAAATCATGGTTTG
TCACTTAAGTATTCTCGAAAACATGGTTATGAAATTGTTGGTGATGAATTTGAAGTTCGC
CGTTTCTTCATTAAGTTGATTGATCAAAGGTTGAATCATGATATTACTAAAAGTGAAGTT
TTAAAGGCGCTCAACTTAACATTCGAAGATATCGCATATCAAAAAGACAAAATCAAACAG
GTAGAACAATTTTTGAAGAGTCGCTTTATAGACAAATCACTTAGTTCATTGCCTTATGTC
CTTTGTGTGATTCGTAGACGAATTCAAAGTGGTCATGTGATGAATCCATTAAATATTAAT
TATCAGTATTTGAGGGATACGAAAGAATATCAAGCAACGGAGATTATGACGCAACTTGAG
CCGGATTTGCCAGAAGCGGAAAAGTTATATTTGACATTACACTTACTTTCAACAAGTGTG
CAATGGACTGATTTGCAGGAATCAGATAACATATCGAATTTAACGATGGCTATCGCTCAA
ATGATTCACCATTTTGAACAAATCACTTTTATTAACATTGAAGATAAGGAGAAATTATCA
CAGCAACTCTTGTTACATTTAACGCCTGCTTTTTATAGGATTAAATATAACTTAACGGAT
CGTGATGAATTAATAAATCCTTTACAAGGAAATTATCAATCCTTATTTCATATGGTGAAA
CAATCATGTCAATCGTTAACTGAATATTTCGGAAAATCGTTACCTGATAATGAAATAGCA
TATATAACCATGTTGTTCGGAGGTAGTTTGAGACGTCAAGATGAAAACTTCGATGGCAAG
ATAAAAGCTATTATCGTGTGTACACAAGGCACGTCAGTATCACAAATGATGTTATACGAG
TTGCGAAACTTATTTCCAGAAATTATTTTCTTAGATGCGATTTCACTTAGAACATTTGAA
AATTACACATTAGATTATGACATCGTCTTTTCACCAATGTTTGTCCTAACACATAAAAAA
TTATTTATCACAAAAGTAGCTTTATCTGAAAATGAGCAACGAAAGTTACGTAAAGAAGTG
ATGAAGTACATTAATAAGGAATCGGCTGACATTGATAAGGAAATAAACAAGTTAATGGCA
TTAATTGAACGCACTACGACAGTTAATGACATTACAGAACTACGTGATGGTTTAGAAGAT
TTTATTGCGAATTATAATTCAATTTCAACCATTAATGGATCGATTGTCACACAAAATAAG
ACATTAGATTTAGCTGACTTGATACCGGCAAGGCACGTGAAAAGAATACATCATGTTGAA
AATATTGATGAAGCTATTGCTAAAGCAAGTGATGTGTTAGTTGCTAATCATTTTATTGAT
ATTAAATATATTCATGAGATGCAACAGGTATTTGATGATTCGTATATGGTTATCATGCAA
AATATTGCTATTCCACATGCATACTCTGAAAAGCATGTACATAAAACGGCGATGAGTATG
TTGATATTACAAGAACCAATATACATGTCAGATGGCACAGCAATCCATATTATTGTACCT
ATTGCTGCTGTTGATAAAGTGACACACTTAAGAGCGTTACTACAATTGAGAGATGTGGCG
CAAGACAATGACGCAATTAAGCGCATCATACAAAGTCGCAAAAATTCTGATGTAAATGAG
ATTTTAAAAAATTATTCAAATAAAGAAGCGAGGGAAAATGGATGGGACAGCAATTAG			
								
>>0189_ST2990_(27-G-H)_[229758:230225,FRWD]_Q5HJD2_(phosphotransferase system sugar-specific component IIA)
ATGGGACAGCAATTAGTGCATAAAGAAAATATAATGCTCAATTTGTCGGCAACTGATAAA
GAATCCGTATTGTCACAAATGTCAGAAGTGTTATTTCAAAATGGGTTCGTGAAGTCAACG
TTTAAAGATGCAGTCATCGACAGAGAAAAAGAATTTGCTACTGGTTTACCAACACATCTA
TGTTCGGTCGCTATACCGCATACAGATGTCGAACATATTAACCATAGAACGATAGGTGTG
GCTGTTCTAGAAAAAGAGGTGCCGTTTATTGAAATGGGAACACTTGATCAACAGACAGAA
GTGAAAATCGTTTTTATGTTAGCAATGGATAAAGTAGATGATCAACTTAAGCTATTACAA
CAGTTGATGCAAATTTTTCAAAGTGAAGAAAAATTGGAGCAGATTCTACGAACGAAAGAT
GAAACAATTTTAGCAACACTAATCAATGATTATTTGGAATATAACTAA											
>>0190_ST2990_(27-G-H)_[230248:230526,FRWD]_Q5HJD1=gatB1_(phosphotransferase system sugar-specific component IIB)
ATGAAACAAGTATTAGTAGCGTGTGGTGCAGGTATTGCAACGTCAACAGTAGTAAATAAT
GCAATTGAGGAAATGGCAAAGGAACACAATATTAAAGTAGATATTAAACAAATCAAAATT
ACAGAAGTTGGACCTTATGAAGACACTGCAGATTTATTAGTTACAACTGCAATGACAAAA
AAAGAATATAAATTCCCAGTTATCAACGCACGTAATTTCTTAACTGGTATTGGTATTGAA
GAAACAAAACAACAAATCTTAACAGAGTTACAAAAATAA											
>>0191_ST2990_(27-G-H)_[230753:232012,FRWD]_Q2G2C8=gatC1_(PTS system transmembrane permease)
ATGAGTTACTTCACTGATTTTGTAAGGGGATTTTTAGATTTAGGTGCAACTGTTATTTTA
CCGGTTGTCATATTCTTGCTTGGCCTATTCTTTAGGCAGAAAATTGGAGCGGCATTTAGG
TCTGGTTTAACAATAGGTGTGGCTTTTGTAGGGATTTTCTTAGTCATCGATTTATTAGTT
AAAAATTTAGGGCCAGCAGCACAAGCGATGGTTAAAAATTTAGGCGTCAGTCTGAATGTG
ATTGATGTAGGTTGGCCAGCAACATCATCTATCGCTTGGGCATCATCTGTCGCAGCATTT
ATTATTCCACTCGGAATCATAGTTAACGTTGTATTGCTAGTAACTAAAGTGACAAAGACG
ATGAATGTAGATATTTGGAATTTTTGGCATTATACGTTTACAGCAGCAATGGTTTATGCC
GTATCAGGCAGTATTTGGCAAGCGTTATTAGCAGCAGTTATTTTCCAAGTTATCTGTTTG
AAAGTAGCAGATTGGACAGCACCGATGATGAGTGAGTTCTTTGATTTACCAGGTGTATCG
ATTGCGACAGGAAGCACAATTTCTTATGCACCAGGTATTTACTTAGTTAAATTGTTACAA
AAAGTACCCGGTCTGAATAAGTTAGATGCTGATCCTGAAACAATTCAAAAACGTTTTGGC
GCATTTGGAGAGTCTATATTTGTCGGCTTAATTTTAGGTTTAGGTATTGGTGTGTTAGCA
GGTTACAAACCTGGAGACATCATTAATTTAGGAATGTCAATGGCTGCAGTAATGGTATTA
ATGCCTAGAATGGTAAAAATCTTAATGGAAGGTTTAATGCCAGTTTCAGAGTCTGCAAGA
ACATGGCTAAATAAACGTTTTGGCGAACGTGAAATTTATATTGGATTGGATGCGGCTGTA
GCATTAGGTCATCCAGCGGTTATTTCGACAGCATTAATTTTAGTACCTATCACTGTTTTA
TTAGCCGTTATTTTACCAGGAAACCAAGTACTACCTTTTGGTGACTTAGCAACTATACCA
TTTGTTGTCGCGTTTATTGTTGGTGCAGCAAGAGGAAACATTATTCATTCTGTCATTGTG
GGCACGATTATGATTGCAATTTCATTATATATTGCAACAGACGTAGCACCCATTTTCACA
GATATGGCGAAAGGTACGAATGTACAAATGCCAAAAGGTTCATCTGAAATTTCAAGTATT
GATCAAGGTGGTAATATCGTTAACTATCTTATCTTTAAACTATTTAGTCTATTCAATTAA
											
>>0192_ST2990_(27-G-H)_[232030:233085,FRWD]_gutB_(L-iditol 2-dehydrogenase)
GTGAAAGCTTTAGTAAAAACAAGAGAAGGACATGGCAACTTAGAACTTCTTGATAAAGAA
GTTGCAACACCGCTAGATGATAAAGTAAAGATTAAAGTACATTATGCAGGAATTTGTGGC
ACAGACATTCATACTTATGAAGGGCATTATAAAGTTAATTTTCCAGTGACATTAGGTCAT
GAATTTTCTGGTGAAATCGTTGAAGTTGGAGCAGACGTTAAAGATTTTAAAGTTGGTGAC
CGTGTCACTTCTGAAACGACATTCTATGTTTGTAATGAGTGTGAATACTGTAAATCAAAA
GACTATAATTTATGCAACCATCGAAAAGGTATTGGAACACAAGTTGATGGCGCATTTACT
AATTATGTCATTGCACGTGAAGAAAGTTTGCATCATATTCCAGACGAAGTATCGTATCAG
TCTGCAGCTATGACAGAACCATTAGCATGTGCACATCATGGCGTTTCTAAGATTCAAGTC
AATTCAGGCGATGTAGCAGTTGTAATGGGACCTGGGCCAATCGGATTACTTGTAGCACAA
GTGTTGAAAAGTAAAGGCGCAACTGTTGTGGTAACTGGATTGGACAATGACAAAGTCAGA
TTAGATAAAGCAGAAGCATTGCACATGGATTATGTAGTCAATTTACAACAAACAGACTTA
AAAACGTATATCAATGGAATTACAGACGGTTACGGTGCAGATGTTGTTGTTGAATGTTCA
GGTGCAGTTCCAGCAGCACGACAAGGTTTAGATATTTTACGCAAAAAAGGTTTCTACAGT
CAAATAGGTATTTTTAAGGATGCTGAAATTCCATTTGATATGGAAAAAGTGATTCAAAAA
GAAATAACAGTTGTTGGTAGTAGAAGTCAAAAGCCAGCAGATTGGGAACCTTCATTACAA
CTTATGGCGGATGGTTTAGTAAATGCTGAAGCTTTGGTGACAAAAATATATGATATTTCG
AAATGGGACGAGGCGTATCAACATTTAAAATCCGGCGAAGGTATTAAAGCATTACTTAAG
CCGCTCGATTTAGATGAAAATGAAGGAGAGAATTAA											
>>0193_ST2990_(27-G-H)_[233087:233233,FRWD]_Q5HJC7_(putative protein)
ATGGTAGAATCAATGCTAACTTTTATGCTTGGGCCATTAAGACAAATCACTGATTTTTAT
ATGGAACATTTACTCGTAAGTAATTCCATTGTCATTGCAGGTTATTTTGCAACAGGTATT
TTTAAAAAGAAAAAAGTTGTGAATTAA											
>>0194_ST2990_(27-G-H)_[233257:234300,FRWD]_Q5HJC6_(putat sugar-phosphate dehydrogenase galactitol-1-phosphate 5-dehydrogenase, Sorbitol dehydrogenase gutB2)
GTGAAAGCATTGAAATTATATGACGTGGAAGATTTACGGTATGAGGATAATGAAAAGCCA
GTCATTGAAAGTGCGAATGACGTTATTATTAAAGTACGAGCGACTGGCATATGTGGTTCA
GACACGTCACGATACAAAAAAATGGGGCCATACATTAAAGGTATGCCATTTGGTCATGAA
TTTTCAGGTGTAGTAGATGCCATTGGAAGTGATGTTACGCATGTTAATGTGGGCGACAAA
GTGACAGGTTGCCCAGCAATACCTTGTTATCAATGCGAGTATTGTTTAAAAGGTGAATAT
GCACGATGTGAAAAGTTATTCGTTATTGGCTCATATGAACCTGGATCGTTCGCGGAATAT
GTCAAATTGCCAGCGCAAAATGTTTTAAAGGTTCCAGACAATGTTGATTACATTGAAGCA
GCAATGGTTGAGCCATCAGCCGTTGTTGCGCATGGGTTTTATAAATCGAATATACAACCT
GGTATGACGGTTGCAGTAATGGGGTGTGGCAGTATAGGTTTGTTAGCTATTCAATGGGCA
CGAATATTTGGTGCTGCACATATCATCGCTATAGATATAGATGCGCATAAACTAGATATT
GCAACATCATTGGGCGCACATCAAACAATCAATTCAAAAGAAGAAAATCTTGAGAAATTC
ATCGAAAATCATTACGCCAATCAAATCGATTTAGCTATAGAATCATCAGGTGCTAAAGTT
ACGATTGGTCAAATATTGACGCTACCTAAAAAAGGTGGCGAGGTGGTATTACTCGGAATA
CCATATGATGATATTGAGATTGATCGCGTTCATTTTGAAAAAATTCTGCGTAACGAGTTG
ACAGTATGTGGCTCTTGGAACTGTTTGTCCAGTAATTTTCCGGGCAAAGAGTGGACGGCA
ACCTTACATTATATGAAGACGAAAGATATTAATGTAAAGCCTATTATTTCTCATTTTTTA
CCGTTAGAAAAAGGCCCAGAGACATTTGATAAATTAGTTAACAAGAAAGAACGATTTGAT
AAAGTCATGTTTACGATTTATTAG											
>>0195_ST2990_(27-G-H)_[234828:235544,FRWD]_tarI1_(2-C-methyl-D-erythritol 4-phosphate cytidylyltransferase 1)
ATGATTTATGCAGGTATTTTAGCAGGAGGTATTGGTTCGAGAATGGGGAACGTGCCATTA
CCAAAACAATTTTTAGATATTGATAATAAACCGATTTTAATTCATACAATTGAGAAGTTC
ATTTTAGTGAGTGAATTTAATGAGATTATTATCGCAACACCAGCACAGTGGATTTCCCAT
ACACAGGATATTTTAAAAAAATATAACATTACAGATCAACGTGTCAAAGTAGTTGCAGGT
GGTACGGATCGAAACGAAACAATTATGAACATTATCGACCATATTCGCAATGTAAATGGA
ATTAATAATGATGATGTGATTGTAACTCATGATGCCGTAAGACCATTTTTAACTCAACGT
ATTATTAAAGAGAACATTGAAGTAGCAGCAAAATATGGTGCAGTAGATACAGTCATTGAA
GCAATTGATACGATTGTAATGTCTAAAGATAAACAGAACATACACAGTATCCCTGTAAGG
AATGAAATGTATCAAGGCCAAACACCACAATCATTTAATATTAAATTATTACAAGATAGT
TATCGCGCCTTAAGTAGTGAACAAAAAGAAATCTTATCAGATGCATGTAAAATCATTGTC
GAATCTGGACATGCAGTTAAATTGGTACGTGGAGAACTATACAACATTAAAGTGACAACA
CCGTATGATTTAAAAGTAGCAAATGCCATTATTCAAGGTGATATTGCCGATGATTAA			
								
>>0196_ST2990_(27-G-H)_[235537:236562,FRWD]_tarJ1_(CDP-ribitol synthase)
ATGATTAATCAAGTATATCAACTCGTTGCACCGAGACAGTTCGACGTCACATATAATAAT
GTTGATATTTATGGTAATCATGTCATCGTAAGACCTTTATACTTGTCTATTTGTGCAGCT
GATCAAAGGTATTACACAGGTCGAAGAGATGAAAATGTACTGCGCAAAAAATTGCCAATG
TCATTAGTTCATGAAGCTGTTGGTGAAGTTGTATTCGATAGTAAAGGAGTATTTGAAAAA
GGTACGAAAGTAGTAATGGTGCCGAATACACCTACAGAGCAACATCATATTATCGCGGAG
AATTACTTAGCCTCTAGTTATTTTAGATCTAGTGGTTATGATGGTTTTATGCAAGACTAC
GTTGTGATGGCACATGATCGTATCGTTCCGCTGCCTAATGACATTGATTTGAGTACGATT
TCATACACAGAGTTAGTGTCAGTAAGTTATCATGCTATACAACGATTTGAACGTAAATCT
ATACCTTTGAAAAACAGCTTTGGTATTTGGGGTGATGGTAACTTAGGTTATATTACTGCT
ATTTTGCTACGTAAGTTGTACCCAGAAGCTAAAATTTATGTATTTGGTAAGACAGACTAT
AAATTAAGTCATTTTTCATTTGTAGATGACATCTTTACAGTAAATCAAATACCAGATGAT
CTTAAAATTGATCATGCATTTGAATGTGTTGGAGGTAAAGGAAGTCAAGTTGCACTTCAA
CAAATAGTTGAACATATTTCACCAGAAGGCAGTATTGCTTTGTTAGGCGTAAGTGAATTA
CCCGTGGAAGTGAATACACGATTAGTACTTGAAAAAGGATTAACGTTGATTGGTAGTAGT
CGAAGCGGCTCTAAAGATTTTGAGCAAGTTGTTGATTTATATCGTAAGTACCCAGACATT
GTTGAAAAGTTAGCCTTATTAAAAGGACATGAAATTAATGTATGTACGATGCAAGATATC
GTCCAAGCGTTTGAAATGGATTTATCGACATCTTGGGGAAAAACAGTATTGAAATGGACG
ATTTAA											
>>0197_ST2990_(27-G-H)_[236584:238278,FRWD]_tarL1_(glycosyl/glycerophosphate transferase)
ATGACAAAAACGAAACAAGCAATACATATTGATAACATATACTGGGAACGTGTTCAGTTA
TATATTGAAGGACATAGTGAAGGTGTCGATTTAACATCAGGACAATTTGTTCTGAGGAAT
TTAACCGAAACAAAAACATTAGAAGCAAATGAAATGAAAATAGACGGTAATACATTTATA
TGTAGATTCAACGTCGCAATATTAGACGATGGGTATTATTTACCAATGGATAAATATTTA
TTTGTTTATCATGACCAGTTAGAGTATATTGGACAACTTAATCCAAATATTATTGATCAA
GCTTATGCGGGATTAAATGAAGAGCAAATTGAAGAATACAATGAGCTGACTACACAAAAT
GGAAAAGTGAACTATTTATTAGCGTATGATGCTAAAGTTTTCCGTAAAGGTGGCGTATCA
CAACATACGGTCTATACCATTACTCCGGAAATAGCAAGTGACGTTAACGAATTTGTATTT
GATATTGAAATCACCTTACCTCAAGAGAAATCAGGGGTCATTGCGACAAGCGCACACTGG
CTTCATAAACAAGGTCATAAAGCTTCATTTGAAAGTAGAAGTTTCTTATTTAAAGCTATA
TTTAATATTACAAAGTTACTACATATTAAAAGAAGCAAAACAATATTATTCACATCAGAT
TCGCGTCCGAATTTATCAGGGAATTTCAAGTATGTATATGATGAGTTACTTCGCCAAAAA
GTAGATTTTGATTATGATATTAAAACGGTATTTAAGGCGAATATTACGGATAGACGTAAA
TGGAGAGACAAGTTTAGATTGCCATATTTACTTGGTAAGGCAGATTATATTTTTGTTGAT
GATTTCCATCCATTAATTTATACGGTTCGCTTTAGACCATCACAAGAAATTATTCAAGTG
TGGCATGCCGTTGGTGCTTTTAAAACAGTTGGCTTTAGTCGTACAGGAAAAAAAGGTGGT
CCGTTTATCAATTCATTAAACCATCGTAGTTACACGAAAGCATATGTTTCATCAGAAACC
GATATTCCATTTTATGCTGAAGCATTTGGAATTAGAGAAGAAAATGTTGTACCAACAGGT
GTACCACGTACTGATGTACTATTTGATGAAGCTTATGCAACACAAATTAAACAAGAGATG
GAAGATGAATTGCCAATTATAAAAGGTAAGAAAGTTATTCTATTCGCACCGACATTTAGA
GGTAATGGTCACGGTACGGCACATTATCCATTTTTTAAAATTGATTTTGAACGTTTAGCA
AGATACTGCGAGAAGCATAATGCAGTTGTGTTATTCAAAATGCATCCGTTCGTAAAAAAT
AGACTTAATATTTCACGTGAACATAGACAATACTTTATCGATGTGTCAGATCATCGTGAA
GTTAACGATATTCTCTTTGTTACAGACTTGTTGATTAGTGATTATTCATCTTTAATATAT
GAATATGCAGTATTTAAAAAGCCGATGATTTTCTATGCATTTGACTTAGAAGATTACATT
ACGACGCGTGATTTCTATGAACCATATGAATCATTTGTTCCAGGTAAAATTGTACAATCC
TTTGATGCATTAATGGATGCTTTGGACAATGAAGATTATGAGGTTGAAAAAGTTGTACCA
TTCTTAGATAAACATTTTAAATATCAAGATGGTCGCTCAAGTGAACGTTTAGTCAAAGAT
TTGTTTAGACGCTAA											
>>0198_ST2990_(27-G-H)_[238706:239875,FRWD]_tarF_(CDP-glycerol:polyGlycerophosphate glycerophosphotransferase)
ATGATTAAAACTACAATTAAAAAATTGATAGAACACAGTATATATACGACTTTTAAATTA
CTATCAAAATTGCCAAACAAGAATCTAATTTATTTTGAAAGCTTTCATGGTAAACAATAC
AGCGACAACCCCAAAGCATTATATGAATACTTAACTGAACATAGCGATGCCCAATTAATA
TGGGGTGTGAAAAAAGGATATGAACACATATTCCAACAGCACAATGTACCATATGTTACA
AAGTTTTCAATGAAATGGTTTTTAGCGATGCCAAGAGCGAAAGCATGGATGATTAACACA
CGTACACCAGATTGGTTATATAAATCACCGCGAACGACGTACTTACAAACATGGCATGGC
ACGCCATTGAAAAAGATTGGTTTGGATATTAGTAACGTTAAAATGCTAGGAACAAATACT
CAAAATTACCAAGATGGCTTTAAAAAAGAAAGCCAACGTTGGGATTATCTAGTGTCACCT
AATCCATATTCGACATCGATATTTCAACATGCATTTCATGTTAGTCGAGATAAGATTTTG
GAAACAGGTTATCCAAGAAATGATAAATTATCACATAAACGCAATGATACTGAATATATT
AATGGTATTAAGACAAGATTAAATATTCCATTAGATAAAAAAGTGATTATGTATGCGCCA
ACTTGGCGTGACGATGAAGCGATTCGAGAAGGTTCATATCAATTTAATGTTAACTTTGAT
ATAGAAGCTTTGCGTCAAGCGCTGGATGATGATTATGTCATTTTATTACGCATGCATTAT
TTAGTTGTGACACGTATTGATGAACATGATGATTTTGTGAAAGACGTTTCAGATTATGAA
GACATTTCGGATTTATACTTAATCAGCGATGCGTTAGTTACCGACTACTCATCAGTTATG
TTCGACTTCGGTGTATTAAAGCGTCCGCAAATTTTCTATGCGTATGACTTAGATAAATAT
GGCGATGAGCTTAGAGGTTTTTACATGGATTATAAAAAAGAGTTGCCAGGTCCAATTGTT
GAAAATCAAACAGCACTCATTGATGCATTAAAACAAATCGATGAGACTGCAAATGAGTAT
ATTGAAGCACGAACGGTATTTTATCAAAAATTCTGTTCATTAGAAGATGGACACGCGTCA
CAACGAATTTGCCAAACGATTTTTAAGTGA											
>>0199_ST2990_(27-G-H)_[240151:240867,FRWD]_tarI2_(2-C-methyl-D-erythritol 4-phosphate cytidylyltransferase 2)
ATGAAATACGCTGGTATTCTAGCTGGAGGTATAGGCTCAAGAATGGGTAACGTACCTTTA
CCTAAACAATTTTTAGATTTAGACAACAAACCGATTTTAATCCATACATTAGAAAAATTT
ATTTTAATTAATGATTTTGAAAAAATTATTATCGCGACGCCACAACAATGGATGACGCAT
ACGAAAGATACACTTAGAAAATTCAAAATTTCTGATGAAAGAATTGAAGTCATTCAAGGT
GGTAGTGATCGTAACGATACAATTATGAATATCGTTAAACATATTGAATCAACAAATGGT
ATTAACGATGACGATGTCATTGTGACACATGATGCAGTTAGACCATTTTTAACGCATCGT
ATTATTAAAGAAAATATTCAAGCTGCTTTAGAGTACGGTGCAGTAGATACAGTGATTGAT
GCTATAGATACGATTGTTACATCTAAAGATAATCAAACGATTGATGCAATTCCAGTGCGT
AATGAAATGTACCAAGGTCAAACACCTCAATCGTTTAATATTAATTTATTAAAAGAAAGC
TATGCACAGTTGAGTGATGAGCAAAAGAGTATTTTATCTGATGCTTGTAAGATTATTGTA
GAAACAAACAAACCGGTTCGACTTGTAAAAGGTGAGTTATATAACATTAAAGTAACAACA
CCTTACGATTTAAAAGTAGCGAATGCTATTATTCGAGGTGGTATTGCCGATGATTAA			
								
>>0200_ST2990_(27-G-H)_[240860:241885,FRWD]_tarJ2_(CDP-ribitol synthase)
ATGATTAATCAAGTATATCAATTAGTTGCACCTAGACAATTTGAAGTTACGTATAACAAC
GTAGATATTTACAGTGACTATGTCATTGTACGTCCTTTATATATGTCAATTTGTGCTGCC
GATCAAAGATATTATACTGGTAGCCGTGATGAGAATGTCTTATCTCAGAAATTGCCAATG
TCTTTAATTCATGAAGGTGTTGGTGAGGTCGTATTTGACAGTAAAGGTGTGTTTAATAAA
GGTACAAAAGTAGTTATGGTACCGAATACGCCGACAGAAAAAGACGATGTCATTGCTGAA
AACTATTTAAAATCGAGCTACTTCAGATCAAGTGGACATGATGGGTTTATGCAAGATTTT
GTGTTGCTAAATCATGATAGAGCTGTACCACTACCTGATGATATTGATTTAAGTATTATT
TCATATACAGAGCTTGTAACAGTAAGTTTGCATGCTATTCGTCGTTTTGAAAAGAAATCT
ATTTCAAATAAAAATACATTTGGTATTTGGGGTGATGGTAACTTAGGTTACATTACAGCC
ATTTTATTACGTAAATTATATCCAGAGTCTAAAATATATGTCTTTGGTAAAACAGATTAT
AAATTGAGTCACTTCTCATTTGTTGATGATGTCTTCTTTATTAATAAAATACCTGAAGGC
TTAACATTTGATCATGCATTTGAGTGTGTGGGTGGTCGCGGTAGTCAATCAGCCATAAAT
CAAATGATCGATTACATTTCACCAGAAGGAAGCATTGCACTGTTAGGTGTAAGTGAGTTC
CCAGTAGAAGTTAATACACGTCTAGTATTGGAAAAAGGACTAACGTTGATTGGTAGTAGT
CGAAGTGGTTCAAAAGATTTCCAAGATGTTGTAGACTTATACATTCAATACCCAGATATT
GTAGATAAATTAGCGTTGTTAAAAGGTCAAGAATTTGAAATTGCAACAATTAATGATCTT
ACAGAAGCTTTTGAAGCAGACCTGTCTACATCTTGGGGTAAAACAGTATTAAAATGGATT
ATGTAA											
>>0201_ST2990_(27-G-H)_[241907:243595,FRWD]_tarL2_(glycosyl/glycerophosphate transferase)
TTGGTTAAAAGTAAGATATATATAGATAAAATCTATTGGGAACGTGTTCAGTTATTCGTT
GAAGGACATAGTGAAAACCTAGATTTAGAAGATAGTAATTTTGTATTAAGAAATTTAACT
GAGACACGTACAATGAAGGCGAATGATGTCAAAATAGATGGGAATCAATTCGTTTGTCGT
TTCAATGTAGCTATCTTAGATAATGGTTATTACTTACCTGAAGATAAGTACTTATTAGTG
AATGAGCAAGAACTTGATTATATTGCACAGTTAAACCCAGATGTGATTAATGATGCATAT
CAAAATCTAAAGCCAGAACAAGAAGAAGAATACAACGAATTAGAAACACAAAATGGTAAA
ATCAATTTCTTATTGCAGACTTACCTAAAAGAATTTAGAAAAGGCGGCATTTCGAAGAAA
ACGGTTTATACTGTTACACCTGAAATTTCTAGCGATGTTAATGAATTTGTCCTTGATGTT
GTTGTAACGACTCCGGAAGTTAAAAGTATTTATATCGTTCGTAAATATAAAGAATTACGT
AAGTATTTCCGCAAACAATCATTTAATACAAGACAATTTATTTTTAAAGCGATATTTAAT
ACGACGAAATTTTTCCACTTGAAAAAAGGGAATACGGTGTTGTTCACATCAGACTCTAGA
CCAACGATGTCTGGAAACTTTGAATACATCTATAACGAAATGTTACGTCAAAATTTAGAT
GAAAAGTATGATATTCACACTGTTTTTAAAACGAATATTACAGATAGACGTGGCATCATC
GACAAGTTTAGATTGCCATATTTACTTGGGAAGGCAGACTACATCTTTGTTGATGACTTT
CACCCATTGATTTATACAGTGCGTTTTAGACGTTCTCAAGAAGTTATTCAAGTATGGCAT
GCCGTTGGTGCCTTTAAAACAGTTGGCTTTAGTCGTACTGGTAAAAAGGGTGGACCATTT
ATTGATTCATTAAATCATCGTAGCTATACAAAAGCTTATGTATCATCTGAAACCGATATT
CCATTCTACGCTGAAGCATTTGGTATTAAAGAGAAAAATGTAGTGCCTACAGGTGTTCCA
CGTACTGATGTACTATTTGATGAAGCTTATGCGACACAGATCAAACAAGAGATGGAAGAT
GAATTACCAATTATTAAAGGTAAGAAAGTCATTCTTTTCGCACCAACATTTAGAGGTAGT
GGTCATGGTACAGCACATTACCCATTTTTCAAAATTGATTTCGAACGTTTAGCAAGATAT
TGCGAAAAAAATAACGCGGTTGTATTATTTAAAATGCATCCATTTGTGAAAAATAGACTT
AATATTGCAGACAAACATAAACAATATTTTGTTGACGTTTCTGACTTTAGAGAAGTTAAT
GATATACTGTTCATAACAGATTTATTAATTAGTGACTATTCATCTTTAATATATGAATAT
GCAGTATTTAAAAAGCCAATGATTTTCTATGCATTTGATTTAGAAGATTATATTACGACG
CGTGATTTTTATGAACCATATGAATCATTTGTTCCAGGTAAAATTGTGCAATCATTTGAC
GCATTAATGGACGCCTTGGACAATGAAGATTATGAAGGAGAAAAAGTCATTCCATTCTTA
GATAAACATTTTAAATATCAAGATGGCCGATCAAGTGAGCGTTTAGTCAGAAATTTATTT
GGTAGCTAA											
>>0202_ST2990_(27-G-H)_[243628:245353,FRWD]_tarS_(beta-GlcNAc appending glycosyltransferase)
ATGATGAAATTTTCAGTAATAGTTCCAACATACAATTCAGAAAAGTATATAACAGAATTA
CTTAATAGCCTTGCGAAACAAGATTTTCCGAAAACTGAATTTGAAGTGGTTGTAGTTGAT
GACTGTTCAACAGATCAAACGTTACAAATAGTTGAAAAGTATCGTAATAAATTGAACTTG
AAAGTAAGTCAACTCGAAACAAATTCTGGTGGTCCAGGTAAACCTAGAAATGTGGCGTTA
AAACAAGCAGAAGGTGAATTTGTATTATTTGTGGACTCCGATGACTATATAAACAAAGAG
ACTTTAAAGGATGCAGCAGCATTTATTGATGAACATCACTCAGATGTCTTGTTGATTAAA
ATGAAAGGTGTTAATGGTCGTGGTGTACCACAATCTATGTTTAAAGAAACAGCACCTGAA
GTTACTTTGTTAAATTCAAGAATTATCTATACTTTAAGCCCAACTAAAATCTATAGAACA
GCATTACTAAAAGATAATGACATTTATTTTCCAGAAGAATTAAAGAGTGCAGAAGATCAA
TTATTTACAATGAAAGCATATTTGAATGCAAATCGAATCAGTGTGTTAAGTGATAAAGCG
TATTATTATGCTACAAAGCGTGAAGGTGAACATATGAGTAGTGCGTATGTTTCACCTGAA
GACTTTTACGAAGTCATGAGATTGATTGCTGTAGAAATATTAAATGCAGATTTAGAAGAA
GCTCATAAAGATCAAATCTTAGCAGAATTTTTAAATCGTCATTTTAGTTTTTCTCGTACG
AATGGCTTCTCACTTAAAGTTAAACTAGAAGATCAACCACAATGGATTAATGCTCTAGGA
GACTTTATACAAGCAGTTCCAGAACGTGTAGATGCATTGGTGATGAGTAAATTACGACCA
TTGTTGCACTACGCGAGAGCGAAAGATATAGACAACTATAGAACTGTAGAAGAAAGTTAC
CGTCAAGGTCAATACTACCGTTTTGATATTGTAGATGGTAAATTAAACATTCAATTCAAT
GAAGGCGAACCATACTTTGAAGGCATTGATATCGCTAAGCCAAAAGTGAAAATGACAGCA
TTTAAATTTGATAATCATAAAATTGTTACAGAGCTAACGTTAAATGAATTTATGATTGGC
GAAGGACATTATGATGTCAGACTTAAATTACATTCACGAAACAAGAAGCACACAATGTAT
GTACCTTTAAGTGTCAATGCGAATAAACAATATCGTTTTAACATTATGTTAGAAGATATT
AAAGCGTATTTACCTAAAGAAAAAATTTGGGATGTTTTCTTAGAAGTCCAAATAGGTACG
GAAGTATTTGAAGTGCGTGTTGGTAATCAACGTAATAAATATGCATATACTGCAGAAACA
AGTGCATTAATTCATTTGAATAATGATTTTTATAGATTAACACCGTATTTCACAAAAGAC
TTTAATAACATTTCGTTATACTTTACAGCTATTACATTAACGGATTCAATCTCATTGAAG
TTAAAAGGTAAAAACAAAATCATTTTAACTGGTCTGGATCGTGGTTATGTATTTGAAGAA
GGTATGGCTAGTGTCGTGCTAAAAGACGACATGATTATGGGAATGTTAAGCCAAACGTCA
GAAAACGAAGTGGAAATCTTACTTAGTAAAGATATTAAGAAGCGAGACTTCAAAAATATT
GTTAAGTTAAACACTGCACATATGACTTACTCGCTAAAATAAATAA											
>>0203_ST2990_(27-G-H)_[245493:246167,FRWD]_scdA_(iron-sulfur cluster repair protein)
ATGATAAATAAAAATGACATAGTAGCAGATGTAGTAACAGATTATCCGAAAGCAGCAGAT
ATTTTTAGAAGCGTAGGTATAGACTTTTGTTGCGGTGGGCATGTAAGTATAGAAGCAGCA
TCCTTAGAAAAGAAAAATGTAGATTTGAACGAATTATTACAGCGTCTCAATGACGTTGAA
CAAACGAATACACCAGGTTCGCTTAACCCTAAATTTTTAAATGTTTCGTCACTTATTCAA
TATATTCAAGCAGCATATCATGAACCTCTTAGAGAAGAATTTAAAAATTTAACACCTTAT
GTGACGAAATTATCGAAAGTACATGGACCTAACCATCCATATTTAGTCGAGTTAAAAGAA
ACATATGATACATTTAAAAATGGCATGTTAGAGCATATGCAAAAAGAAGATGATGTTGAT
TTTCCAAAACTAATTAAATATGAACAAGGTGAAGTAGTAAACGATATTAATACAGTGATT
GATGATTTAGTATCTGATCACATTGCAACGGGACAATTGTTAGTGAAAATGAGCGATTTA
ACATCTAGCTATGAACCACCGATAGAGGCATGTGGTACGTGGAGACTCGTTTATCAGAGA
TTAAAAGCACTTGAAGTGTTAACACATGAGCATGTTCATTTAGAGAATCATGTTTTATTT
AAAAAAGTATCATAA											
>>0204_ST2990_(27-G-H)_[246412:248166,FRWD]_lytS_(two component sensor/regulator, sensor histidine kinase)
GTGCTATCGCTAACAATGTTATTACTTGAGCGTGTAGGTTTAATTATTATTTTGGCCTAT
GTGTTGATGAATATTCCATATTTTAAAAACTTAATGAATCGTCGACGTACATGGAAAGCA
CGTTGGCAATTATGTATTATTTTCAGTTTGTTTGCCTTAATGTCTAATTTAACTGGTATC
GTCATCGATCATCAACATAGTTTGTCAGGAAGTGTGTACTTCCGTTTAGATGATGATGTA
TCTTTAGCTAACACACGTGTATTAACGATAGGTGTCGCAGGATTAGTTGGTGGTCCTTTT
GTAGGTCTATTTGTTGGCGTTATTTCAGGTATTTTCAGAGTGTATATGGGTGGGGCGGAT
GCACAAGTTTATCTTATCTCATCTATATTTATCGGTATAATTGCTGGTTATTTTGGCTTA
CAAGCTCAAAGACGCAAGCGTTACCCGAGTATTGCGAAAAGTGCCATGATTGGAATTGTT
ATGGAAATGATTCAAATGTTGAGCATTTTAACATTTTCCCACGACAAAGCATATGCGGTT
GACCTCATATCATTAATTGCACTACCAATGATTATTGTTAATAGCGTTGGTACGGCGATT
TTTATGTCTATTATCATTTCAACATTAAAGCAAGAAGAGCAAATGAAGGCTGTTCAAACA
CATGACGTACTGCAATTGATGAACCAGACATTGCCGTATTTTAAAGAAGGATTGAATAGA
GAATCGGCACAGCAAATTGCGATGATTATTAAAAATTTAATGAAAGTATCTGCCGTAGCA
ATTACAAGCAAAAATGAAATCTTATCGCATGTAGGTGCAGGTAGTGATCATCACATACCA
ACAAATGAAATATTAACAAGTCTGTCTAAAGATGTATTGAAATCAGGAAAGTTGAAAGAA
GTTCATACTAAAGAAGAGATTGGTTGTAGTCATCCGAATTGCCCGCTTAGAGCAGCTATC
GTGATACCACTTGAGATGCATGGTTCTATCGTCGGTACATTGAAGATGTATTTTACAAAC
CCTAATGATTTAACTTTTGTGGAACGTCAACTTGCAGAAGGATTGGCAAATATTTTTAGT
AGCCAAATTGAACTTGGTGAAGCCGAAACGCAAAGTAAGTTATTGAAAGATGCTGAGATT
AAGTCATTACAGGCACAAGTGAGTCCACATTTTTTCTTCAATTCAATTAACACGATTTCA
GCTTTAGTTAGAATAAATAGCGAAAAGGCACGAGAGTTACTATTAGAATTGAGTTATTTT
TTCAGAGCGAATTTACAAGGCTCAAAGCAACATACGATTACTTTAGATAAAGAGTTAAGT
CAAGTGCGTGCATACTTATCACTCGAACAAGCACGTTATCCAGGAAGATTTAATATCAAT
ATTAATGTTGAAGACAAATATCGCGATGTGCTTGTACCACCATTTTTAATTCAAATTTTA
GTTGAAAATGCCATCAAACATGCGTTTACGAATCGAAAGCAAGGTAACGATATTGACGTG
TCAGTGATTAAAGAAACTGCAACACATGTACGTATTATTGTACAAGATAATGGTCAGGGT
ATTTCTAAAGATAAAATGCATTTGTTGGGAGAAACATCTGTAGAATCAGAATCTGGAACT
GGTAGTGCTTTAGAAAATTTAAACTTACGCCTAAAAGGATTATTTGGAAAATCCGCAGCA
TTACAATTTGAATCGACATCGAGCGGTACCACTTTTTGGTGTGTACTTCCTTATGAAAGA
CAAGAGGAGGAATAA											
>>0205_ST2990_(27-G-H)_[248169:248909,FRWD]_lytR_(two component sensor/regulator, transcriptional regulator)
ATGAAAGCATTAATCATAGATGATGAGCCATTAGCACGTAATGAATTAACATATTTATTA
AATGAAATTGGTGGTTTTGAAGAAATTAATGAGGCAGAAAATGTAAAAGAAACATTGGAA
GCACTACTGATCAATCAATATGACATTATATTTTTAGATGTCAATTTAATGGATGAAAAT
GGGATCGAATTAGGAGCTAAGATTCAAAAGATGAAAGAGCCACCTGCGATTATTTTTGCA
ACTGCACATGACCAATACGCAGTACTGGCATTTGAATTAAATGCGACAGACTATATTTTG
AAACCGTTTGGTCAAAAACGTATTGAACAAGCAGTCAATAAAGTGCGTGCGACTAAAGCC
AAAGATGATAATAGCGCAAGTGCAATTGCGAATGATATGTCGGCGAATTTTGATCAAAGT
TTACCTGTTGAAATAGACGATAAAATTCACATGTTAAAGCAACAAAATATTATTGGGATT
GGCACACATAATGGTATTACAACCATACATACAACGAATCATAAATACGAAACAACAGAG
CCATTGAATCGTTATGAAAAACGATTGAATCCCGCTTATTTCATACGTATTCATCGTTCA
TATATTATTAATACGAAACACATTAAAGAAGTGCAACAATGGTTTAACTACACTTATATG
GTAATATTGACAAATGGTGTCAAGATGCAAGTTGGACGTTCATTTATGAAAGATTTTAAA
GCGTCGATAGGGTTACTTTAA											
>>0206_ST2990_(27-G-H)_[249022:249465,FRWD]_lrgA_(antiholin-like protein)
ATGGTCGTGAAACAACAAAAAGACGCATCAAAACCAGCACACTTTTTTCACCAAGTCATT
GTAATTGCTTTAGTACTCTTTGTATCGAAAATAATTGAATCATTTATGCCAATTCCTATG
CCTGCATCAGTAATCGGTTTAGTATTATTATTTGTATTATTATGTACTGGTGCTGTTAAG
TTAGGCGAAGTCGAAAAAGTAGGAACGACACTAACGAATAACATTGGCTTACTCTTCGTA
CCAGCCGGTATCTCAGTTGTTAACTCTTTAGGTGTCATTAGCCAAGCACCATTTTTAATC
ATTGGACTAATAATCGTCTCAACAATACTATTACTTATTTGTACTGGCTATGTCACACAA
ATTATTATGAAAGTTACTTCGAGATCTAAAGGTGACAAAGTCACAAAAAAGATCAAAATA
GAGGAGGCACAAGCTCATGATTAA											
>>0207_ST2990_(27-G-H)_[249458:250159,FRWD]_lrgB_(antiholin-like protein)
ATGATTAACCACTTAGCACTAAACACACCTTACTTCGGAATACTGTTATCCGTTATACCA
TTTTTCTTAGCGACCATATTATTTGAAAAAACTAATCGCTTCTTCTTATTCGCACCGCTA
TTTGTCAGTATGGTATTTGGTGTGGCCTTCCTCTATTTAACAGGCATTCCGTATAAGACT
TACAAAATAGGTGGAGACATTATTTACTTCTTCTTAGAACCGGCAACAATCTGTTTTGCG
ATTCCGTTATATAAAAAGCGTGAAGTGCTTGTTAAACATTGGCATCGTATCATCGGAGGT
ATTGGTATCGGTACAGTTGTAGCGTTATTAATTATTTTAACTTTTGCGAAGTTAGCACAA
TTTGCCAATGATGTTATTTTATCAATGTTACCTCAAGCAGCAACTACAGCGATTGCGTTA
CCAGTATCAGCTGGTATCGGTGGTATAAAAGAATTAACATCATTAGCAGTTATTTTAAAT
GGTGTCATTATTTATGCTCTAGGTAATAAATTCTTGAAGCTTTTCCGAATTACTAACCCT
ATTGCCCGAGGATTAGCACTTGGAACAAGTGGTCACACATTAGGTGTAGCACCAGCCAAA
GAATTAGGACCTGTAGAAGAATCAATGGCAAGTATAGCTTTAGTGTTAGTTGGTGTAGTT
GTTGTAGCAGTTGTGCCTGTCTTTGTAGCAATATTCTTCTAA											
>>0208_ST2990_(27-G-H)_[250267:250971,RVRS]_Q5HJB2_(putative transcriptional regulator, GntR family)
CTACTTTTTACTTGGAATATAAAACTGTGCATGACGATAATGAAATACGATGTCAGACGA
ATCAAAAGGTTTGCCAGTCATTGTATAAAACGTTTGGTGATAACGTAAACATGGTTCGCC
TGCAGATAATTGTAGTAATGTCGCTTCACTTGAAGTGAGTTGATCTACATTAAAGAAAAT
ATCTGAAAAACCAATACGAAGTTTCATGTTTGATTCTAAATAATCGAAGATAGAACCTTT
AGCGATCTCTGCAGTTAAATATTTTACAACCTCTTTATGATAATAAGAATATTCGATACA
TAAAATATCTTCATCAACAAAGCGTAATCGTTCTAAATAGTACACAGTATCATTGGGATT
TAACTGAAGTTCATCTATCACAGATTGAGGTGGTGTTGCCATCTCCTTAAAAACAAGTAC
CTTACTTGTCATTCGATGTTCACCTAAACTTTTAGAGAAACCATTAGTCTTAAAGACGTT
GATACGATTGGCATCTGCAATATTTCTCACATAAATACCACTGCCTTGTGCTTGATAGAT
CAAACCATCTTGTTCCAATAAGCCTAATGCTTTAATGATAGTACTCTTACTTACTTGATA
ACGTTCTTTTAATTGCGTCACGCTTGGCAATTTATCACCGGGTTTGAAATTAGATTGATG
TATAAACGCATTAAGTTGCTTAGCAATATGTTCATACTTTAACAA											
>>0209_ST2990_(27-G-H)_[251120:251911,FRWD]_Q1YAD5=ptsG3_(PTS system, IIA component)
ATGAGCAATAAATATAAAGAACAAGCCCAAGACATTCTTACAGCTGTAGGTGGTGTCGAA
AACATTGTTGATGCAACGTATGACACGAAGTGCATTACAATTCATATGCAACATACAATT
CCTTCTACAGCAAATGAAGTGAAACAAATAGTTGATGTGACATCTGTAGCAGAAAATGAT
GCGCAGTTAGTCATAAAATTAAATGGAAATGTCGATGAAGTGTATCAGCAATTACAGCGA
TTAATTAAGAATGCTAATGTTGAAGAGAGTGAGAATACTGACAACATTAATAGCCAAGAT
ACAAGTTATACACCTCAAGTAAAAGTAACAACACCAATTTTAGTGAAAGCACCAATCGCT
GGTCGTCGTATTTTACTTAAAGAAGTAAGAGATTCAATTTTTAGAGAGAAAATGGTAGGC
GAAGGCTTGGCAATTAAAGCTCATGAAGAATCCAAAGTAATCGCACCGTTCAATGGTTTA
GTATCTATGATTGTACCAACTAAGCATGCAGTTGGTATTCAATCAGAAGACGGTGTGGAC
ATAGTCATTCATATTGGCGTGAATACAGTTGACTTGGAAGGTAAAGGGTTCAAGTGCTTT
GTAAAGCAAAATGATCATGTTGAAGCAGGGCAAACGTTGTTGCAATTCGACCAGCAATAT
ATACAACAACAAGGCTACAATGCTGACGTTATTGTCGTTATTAGCAACTCTGCCGATTTA
GGAAAAGTAGAACTGACAATGAATGAAATCATTACGACTGAAGATGTTATTTTTAAAATA
TTTAAAAACTAG											
>>0210_ST2990_(27-G-H)_[251927:253363,FRWD]_bglA_(putative 6-phospho-beta-glucosidase)
ATGACAAAATTACCGCAAAATTTTATGTGGGGTGGCGCTCTTGCCGCAAATCAATTTGAA
GGTGGATATGATAAAGGTGGTAAAGGATTAAGTGTAATTGATGTTATGACGAGTGGTGCA
CATGGCAAAGCACGTCAGATTACAGAATCTATAGATCCCAATCACTATTATCCAAATCAT
GAAGGTATTGATTTTTATCATCGTTATAAGGAAGATATTGCCTTGTTTAAAGAAATGGGA
TTGAAATGTTTACGTACGTCGATTGCATGGACACGTATCTTTCCGAATGGGGATGAAGGT
GTGCCAAATGAAGAAGGACTTGCCTTTTATGATCGTATCTTTGATGAATTAATTGCACAA
GGTATTGAACCTGTTGTGACGTTATCACATTTTGAGATGCCACTTCATTTAGCGAAACAT
TATGGTGGATTTAGAAATAGAGAAGTTGTCGATTATTTTGTGCATTTTGCGCGTGTTGTA
TTTGAAAGATATAAAGATAAAGTGACATATTGGATGACGTTTAATGAAATTAATAATCAG
ATGGACACATCAAATCCTATCTTTTTATGGACGAATTCTGGGGTAGCATTGACAGAAAAT
GATAATCCTGAAGAAGTCTTGTATCAAGTAGCACATCATGAACTTTTAGCCAGTGCTTTA
GCAGTTCGTCTTGGTAAAGAGATTAATCCGAAGTTTAAGATTGGAACAATGATTTCACAT
GTACCCATTTATCCATATTCGTGTCATCCGAAAGATATGATGGAAGCACAAATTGCGAAT
CGCTTACGTTTCTTTTTCCCGGATGTCCAAGTGAGAGGTTATTATCCAAGCTATGCTAAA
AAAATGTTGGCACGAAAAGGATATGATGTTGGATGGCAAGAAGGGGACGACAGTATTTTA
CAGCAGGGCACGGTTGATTATATTGGCTTTAGTTATTACATGTCTACGGCTGTAAAACAT
GATGTTGATACTACAGTTGAAAACAACATCGTCAACGGTGGTTTGAATCATTCTGTGGAG
AATCCGCATATCGCAACGAGTGATTGGGGTTGGGCGATTGATCCAGATGGCTTAAGATAT
ACATTGAATGTGTTATATGATCGTTATCAGTTACCACTTTTTATTGTGGAAAATGGTTTT
GGTGCAGTTGATGAAGTGGTAGATGGACATATTCATGATGATTATCGCATTGAATATTTA
AAAGCACATATTACAGCAGCGATAGAAGCAGTTGATCAAGATGGTGTAGATTTAATCGGT
TATACACCGTGGGGAATCATTGATATTGTTTCATTTACAACCGGTGAAATGAAGAAACGC
TATGGTTTAATATATGTTGATCGAGATAATGATGGTCATGGCACGATGGAACGCTTGAAA
AAAGATTCGTTCTATTGGTATCAACAAGTGATAGCATCAAATGGAGATAAATTATAA			
								
>>0211_ST2990_(27-G-H)_[253744:254505,RVRS]_Q5HJA9_(putative methyltransferase)
TTAGTCCTCTTTTTTAGCGACAAAAGTAATATAATTCATATCTTTACGCAATTTAGTCAT
CGTTTTAAACATTTTACAAAACATTGGTCGATTTTCTTTTTTTAAAGCATTGTTGATAAT
CTTTATAGTTCCAACAATACCTTCGTCATAAATTAAACCTTTTGGTGTCATTAAACTCAT
TGGACCAGTATGATAATGCACATGATTAAAACCAGCTTGATTATATAAATCTAACCAGCC
AAGTTTCGTCTGCGGTGAGACATTGACATTAATTGCTGCAGATAATGATTTAACTACATG
TGTGGCATGTGATTCATTAACGATGACAATATCATGTGTTAACAAGATACCCCCAGGCTT
TAAGACTCGGTAGTACTCGCGTAATGCTTTTTCCTTTATGGTGATGGGTAACATTGTTAA
CATTGCTTCATTTAAAACGATATCGAATTGATTGTCATCAAAGGGCAATTTAACAGCATT
CGCTTGTTGAACTTGAATATATGATTCAAGACCTGCTGCTGAAATATTTTCCTGTGCTTT
TTCTAATGCTTTCTTATTTATATCAACGCCTTGAATGTGACAGCCATATGTATGAGCTAG
ATAAATAGATGTTGTGCACATATTACATGCCACTTCTAACACTTGTTTATCTTGTGAAAA
TGCCCCTTGTTGTATTAACCAATCTGTTGCTTCTTTACCACCGGGGCGTAGACGAGTTTT
TCCTAATTTAGCTAAAAATGTATGACCAGCTTCTTTAGACAT											
>>0212_ST2990_(27-G-H)_[254756:255670,RVRS]_rbsK_(ribokinase)
TTAAACTTGATTTACTTCTTCTAGTAGAGGAATAGATGCTTGCGCGCCGTGTTTTTGTAC
AGTGAGTGAGCTCGCTTTATTACCAAAATCAATAGCATCTGCTAAGTTATCTTGCGACTT
GTTTAAGCGACTGACAAATGCACCAATAAATGTGTCGCCTGCAGCAGTTGTATCAATCGC
ATTTACTTTATAAGCTTCGATGTGTTGGCTTTGATTTTTAGTAGCAAAATATGTACCTTG
CTTACCTAGCGTAATCAAAACAGTCTTAATGCCTAAAGATAAAAAGTAATTGGCATTGTC
TTTCATAGATTGTTCATTAGTTACTTTAATCCCAGATAACAATTCGGCTTCTGTTTCGTT
TGGCACAATAATATCGATTAATGATAATAATTCATTAGGTAATGCTTTCGCTGGTGCAGG
ATTTAATACTGTCGTCACACCATGTGCCTTGGCAATTTCAAATGCAGATATAATAGCCGG
GATGGGTACTTCTAATTGTGCAACGACAAAGTCTGCATTGATTATAGCGTCTTTTGCGTT
AATAACATCTTCAGGTGTCATCGTCATATTCGCACCACCATAAACATAGATGGTGTTTTG
TCCTTCTGCATTCACAGTGATAAAGGCTTGGCCCGTTTTTGCTTCAGTTGTTTTGATAAT
ATATGATGTATCAATATGAGCTGCTTTAAAATCTTCTAAGATGAAATCAGCAACGCCATC
AGTGCCAATTTTAGTAATAAATGTTGTGTCTGCTTGCATGCGTGCAGTGGCAATAGCCTG
GTTGGCACCTTTACCTCCGCCGAATGCTTTTTGTGCTTCTTCAACATGTAATGTTTCGCC
TGGTTGTGCATATCTTTCAACTGTTAAAAATTGATCGACATTCGTTGAACCTAAAATAAC
AACTTTGTTGGTCAT											
>>0213_ST2990_(27-G-H)_[255698:256102,RVRS]_rbsD_(D-ribose pyranase)
TTAAAAAGTAACATTCGATTCTAATGCAATATTAGAGTAGGGCGTTGTTTCACCAGTACG
AATATTACCTTTATTTAATGGGTGAGCTAAGTTACTTTTCATTTCTTCGTGAGGAATGAA
AATGATTTCGATTTCCGATGAAATCAATTGTTTAATTTGTTGCAATTGTGTAGGGTTATG
TTCTTTTATTTCTTCTGCTAAGTATATTTTTTGGATTTCCATTTCTTCTAACACTGTAGC
TAAGACATCAATAAAGCGTGGTAAGTTTTTTGTGACAGCTAGGTCGATACGGCGATGATC
ATTTGGAATTGGCATGCCAGCGTCATTAATCGTTAATAAATCAAAATGACCAATTGTCGC
GATTGCTTTTGAAATATGTTCATTTAAAACAGCTGATTTTTTCAT											
>>0214_ST2990_(27-G-H)_[256117:256998,RVRS]_rbsU_(ribose uptake protein)
TTATTTTATAAATACTGTAACAGAAGCGGCTACTAAAATGAGTACTAAGCCGATGATTGT
AATAACCATTTCTTTTGACGTTTTATGTTGTTTTAAGAAATAAATACCAGTTAATGTAGC
AAGCACAACGGATGTTTGAGAAAGAATAAATCCAGTTGCTAAACCATTCATATTAGGTTG
TGCTGAAATAAGATATGTTAAAGCACCAAATGCAAAGAAGAAACCTGAAATAATTTGTAA
CCACGTAATTTTATTACGGAATGGATTCTCTGCTTTCATATTCATAAAGCCATAAATGAC
TGCAACAATTACCATACCCATTGCTTGAGGTAAAAAGGCAGTTAGGCCATCAATAGAAGT
TGCTTGCGGTGCAGCTGAATATAACCAGTATCCAAATTCACCAATTAACAGAAGTACCAC
TGCACGACGTAAATTTTTGGCGTTACTTGCTTCTTTGCGTTCACTCCAAACTGTCATACG
CGCTCCAATTAGAATAACGACTAAAGCTGTAAAGCCAATGATTTTATGACCAATGCCTGG
CCAATTTCCTAATGCAAAGACACCCCATAAAGATGCGCCTAATAATTGGAATGCTGTTGT
GACAGGCATGGCACGAGATGAACCGACTAATTCGAACGCTTTAAATGTAATGATTTGTCC
GAATCCCCATCCTGCACCTGATAATAAGGCGAATAGTAAATTTGTTCCAGTAGGGAAGCC
ACTTGATGTGACTACGGCTAATATAATAGCGAAGATTAACGTACCTACAGTAGCACCGAT
AATTTGATGTACAGGTTTACCACCAAACTTTGAAGCGACTGTTGGGAAGAATCCCCAGCC
AATTAAGGGGCCTAACCCGATAAGTAATGCAACAATGCTCAT											
>>0215_ST2990_(27-G-H)_[257230:258228,RVRS]_rbsR_(ribose operon transcriptional repressor)
TTAGTTTGAAAGATGATAGCCAGTTGTTGCACGAATTTTTAAAGTCGTTGGTAATTCAAT
CATATCAATGGATTTATCTAAGTGCTGTAATCGTTGAAGTAATAAGGTTAAAGATGTTTT
GCCAATATCAGTTATAGGTTGTGCCACAGTAGTTAAAGGTGGCGAGACGTACGCTGCATA
ATCAATGTCGTCATAACCTATTAATGAGATATCTTTCGGGATACTGATGCCATGTTCAAT
TAGTCCTCGTAAAATGCCAATAGCGAGTTCATCGTTAATAGCGAAGATTGCAGTGGCAGA
TTGAACCATGATGTCATCAACAATGGTTAGCCCACCGCGCTTAGATAATTCAGTATGGAC
GATTTGTGGTTCTGGCAATTGATTCGCGCGCAAAGTATCAACAAATCCAGCGACACGAGT
CGACATATTCGCCATCATGTCATATGGTGCAATAATTATCATACGGTTGTGACCGAGTTC
TATTAAATGTTGTGCTGCAAGTTGTCCACCTTGATATTCATTTGTCCGAACAAAATCTGT
ATAGCCTTGATGGTCATTTTGATCCAGTACGACATAAGGTACATGATGTTTCTTTAGATA
GTTATTTAGGGCGTCCGGGGATGATATGTATTGTGCGATAATTAATCCGTCAATACCTCG
ATCAATTAAATGTTTAATATTGTCATACAAATCAGTTGCTGTAGATGTTAAAAAGCATAA
ATCAACATCAGATGGTTTATGGTCATGAATACTTTGCATTAGTGCTGAGAAAAACGGATT
TGTTAAGCTAGGTAAAATGACGCCAATAGTTTGAATTTTACTGCCGCGCAATTGTTTTGC
ATGTTTATTAGGGGCATAGCCTAAACGTTCTGAAACAGCATGTACGTTTTTTATCGTTGT
TGCGGAAAAACGACTATCATTATGATTTAAAATATGTGACACAGTTGTAACTGATACACC
AGCTTCTCTAGCAACATCTTTAATTGACACTTTTTTCAT											
>>0216_ST2990_(27-G-H)_[258379:258558,FRWD]_Q5HJA4_(putative protein)
TTGAGGCGAGAGAATATATTATTAAGGTTAATACCTTTTAATGATTATGATAACTAGAAT
TTTAAAATGTTTATTGTGATGAAAAATACAAAAGTCATTATTTTAAAGAATGAAATATTT
GTTTTTGAAAAAAGTATTAAAAAACATAACAAAATGATGTATATTGAACTATGTGATTGA
											
>>0217_ST2990_(27-G-H)_[258608:259000,FRWD]_Q5HJA3_(putative protein)
ATGCAATTCAAATTAAAAGAAGAAGAAATTATTAGTTTTTTAGAATTGAAATATCCAGAA
AAAGAGTTCGAATATGGTCGTTTGTTAGTTGGACAACATAAACGTGATGATTTAGATGTT
TATTACTTTGGTGATACGTTTTTAATGTGCACGATTATTTCATTCAAGACATTTGAAATT
AAAGAAACAGTAGAATTATCATATGATGCTGTTAATCGTATTGTGTTAAAAGATGGATGG
TTATTTAGAAAAATGAGAATAGAAACAATGCAAAAAGTGTTAAAATACGGTACATCTAAA
TTAATGTTAACTGATTTTCAAAAAGAGAATTATAATAAATATATTCAAGGTCAGAAACAA
CGCGTGATATTTGAAAATGGCCATTTTGTCTAA											
>>0218_ST2990_(27-G-H)_[259128:260504,RVRS]_yusP_(major facilitator superfamily transporter)
TTAAGATTTAACTGTTTTTGGAATGATCATGTATGCAGACAATGAGCCAAGGATCATCAA
TACAATGCTGACGATAAATGTTACGGTTGCAGCTACACTTGGTGCATAGTTTAGTTGTAA
CATACTGAAAACTGTAGTACTTAGTGCTATACCAAAGGCGCCACCTAATGTACCACTCAT
TTTATATAATCCTGTAGCTAAACCAACTTTTTCATTTGGCATACTGAAAATTGCAATTGT
AAGGCCGGGTGTTGCGACTAAACCATTTCCAATTGCGCAAATGACGAAACCAATGATAAC
TGCAATGATATATTGTGATGGTTGAAGTGATGTCATGCTAATAATAGTGATGCCGATGAC
AGGGAACAACGGACCAATGATGAGCATCACTTTGCCACCGAAACGTAATGTTGCTTTTTC
ACCTAAACGAATCATCGCAACTGCCACAATGGCATATGGCAATGTAACAAGTCCAGATTG
CGCAGCTGATAAACCAAGGTGTGTTTGAGCATATATGAAAAAGACCACTGTTACGCCTAG
GCCACTATTTAAAACAAAGTTATTTAAAAATGCACCAATGAACGGACGGTTGCGTAATAC
TGAGAAATCAATAAAAGGTACTTCATGTCGACGTTCGATGATGATGAATATCAACGTAGT
GATGATAAAAATGCTCAGACAAATGAATGAAAATGTACTAAACCAACCTTGTTCGAATCC
TTGTGTTAACAATAATGTAAAGCTACCAATCATAACAGCGAAAATCGACATACCTTTGTA
ATCGAATGGATGACGATGGCTATGTTGACTTACTTTTTCAGGTGTGCCTTTTAGAAGTAA
TATGGCAATGAAAGCAATGACTATACTAATGATGAAATTCGTTTGCCATCCGAAATTTGT
GGCAATTAAACCGCCGATAACACCAGCTAGGCCGATACCCCCAACAGTACTAATCATTAG
ATAACTAATCGCTCGTCTTAAATGTTCTCCTTTAAATTGATTATTTAAAACGCCAACTGT
TGAAGGTAACAAGATAGCTGCTGATAGACCTTGTAAAATTCTACCGATGATGAGCAGTGC
AGTGATGTCCGATATAATTAATAGAAGAGATGCAAACATACTGATTATGAGACCCATGTA
TGTCATTCTCAGTTGTCCTATTTTATCAGCAATATCACCTGCAGCCACCATGAAGATACC
TGTGGCGAAGGAAGTTAAACTAATAGATAAATTTAACACGGCAGGAGAGGTTTGATACGT
TTGACCAACGAGAGGTCCTATATTAATAAATGATTGTGCAAACAACCAATATGTTAATGC
AGACAACATAATCGCAATAATAAAATTACTGCGTGGTGAAGATTGTGTGTTATTCAC			
								
>>0219_ST2990_(27-G-H)_[260738:261730,FRWD]_yxeI_(choloylglycine hydrolase family protein)
ATGTGCACAGGATTCACAATACAAACTTTAAATAATCAAGTACTTCTTGGACGCACGATG
GATTATGATTATCCATTAGATGGTTCGCCAGCAGTGACGCCTAGAAATTATCGTTGGACA
TCTCGCACTGGCACGACAGGCCAAACGCAATATGGCTTTATTGGCACAGGAACAGATATG
GAAGGTTTTATTTATGGTGATGGTGTTAATGAACATGGCGTTGCCATTTCAACACAATAT
TTCCGAGGTTATAGTTCATATGGATCAACACACAAAGCGGACGCGATGAATATTACGCAA
AATGAAATTGTGACATGGATTTTGGGATATACAACAAGCATTGAAGATATGAAACAACAA
GCATCCCAAATACATGTTGTAGCTGTATATTTAAATGACATCGGTGAAGTTCCGCCATTG
CATTATCATGTTTCCGATGCAACTGGACATACAGTCGAAGTTTCATTTAAAGAGGGTGAA
GTGGTTATAAAAGATAATCCTATTGGTGTCTTAACAAATCATCCAGACTTAGATTGGCAT
TATAGTAATTTAAGACAATATATCAATATTTCTCCTTATCCAGCAACAGCAAAGTTATTG
GAAGGTGTAACGATTGAACCTTTAGGCAATGAAGCAGGTACATTTGGATTGCCAGGTGGA
TTTACTTCAACTGAGCGCTTTGTGAGAATGGCATTTATGAAAGCAAACATTGCTCAAAAC
AATGATAAAGAAATGGATTTAATGAATGCATTTTATTTATTAGATGCGGTAAATATACCG
ATTGGAATTGTACGTCCGCATGATGCTGACAATCACTATACGATGTATCAGACCGTAATA
AATTTAACTACAAGAACGTTATATATTAAGTATTATGGCAGCAATGAATTAGTAGCATTA
AAGCTCACAGATGATTTAATTAATAGAAAAGATATGACGATTTTTAAGCCTGAGAAGCAT
ATCACTATTAGAAAGTTGAATGACAATCAATAG											
>>0220_ST2990_(27-G-H)_[262056:263006,FRWD]_lytM_(lysostaphin)
ATGAAAAAATTAACAGCAGCAGCGATTGCAACGATGGGCTTCGCTACATTTACAATGGCG
CATCAAGCAGATGCAGCAGAAACGACAAACACCCAACAAGCACATACACAAATGTCAACA
CAATCACAAGACGTATCTTATGGTACTTATTATACAATTGATTCTAATGGGGATTATCAT
CACACACCTGATGGTAACTGGAATCAAGCAATGTTTGATAATAAAGAATATAGCTATATA
TTCGTAGATGCACAAGGACATACGCATTATTTTTATAACTGTTATCCAAAAAATGCAAAT
GCCAATGGAAGCGGCCAAACATATGTGAATCCAGCAACAGCAGGAGATAACAATGACTAC
ACAGCGAGTCAAAGCCAACAGCATATTAATCAATATGGTTATCAATCAAATGTAGGTCCA
GACGCGAGCTATTATTCACATAGTAACAACAACCAAGCGTATAACAGCCATGATGGTAAT
GGAAAGGTCAATTACCCTAATGGCACGTCTAATCAAAATGGCGGATCAGCAAGTAAAGCG
ACAGCTAGTGGTCATGCGAAAGACGCAAGCTGGTTAACAAGTCGTAAACAACTACAACCA
TATGGACAATATCACGGTGGTGGTGCACATTACGGTGTCGACTATGCAATGCCTGAAAAT
TCACCAGTTTACTCATTAACTGATGGTACAGTAGTACAAGCAGGTTGGAGTAACTATGGT
GGTGGTAATCAAGTGACGATTAAAGAAGCGAACAGTAATAACTACCAATGGTATATGCAT
AATAATCGTTTAACTGTTTCAGCTGGTGATAAAGTCAAAGCTGGTGACCAAATTGCATAT
TCAGGTAGTACGGGTAATTCAACAGCACCTCACGTACACTTCCAACGTATGTCTGGTGGC
ATCGGTAATCAATATGCAGTAGACCCAACGTCATACTTACAAAGTAGATAA									
		
>>0221_ST2990_(27-G-H)_[263058:263717,RVRS]_Q5HJ98=ybhF_(putative ABC transporter, ATP-binding protein)
TTAATAATAGGTATAAGTCCATTGCTTGTCCTCTAAAACATGTTGATAAAAAGGATCTTG
GCCAATTAACTTGATATCATCTGCAAGTGCTTCAACTTCATCTAAATGATGGGTAGTTAA
TATAATTAAACATTTAGATTTCATGATGTTAAGTAGTTGGTGGATGTCATGTCTAGATTT
TAAATCAATACCAACTGTCGGTTCATCTAAAATGAGAATTTGAGGTTGACCTAGTAAACC
TACTAATATATTAATTTTACGTTTATTCCCACCGGACAATGTAGATACTTTGGTAGACGT
ATCATCAAAGTTTAATTGCTGTAAATATTCGTTGATAGTTGTATCGTTAATTGGATTTTT
ACAAAGTGATTTAAAAAATTTAATGTTTTCAGCCACTGTCATGTGTTCAAATAACGCAAT
GTCTTGTGGCACATAACCGATGTGATTTTGTATTTGTCTTTGATTCCATTTTTCGCCGAA
ATAGTTGATAGTTCCATCATTAGCTTTTTCAATACCAGCAATCATACGAAGTAATGTTGA
TTTTCCAGCGCCATTATCGCCAAGTAATACGGTTAAACGATTACTATCAAAGGACATGGT
TAAATGATTGAAAATCTGTTTGTTACGGTAACGCTTTGAAAGGTTATTAATTTCTATCAT
											
>>0222_ST2990_(27-G-H)_[263731:264651,RVRS]_Q5HJ97_(putative ABC transporter, transmembrane permease)
TTACATGAAAATGGTCAAGTATACGATACCCATAGCAAGTGCATATATAAATGTCATGAA
TAATCGATGACTTATTGTTTGAATATGGAATAAGATAAAGACGATACCTATCTCATAAAT
CAATATAAGTAACAGTGATTTTAAGTAAAATATTAAGCTGAGTGGTTGAGACAAATATAG
ACTAACTGCCAATAGTACCAACAATAACAAGATCGTATGTGTCATTACATAAGTACTATA
TAGTTTGAAACGGCTTAAATGATATTGTGATAATCGTTGCAATGCTGCTTGTTGGTTTAA
ACGATAATGAAGTACTACTTGAACAGCGCTAACAAATAAAATCACCGCAAAGATTAAGCT
AATTGAAATAGAGTGTTGTGCTTGTTTAGTAAGCGACACAAATTTGATTTTAGATTCAGG
TGTATGTTTATGATAGGACTTGTTGATAGCATCGATAGATTGATGCTGTTTCATATCCTC
AAGGTGTTCATAAATAATGTTAGGAATTTGCTGCTCATATAATGAACTACTAACAATTTC
TACAGCAATACCACCTATAAAGTCATCTCTACCATATAACTGTATCGTTTCTTTTAAACG
GTTCTCTTTTAATTTTTGAGAGAAACCTTTAGGAATTTGCATACTTAAAATAGCTTCCTT
TTTAGTAACATCATCTTCAATATAGCTTTCATCTTCATCGACTTTTTTAATAGTTACATA
GTCAGATTGTTTAATTTTATTGACGAATGATTTTGATGCAGTGGTTTGGTCTAAATCTTG
AATGGTAATCGGTATTTTGAAGTTGTCATGTGCTACACGGTAACCGATACCAATAAGTAC
GAGTGCGATGACAATGGTTGTTACGAGCAAGATGTATTGTAACCATTGCTTGAACAAAAC
AAGTTGTATATAAGGCTTCAT											
>>0223_ST2990_(27-G-H)_[264648:265814,RVRS]_Q5HJ96_(NCTC13712_00224, ABC-2 family transporter protein)
TCATTGACGATACCTCCAAACCAATACAGCTAAATTAATTATCAAAAGTGCGATGAAGCT
AAGATAGAAACTAGGGTGCAGTTCTAAAATGTAGTTGTTTAAAATAATTTCTAACAATTG
ATTTGTTACAACTGCGAACGGTTGAATATTGAAAACGCCATTTGCTATATGTTGTAAAAA
AATCGTAGGTATTGTTAAACCAGATAACACCAGGATGACAATAGCTAATATGACTTTACT
AATACTATTCAACAAGCCTGTTGTTAAAAGTTCGATGAGTAATAACCACAGTATTAAAAA
GGTAACATAATAGCTTAAATGAATGGCTAACGTTGGCCAATTATATAATTCAAAGGTATT
CGGAATACTGAACACAATCCAAACTACACCAACGATACTCCATAACATAGTATAAAACCA
TGTAATCAACGCACGAATGATTAATAAACGCTCTTTAGAAAAATGAAACATTTTCAATCG
CGCTTTCAATACAGTATCTTGATTCATTTTCAAAACTGTAAATAAAGATAGTGCAAAGAT
GAATACCGTTGCTAAAAATCCTGTAATTGCATAATAACTGCCCGTATCGTATAAATGAAT
CGGTTCTAAGTTAAATGCACCTGAACGGTTTAATCCTGTAATCAGCAAATCAGTCATAAC
ATTGATACTGTCAGAATGTGATGCTTTCGGTGCTAAGTCTTGAAAAGCTAAGATGCCACC
CATTGATCGCATAAGACGTTGGTAAACAGAATCTGTTAGCTGAGATAGCACGACACTTTT
CATGGATTGTTGATCATATGTATATACTGAAATTGGTAGTTCGCCTTGTTTATAAAATGC
CTTGGTCATACCTTTATCAAAAACAAAATAGCCTTGAAGTTTATGCTGTTTTAGCAAAGT
ATGTGCTTGCTTATCATCATATGCTTTAATGCTCACGTTTTTTCCTAGGTTACTCCCTTT
ACCAATAGAGTTTAAGATCAATTTCGTTTCACTTGATTGATCTTTATCTACGACACCTAT
ATTAAAATGATTGTCATCTTCTGTTACATGTTGGATCGTCGTTAATGTAATAAGGAGTGC
CGCTAATATAAATAGTAAATAGATAATCAAATACCACTTTTTCAATAAAAAAGAGTGGTA
GATGCGAAACAAATGTATTGTTTTCAT											
>>0224_ST2990_(27-G-H)_[265882:267405,RVRS]_Q5HJ95_(putative membrane protein)
TTATTTAGATGCCTTTTTTAAAATTGATTCAAACATTTTGCCGCCATTTTTTTCGATTTC
TTTTTCAAGTTTTTCACGGTCTTTTGAAGATAGACTATTGAAATCTTTCGCACCACTATC
ATCAAAATCAATATCTTCTTTCAATTTTGTGCTAGATTTTAAAATGAAATTAATTGGTTC
TTCAGCATATTTGATGCCGATATTTAACGTAGATTTCTGAGTGTTATTTTTTACGTCAGA
ATCTATATTATTTTCAAAAGTGAATTCATTTTCGTCGCTATATTTATCTAATGCGACAGT
GATTTTACCTTTATCTTGACGTTTTGTGCCATCTACTTTTTCTTGGTTATCTAATTTGAT
TTTTGATTCATCATATTCTGTCTTTTTACCAAATTCGTATTTATCATTATATTTATTATC
TTTTTCTTTAGAAGATACGCCTTTAATTGTATATTTCGCTTCAGCATACGTGTATTTATC
TTGATCGAAATCAAGTGCGTAATCTAGTTTTAACTTATCGTCTTCTAAAGTATTAGTACC
TTTGATTTTAGTTTTATTATTTTCTTTGTCGGTAATAGTAATTTCTCGTTTTACAATCGT
ATGTTTTTCGGTATAAATTTTAGATTGAATTTTAGCAAATTCATCCTTTTTAGTTTCTTT
GACATCGTCAATCGCTTTTTTGATGTCCTTATCAAAGTCTTTTGTAGCACCTTGTTCTTC
CATTAATTTTTTAAGGTCTTTATCCTTTTTAGCTTCTTCTAATACAGCTAATGTAATTTT
TTTAGTGTCAGCTCTGCTAAGTGTTAACGTGACAGGTCTAACTTTGTACTTTTCACCATT
AACCTTAATTTCTTCTTTTTTACCTTTATCAAAATTATCGTCATCTAATTTGTCGACAAT
AAGTTCGGAATATTTTTCGGCAATTTTGCTGTAGTCACTTTGTTGTGCTTGAGCATTACT
AAAAAGAGTATTTAAATTTAGTTGTTGGTTTGTAATACCATTTTCTTTTGCTGTTTCTTC
ATCTTCACCTGTAAGTTTTGAATAAGTTGATAATAAATCAGAATTATTAACACTATATTT
CCCTTTAAATAATGGTGATTCGAAATAATGCTTATCTTTATCTGCAGCTAACTGGAATTT
CCCTAATGCAGAGTCTGCGATTGTTGGTTCAAGATTAATCATTGATTTCTCTTTTTTAGG
ATCATGTCCATATGACATTTTAATTTTCGAAGCATTAACAACAGATTTAGGAATACCAAG
CCCCTTAACAATTTCATCTGATGCATCTGCGCTTAATTCTAATGAAGATAAAAACGAATT
ATCTTTCATCTTTTCTTGGAACTTCACTTCATTTTCAAAACGGTCATTAAAATAATCTTT
ATACATTTTTGCAGTTTGTTGTTCGCTTTTTAAGTATGTATTTTTCGGTGTGTTTGCAAA
AAATGCATAAACTCCCCATGCGATTCCACCTATTAATAATAAGACAATAATAATAGGAAT
TATAATTTTTAACTTTTTAGACAT											
>>0225_ST2990_(27-G-H)_[267736:268638,RVRS]_ssaA_(staphylococcal secretory antigen A)
TTAATGGATGTAATTATATGATGAAACTTCTGAAGCAGAGATGGTTCTTGATGAAACGAT
ATATTCACCAATCCAATTCATTTCTGAAATTAGAATACTTCCATCAATATTAACTTTTTC
AACGTAAGCTACATGACCAAATGGACCGTTTACTGTTTGTAAAATTGATCCTCGTGTTGG
GTGTCTATCTACTTTGAAGCCATTGCTTGAAGCTTGGCCTGCCCAGTTTTTAGCATCTCC
CCAAAATGTACTAATCGTGTGTCCATCTTTGGCACGTTTATCAAAGACATACCATGTACA
TTGTCCAGCAGTATATAAGTTGTTCTTACTTGTGATAAGAGGCTGATCAATGATTTTACC
GTTACCTAATGCTAAAGGTTTGCCGTCAGCAGTCTTTGCTTTGTCATTAAATTCGGCGAT
TTGTAATTCGTCATACAATTCGTCTAAATCGATGCCTGTAATAAGCCCTTTGTTATCTTT
TGAAAAAGCGTTATTTAATTCATCGTCATTGTCTTCGACATTCGGTATTGCTGGTGTCAA
AGGATTGCTTGGTGACGTTTGAGGCGGTGTGTGTGAATCAATTGCGTCATTAATGTGCGT
ATACTGACCACTTAATGAAGAATGGTACTGATTGTTGTTAAGATCACGTTGATTTGCATG
TTGATGATTGTCGTTTGTACGTGACTGATTTTGATGATTGTTGTTTGGCGCGTTGTTTTT
GTCATATGTATAAGTATACGCGCCGGTGTCTTTATTCACTTTGAATTGTGCGTTTGGGTG
TGCTTTCTTTGCTTCTTCTAATGTTTTGCTATCATTCGTGTATGCTTGAGCCGAGTTAGG
CGACATACTAAATAAAGTAAGAGTTGTCATCGTCAGTAAAATTGTTTTCTTCATAATAAC
CAT											
>>0226_ST2990_(27-G-H)_[268877:269170,FRWD]_esxA_(virulence factor esxA)
ATGGCAATGATTAAGATGAGTCCAGAGGAAATCAGAGCAAAATCGCAATCTTACGGGCAA
GGTTCAGACCAAATCCGTCAAATTTTATCTGATTTAACACGTGCACAAGGTGAAATTGCA
GCGAACTGGGAAGGTCAAGCTTTCAGCCGTTTCGAAGAGCAATTCCAACAACTTAGTCCT
AAAGTAGAAAAATTTGCACAATTATTAGAAGAAATTAAACAACAATTGAATAGCACTGCT
GATGCCGTTCAAGAACAAGACCAACAACTTTCTAATAATTTCGGTTTGCAATAA						
					
>>0227_ST2990_(27-G-H)_[269253:272282,FRWD]_esaA_(protein esaA)
ATGAAAAAGAAAAATTGGATTTATGCATTAATTGTCACTTTAATTATTATAATTGCCATA
GTTAGTATGATATTTTTTGTTCAAACAAAATATGGAGATCAATCAGAAAAAGGATCCCAA
AGTGTAAGTAATAAAAATAATAAAATACATATCGCAATTGTTAACGAGGATCAACCAACG
ACATATAACGGTAAAAAAGTTGAGCTGGGTCAAGCATTTATTAAAAGGTTAGCAAATGAG
AAAAACTATAAATTTGAAACAGTAACAAGAAACGTTGCTGAGTCTGGTTTGAAAAATGGT
GGATACCAAGTCATGATTGTTATCCCAGAAAACTTTTCAAAATTGGCAATGCAATTAGAC
GCTAAAACACCATCGAAAATATCGCTACAGTATAAAACAGCTGTAGGACAAAAAGAAGAA
GTAGCTAAAAACACAGAAAAAGTTGTAAGTAATGTACTTAACGACTTTAACAAAAACTTA
GTCGAAATTTATTTAACAAGCATCATTGATAATTTACATAATGCACAAAAAAATGTTGGC
GCTATTATGACGCGTGAACATGGTGTGAATAGTAAATTCTCGAATTACTTATTAAATCCA
ATTAACGACTTCCCGGAATTATTTACAGATACGCTTGTAAATTCAATTTCTGCAAACAAA
GATATTACAAAATGGTTCCAAACATACAATAAATCATTATTGAGTGCGAATTCAGATACG
TTCAGAGTGAACACAGATTATAATGTTTCGACTTTAATTGAAAAACAAAATTCATTATTT
GACGAGCACAATACAGCGATGGATAAAATGTTACAAGATTATAAATCGCAAAAAGATAGC
GTGGAACTTGATAACTATATCAATGCATTAAAACAGATGGACAGCCAAATTGATCAACAA
TCAAGTATGCAAGATACAGGTAAAGAAGAATATAAACAAACTGTTAAAGAAAACTTAGAT
AAATTAAGAGAAATCATTCAATCACAAGAGTCACCATTTTCAAAAGGTATGATTGAAGAC
TACCGTAAGCAATTAACAGAATCACTGCAAGATGAGCTTGCAAATAACAAAGACTTACAA
GATGCGCTAAATAGCATTAAAATGAACAATGCTCAATTCGCTGAAAACTTAGAAAAACAA
CTTCATGATGATATTGTCAAAGAACCTGATACAGATACAACATTTATCTATAACATGTCT
AAACAAGACTTTATAGCTGCAGGTTTAAATGAGGATGAAGCTAATAAATACGAAGCAATT
GTCAAAGAAGCAAAACGTTATAAAAACGAATATAATTTGAAAAAACCGTTAGCAGAACAC
ATTAATTTAACAGATTACGATAACCAAGTTGCGCAAGACACAAGTAGTTTGATTAATGAT
GGTGTCAAAGTGCAACGTACTGAAACGATTAAAAGTAATGATATTAATCAATTAACTGTT
GCAACAGATCCTCATTTTAACTTTGAAGGCGACATTAAAATTAATGGTAAAAAATATGAC
ATTAAGGATCAAAGTGTTCAACTCGATACATCTAACAAGGAATATAAAGTTGAAGTCAAT
GGCGTTGCTAAATTGAAAAAGGATGCTGAGAAAGATTTCTTAAAAGATAAAACAATGCAT
TTACAATTGTTATTTGGACAAGCAAATCGTCAAGATGAACCAAATGATAAGAAAGCAACG
AGTGTTGTGGATGTAACATTGAATCATAACCTTGATGGTCGCTTATCGAAAGATGCATTA
AGCCAGCAATTGAGTGCATTATCTAGGTTTGATGCACATTATAAAATGTACACAGATACA
AAAGGCAGAGAAGATAAACCATTCGATAACAAACGTTTAATTGATATGATGGTTGACCAA
GTTATCAATGACATGGAAAGTTTCAAAGACGATAAAGTAGCTGTGTTACATCAAATTGAT
TCAATGGAAGAAAACTCAGACAAACTGATTGATGACATTTTAAATAACAAAAAGAATACA
ACAAAAAATAAAGAAGATATTTCTAAGCTGATTGATCAGTTAGAAAACGTTAAAAAGACA
TTTGCTGAAGAACCACAAGAACCAAAAATTGACAAAGGCAAAAATGATGAATTCAACACA
ATGTCTTCTAACTTAGATAAAGAAATTAGCAGAATTTCTGAAAAGAGCACGCAATTGCTA
TCAGATACACAAGAATCAAAAACAATTGCAGATTCAGTTAGTGGACAATTAAATCAATTA
GATAATAATGTGAATAAACTACATGCGACAGGTCGAGCATTAGGCGTAAGAGCGAATGAT
TTGAACCGTCAAATGGCTAAAAACGATAAAGATAATGAGTTGTTCGCTAAAGAGTTTAAA
AAAGTATTACAAAATTCTAAAGATGGCGACAGACAAAACCAAGCATTAAAAGCATTTATG
AGTAATCCGGTTCAAAAGAAAAACTTAGAAAATGTTTTAGCTAATAATGGTAATACAGAC
GTGATTTCACCGACATTATTCGTATTATTGATGTATTTACTATCAATGATTACAGCATAT
ATTTTCTATAGTTATGAACGTGCCAAAGGACAAATGAATTTCATTAAAGATGATTATAGT
AGTAAAAACCATCTTTGGAATAATGTCATTACGTCAGGTGTTATTGGTACAACTGGTTTG
GTAGAAGGATTAATTGTCGGTTTAATTGCAATGAATAAGTTCCATGTATTAGCTGGCTAT
AGAGCGAAATTCATCTTAATGGTGATTTTAACTATGATGGTCTTCGTACTTATTAATACG
TATTTACTAAGACAGGTAAAATCTATCGGTATGTTCTTAATGATTGCTGCATTGGGTCTA
TACTTTGTAGCTATGAATAATTTGAAAGCGGCTGGACAAGGTGTGACTAATAAAATTTCA
CCATTGTCTTATATCGATAACATGTTCTTCAATTATTTAAATGCAGAGCATCCTATAGGC
TTGGCGCTAGTAATATTAACAGTACTTGTGATTATTGGCTTTGTACTGAACATGTTTATA
AAACACTTTAAGAAAGAGAGATTAATCTAA											
>>0228_ST2990_(27-G-H)_[272282:272740,FRWD]_essA_(protein essA)
ATGTTGATGAATAGCGTGATTGCTTTAACTTTTTTAACAGCATCTAGCAATAATGGCGGA
CTTAATATTGACGTGCAACAAGAAGAGGAAAAGCGAATCAATAATGATTTAAATCAATAT
GATACAACGCTATTTAATAAAGACAGCAAAGCGGTTAATGATGCGATTGCTAAGCAGAAA
AAAGAACGACAACAACAAATAAAAAATGATATGTTTCAAAATCAAGCGAGTCACTCGACT
CGCTTGAATGAAACTAAAAAAGTGTTATTTTCCAAATCTAACTTAGAAAAGACTTCGGAG
AGTGATAAAAGCCCCTATATTCAAAACAAGCAGGAGAAAAAAATATTCCCGTACATTTTG
ATGTCTGTAGGGGCTTTTTTGACTTTAGGATTTGTCATTTTTTCAATTCATAAAGGGAGA
CGAACGAAAAATGAATCAGCACGTAAAAGTAACATTTGA											
>>0229_ST2990_(27-G-H)_[272712:272954,FRWD]_esaB_(protein esaB)
ATGAATCAGCACGTAAAAGTAACATTTGATTTTACTAATTATAATTACGGCACATATGAC
TTAGCAGTACCAGCATATTTACCGATAAAAAATTTAATAGCTTTAGTATTGGATAGTTTG
GACATTTCAATATTTGATGTCAATACACAAATTAAAGTGATGACGAAAGGTCAATTACTT
GTTGAAAATGATCGACTCATTGATTATCAAATCGCTGATGGAGATATTTTGAAGTTACTA
TAG											
>>0230_ST2990_(27-G-H)_[272967:274301,FRWD]_essB_(protein essB)
ATGGTTAAAAATCATAACCCTAAAAATGAAATGCAAGATATGTTAACGCCTTTAGATGCT
GAAGAAGCAGCTAAAACAAAATTACGCTTAGATATGAGAGAGATTCCTAAGTCTTCAATT
AAACCAGAACATTTTCATTTAATGTACTTATTAGAACAACATTCTCCATATTTTATAGAT
GCTGAATTAACTGAACTACGTGATAGTTTCCAAATACATTATGACATTAATGACAATCAT
ACACCTTTTGATAATATTAAATCATTTACTAAAAATGAAAAATTACGTTACTTACTCAAT
ATCAAAAATTTAGAAGAAGTAAATCGTACACGCTACACATTTGTGTTGGCACCAGATGAA
TTATTTTTCACAAGAGATGGATTACCAATTGCTAAAACAAGAGGTTTACAAAATGTTGTT
GATCCATTACCGGTGTCAGAAGCTGAATTTTTAACAAGATATAAAGCACTGGTTATCTGT
GCATTCAATGAGAAACAATCATTTGATGCTTTAGTTGAAGGAAACTTAGAATTACATAAA
GGAACGCCATTTGAAACTAAAGTTATTGAAGCGGCAACGTTAGATTTACTAACGGCATTT
TTAGATGAACAGTATCAGAAACAAGAACAAGATTATAGTCAAAATTATGCATATGTACGC
AAAGTAGGGCATACCGTTTTTAAATGGGTTGCTATCGGTATGACAACGTTAAGTGTTTTA
TTAATTGCATTCTTAGCCTTTTTATATTTTTCAGTAATGAAGCATAATGAGCGCATTGAA
AAAGGATACCAAGCATTTGTAAAGGATGATTATACGCAAGTACTAAATACGTATGATGAT
TTAGATGGTAAAAAATTAGATAAAGAGGCACTTTACATTTATGCCAAAAGTTATATCCAA
ACAAATAAACAAGGTTTAGAAAAAGATAAGAAAGAAAATTTACTTAATAACGTGACACCA
AATTCAAATAAAGACTACTTATTATATTGGATGGAATTAGGACAAGGACATCTTGATGAA
GCGATTAATATTGCCACTTATTTAGATGATAACGATATTACAAAGTTAGCGTTGATTAAT
AAATTAAATGAGATTAAAAATAACGGAGATTTATCGAATGATAAACGTTCTGAAGAAACG
AAAAAGTATAACGATAAATTGCAAGATATTTTAGACAAAGAAAAGCAAGTTAAAGATGAA
AAAGCGAAATCTGAAGAAGAGAAAGCAAAAGCAAAAGATGAAAAATTAAAGCAACAAGAA
GAGAACGAAAAGAAACAAAAAGAACAAGCACAAAAAGATAAAGAAAAACGTCAAGAAGCT
GAAAGAAAAAAATAG											
>>0231_ST2990_(27-G-H)_[274323:278771,FRWD]_essC_(protein essC)
ATGCATAAATTGATTATAAAATATAACAAACAATTGAAGATGCTCAATTTGCGAGATGGT
AAGACATATACTATTAGCGAAGACGAGCGTGCAGATATTACGTTGAAATCGTTAGGCGAA
GTCATTCATTTAGAACAAAATAATCAAGGTACTTGGCAAGCGAATCATACTTCTATTAAT
AAGGTGCTTGTTAGAAAAGGTGACCTTGATGACATTACATTACAGCTTTATACAGAAGCT
GATTATGCATCATTTGCGTATCCTTCAATTCAAGATACGATGACAATTGGACCAAATGCG
TATGATGATATGGTTATTCAAAGCTTGATGAATGCCATCATTATTAAAGATTTTCAATCA
ATACAAGAATCACAATACGTACGCATTGTGCACGATAAAAATACAGATGTGTATATTAAC
TATGAACTACAAGAGCAACTAACGAACAAAGCTTACATTGGTGATCATATTTATGTTGAA
GGGATATGGCTCGAAGTACAAGCTGATGGTTTAAATGTATTGAGTCAGAATACAGTGGCA
TCGTCATTAATTCGCTTAACACAAGAGATGCCACATGCACAGGCAGATGATTACAATACG
TACCATCGTTCGCCAAGGATTATTCACCGTGAACCGACCGATGATATTAAGATTGAAAGA
CCACCACAGCCAATACAGAAGAACAATACAGTGATATGGCGTTCCATTATACCGCCATTA
GTAATGATTGCTTTAACTGTTGTCATCTTTTTAGTGAGACCAATTGGTATTTATATTTTA
ATGATGATTGGTATGAGTACAGTAACGATAGTATTTGGTATTACAACGTATTTCTCTGAA
AAGAAAAAGTATAACAAAGATGTTGAAAAACGAGAGAAAGATTACAAAGCTTATTTGGAT
AATAAATCTAAAGAAATTAATAAAGCGATTAAAGCACAACGTTTTAGTTTGAATTATCAT
TATCCAACGGTTGCTGAAATTAAAGATATCATTGAAACGAAAGCACCAAGAATATATGAA
AAAACATCGCATCATCACGATTTCTTACATTATAAGTTAGGTATTGCGAATGTAGAAAAG
TCATTCAAATTAGATTACCAAGAAGAAGAATTTAACCAACGTCGTGATGAACTATTCGAC
GATGCTAAAGAATTGTATGAATTTTACACAGATGTAGAACAAGCACCATTAATCAATGAT
TTAAATCATGGGCCAATTGCATATATTGGTGCACGACATCTCATTTTAGAAGAATTGGAG
AAAATGCTAATCCAATTGTCAACATTCCATAGTTATCATGATTTAGAGTTTCTATTTGTG
ACACGTGAAGATGAAGTTGAAACATTGAAATGGGCACGTTGGTTGCCACATATGACATTG
AGAGGTCAAAACATTAGAGGATTTGTTTACAATCAACGAACGCGTGACCAAATTTTAACG
TCAATTTATAGCATGATTAAAGAACGTATCCAAGCTGTGCGTGAACGCAGCAGAAGTAAT
GAGCAAATTATTTTCACACCGCAATTAGTGTTTGTCATTACAGATATGTCATTAATTATT
GATCATGTCATTTTAGAATATGTAAACCAAGATTTATCAGAATATGGTATTTCATTAATC
TTTGTTGAAGATGTGATTGAAAGTTTGCCAGAGCATGTAGATACCATTATTGATATCAAG
TCTCGTACTGAAGGCGAACTGATTACGAAAGAAAAAGAATTAGTTCAATTGAAATTTACA
CCTGAAAATATTGATAACGTCGATAAAGAATATATCGCGCGACGTTTGGCGAATTTGATA
CACGTCGAACATTTGAAAAATGCAATTCCTGATAGTATTACATTTTTAGAGATGTATAAC
GTGAAAGAAGTAGAACAGCTTGATGTGGTTAATCGATGGAGACAAAACGAAACATACAAA
ACGATGGCAGTACCTTTAGGTGTAAGAGGTAAAGATGATATTTTATCATTGAACTTACAT
GAAAAAGCACACGGACCACATGGTTTAGTTGCTGGTACCACTGGGTCAGGGAAATCTGAG
ATTATCCAATCATACATTTTATCTTTAGCTATTAATTTTCACCCTCATGAAGTTGCATTC
CTATTGATTGACTATAAAGGTGGGGGTATGGCGAACTTATTTAAAGATTTAGTCCATTTA
GTTGGTACGATTACAAACTTAGATGGCGATGAAGCGATGCGTGCCTTAACATCAATCAAA
GCCGAATTGAGAAAACGTCAACGTTTATTCGGAGAGCATGATGTTAACCATATTAATCAA
TACCATAAGTTATTTAAAGAAGGTGTTGCGACAGAACCAATGCCACATTTATTCATTATT
TCCGATGAGTTTGCCGAATTAAAATCAGAACAACCTGATTTTATGAAAGAACTTGTATCA
ACGGCACGTATTGGACGTTCGTTAGGTATTCATTTAATACTTGCGACACAAAAACCATCG
GGTGTTGTTGATGACCAAATTTGGTCTAACTCTAAATTTAAATTGGCATTAAAAGTACAA
GATAGACAAGACAGTAATGAAATTTTGAAAACACCAGATGCAGCAGACATTACATTACCA
GGTCGTGCGTATTTACAAGTTGGTAATAATGAAATTTATGAATTGTTCCAATCTGCATGG
AGTGGAGCAACATATGACATCGAAGGCGATAAATTAGAAGTTGAAGATAAGACGATTTAC
ATGATTAATGACTATGGTCAACTTCAAGCAATCAACAAAGACTTGAGTGGACTTGAAGAT
GAAGAAACAAAAGAAAATCAAACTGAGTTAGAAGCGGTTATCGATCATATCGAATCTATT
ACAACACGATTAGAAATTGAAGAAGTTAAGCGTCCATGGCTACCACCATTGCCAGAAAAT
GTATATCAAGAAGATTTAGTAGAAACAGATTTTAGAAAATTATGGTCAGATGATGCAAAA
GAAGTGGAATTAACATTAGGACTTAAAGACGTACCAGAAGAACAATATCAAGGGCCGATG
GTATTACAATTGAAAAAAGCTGGTCACATCGCGTTAATCGGAAGTCCAGGATATGGTAGA
ACAACGTTCTTACACAACATTATTTTCGATGTTGCAAGACACCATCGTCCTGATCAAGCA
CACATGTACTTGTTCGATTTCGGTACCAATGGTTTGATGCCAGTCACAGATATACCACAT
GTCGCTGATTACTTTACAGTAGATCAAGAAGACAAGATTGCTAAGGCGATACGGAAGATA
CATGATATTATTTCTGAGCGAAAAAGACTATTAAGTCAAGAGAGAGTGGTTAATATAGAG
CAATATAATAAAGAAACTGGAAATTCAATTCCAAATGTTTTCTTAATTATCGATAACTAC
GACACGGTGAAAGAATCACCATTTATGGAAGAATATGAAGAAATGATGTCTAAGGTAACA
CGTGAAGGTTTAGCATTAGGGGTATACATCATTCTTTCAGGATCAAGATCAAGTGCAATA
AAATCAGCTATATTTACTAACATTAAAACAAGAGTTGCGCTGTACCTCTTTGAAAACAAT
GAATTAACAAATATTATTGGTTCTTATAAAAAAGGTGTGAAAGATGTTAAAGGTAGAGCT
GCAATAAATGATGATAACTTCACACAGTTCCAAATTGCGCAACCATTTGAATTAGCAGAA
GGACAAACATATAACGAGCGCATTAAAAATGAAGTAGCACAAATGAAAGAATTCTATGTA
GGAGATTATCCAAAACATATTCCAATGATGCCAGATAAGGTATTAATGGAGGATATACAA
GAAACATATGATTTAGAAAAAATCATTCATGAAGAACACAAATTACCATTAGGATTAGAC
TTTGAGGATGTGGAACTAGTTAGTTTAGATCTGACAAGTTCTTCGATTGTAACAGCAATT
AAACCAACTGAGATGGAAAAAATGAATGATGTTATAATGTCTAGTTTATCAGTATATAGT
AAAAACCAATTTGTTATCTTGGTTGATGCAGAAGATAATATGAGCCAGTATGCAGATGAT
GTAACCTCTTATTATTCAGCACCATCAGATTTGAGTAACATTAGATTAGGGTTTAAGCAA
GAAATAGAAGCAAGGAAAAATGGAGAGAAAAGTATAGAGGAATGCAAGATTGTATTTATA
AATAATATTAAACGATTTAATCAATTAACTGGAATGACAGAAGATGAAATTCGTATGTTA
TTTAATGAAGGTCAAAAAGTTAATATTATCATTATTGCAAGTGGATTATATTCAGATACA
ATCGGCGCATTTGATAGGGAAAGTAAAATGATGGTAAGAACTATAAACCAAGCTTTGATC
AGTCATAAGATATCGGAACAAGAGTTTATAAGAGTTAAAGATCGATATGGTGAACCAGAA
TTAAAAGTGGGAGAAATGTATTACATTAATAATCAAGAATATCAAAAAATAAAACTAATG
GAGGGATAG											
>>0232_ST2990_(27-G-H)_[278774:279040,FRWD]_Q6GK23_(putative protein associated with essC-var2)
TTGATAAAGTTAAACCAAGCCTCTGTGAGCAAAGAAATTTCAAGTATTCGAACAAATGGA
CAAGGCTTAAAACAATCAAATGGGAATGTAAATTTAAGTAAAACGAATCTCGTTACTTTT
AAAGAATATGTAAATATGTTTGAAGATTATCAATCAGCTCTATCTAATTATGAAAACATA
ATTGAACAAGATACGACGGCTATGGACACAACGGTAACAGAAATTGTTGAAAACGATAGA
GAAATAGCAGGACAAATTAATAAATAA											
>>0233_ST2990_(27-G-H)_[279063:279458,FRWD]_Q6GK22_(putative protein associated with essC-var2)
ATGAGTAATAAGGGAGAAATAAGAAGGCAAATTGCTAATAAAGAAAGAGAAAAAGCAAGT
AAAGAAGCACAACTAACAGATTTAAAAGAGGATTTAAGAAGGTTGAAAGATGCTTCGAAA
AAATTGGATACAGCAGGAGAAGATTTTAACAAAGGACAGAGTAGTTATAACAAAGTAGAA
ATTAGTACTTCAGATTGGAAAGGAGAAAGAAGGACTAAAAGTGACAGCAAAAAGAAAGAT
GTCGATTCTGAATTAAAAAAAGTTGAACAAGACTTTGATGATGCGAAGAAGGCTATTAAA
AAAGATATTCAGGATAAAGAAGAAGAAATCAAGGGAGTCGAAGGAGAAATCAGTACAATA
AATGCAGCTATAGATGCACTTAAATCAAAATTATAA											
>>0234_ST2990_(27-G-H)_[279481:281151,FRWD]_Q6GK21_(LXG protein associated with essC-var2)
ATGGGGTACAAAGTTGATATGTCTGAAGTGCACAATATGCAAAAGTCTATTGATTCAAGC
TTAAGTGCAATAAATACAAAGGTTAGCACGCTTAGCAGTAGCATAAACAATCTTATAAAT
ACTGAAGGGTTCGAAGGTCAGGCAGCAAGTAGTGTTAAAAACTATAGTAGGACATTTCAT
TTACAATCAATAAAAAAGATTGAAACAATAAATAAAGATTTTAAATCAGATATTGCGAAA
TCTATACGTAAATTCCAAAGTGAAGTTGATAATAATGCTTCAGCTATATTGGATGAAGAC
GAAATAAAAAAATACAAAAAAGATATTGATGATGCATTAAAAGATGTTTTCAAATCTTCT
AAAGATGCAAACGGAGCTATTTCAGATGTTTCAGATTTAACAACAGCCAAAAAAATAAAG
ACAGAAAATCTGGCCAATAAAATGGCGGATTTTAATAAAGATATTGATCAAACGGTGGAA
AGATTAACGAACTTCGACGCCAACAATTCTATAGATGGTGATAAGACAGATAACTTAATA
ACTGAATTAAGTGGTGTAAATTCATATGTCAAAAACATGAAGCCAAACCGTGCAAGAATT
AGTTCTACAAGTGGAAAAATTGAAGGTGCAATTGCAAGACATAAAACAAGTGAAGAGTTA
GTAAGATGGCAAACTTATATGGAAACGTTAAGTGAAAATCTTTATAAAACACCAGGTCTA
AGTAAAGCAACTTCTGACATAATTACCCAAGCTGGACGCGAGTACTATGCTATCAAAGCT
GTAGGGAATGGCAGTGCATTAAGAGGATATAAAGAATATCTGAAAACACGAGATATTAAT
AAATTAATTAACAAAATGAGTAAAAACCAATTAAAAAGAATGTCATTGGTATTAAATACA
GATAGAGGTAATATTAAAATAAAAAATGCAGTAAAAATGGCAAGTGAATTTGCCCGTAAT
AATCCTTTTAAAAAAGGAAATTTAGTAAATTGGATGAGCAAAGTCCAAGGGTATCAAAGT
GTAAGTGCTCAAATATTAAAAAAGGGGTTGCAAGATAAGAACTTTAAATATACATTTGGA
GATGCAAAGAAATTTTTTGATACAGCTGATATGAAAAAAGCAGCAGTCACAGAATTTAAA
AATACCTTTGTACCACAAAATATAAGAGAAACCTTCTTTAAGAAAGAAAATTTAACATCT
AAGACAGCATTAAAGAAAAATATGAGTAAATTCTGGAATGAAGATATTAAGGGTGGAATC
AAAGAGTTTAAATTAGACTTTGCTAACAAAAATATCATTGGTAAACTCGGCAAATTGTTG
AAACTAGGAGGCAAGGCTTTAAAGCCATTAGGATTTATTACTGCAATTACTGACAACATA
GGAAAGAAATCTTGGCAAGAAAAATTAGTTGGTATGGGGGTAGATTTAAGTGCTATTGGT
GCAAGTGCAGCTGCAGGTGCAGCTGTTGGAACGGCAATACCATTACCTGTAGTCGGAACA
GTTGCAGGTGCATTAGCTGGAGCAGCAGTGGGTATAGCTTTAGATTATAAAATACCGTAT
CTTGATAAGTCTGCAACAGAATTAGCTAAAGATGGTATTAACTCGGGTATTAACAAAGTT
AAAAGTGGATTTGGAAAAGTAACTTCAGGATTTAAAACAGTTTTCGGATAA									
		
>>0235_ST2990_(27-G-H)_[281167:281811,FRWD]_Q2G192_(putative membrane protein)
ATGAAAATACAAGAGATTGTAGGAAATATAAAGAGAGCTTATCTGACACCATTAATAATT
TTTGTGATTTTGTTTTCATTATTTTTTGATTTGATAATGTATTTTTATGGAAACCTTCAA
GGGAAATTGCCAATATATTTAGATGTATTTCTAATATTTGCAGCAGTTGTATTTATTTTA
ATGTACTTCCAAGAGAAAAGTGGAGAAGTTAAGGTTGAAAAATCAAACGTTATTCGTTAT
TTAACATTAAATGTTGTAGCTGGGTATTCAATGGTACTACTTGTTGCCTCTATTTATGTT
TTTGGGGTAGCAGGCTATGGTTTTGATGTATTTAATTACTGGTTAGGTATTATATTAATG
CTATTTGTATCGTGGTTTGCTCTATTTTTGTTTTATAAAAATGAATTTGATAGTGAAAAT
CCAAATAAAGCAGTTAATGTTATAGCAATTATTATAAAGTTATCTGCTTTTGGAGGACTT
TTCTATATCAGAACAGTCGTTCCTAATACTGCAGATGAAGAGAAATTTATAACTCTAAGT
ATCTTAATTAATATAGCTGTTGATTTATTGCTGGTTAGATCATATTTTAACTATGCATTA
TATAAGAGTGTAAAAAAAGATATCGAAAACGGAGTGGATGATTAA											
>>0236_ST2990_(27-G-H)_[281811:282266,FRWD]_Q6GK19_(putative protein)
ATGGAAGTAGGAATGTTAATTATGCCGTTTTGTGTGAAGATTACATTTGAAATTGATAAA
AATGATAATTGGTTAAATGCATTAGATACAGTAAATGAATTTTTCATGGATAAAGATATA
TATCCAACTGGTCCTATAATTTTCCAAAGAGAATTAGCAGGTTTGGGTGAATATAAATAT
ACAGCATATATAGCTCTTAATGATGAACTTCAAGATATACCTGAATTGAACATCAAATAT
ATTGATTGTTTAGAGGTAGGACCTACGTTATCAACTAAGTGTTTTGAAGAAGAGGAATTT
GAAAGAGCTTATAAAGAAATTGAATATGTAGCTAACGAAAATAATATTAAGATCCTAAAT
CAACCATATTATCATGTAATGGTAGATTATTTTGGTGGTACGGCTTTTGAAATTTATGCT
CAAGTAGATTTGGATGAGAGTGAAGTATATGGATAA											
>>0237_ST2990_(27-G-H)_[282286:282717,FRWD]_Q6GK18_(putative protein)
ATGATGAAAAATGTAGCTTACAAAACTTATTTTGATGTGACTATGGATGACTATGAAGAT
ATATTAAAAGACTTTACAAATCTTGCAATTTCTAAAGGTAAAACAATTACAGGGCCATTA
ACCTTTGCAGTCACGCAAATAGACTTGCAAAAAAGAATGAATATTGATTTATTTATTTCA
GTTGAAAAATGTTTTAAATCAAATGAAGAACTATCATATAGAACATATTTTTGTCTAGAT
AACATGTTACATGGTCGTATCACTTCCAACAATTTTATAACAGATGAAATAGCGTTACTT
GAGGATATGAACGAATTTGCTTCTGACAACAATTTAACCTTTACTTCGCCTTATTATCAC
ACAATGAGAAAAAGTTTTAGCGGTGAACAAGGTTGGATTGATGTAAAGGCCAAAGTGTAT
GAAAATGATTAA											
>>0238_ST2990_(27-G-H)_[282741:283328,FRWD]_Q6GK17_(putative protein)
ATGATAATTTTTATTTTATTAACAGTTTTTGCACTCTTTTATATAGCGATGATTGCTAGT
TTATTTAAAAGTGAAGGTTTTTCAATAATAGGCTTAATATTGGATATAGTTATTTTGACA
ACGTTAATATTTTATTATTTTGTAGGTGCGAGTTTTGTTGATAATGATTTAAGTAACTTT
TTAGCATTCATGAATTTTGGGTCATTTGTGTATATGTACTATGCAATTAAGAGCTTGTGG
GTGAAGCCTAAGTTAGTAAATTATATAATTGCAAAAGAAATAGGCGAATCAAAAGATGTC
ATTGAAGAACAGGAATTAGATTTACAGACATCAAAGATAAGAGGTATCTACTTTTTCATT
ATTGCAATTGCCTTGTTAATAATTACTAAATTAAGAATGCAACCTGAGTTACAGGCAGAT
GCTATATCGATGAATCCAGTTTTTATTTTTATAGGAGTTATTATCATTTTAATTTGGCTA
GTACTGGATATATATCGTAAGAAAAAATACGGTATATTCTTATTCAAGACGATAGTGCCA
TTAGTTGTTACGACTTGGATTATTATAGCTACTATTGTACTTTCATAA											
>>0239_ST2990_(27-G-H)_[283505:283723,FRWD]_Q9L3N6_(putative protein)
ATGGAAAACCAAAAACAAGGCAATGGCTTAAAAATTGCAACATGGGTATTTATTGTATTA
ACAGTAGTTACACCGCTATTTGGTATTGGAAGTATTGTTTGTAGTATTAATTACAAAAAA
TACGATGCAGAAAAAGGTTCGAAGTTATTGAAAATTGCAATTATCGTAACAATAATTGTT
TTTGTTTTAAATTTATTAGCATATTTAGGTTTAAGATAA											
>>0240_ST2990_(27-G-H)_[283855:284355,FRWD]_DUF600_(putative protein)
ATGACTTTCGAAGAGAAGTTAAGTCAAATGTACAACGAGATTGCGAATGAGATCAGTGGG
ATGATACCGATAGAGTTGGAAAAAGTATATACAATGGCTTATATAGATGATGAAGGTGGA
GAAGTGTTCTACTATTACACTGAACCTGGAAGCAATGAATTATACTACTATACTAGTGTA
TTAAATAAATATGATATATCGGAATCAGAATTTATGGACTCAGCGTATGAGTTGTATAAA
CAATTTCAAAATTTAAGAAATATATTTAAAGAAGAAGGATATGAACCATGGACATCATGC
GAATTTGATTTTACAAAAGAAGGTGAATTAAAAGTTTCATTTGATTATATAGATTGGATC
AATACAGAGTTTGATCAATTAGGACGTGAAAATTATTATATGTATAAAAAATTTGGGGTT
ATACCAGAAATGGAATACGAAATGGAAGAAATTAAAGAAATCGAGCAATATGTTAAAGAG
CAAGATGAAGCTGAACAATAG											
>>0241_ST2990_(27-G-H)_[284727:289056,FRWD]_essC_(essC, DNA translocase FtsK)
ATACAGAATTTGATCAATTGAGTCTTGAAAATTATTATATGTACAAAAAATTCGAGGTTA
TACCAGAAATGGAATATGAAATGGAAGAAATTAAAGAAATCGAACAATATATTAAAGAGC
AAGAAAAAGCTGAAATATAGGGGAGATAACATGACTTTCGAAGAAAAACTAAGTCAAATG
TACAATGAAATTGCAAATGAAATCAGTGAAATGATACCAGTAGAGTGGGAAAAGGTATAT
ACAATGGCTTATATAGATGATGGAGGAGGTGAAGTATTCTTTAATTATACTAAAATAAAC
AGCGATGAATTGAATTATTACACCGATATACCTAAGGAGTATAACATTTCTGTGCAAGTA
TTTGATGATTTATGGATGGATTTATATGATTTGTTTGAGGAATTAAGAAATTTATTTAAA
GAAGAAGGACTAGAACCATGGACATCATGCGAATTTGACTTTACAAGAGAAGGTAAATTA
AAAGTTTCATTTGATTATATAGATTGGATAAATACAGAGTTTGATCAATTGGGCCGTGAA
AATTATTATATGTACAAAAAGTTTGGTGTTTTACCAGAAATGGAATACGAAATGGAAGAA
ATTAAAGAAATCGAGCAATATCTTAAAGAGCAAGAAGAAGCTGAACAATAGAGGCGATAA
CATGACTTTCGAAGAAAAACAAAGTGAAATGTACAATAAAATTGCAAATGAAATCAGTGG
GATGATACCGGTAGAATGGGAAAAGGTATATACAATGGCTTATATAAATGAAAGAAATGG
AGAAGTTTTCTACAATTATACTGAGCCAAGCAGTGATGAATTATTTTACTATACGAGCGT
GTTAAATAAATATAATATACCAAGATCAGAATTTATGGACTCAGTATATGAATTATATAA
GCAATTTGACAAATTAAGAGAGTTGTTTATAGAAGAAGGACTAGAACCATGGACATCATG
TGAATTTGACTTTACAAGCGACGGTAAATTAAACGTATCTTTTGAATATATAGATTGGAT
GAATTCAGAATTTGGACAAATAGCAAAAGAAAATTATTATATGTACAAAAAATTTAGAAT
TTTACCAGAAACGGAATATGAAATTAATAAGGTTAAAGAAATCGAGCAATATATTAAAGA
GCAAGAAAAAACTAACCTTTAGGGGAGATAACATGACTTTCGAAGAAAAATTAAGTGAAA
TGTATAGCGAGATTGCGAATAAGATTAGTAGCATGATACCGGTTGAGTGGGAAAAAGTAT
ATGCAATGGCATATATCGATGAAGAATGTGGAGAAGTGTTTTACAATTATACTGAACCAA
GAAGTGATGAATTATTTTACTATACAAGTGTGATAAAGAAGTATAATTTATTGAAATCAA
GCTTTATGGATTCAGTATATGAGTTGCATGATCAATTTGAGGAACTAAGGGAAATATTTA
AAGAAGAAGGTCTTGAACCATGGACATCATGCGAATTTGACTTTACAAGCGAGGGTAAAT
TAAACGTATCTTTTGATTATATTGATTGGACTAAATTAGAATTTGGACAAATAGCAAAAG
AAAATTATTATATGCATAAAAAATTTGGAATTTTACCAGAAATGGAATATGAAATGGAGG
AGGTTAAACAAATCGAACAGTATGTTAAAGAGCAAGAAGAATAAACTATCTTAATGTGAG
ACTAAACAATAAAGCTTTGTTTAGTCTTTTTTAGCGGTTAAGTAAAAAGCAATAGAGACC
ATAAAGTTGATGCTCATCAAATTCAGCACATTATTTTTTACTCAATGATGTGAAAGAATT
TGAGTGGATTGATATTAATGGGATTTAATTATTAGAGTTAGAAAAGGAGCGTTTGCTTTT
GTTGTAATAAGGCCAATATTTTTCAGTTGTTGGTTATTTATTCTGAATATGATTTTATCA
AGATTATTATAATTGTATTACATATAGGTGTTGGTAAATTTTTATTTACGAAATGGTAAA
AAAGTATATACTATTAATATATTTTTTACTATAATTATAAATAGTTAAATAAATTGAAAG
ACAAAATAATGAGCAGGAGTTTTAGGGCGATTATTTACAAATAATATAATACTGAAAAAG
ACTCGAAATTATTTAGAATTCCAGTTATCGTAACAATAGTTGCAGTTATTTTAGTTCTAT
TAGTGTATTTAGGTTTAAAATGAGTAATATTAATTTGAAGAAGCATTAAGCGACGTAGAG
GTGTTGTTTAGTGTTTTTTATTTAACGGAAATGAAACCAATATCTATTTTGAAAATATAG
GGGCGATAACATGACTTTTGAAGAAAAACTAAGTGAAATATACGACAAGATTGCGAATGA
GATTAGTGGGATGATACCAGTAGAATGGGAGCAAGTATTTACAATAGCCTACGTAGATGA
TGAAGGTGGAGAGGTCGTTTTTAATTATACTAAACCAAACAGCGATGACTTGAATTATTA
CACATATATCCCTAGAGAGTATAATGTCTCTGAAAAAGTATTTTATGATTTGTGGACGGA
TTTATATAGATTGTTTAAGAAGTTAAGAAACGCATTTAAAGAAGAAGATTTAGAACCATG
GACATCATGCGAATTTGATTTTACAAGAGATGGTAAATTGAATGTATCTTTTGATTATAT
TGATTGGATGAATTCAGAATTTGGACCAATGGGAAGAGAAGATTATTACATGTATAAAAA
GTTTGGAATTTGGCCTAAAAAAGAATATGCAATAAATAGGGTTAAAAAAATAGAAGATTA
TATTAAAGAACAAGAAGAAAGTGAACTATAGGGGAGATAATATGACTTTCGAAGAAAAAC
TAAGTCAAATGTATAACGAGATTGCGAATGAGATTAGCAGCATGATACCGGTTGAGTGGG
AAAAGGTATATACAATTGCTTATGTAGATAATCAAGGTGGAGAGGTCATTTTTAATTATA
CTGAACCTGGAAGTGAAGAATTGAATTATTATTCAGATATTCCTAAAGATTGCAATGTCT
CAAATGATATTTTTATGGATTTATGGATGAAAGTTTATCGGATGTTTGATGAGTTAAGAG
AAACTTTTAAAAAAGAAAGGCTTGAGCCATGGACATCATGTGAATTTGATTTTACAAGAG
AAGGTAATTTGAATGTATCTTTTGATTACATAGATTGGTTAAATACAGAATTTGATCAAT
TGAGTCTTGAAAATTATTATATGTACAAAAAATTTGGGGTTATACCAGAAATGGATTATG
AAATGGAAGAAATTAAAGAAATCGAGCAATATGTTAAAAGCCAAGAAAGTTAATTATAGG
AATGAGGTTAAGCAATAAGATTTGTTTAATCTTAGTTTGCTGCAATTTAAAATTGTTGAT
ATTTCTAGGAAGAATCATTCGAAATTGGAAGATCAAAGTGAGAATGAACTCATAAGTGGT
TCAATAACAAATTGTATAAAAATATTGATCCTAATGTTGATAGACTCATCGATAAAATTA
CCGAGATGCAAAATGAAGTTAATTCATTAGGTAGTACCTTATCTGTACTAGAAAATGCAA
TAAACAGGCTGGGACATAAATAAATGTTCTATGCTCTACGAAGTTATATTGGCAGTAGTT
GACTGAACAAAAATGCGCTTGAAACAAGCTTTTTTCAATTCTAGTCAACCTTGCCGGGGT
GGGACGACGAAATAAATTTTACGAAAATATCATTTCTGTCCCACTCCCAAATTAACCAAT
TAAAGGAGCAGTAATGGAAAAAATAAAGAAAATAAACAAAATATTTTTATCATTTGAAGT
TATTCCATTTGCAATGATGATTTTGCTAGCATTTCCACCAATTATTGCAAGTCTAATTAA
TAATCGTTTGCAGTATGGTAGAGATCTCTACGATAGAGTAAGCTTTTACTGTAATATTTC
AATTATGGTTGCATATGCAATTACCATATTGTTAGAAATTATTTTTTACTTTATTTTATT
GAAAAGCTATCAATATGATCAAAGTAATATTGAATTAGCTAATAGAGTGAAAGTTACAAA
AGTACTGTCGATTTTGTATATGATTCCAGGATTATATGCGATTCCATTCTATTTTAGATT
TTTACATGTTCGCTCATTTAGAGAAAATAAAAAATCCGGACAGCCGGCCTATCACTTTTG
GGAATTTTTTATAAAACCTAATCGCAAACCGATAGAGTTGAAAGACTTTTTTATTAAAAA
TAGATAATTAAGGAGTAACCAATGAAAAGATTAATTATAGGAGTGTTAATTATAATGATG
AGTATAATCAATTATGGTTGTGGCAATAATCAAAATGAAAATAAATATCAAAGTCAAATT
AATAAAGTAA											
>>0242_ST2990_(27-G-H)_[284877:285377,FRWD]_DUF600_(putative protein)
ATGACTTTCGAAGAAAAACTAAGTCAAATGTACAATGAAATTGCAAATGAAATCAGTGAA
ATGATACCAGTAGAGTGGGAAAAGGTATATACAATGGCTTATATAGATGATGGAGGAGGT
GAAGTATTCTTTAATTATACTAAAATAAACAGCGATGAATTGAATTATTACACCGATATA
CCTAAGGAGTATAACATTTCTGTGCAAGTATTTGATGATTTATGGATGGATTTATATGAT
TTGTTTGAGGAATTAAGAAATTTATTTAAAGAAGAAGGACTAGAACCATGGACATCATGC
GAATTTGACTTTACAAGAGAAGGTAAATTAAAAGTTTCATTTGATTATATAGATTGGATA
AATACAGAGTTTGATCAATTGGGCCGTGAAAATTATTATATGTACAAAAAGTTTGGTGTT
TTACCAGAAATGGAATACGAAATGGAAGAAATTAAAGAAATCGAGCAATATCTTAAAGAG
CAAGAAGAAGCTGAACAATAG											
>>0243_ST2990_(27-G-H)_[285899:286390,FRWD]_DUF600_(NCTC13712_00244, Uncharacterized conserved protein)
ATGACTTTCGAAGAAAAATTAAGTGAAATGTATAGCGAGATTGCGAATAAGATTAGTAGC
ATGATACCGGTTGAGTGGGAAAAAGTATATGCAATGGCATATATCGATGAAGAATGTGGA
GAAGTGTTTTACAATTATACTGAACCAAGAAGTGATGAATTATTTTACTATACAAGTGTG
ATAAAGAAGTATAATTTATTGAAATCAAGCTTTATGGATTCAGTATATGAGTTGCATGAT
CAATTTGAGGAACTAAGGGAAATATTTAAAGAAGAAGGTCTTGAACCATGGACATCATGC
GAATTTGACTTTACAAGCGAGGGTAAATTAAACGTATCTTTTGATTATATTGATTGGACT
AAATTAGAATTTGGACAAATAGCAAAAGAAAATTATTATATGCATAAAAAATTTGGAATT
TTACCAGAAATGGAATATGAAATGGAGGAGGTTAAACAAATCGAACAGTATGTTAAAGAG
CAAGAAGAATAA											
>>0244_ST2990_(27-G-H)_[286545:286658,FRWD-TRNC NOSTART]_Q1Y4R3_(putative protein)
TGGGATTTAATTATTAGAGTTAGAAAAGGAGCGTTTGCTTTTGTTGTAATAAGGCCAATA
TTTTTCAGTTGTTGGTTATTTATTCTGAATATGATTTTATCAAGATTATTATAA						
					
>>0245_ST2990_(27-G-H)_[287528:288019,FRWD]_DUF600_(putative protein)
ATGACTTTCGAAGAAAAACTAAGTCAAATGTATAACGAGATTGCGAATGAGATTAGCAGC
ATGATACCGGTTGAGTGGGAAAAGGTATATACAATTGCTTATGTAGATAATCAAGGTGGA
GAGGTCATTTTTAATTATACTGAACCTGGAAGTGAAGAATTGAATTATTATTCAGATATT
CCTAAAGATTGCAATGTCTCAAATGATATTTTTATGGATTTATGGATGAAAGTTTATCGG
ATGTTTGATGAGTTAAGAGAAACTTTTAAAAAAGAAAGGCTTGAGCCATGGACATCATGT
GAATTTGATTTTACAAGAGAAGGTAATTTGAATGTATCTTTTGATTACATAGATTGGTTA
AATACAGAATTTGATCAATTGAGTCTTGAAAATTATTATATGTACAAAAAATTTGGGGTT
ATACCAGAAATGGATTATGAAATGGAAGAAATTAAAGAAATCGAGCAATATGTTAAAAGC
CAAGAAAGTTAA											
>>0246_ST2990_(27-G-H)_[288460:288933,FRWD]_ADI96784_(putative protein)
ATGGAAAAAATAAAGAAAATAAACAAAATATTTTTATCATTTGAAGTTATTCCATTTGCA
ATGATGATTTTGCTAGCATTTCCACCAATTATTGCAAGTCTAATTAATAATCGTTTGCAG
TATGGTAGAGATCTCTACGATAGAGTAAGCTTTTACTGTAATATTTCAATTATGGTTGCA
TATGCAATTACCATATTGTTAGAAATTATTTTTTACTTTATTTTATTGAAAAGCTATCAA
TATGATCAAAGTAATATTGAATTAGCTAATAGAGTGAAAGTTACAAAAGTACTGTCGATT
TTGTATATGATTCCAGGATTATATGCGATTCCATTCTATTTTAGATTTTTACATGTTCGC
TCATTTAGAGAAAATAAAAAATCCGGACAGCCGGCCTATCACTTTTGGGAATTTTTTATA
AAACCTAATCGCAAACCGATAGAGTTGAAAGACTTTTTTATTAAAAATAGATAA						
					
>>0247_ST2990_(27-G-H)_[289340:289729,FRWD]_DUF4064_(DUF4064 domain-containing protein)
ATGGAAAAATTAATCAAAGTGACGTCTTTAATTGGAATTATTATTCAAAGTTTTTTAACA
TTGTTATTTTTATTATTTTTAATTTTATCAGCAACAGGCATTATACAGCCAGAATTGACC
ACAACTGTTAATGGTGAACAAACTATACAAAGCCCAGAAACTGCTCAAGCAACATTCGTG
ACAATATTTGCAATATTATTTGTTGTTTCTTTAGCTTCAGATTTATTAGGCATTATAGCT
ATGAAAAAGTTGTTTGTGAATAATAGAGCGAGTGGCATTTTGTATATTATTGGTGCAGTG
ATCAGTGTCAATTTATTAACATTTATTGCTTGGTTAATAAGTGGGATTTCTGTTTTAAGA
TATAACAAAATAGGAAAAGAAGTGTCATAG											
>>0248_ST2990_(27-G-H)_[289731:290123,FRWD]_DUF5084_(DUF5084 family protein)
ATGAAATATACTTGGTGGATACTTTTAACAATTGCAGGGATTTTAAGTTTAACAAGTGTT
TATGGATTTATTTTATGTTTAGGTAGCTTTGGAATGTTGGCACTGAATGTCATGTGGCTA
TTTGTTTATACACCGCATAAAAATTCTAAAACACTTGAATCTATATCAAAACCAACGATA
ATTTTATCAATCATTGGGACATATGCAGTATTTATATTTATGCCTATCTTATTTTACTTC
GTAATGAAAGCTAGGTTTATGGAAATTGGAATAAAACTTTACGGTGAATCTTTTAATATA
TTTGGAATACCATTATTCATAATTGCTATCATTTTATTTACAATCGGTACAGTATTCGTT
TATAAAATACAGCAATCAAGATTAAAGCAATAG											
>>0249_ST2990_(27-G-H)_[290655:291155,FRWD]_DUF600_(putative protein)
ATGACTTTCGAAGAGAAAATAAGCAAATTATATAATGAGATTGCGAATGAGATTAGCAGT
ATGATACCGGTAGAGTGGGAAAAAGTATATACAATGGCTTATATAGATGATGGAGGAGGT
GAAGTATTCTTTAATTATACTAAACCAGGAAGTGAAGATTTGAATTATTATACCGATATA
CCTAAGGAGTATAATGTTTCTGTGCAAGTATTTGATGATTTATGGATGGATTTATATGAT
TTGTTTAAGAATTTAAGGAATTTATTTAAAGAAGAAGGACTTGAACCATGGACATCATGT
GAATTTGACTTTACAAGAGACGGCAAATTGAATGTTTCATTTGATTATATTGATTGGGCG
AATTCAGAGTTTGGACAAATGGGAAGAGAACATTATTACATGTATAAAAAATTTGGAATT
TGGCCTGAAAAAGAATATGCCATAAATTGGGTAAAAAAAATAAAAGATTATGTTAAAGAG
CAAGATGAAGCTGAACAATAG											
>>0250_ST2990_(27-G-H)_[291166:291654,FRWD]_DUF600_(putative protein)
ATGACTTTCGAAGAAAAATTAAGTGAAATGTACAACAAGATTGCGAATGAGATTAGTGGA
ATGATACCAGTAGAGTGGGAAAAAGTATATACAATTGCTTATGTAGATGATCAAGGTGGA
GAGGTCGTTTTTAATTATACTAAACCAGGTAGCGAGGACTTGAATTATTACACATATATC
CCTAGAGAGTATAATGTCTCTGAAAAAGTATTTTATGATTTGTGGACGGATTTATATAGA
TTGTTTAAGAAGTTAAGAAACGCATTTAAAGAAGAAGATTTAGAACCATGGACATCATGT
GAATTTGACTTTACAAGAGAGGGGAATTTGAAAGTATCTTTTGATTATATTGATTGGATT
AAATTAGGTTTTGGACCATCAGGAAAGGAAAACTATTATATGTACAAAAAGTTTGGTGTT
TTACCAGAAACGGAATATGAAATTAATAAAGTTAAAGAAGTAGAGAAGTATGTTAAAGAG
CAAGAGTAG											
>>0251_ST2990_(27-G-H)_[292279:292653,FRWD]_Q1Y4S0_(putative protein)
ATGAAAAGAATATTGGTAGTATTTTTAATGTTAGCAATTGTATTAGCAGGTTGTTCTAAT
AAAGGTGAAAAGTATCAAAAAGATATTGATAAAGTGTACAAAGAACAGAATCAAATGAAT
AAAATTGCCTCGAAAGTACAAAACACTATTAAAACAGACATTAAACAAGAAGACAGTAAT
ACACATGTTTATAAAGATGGTAAAGTCATTGTTATTGGTATTCAATTATATAAAGATCGT
GAAAAAATGTATTATTTCGCATATGAAATAAAAGATGGTAAGGCAGAGATTAATAGAGAA
ATAGACCCAATTAAGTATATGAAAGACCATAAAGCAGATTATAAAGATGAAAATGTAGAA
GTGGAAAAAGATTAA											
>>0252_ST2990_(27-G-H)_[292809:293207,FRWD]_Q2G173_(putative membrane protein)
ATGGAAAAATCGATCAAAATAATGACAATAATAGGAATTGTTGTTCAGGGTTTAGCAACG
GTATTTAGTTTACTATTGATGGTTTTAGCAGCATCAGGTGTAATGACTACAGATGTGTCA
ACAACAGTTAATGGTGAGGTTGACCCAGTTGATGCAGAAACAGCAGCAGCAATTTTCACT
GTATTATTCTTATCCCTATTCATATTTGGAATCATTTCAATTATTTTAGGTGCAATCGGT
ATGTTTAAAGCATCTAAAAACAAAAAAATGAGTGGTATATTGTTGATTATTGGAGCTGTA
ATAAGTGGTAACATAATTACATTTGCTTTATGGTTAATCAGTGGTATTAAACTACTTACT
AATAACAAGCCTAAAGATGAAATTAGCGACTTATCATAA											
>>0253_ST2990_(27-G-H)_[293423:294247,RVRS]_focA-L1=nirC_(formate/nitrite transporter, locus 1)
TTAATTATTTTTATAAAATTGATGATGATCATTCAAGTAAGCATAGAATAAACCTATAAT
GAGTCCGCCTCCAATATAGTTACCGATAAAAGCCGCAGCGATATTCGAAATAGCTGGTAT
GAAGTGCAATGTATCAACTTGATAAATTAAACCACCCATAAATAAGCAACTGTTGTAAAC
TACGTGTTCATAACCCATAAAGGCGAATATGGTAACACCGAACATCATGACAAACATTTT
TGCGAGTACATCGTCAATTTGCATGGCAATAACTAATGAAATATTGATAAAGAAATTGGC
GAAGATCGCTTTCATTAATATACTTACAAAACCAGTAGACAACGTTTTATGCTCAATAAC
TGCTGATAACTGATTTAACATATCTGGCGTCATTACATTTGAAAAACGCATGAAACTAAA
TAAAATAGCAGCACCTAAAATATTTCCTGCAAAGCACAATAAAAATATTTTCAATACTCT
AGTCGGTTTAATTACTTTATAATACAGGCCTACAGTAAAGTACATGAAGTTACTGGTTAG
TAATTCGGAGTTTGTAAATAAAATGAGTACTAACGCAAAGCTGAATGTAATGGCACTGGC
CATATTCACAATGCCTGGCGGTAAATCTGGTTCGTGTGTTGCTTTAACTGATAATACGAA
GACCGTAATAATCCCGATAATAAATCCTGCCATCATCGCCCGTAATAAATAACGTTTTAA
ATAAACGCTTTGTAATATATCTTTTGTTCTTATTGTTTCGACTACGTTATTTACCCAGTC
ATCCCCATAAAAAATCTTATCCCATTTAATATGTTTCTCCTTCAC											
>>0254_ST2990_(27-G-H)_[294484:295791,RVRS]_brnQ2_(branched-chain amino acid transport system II carrier protein)
TTAAGTTGTCGCTTGTTTCGGGCGGCGTATCAATACATCGATTATGAAACCGATAATAGC
AAAGAGCATGAATGGTACAAGCCAAGCTAAATCGATATCTGCTAAAGGTAACATCATAAA
CCATTTCAAAATAACACCGTGTAATAAGTCGAAACTGTTTAGTATTTGTAAAATTGAAAT
AATCAATGTAATAACAGTTGCGAGTCGATAGGCCCAACTGAATCTGAATGTGCTAAACAT
GTTAGCAAATGATATGAGTACAAGTGCAATCGACACTGGATATATTAAAGTCAATAATGG
GACAGCAATTTTTAAAATCATTTCTAAACCAAGTGTTGTAAATAAGAACCCTATGATAGA
GAAAATAAGTGCAAATATTTTATAAGAAAACTTAGGCACGTGTTTCTTAGTAAATGTTGC
ACAAGCGTTGACGAGTCCTATACATGTTGTTAGGCATGCAAGAATAACCGTCATTCCAAA
TACGAGGTTACCGAACGAACCAAATACGCGTAATGAGTTGTATGTCAATATATCAGTACC
ATCTTTAAAGTTTCCTGGAGCTGTTGACGCACCTACATATGCCAACGCAAAGTAAATCAT
ACCAAGTAATATGGCTGCAATAAGACCTGAAAAGCAGACATATTTTAAAATTTTCATGCG
ATCTGTGAGGCCTTTAAACTTATAGCCATTGACAATGACTACGGAAAAAGCTAACGCAGC
AACAAGATCCATTGTAAAATAGCCTTCCAAACTTCCTGAAATGAAAGGATGTGTTATATA
TTTATCCTTAGGTGCACTTAGTACAGATTCAGGGTTGAAAATGACAGCAATACTTAATAG
AGCGACCATTAATAGTAATAACGGTGTTAATAATTTACCTAAATTATCAACGATTTTCGA
TGGATTTAAACTAATCCAGTAAACGATGGCAAAAAAGATTGCTGCGAATATAATTAAAGT
CCATTGGTTATGCACAGGTAAAATGTGTCTTGTACCAATTTCGTACGCGACATTTGCAGC
ACGTGGAATACCGTAAAATGCTCCGATAGACATGTAAATCACGACAGCAAAAATAAACCC
GAACCATGGATGTATACGATTGCCTACACTTTCAACACCTTCATCATAAAATGCAACAAC
AATAACAGTAATAAAGGGGAGTAATATGCCTGTAATGGCAAAGCCTAGCATACCAATCCA
CATATTTTGACCCGCTGTATGGCCAAGCATGGGCGGGAATATTAAATTTCCGGCTCCAAA
AAAGAGTGAAAATAACATGAGGCCCGAAATAATAACTTGTTTTTTCAA											
>>0255_ST2990_(27-G-H)_[296375:297265,FRWD]_Q99WS0=sapS_(secreted acid phosphatase)
ATGAATAAAATTTCAAAGTATATTGCAATAGCATCATTATCGGTAGCGGTTACAGTTTCA
GCACCACAAACGACAAATTCTACAGCGTTTGCCAAAAGTTCTGCTGAAGTTCAACAAACG
CAACAAGCTTCTATACCAGCATCGCAAAAGGCGAATCTTGGTAATCAAAATATTATGGCA
GTGGCTTGGTATCAAAATTCAGCTGAAGCAAAAGCATTATATTTACAAGGTTATAACAGT
GCAAAGACACAGTTAGATAAAGAGATTAAAAAGAATAAAGGTAAACATAAGTTAGCTATT
GCTTTGGATTTAGATGAAACAGTTTTAGATAATTCTCCATATCAAGGCTATGCATCAATA
CATAATAAACCTTTCCCAGAAGGTTGGCATGAATGGGTACAAGCTGCTAAAGCTAAACCT
GTCTATGGCGCAAAAGAATTCTTGAAATATGCTGACAAAAAAGGTGTCGATATCTACTAT
ATTTCTGATAGAGATAAAGAAAAAGATTTAAAGGCAACACAAAAAAACTTAAAACAACAA
GGTATCCCTCAAGCTAAGAAGAGTCATATTTTACTAAAAGGTAAAGATGATAAGAGTAAA
GAATCACGCAGACAAATGGTTCAAAAGGATCATAAACTTGTCATGCTATTTGGAGATAAT
TTATTAGACTTTACAGATCCAAAAGAAGCTACAGCTGAATCTCGTGAAGCATTAATTGAA
AAACATAAAGACGATTTCGGTAAGAAATATATCATTTTCCCTAACCCAATGTATGGTAGT
TGGGAAGCTACAATTTACAACAATAACTATAAAGCAAGTGACAAAGCAAAAGATAAATTA
CGTAAAAATGCTATTAAGCAATTCGATCCTAAAACAGGCGAAGTTAAATAA									
		
>>0256_ST2990_(27-G-H)_[297515:298564,FRWD]_Q2G168_(ABC transporter, transmembrane permease)
ATGTTTTTAGCTTGGAATGAAATACGGCGCAACAAATTGAAGTTTGGACTAATTATTGGT
GTGTTAACGATGATTAGTTACTTGCTATTTTTATTATCTGGATTGGCGAATGGTCTTATC
AATATGAATAAAGAAGGCATTGATAAGTGGCAAGCAGATGCCATTGTTCTAAATAAAGAT
GCCAATCAAACTGTGCAACAATCTGTTTTTAACAAGAAAGATATTGAAAATAAATACAAG
AAGCAAGCTACTTTGAAGCAAACAGGGGAAATTGTGTCTAATGGCCATCAAAAAGACAAT
GTTTTAGTGTTCGGTGTTGAAAAGTCATCATTTTTAGTTCCGAGTTTAATAGAAGGGCAT
AAAGCGACTAAAGATAATGAAGTGTTAGCTGATGAAACACTTAAAAATAAAGGATTTAAA
ATTGGCGACACATTATCACTATCTCAATCAGATGAAAAATTGCATATCGTAGGTTTTACA
GAAAGTGCAAAATATAATGCGTCACCAGTCATTTTCACGAATGACGCTACCATTGCCAAG
ATCAATCCTAGATTGACTGGAGATAAAATTAATGCAGTTGTTGTACGTGATTCAAATTGG
AAAGACAAAAAATTAAACCAAGAGCTTGAAGCGGTAAGTATTAATGACTTTATTGAAAAT
TTACCAGGTTATAAACCGCAGAACTTAACATTAAACTTTATGATTTCATTCTTATTTGTC
ATTTCAGCTACAGTTATAGGCATTTTCTTATATGTCATGACATTACAAAAAACAAGTTTA
TTTGGCATATTAAAGGCTCAAGGATTTACGAATGGCTATTTAGCGAACGTAGTTATTTCG
CAGACGCTCATATTAGCATTATTTGGTACGGCATTTGGCTTACTGTTAACAGGCGTTACA
GGTGCATTTTTACCTGATGCAGTACCTGTCAAATTCGATGTACTAACATTGCTCGTATTT
GCAATTGTGTTAATGATTGTCTCTGTATTAGGAAGTTTATTCTCCATTTTAACAATTAGA
AAAATAGATCCGTTAAAGGCGATTGGGTAG											
>>0257_ST2990_(27-G-H)_[298577:299254,FRWD]_A5IPH6_(ABC transporter, ATP binding protein)
ATGTTGAAATTTGAAAATGTAACAAAGTCATTTAAAGATGGGAATCGTAACATTGAAGCG
GTTAAAGATACAAATTTTGAGATAAATAAAGGTGATATTATAGCATTGGTTGGACCTTCT
GGCTCTGGTAAAAGTACATTTCTAACTATGGCAGGTGCTTTACAAACGCCGACATCTGGG
CACATTTTAATCAATAACCAAGATATTACGACAATGAAGCAAAAAGCATTGGCAAAAGTT
AGAATGTCTGAAATAGGTTTTATTTTACAAGCTACAAACCTTGTACCATTTTTAACGGTA
AAGCAACAATTTACATTATTGAAAAAGAAAAATAAGAATGTTATGTCTAATGAAGACTAT
CAGCAACTTATGTCACAATTAGGTCTAACTTCATTGCTTAATAAGTTACCTTCAGAAATT
TCAGGTGGTCAGAAACAACGTGTGGCGATAGCCAAAGCGTTATATACGAATCCGTCGATT
ATTTTAGCGGATGAACCTACCGCGGCGTTAGATACTGAAAATGCGATTGAAGTCATTAAA
ATTCTACGTGATCAAGCCAAAAAAAGAAAGAAAGCATGTATTATTGTTACACATGATGAA
CGACTTAAAGCATATTGTGATCGTTCATATCATATGAAAGATGGCGTCCTTAATCTTGAA
AATGAAACAGTAGAATAG											
>>0258_ST2990_(27-G-H)_[299462:300493,FRWD]_pfoR_(putative perfringolysin O regulator protein)
ATGGATTTATTGATAGGTACTTTATTTTTATTTTTGGTCTTAGTGATTTTTACATTATTT
ACATATAAAGCGCCTAATGGTATGCGCGCCATGGGAGCATTAGCTAATGCAGCAATCGCA
ACATTTTTAGTGGAAGCATTTAATAAATATGTTGGTGGCGAAGTATTCGGTATTAAATTT
TTAGAAGAGCTAGGAGACGCTGCGGGAGGTCTAGGTGGTGTCGCTGCCGCTGGATTAACA
GCATTAGCTATCGGTGTGTCACCAGTATATGCATTAGTTATAGCAGCCGCGTGCGGTGGT
ATGGATTTATTACCAGGTTTCTTTGCGGGTTATATGATTGGATATGTGATGAAATATACA
GAGAAATATGTGCCGGATGGTGTCGACTTAATTGGATCGATTGTCATCTTAGCGCCATTA
GCTCGTCTTATTGCAGTATTATTAACGCCAGTAGTGAATAGTACATTGATTCGAATTGGT
GATATTATCCAAAGTAGTACGAATACGAATCCAATTATCATGGGTATCATTTTAGGTGGT
ATTATTACGGTTGTCGGCACAGCGCCATTGAGTTCAATGGCATTGACAGCATTATTAGGT
TTAACGGGTGTACCTATGGCTATTGGTGCCATGGCAGCATTTAGTTCGGCATTTATGAAT
GGGACGCTATTCCATCGCTTAAAATTAGGTGATCGTAAGTCTACGATTGCAGTAAGTATT
GAACCTTTATCACAAGCAGATATTGTATCAGCCAATCCAATTCCAATCTATATTACAAAT
TTCTTTGGTGGTGCGATTGCTGGTTTAATTATTGCTATGTCAGGTTTAATTAATGATGCG
ACAGGTACAGCTACACCGATTGCAGGATTTTTAGTTATGTTTGGATTTAATCATCCGACG
ACAATTGTGATTTATGGTGTAGTAATGGCGATTGTAGGTGCGCTTGCAGGTTATCTTGGT
TCAATTGTATTTAAAAAATATCCAATTGTTACTAAGCAAGACATGATTAATCGAGGTGCA
GTAGACGCATAG											
>>0259_ST2990_(27-G-H)_[300836:301954,FRWD]_Q5HJ57_(PfkB family carbohydrate kinase)
ATGAGCGATTCTGAGAAAGAAATTTTAAAAAGAATTAAAGATAATCCGTTTATTTCACAA
CGTGAACTTGCTGAGGCAATTGGATTATCTAGACCCAGCGTAGCAAACATTATTTCAGGA
TTAATACAAAAGGAATATGTTATGGGAAAGGCATATGTTTTAAATGAAGATTATCCTATT
GTTTGTATTGGCGCAGCGAATGTAGATCGTAAGTTTTATGTGCATAAAGATTTAGTTGCA
GAAACATCAAATCCTGTAACGTCAACACGTTCTATTGGTGGCGTAGCAAGAAATATTGCT
GAGAACTTAGGTAGGCTTGGCGAAACGGTCGCTTTTTTATCTGCTAGTGGACAAGATAGT
GAATGGGAAATGATTAAACGATTGTCCACACCATTTATGAATTTGGATCATGTTCAACAA
TTTGAAAATGCGAGTACAGGTTCATATACAGCTTTAATTAGTAAAGAAGGCGACATGACA
TATGGCTTAGCAGATATGGAAGTGTTTGACTACATTACGCCTGAATTTTTAATTAAGCGT
TCACACTTATTGAAAAAGGCTAAGTGCATTATTGTCGATTTGAATTTAGGCAAAGAGGCA
TTAAACTTCTTATGTGCCTATACCACGAAACATCAAATCAAATTAGTTATCACCACGGTT
TCTTCCCCAAAAATGAAAAATATGCCTGATTCATTACATGCTATTGATTGGATTATCACG
AATAAAGATGAAACAGAAACATACTTAAATTTAAAAATAGAATCTACTGATGATTTAAAA
ATAGCTGCTAAACGCTGGAATGATTTAGGTGTTAAAAATGTTATTGTGACAAATGGCGTG
AAAGAACTCATTTATCGAAGTGGTGAGGAAGAAATCATCAAGTCAGTTATGCCATCAAAT
AGTGTGAAAGATGTTACAGGTGCAGGTGATTCATTCTGTGCTGCAGTAGTGTATAGCTGG
TTAAATGGGATGTCTACTGAAGATATATTAATTGCTGGTATGGTTAACGCAAAGAAAACG
ATAGAAACGAAATATACAGTTAGGCAAAACCTAGATCAACAGCAACTTTATCACGATATG
GAGGATTATAAAAATGGCAAATTTACAAAAGTATATTGA											
>>0260_ST2990_(27-G-H)_[301929:302852,FRWD]_psuG_(pseudouridine-5'-phosphate glycosidase)
ATGGCAAATTTACAAAAGTATATTGAGTATTCTCGAGAAGTTCAGCAAGCACGGGAGAAC
AATCAACCGATTGTAGCATTAGAATCAACAATTATTTCGCATGGTATGCCGTACCCACAA
AATGTTGAAATGGCAACAACAGTAGAGCAAATTATCAGGAATAATGGTGCCATTCCAGCA
ACCATAGCCATTATAGATGGCAAAATTAAAATTGGTTTAGAAAGCGAAGATTTAGAAATA
CTGGCAACTAGTAAAGACGTTGCTAAAGTATCTAGAAGGGATTTAGCAGAAGTTGTTGCG
ATGAAGTATGTTGGTGCTACTACTGTAGCGACGACGATGATATGTGCTGCAATGGCTGGT
ATTCAATTTTTTGTTACAGGAGGTATTGGGGGCGTCCATAAAGGTGCAGAACATACGATG
GACATTTCAGCAGACTTAGAAGAACTGTCTAAAACAAATGTCACTGTTATCTGTGCAGGT
GCCAAATCAATTTTAGACTTACCTAAGACGATGGAGTATTTAGAAACAAAAGGCGTTCCA
GTTATTGGATATCAAACGAATGAATTGCCAGCATTCTTCACTCGCGAAAGCGGTGTTAAG
TTAACAAGTTCGGTTGAAACGCCAGAACGACTTGCTGACATTCATTTAACAAAACAGCAG
TTAAATCTTGAAGGTGGCATTGTTGTTGCTAATCCAATTCCATATGAGCATGCCTTATCA
AAAGCATATATTGAGGCAATCATAAATGAAGCTGTTGTTGAAGCGGAAAATCAAGGTATT
AAAGGTAAGGACGCCACACCGTTCTTGTTAGGGAAAATTGTAGAAAAAACGAATGGTAAA
AGTTTAGCAGCAAATATAAAACTTGTTGAAAACAATGCGGTGTTGGGTGCTAAAATTGCT
GTCGCTGTTAATAAATTATTGTAG											
>>0261_ST2990_(27-G-H)_[302863:304083,FRWD]_nupC2_(nucleoside permease C, locus 2)
ATGAATATTTTATTCGCTATCACAGGGATAGCATTTGCACTATTTGTTGCGTTTTTATTC
AGTTTTGATCGTAAAAACATAGACTTCAAAAAGACGTTAATAATGATATTTATTCAAGTG
TTGATTGTGTTATTTATGATGAACACAACGATTGGTTTAACAATCTTAACTGCATTAGGC
TCATTTTTTGAAGGGTTAATAAATGTTAGTAAAGCAGGTATAAACTTTGTTTTTGGAGAT
ATACAAAATAAAAATGGCTTTACGTTCTTTTTAAATGTGTTGCTGCCATTAGTGTTCATT
TCTGTATTAATAGGCATTTTTAATTATATTAAGGTATTACCATTTATTATCAAATATGTA
GGTATCGCTATTAATAAAATAACTAGAATGGGGCGCTTAGAAAGTTACTTTGCTATTTCA
ACAGCAATGTTTGGGCAACCAGAAGTATATTTAACAATAAAAGATATTATTCCAAGATTA
TCTAGAGCTAAATTATATACAATTGCGACGTCTGGTATGAGTGCTGTTAGTATGGCAATG
TTGGGTTCATATATGCAGATGATTGAGCCCAAGTTCGTAGTTACAGCTGTAATGTTAAAT
ATTTTTAGTGCGCTTATCATCGCTAGTGTAATCAATCCCTATAAATCTGATGATAGTGAT
GTTGAGATTGATAATTTAACTAAATCAACGGAAACGAAATCAGTGAATGGAAAAACAGGG
AAACCTAAGAAAGTTGCCTTCTTCCAAATGATAGGTGACAGTGCGATGGATGGATTTAAA
ATCGCTGTTGTAGTAGCCGTAATGTTGTTAGCATTTATTTCATTAATGGAAGCAATTAAT
ATCATGTTTGGTAGTGTTGGTTTGAACTTTAAACAGCTTATTGGCTATGTGTTTGCACCA
ATCGCATTCTTAATGGGGATTCCATGGAGCGAAGCTGTTCCAGCTGGCTCTTTAATGGCG
ACCAAATTAATTACAAATGAGTTTGTAGCAATGCTTGATTTTAAAAATGTCCTGGGTGAT
GTATCAGCTCGTACACAAGGTATCATTTCAGTTTACTTAGTAAGCTTCGCTAATTTTGGT
ACGGTTGGTATCATCGTAGGTTCAATTAAAGGCATTAGTGATAAACAAGGAGAAAAAGTT
GCATCCTTTGCAATGAGGTTGCTACTTGGTTCAACTCTAGCTTCAATCATTTCAGGATCA
ATTATTGGCTTAGTATTGTAA											
>>0262_ST2990_(27-G-H)_[304188:305720,RVRS]_nanT_(N-acetylneuraminic acid transporter/sodium:solute symporter)
CTACTTTTTCGTAGCCGTTTTTGAAATGTATGTTGATGGTTTATCTTTTTCAAAAATTGT
TAATCCCGTTATATCTTTTTTATGTTTTGAAGGGACAATGAAGCTAAGTATATAAGCAAA
GACAAAAGCAACTGTAAATGAAATGGTAGATACATAGAAAGGTGAGTTACCTTTGCCAAC
ACCATTATAGACGTAAGCAAAGATGATACCCAATATTAATCCACAAATAACACCGAATGT
ATTCGTACGTTTAGTGAAAATACCAACTGCAAATACACCAGCCAATGGAACGCCGAATAA
TCCAGTCACAAACAAGAATAAATCCCATAAGTCATTTGAATTAGAAGCAATTAAGTATAG
TGACATTCCAAAACCGAAAATACCTGCAATGATGATGACCAAACGAGCAAAGTTAACTTC
GTGTCGCTCGCTACCTTTTCCGAAGAAGCGTTGCTTAATGTCGATTGAAATACAAGCAGA
TATAGAATTTAAACTAGATGAAATGGTAGACTGTGCAGCGGCGAAAATGGCTGCAATAAG
TAATCCTGCAACAAATGGTGGCATCTCAGTCAAAATGAAATATGGCACTACAGATGATGT
ATTGAAGCCTTTTGGTAAAACAGCTTCATGTGCATAAAATGAATACAACATTGTACCCAT
ACCATAAAATAAGGGTGCTGAAATTAAAGCTAGGATACCATTTGTCCATAACGATTTATT
TGTTTCTTTTAAACTATCAGAAGCTTGATAACGCTGCACGACGTCTTGACTCGCTGTGTA
TTGATACAAGTTGTTGAAAATATTTCCTAGGAAAATAATTGGAATGGCAGCTGCCGCAGT
ATTTAGTTTCCAATTGTCTGCACTAATTAATTTTTTGTGCTCAATCGCATCTGCAAAGAC
AGTGCCAAAACCGCCTTTAATGTTCATAACACCTAGAATAATGATAACTAAAGCGCCGCC
TAATAAAATGACGCCTTGAATGAAATCACTCCAAACCACACCTTCGAATCCACCTAAAAA
TGTATATAAAATACATAGTAAACCAACGAGTGATGCAACGATATAAGGGTTCATGTCTGA
TACAGATGTGATTGCTAATGTTGGTAAGTAGATAACGATTGCAACACGCCCTAAATGGTA
AACGACAAATAATAATGAGCCAATAACACGTATGCTAGGGCCAAATCTAGCTTCTAAATA
TTCATATGCAGATGTTACCTTTAACTTTTTAAAGAAAGGGACATAGAAATAAATAAGTAA
TGGAATAATTGCGACGATAGCAATGTTACCAGCGATATATGACCAATCTGTTAAAAATGC
TTTCTCTGGTGTCGACATAAATGTAATCGCACTTAACGTAGTAGCATAAATTGAAAAGCC
AACTACCCAAGATGGCAAGCGACCACTTGCGGTAAAGAAACTATTGGTACTTTGGCTCGC
GCGCTTGGTAAAATAAACGCCAATGAACAACATAGCTAGTAGATAAATGATAACGGCAAC
CCAGTTTAGTGTGCCAAATCCAACTTCTTTCAT											
>>0263_ST2990_(27-G-H)_[305760:306641,RVRS]_nanA_(N-acetylneuraminate pyruvate-lyase)
CTATAAATCGTATTTTGCAATGAGTTGATCTAATGTTTGTCGATGTGCTTCGTTAAAAGG
TTTGAAAGGTCTTTTCGGTAATCCTGCATCAATGTCACGATGACGTAATATTTCTTTCAA
TGTTGGATAAATCCCCATTGATAACACTGTTTCGATAATGTCGTTTGAATCATGTTGTAG
TTGGTAAGCTTCTTGAATTTGACCTTGTCGTGCTAAGTCGAAGATTTTTCTAGCGCGGCG
ACCATTAACGTTATATGTAGAACCAATTGCACCATCTACGCCAGAAATCGTAGCTTGAAC
TAACATTTCATCAAAGCCAGATAAGATTAATTTGTCTGGGAATGCTTTTCTAATACGTTC
GAGTAGGAAGAAGTTCGGCGCTGTATATTTAACACCAACAATTTTTTCGTGATTAAATAG
CTCGCTGAATTGTTCAATAGAAATATTCACACCTGTTAAATCTGGTATTGCATAAATAAT
CATATTGTTCTGTGTTGCTTCGATAATATCGAAATAGTAATCTCTAATTTCTTCAAAAGT
AAATGGATAGTAGAATGGTGTTACGGCAGAAAGTGCATCATAACCGAGTTCTGTGGCATA
TTTCCCAAGTTGAATGGCTTCATTTAAATCTAACGAACCTACTTGAGCAATCAATTTCAC
TTTATCCCCAACTGCCTCTTTGGCAACTTTGAAAACTTGCTTCTTCTGCTCTGTATTTAA
TAAAAAGTTTTCGCCTGAGCTACCATTTACATAAAGACCGTCTAATTCTTCAGTTTCAAT
GGCATTTTGAGCAATTTGTTTGAGTCCTTGTTCATTTACTTGACCATTTTCATCAAAAGG
AACGAGTAACGCAGCATATAAACCTTTTAAATCTTTGTTCAT											
>>0264_ST2990_(27-G-H)_[306799:307659,FRWD]_nanK_(N-acetylmannosamine kinase)
GTGTATTACATCGCAATCGATATTGGAGGCACTCAAATTAAATCGGCGGTTATTGATAAG
CAATTGAATATGTTTGACTATCAACAAATACCAACGCCGGACAACAAAAGTGAGCTTATT
ACTGACAAAGTATATGAGATTGTAACAGGATATATGAAGCAATATCAGTTGATCCAACCT
GTCATAGGTATTTCATCAGCAGGCGTTGTTGATGAACAAAAAGGCGAAATTGTATACGCA
GGGCCAACCATTCCGAATTATAAAGGTACTAATTTTAAGCGATTATTAAAATCATTGTCT
CCTTATGTCAAAGTAAAAAATGATGTAAACGCTGCATTACTAGGCGAATTGAAATTACAT
CAATATCAAGCAGAACGGATCTTTTGTATGACGCTTGGTACAGGCATTGGGGGTGCGTAC
AAGAATAATCAAGGTCATATTGATAATGGTGAGCTTCATAAGGCAAATGAAGTTGGGTAT
TTATTGTATCGTCCAACTGAAAATACAACGTTTGAGCAACGTGCTGCAACGAGTGCATTG
AAAAAGCGCATGATTGACGGAGGATTTACGAGAAGCACACATGTGCCAGTATTGTTTGAA
GCAGCTGAAGAAGGTGATGATATTGCAAAACAAATATTGAATGAGTGGGCAGAAGATGTA
GCAGAAGGGATTGCCCAAATACAAGTCATGTATGATCCAGGGCTTATATTAATTGGTGGC
GGTATATCTGAACAAGGAGACAATCTCATTAAATATATCGAGCCGAAAGTTGCACACTAT
TTACCAAAAGACTATGTTTATGCACCGATACAAACGACTAAGAGTAAAAATGATGCAGCA
TTATATGGCTGTTTGCAATGA											
>>0265_ST2990_(27-G-H)_[307936:308736,RVRS]_nanR_(repressor of nan gene cluster)
TTATTTGTTGTCTAGGATAATAGATTTAGTATGTTGATAAGTTTGACTCAGATTTGTATT
TTCTAATAAATGATAACTCACGATATCGATTAAAAAGAGTGTCGCAATTTGTGTGTTGAT
AAATTGATGGTCGGTATTACGCGATTGATCCGTTGTTAAAAGTACTAAATCTGCACAATC
TGTAAGTTTACTACCTTCGAAATTTGTGATGGCAACGACATATGCACCATGAGATTTGGC
GACTTCCGCTGCTGAAATTAATTCCGAAGTATTACCACTATTTGACATAGCAATAAACAT
GTCCGAATGAGATAGTAGGGATGCCGATATTTTCATTAAATGTGAATCGGTAGTAACATT
ACCTTTTAGCCCCATACGAATCATACGATAATAAAATTCAGTCGCTGATAAACCAGAGCT
ACCTAGTCCAGCAAAGAGTATATGCCGACTTGATTGAAGTTTGTCGATAAAGGTTTGGAT
AATGTCGTTATCAATAAATTCACCAGTTTGTTGAATGATTTGTTGATGATATTTATGAAT
TCTTTGAATGATTGGGCTATTTTCAATAACTGTCTCTGTCATTTCTTGTTGAATATTAAA
TTTTAAATCTTGGAAATTCTCATAATCCAGCTTATGACTAAAGCGTGTCATCGTTGCTGG
TGATGTACCAATCGCATGGGCTAAGGAGTTAATCGTTGAAAAGGCATCGCTATAACCATT
TTGTCTTATATAATTGACGATGCGTTTATCAGTTTTTGTAAATAAATGTTGATAACGTTG
AACACGATTCTCAAATTTCAT											
>>0266_ST2990_(27-G-H)_[308876:309544,FRWD]_nanE_(N-acetylmannosamine-6-phosphate 2-epimerase)
ATGTTACCACATGGATTAATAGTATCTTGTCAGGCACTACCAGATGAACCATTGCATTCA
TCTTTTATTATGTCGAAAATGGCATTAGCTGCGTATGAAGGTGGTGCTGTTGGTATTCGC
GCAAATACTAAGGAAGACATTTTAGCAATTAAAGAAACGGTAGATTTACCAGTTATTGGC
ATTGTGAAACGTGACTATGATCACTCAGATGTTTTCATTACTGCAACGTCAAAAGAAGTT
GATGAACTGATAGAAAGCCAATGTGAAGTCATTGCATTGGATGCAACGTTACAGCAACGT
CCGAAAGAAACGTTAGACGAATTAGTATCATATATTAGAACACATGCACCGAACGTTGAA
ATCATGGCTGATATCGCGACCGTTGAAGAAGCTAAAAATGCCGCACGACTTGGCTTTGAT
TATATTGGCACGACGTTACATGGCTATACTAGTTATACGCAAGGACAATTACTTTATCAA
AATGACTTCCAATTTCTAAAAGATGTACTACAAAGTGTTGATGCAAAAGTTATTGCGGAA
GGTAATGTCATTACACCGGATATGTATAAACGCGTGATGGACTTAGGCGTTCATTGTTCA
GTCGTTGGTGGTGCGATAACACGACCAAAAGAAATTACGAAACGTTTTGTTCAAGTTATG
GAAGATTAA											
>>0267_ST2990_(27-G-H)_[309675:310988,RVRS]_Q5HJ49_(nucleoside recognition membrane gate protein)
TTATCCAAAAATAAGTAAAGCGACGGGGATGGTGATTAATAGCGACAATGCCACGCGTAA
AAACCAAATGATGATGAGTTTCCAGACAGGTATTTTAATTTCAGTTGCTAGTATACATGG
CACTAATGCTGAGAAAAAGATAATGGCTGATACGCTTACTACACCGACGACAAATTTAGT
ACTCATTGCAGCTTTAGTTACTAACAAAGATGGTAGAAACATCTCTACAATAGAAATCGC
TGATGCTTTTGCAAGTACAGCCTGATCAGCAATTGGGAAAATATAAATAAATGGATAGAA
TATATAGCCAAGCCAATCAATGAATGGTGTATAGTTCGCTACAATCAGTCCTAAAAAACC
AATCGATAATATAGAAGGTAAAATACCAACAGTCATTTCTAAACCGTCTTTCAAATTGTC
CCAAACGTTCTTCACGAGGGATGGTGTTAATGCATTTTGTTTCATCGCCTCTGCATATGC
AGTTTTCAGTCTGCTTCCTTCAATAGCAACTTCTTGTTCTCCTTCTTGTCCGTTATAATA
TTCTGTTGATTCATTGGTGATTGGCGGTAGCCATGCAGTAATTGCAGTCACGACAAATGT
GATGACTAAAGTTATCCAAAAGTATAAATTCCAATGCGGCATTAATCCTAAAGTTTTAGC
AACGATAATCATAAAAGTTGCTGAAACTGTTGAAAAGCCAGTCGCAATAATCGTGGCTTC
TCGTTTGTTGTACATCCCTTGCTTATAGACACGATTAGTAATCAATAATCCTAAGGAATA
ACTGCCGACAAACGAAGCTACTGCATCGACAGCGGATTTTCCTGGTGTTTTAAAAATAGG
TCTCATAATAGGCTCCATATAAACACCGACAAATTCTAATAAGCCATAGCCTACTAATAA
AGAAAGCGCAATTGCACCTACTGGAATTAAGATACTTAATGGCATCATTAATTTTTCAAA
CAAGAACGGACCATAGTTAGCTTTAAATAGTATTGATGGACCGATTTTAAATACATACAT
TATACCAATCATTGCACCTGCAACTTTAAATAATGTAATGACCAAGTTTGTGATTGAAGT
CATAAAAGTACGTCTCACTATTGGTAACGCTGTACCAATTAAAATCATAATCAGTGCAAC
ATAGGGCATAAGTGGACCTATGATTGAGCGAATGGCTAGATGAACATGATCGACGAAAAT
AGTGTTGTTACCATTAATCGTAAAAGGAATAAAGAAACATAGTATGCCCACTAAACTATA
GACAAAAAAACGCCATGCACTTGGTTGTTGTGCATTAGAATGATATTGATTCAT						
					
>>0268_ST2990_(27-G-H)_[311406:313478,FRWD]_lip2_(lipase 2)
ATGTTAAGAGGACAAGAAGAAAGAAAGTATAGTATTAGAAAGTATTCAATAGGCGTGGTG
TCAGTGTTAGCGGCTACAATGTTTGTTGTGACATCACATGAAGCACAAGCCTCGGAAAAA
ACACCAACTAATGCAGCGGAACAAAAAGAAACACTAAATCAACCGGGAGAACAAGGGAAT
GCGATAACGTCACATCAAATGCAGTCAGGAAAGCAATTAGACGATATGCATAAAGAGAAT
GGTAAAAGTGGAACAGTGACAGAAGGTAAAGATACGCTTCAATCATCGAAGCATCAATCA
ACACAAAATAGTAAAACAATCAGAACGCAAAATGATAATCAAGTAAAGCAAGATTCTGAA
CGACAAGGTTCTAAACAGTCACACCAAAATAATGCGACTAATAATACTGAACGTCAAAAT
GATCAGGTTCAAAATACCCATCATACTGAACGTAATGGATCACAATCGACAACGTCACAA
TCGAATGATGTTGATAAATCACAACCATCCATTCCGGCACAAAAGGTATTACCCAATCAT
GATAAAGCAGCACCAACTTCAACAACACCCCCATCTAATGATAAAACTGCACCTAAATCA
ACAAAAGCACAAGATACAACCACGGACAAACATCCAAATCAACAAGATATACATCAACCC
GCGCATCAAATCATAGATGCAAAGCAAGATGATACTGTTCGCCAAAGTGAACAGAAACCA
CAAGTTGGCGATTTAAGTAAACATATCGATGGTCAAAATTCCCCAGAGAAACCGACAGAT
AAAAATACTGATAATAAACAACTAATCAAAGATGCGCTTCAAGCGCCTAAAACACGTTCG
ACTACAAATGTAGCAGCAGATGCTAAAAAGGTTCGACCACTTAAAGCGAATCAAGTACAA
CCACTTAACAAATATCCAGTTGTTTTTGTACATGGATTTTTAGGATTAGTAGGCGATAAT
GCACCTGCTTTATATCCAAATTATTGGGGTGGAAATAAATTTAAAGTTATCGAAGAATTG
AGAAAGCAAGGCTATAATGTACATCAAGCAAGTGTAAGTGCATTTGGTAGTAACTATGAT
CGCGCTGTAGAACTTTATTATTACATTAAAGGTGGTCGCGTAGATTATGGCGCAGCACAT
GCAGCTAAATACGGCCATGAGCGCTATGGTAAAACATATAAAGGAATCATGCCTAATTGG
GAACCTGGTAAAAAGGTACATCTTGTAGGGCATAGTATGGGTGGGCAAACAATTCGTTTA
ATGGAAGAGTTTTTAAGAAATGGTAACAAAGAAGAAATTGCCTATCATAAAGCGCATGGT
GGAGAAATATCACCATTATTCACTGGTGGTCATAACAATATGGTTGCATCAATCACAACA
TTAGCAACACCACATAATGGTTCACAAGCAGCTGATAAGTTTGGAAATACAGAAGCTGTT
AGAAAAATCATGTTCGCTTTAAATAGATTTATGGGTAACAAGTATTCGAATATCGATTTA
GGATTAACGCAATGGGGCTTTAAACAATTACCAAATGAGAGTTACATTGACTATATAAAA
CGCGTTAGTAAAAGCAAAATTTGGACATCAGACGACAATGCTGCCTATGATTTAACGTTA
GATGGCTCTGCAAAATTGAACAACATGACAAGTATGAATCCAAATATTACGTATACGACT
TATACAGGTGTGTCTTCACATACTGGTCCATTAGGTTATGAAAATCCTGATTTAGGTACA
TTTTTCTTAATGGATACAACGAGTAGAATTATTGGTCATGATGTAAGAGAAGAATGGCGT
AAAAATGATGGTGTCGTACCAGTAATTTCGTCATTACATCCGTCCAATCAACCATTTGTT
AATGTTACGAATGATGAACCTGCCACACGAAGAGGTATCTGGCAAGTTAAACCAATCATA
CAAGGATGGGATCATGTCGATTTTATCGGTGTAGATTTCCTAGATTTCAAGCGTAAAGGT
GCAGAACTCGCCAACTTCTATACAGGTATTATAAATGACTTGTTGCGTGTTGAAGCGACT
GAAAGTAAAGGAACACAATTGAAAGCAAGTTAA											
>>0269_ST2990_(27-G-H)_[313718:314545,RVRS]_A5IPQ2_(esterase/lipase-like protein)
TTACATCATTGTTATAGCGTTTAAGAAATCAATAACTTTACGATAAATAGTGATTGCTTC
GTCATTAGGTCTACGATCAAAATCATGCTCGTTTTTATTCACGCGTTCAAATGTTGAATG
TGGAACATGATTCATGATATGTTCGCTTTCCTCAACGGGAACATCATAATCGCCATTACA
ATGCGCAATGAAAACAGGTGGAAGTGTTTTAAGTTCATATGGTGCAATATTATATTTTGA
ATCAGTATAATCAGCAATGTTAATCATATTTATCCATTTACCTGTGCCACGTGCATAAAC
GTAGATTAAAAAACGTTGTGCGATTTGATCTTGAACAACCGGTGTTGGTGAAGTGAGTTG
TGCAATCATTGTTTCGTTTACGCTTTGAGCTATTTTTGCGTAATAACTATTAGTTGTTTT
AAAAGGTTCAGTGTTGATGCGACTATAACCATAAAAATCAATAACACCATCAATATCTCT
GTCTCGTGCAATTAATAGACTTAAATATGCACCTGATGATCTGCCAAAGGTAAAAATAGG
GCAATTAGAATATTGTGATTGAATCGCATCGAATGATGCGTAGACATCCTCAATAATGCA
ATCGAGACTTACTTCTGGTAATAAACGATAACTTAGTTGAATTAAATCGTAATGTTCCGT
AAGGATATCGATATACTGTGGGGATAAATCGTTAGCTTTACCGAACATTAATCCACCACC
GTGGATGTAGACAATAGCACCTTTTGTTGGTTGATTTTTTGCTTTAATAATTGTGTAAGG
TAATGCAAATGCATCTTTAGTAATTACTTTATCTTTAATTTCAGTCAC											
>>0270_ST2990_(27-G-H)_[314618:315817,RVRS]_Q6GJZ4_(putative NADH:flavin oxidoreductase)
TTAAGACGATGAGTCATGATAATTCTGTTCCAATTGACGTAAAGCGTCACGGGTATGCTT
CTTTAGACCTTCCCCATAATCCATCATTTTAACAATATCTTTAAAAGCAGCATGTGGAAT
GGCTAAATCTTCTAAATCTGCCATAGAAAATTCAAGATTGATATCATGTGGTCGCTGTTC
AGCAAGTTTATGCACAAAGTCAGGTTCTGTGACAAAAGGCGAAGACATGCCGACCATATC
TGCATGTTGTAAAGCATCTAAAGCAGACTCTGGAGAATTAATCCCGCCACTTGCAATTAA
AGGGATACGACCTGCTAAATGTTCATAGACAATTTGGTTAACTGGTCGACCGAAATGATC
ACCTGGTGTACGAGACGTATTTTGATAAATATGTCGACCCCAGCTAGCGATTGCTAAGTA
TTGGATGTTTGAAACGTCCATGACCCAATCGATTAATTGATTGAACTCGTCAATGGTATA
TCCTAAATCACTACCTCTGGTTTCTTCTGGCGTTGCTCGAAATCCTAAAATAAAATTGTC
AGGTGCTTCTTTATCAATCACTTCTTGTACCGCGCGCATAACTTCTAAACATAATCTTGC
ACGATTTTTTAATGAGTCGGCACCGTAATGGTCTGTACGTTTATTCGAAAAAGTTGAGAA
AAATGTTTGAATCAGCAAACGTTGTGCAATCGAAATTTCCACACCATCAAAACCTGCTTT
AATCGCGCGTAATGTAGCATCGCGATACTGCTGAATGATGCTATTGATTTTCTCATGAGA
CATGGCGATAACATCGTGTTCAATCGGTGAATGCAAAGTCATAGGACTTGGTCCATACAC
CTTTCCAAAATTTAAAATGGCTTGATTTGAAAAACGACCAGCATGCGCTAGCTGGATAAT
AGCGAGGCTACAATGTTGTTTCATCGTAGATGCCATGTTAGTTAATCCAGGGATACAAGC
ATCATGATCAATATTAAAGCCATATTCAAACAATTGACCATAAGGTTCAATGTAAGCAGC
GCCGGTGACTTGCATTCCAGCTGAATTAGAGCGACGTGCAGCATAAGCCAAGTCTGCTTT
TGTAATATAGCCTTCTTTTGTTGATGCGTTTACGGTCATTGGTGATAATACAAAGCGATT
CGAAATTTTGATGCCATTAGGTAAGTGGATTGATTGTAAAAGTGGTTTGTATCGGTACAT
											
>>0271_ST2990_(27-G-H)_[316125:317126,FRWD]_limB1_(putative monooxygenase locus 1)
TTGGTTAAATTAAGCGTATTAGACTATGCCTTAATAGATGAAGGTAAGGATGCACAAAAG
GCATTGCAAGATTCAGTGACACTTGCAAAATTAGCAGATCGACTTGGCTTTAAGCGAATT
TGGTTTACGGAACATCATAATGTACCAGCGTTTGCGTGTAGTAGTCCAGAACTTTTGATG
ATGCATACATTGGCGCAGACAAATCACATACGAGTTGGCTCTGGTGGTGTGATGTTGCCG
CACTATCGACCTTATAAAATTGCTGAGCATTTTAGAATGATGGCAGCGTTATATCCAAAT
CGTATTGATTTAGGTATTGGCAATAATCCGGGTACTACTATGGTAAAGCAAGCTTTAGAT
GGAATAAATCCTACATATGATTGTTACGATGAATCGATTTCGTTATTACGTGATTATCTT
ACAATAAAGGATAAACCAAGTGCGCATACGTTAGGTGTCCAACCACACATTGATCATTTT
CCAGAAATGTGGTTATTAAGTAGTAGCGCAACATCTGCCAAAATAGCTGCCGAACTAGGT
ATAGGGCTTTCTGTTGGCACATTTTTGCTACCAGATATAAATGCGATACATGCAGCGAAG
GATAACATTGATATTTACAAAAAACATTTCCAAGCATCAACGATTAAAATGGACGCAAAG
GTGATGGCATCTGTATTTGTCATTGTAGCTGATAATGAAGCGGAAGTAGCAGCATTGCAA
CATGCCTTAGATGTTTGGTTATTAGGTAAATTACAATTTGCAGAATTTGAACATTTTCCA
TCGGTAGACACAGCGCAAAAGTATAAGCTTAATGATCGAGACAAAGAGATGATTCAAGCA
CATCAAGCACGCATCATTGCAGGTACACAAGAACAGGTTAGAGCACAAATAGATGATTTC
ATTGCTACGTTTGAAGTTGATGAGGTGTTAGTAGCACCGCTTATTCCAGGCATTGAACAG
CGTTGTAAAACATTAAAATTACTCGCGGAAATCTATTTGTAG											
>>0272_ST2990_(27-G-H)_[317160:317492,FRWD]_gcvH1_(glycine cleavage system H protein, locus 1)
ATGAAAAAGTTAGCCAATTATTTATGGGTAGAAAAAGTAGGAGATTTGTATGTGTTTAGT
ATGACACCTGAATTGCAAGATGATATTGGGACAGTAGGTTATGTTGAATTCGTAAGTCCA
GATGAAGTTAAAGTGGATGATGAAATTGTGAGTATCGAAGCATCGAAAACGGTCATTGAT
GTGCAAACGCCATTGTCAGGAACGATTATTGAGCGAAATACAAAAGCGGAAGAAGAACCG
ACAATTTTAAACTCTGAAAAACCAGAAGAAAATTGGTTGTTCAAATTGGATGATGTCGAT
AAAGAAGCATTCCTAGCATTACCGGAGGCTTAA											
>>0273_ST2990_(27-G-H)_[317493:318293,FRWD]_UPF0189=ymdB_(macro domain protein/putative glycine cleavage H-protein)
ATGGAAACGTTAAAATCAAATAAAGCGAGACTTGAATATTTAATCAATGATATGCGTCGA
GAGAGAAATGACAATGACGTATTGGTAATGCCATCTTCATTTGAAGATTTGTGGGAATTA
TATCGAGGCTTAGCAAATGTCAGACCGGCATTACCTGTAAGTGATGAATATTTAGCTGTA
CAAGATGCTATGTTAAGTGATTTGAATCGTCAACATGTTACGGATTTGAAGGATTTGAAG
CCGATAAAAGGTGACAATATCTTTGTTTGGCAAGGTGATATCACGACGTTAAAAATCGAT
GCTATTGTTAATGCTGCAAATAGTCGTTTTCTAGGATGTATGCAAGCTAATCATGACTGC
ATTGATAATATTATTCATACAAAAGCGGGTGTTCAAGTTCGACTTGATTGTGCAGAGATC
ATTCGACAACAAGGGCGCAATGAAGGTGTAGGTAAAGCCAAAATAACACGTGGATATAAT
TTGCCAGCAAAGTATATAATTCATACGGTTGGTCCGCAAATACGTCGATTGCCTGTTTCA
AAGATGAATCAGGACTTGTTAGCTAAATGTTATCTTAGCTGTCTTAAATTGGCTGATCAA
CATAGTTTAAATCATGTCGCTTTTTGCTGTATATCTACAGGTGTATTTGCTTTTCCTAAA
GATGAAGCAGCAGAAATTGCTGTTCGAACAGTAGAAAGCTATCTCAAAGAAACAAATTCA
ACATTGAAAGTCGTGTTCAATGTATTTACAGATAAGGATTTACAACTGTATAAGGAGGCA
TTTAACCGTGATGCAGAGTAG											
>>0274_ST2990_(27-G-H)_[318283:319227,FRWD]_sir2_(NAD-dependent protein deacetylases, SIR2 family)
ATGCAGAGTAGTAAGTGGAATGCAATGTCTCTGTTAATGGATGACAAGACAAAGCAGTCT
GAAGTATTGCGTACTGCGATTGATGAAGCAGATGCTATAGTGATTGGAATTGGTGCAGGC
ATGTCTGCATCTGACGGATTTACATATGTAGGAGAGCGTTTTACGGAAAATTTCCCGGAT
TTTATTGAAAAATATCGCTTTTTTGATATGTTGCAAGCGAGTTTACATCCTTATGGCAGT
TGGCAAGAGTATTGGGCATTTGAGAGTCGTTTTATTAAATTAAACTATTTAGATCAACCT
GTAGGTCAGTCTTATCTCGCATTAAAATCATTAGTGGAAGGTAAACAGTACCATATCATA
ACTACGAATGCAGACAATGCTTTCGATGTTGCTGAATATGATATGACTCATGTATTTCAT
ATACAAGGGGAGTATATACTGCAACAGTGTAGTCAGCATTGTCATGCTCAAACATATCGT
AATGATGATTTAATTCGTAAAATGGTTGTTGCGCAACAAGATATGCTTATACCTTGGGAG
ATGATTCCAAGATGTCCAAAATGTGATGCCCCAATGGAAGTGAATAAACGTAAAGCGGAA
GTTGGCATGGTTGAAGATGCTGAATTTCATGCGCAACTACAACGTTATAATGCTTTTCTA
GAGCAACATCAAGATGATAAAGTGTTGTATTTGGAAATTGGAATTGGTTATACTACACCA
CAATTTGTGAAGCATCCTTTTCAGCGTATGACACGTAAAAATGAAAATGCCCTTTATATG
ACGATGAATAAAAAGGCATATCGCATTCCGAATTCAATTCAAGAACGTACCATACATTTA
ACTGAGGATATCTCAACATTGATTACAGCAGCACTCCGGAACGACAGCACAACGAAAAAT
AACAACATTGGAGAGACAGAAGATGTACTTAATAGAACCGATTAG											
>>0275_ST2990_(27-G-H)_[319205:320227,FRWD]_lplA1_(lipoate-protein ligase A, locus 1)
ATGTACTTAATAGAACCGATTAGAAATGGAGAATATATTACTGATGGTGCGATTGCACTC
GCTATGCAAGTTTATGTTAACCAGCATATCTTTTTAGATGAAGATATTTTATTCCCTTAT
TATTGTGATCCAAAAGTGGAAATTGGACGTTTTCAAAATACTGCTATAGAAGTGAATCAA
GATTATATAGATAAACACAGTATTCAAGTAGTTCGCCGAGATACTGGTGGTGGCGCTGTG
TATGTTGATAAAGGTGCCGTTAATATGTGTTGTATTTTAGAAAAAGACACTTCAATTTAT
GGTGATTTTCAACGATTTTATCAACCAGCTATAAAGGCGTTGCATACATTAGGTGCAACA
GATGTGGTACAAAGCGGTAGAAATGATTTAACATTGAATGGTAAAAAAGTGTCAGGCGCC
GCAATGACATTAATGAATAATCGTATTTATGGCGGTTATTCGCTATTACTTGATGTTAAT
TATGAAGCAATGGATAAAGTGTTAAAGCCTAATCGCAAAAAGATTGCATCGAAAGGGATT
AAATCTGTGCGCGCACGTGTTGGTCATCTTAGAGAAGCACTGGATGAAAAGTATCGTGGT
ATAACCATTGAAGAATTTAAAAATTTAATGGTGACACAGATTTTGGGAATCGATGACATT
AAAGAGGCAAAACGATACGAATTAACGGATGCAGATTGGGAAGCGATTGATGAATTAGTT
GATAAAAAGTATAAAAATTGGGATTGGAATTATGGGAAGTCACCTAAATATGAATATAAT
CGAAGTGAAAGATTATCTTCAGGTACGGTAGACATAACAATTTCTGTTGAACAAAATCGT
ATCGCAGATTGTCGTATTTTTGGTGATTTCTTTGGACAAGGTGATATAAAAGATGTGGAA
GAAGCATTACAAGGAACAAAAATGACAAGAGAAGATTTAACGCATCAGTTAAAGCAATTA
GACATCGTTTATTATTTTGGTAATGTTACGGTAGAATCATTGGTTGAGATGATTTTAAGT
TAA											
>>0276_ST2990_(27-G-H)_[320543:321568,FRWD]_Q5HIW6-var1_(putative NAD-dependend oxidoreductase)
ATGAATAATAAAGTATTAGTAACCGGTGGTACAGGGTTTGTTGGCATGCGAATTATTTCA
CGATTATTAGAACAAGGTTATGACGTACAAACGACGATACGTGATTTAAGTAAAGCTGAT
AAAGTAATTAAAACAATGCAAGACAATGGCATTTCCACAGAGCGATTAATGTTTGTCGAA
GCGGATTTATCACAAGATGAACATTGGGATGAAGCAATGAAAGATTGCAAGTATGTCTTG
AGTGTAGCATCTCCGGTGTTTTTCGGTAAAACAGACGATGCAGAAGTGATGGCGAAGCCT
GCAATTGAAGGTATACAACGTATTTTAAGAGCTGCAGAACATGCGGGTGTTAAACGTGTG
GTAATGACTGCAAACTTTGGTGCAGTTGGTTTTAGTAATAAAGATAAAAATTCAATCACA
AATGAAAGTCATTGGACAAATGAAGATGAACCAGGCTTATCAGTATATGAAAAATCAAAA
TTGTTAGCTGAAAAGGCAGCGTGGGATTTTGTTGAGAATGAAAATACAACAGTAGAATTT
GCCACAATCAATCCAGTTGCAATTTTTGGGCCATCATTAGATGCACACGTTTCAGGAAGC
TTTCATTTATTAGAAAATTTATTGAATGGTTCAATGAAACGTGTACCGCAAATTCCATTG
AATGTTGTTGATGTGAGAGACGTAGCTGAACTACACATTTTGGCAATGACAAATGAACAG
GCTAATGGCAAGCGATTTATTGCTACAGCTGATGGACAAATTAATTTGTTGGAAATTGCA
AAATTAATTAAAGAAAAGAGACCTGAAATAGCTCAAAAAGTTTCTACTAAAAAATTACCA
GACTTTGTTTTGAATCTAGGTGCTAAATTTAATCATCAAGCTAAAGAAGGTAAACTTTTA
TTAGATATGAATCGAAATGTAAGTAACGAACGTGCAAAAATACTTCTTGGTTGGGAACCG
ATTGCGACACAAAAAGAAGCAATTTTAGCAGCTGTCGATAGTATGGCTAAGTATCATTTA
ATATAA											
>>0277_ST2990_(27-G-H)_[321661:323007,RVRS]_ulaA_(putative sugar-specific permease, SgaT/UlaA)
CTATTGCTGTGGCTTTTGACGGCCTTTTAATAAAATTGCTGTCGCACCTACGATAATAAT
AAATAGAATCGCACCAAATAATCCCATATATTTTACTGCGTTACCGAACACGATACCGAC
AGCTAAAAAGTCTGTATCTGAGAATGTTGTTGCAGCACCACCTAATTCGCCTAAAAATGG
CAAGAATAATAATGGTAAAAACGTGATTAGGACACCATTTAGAGCGGCGCCAGCAACAGC
ACCTTTAATACCGCCTCTTGCATTACCGAATACAGCAGCCGTTGCACCTAAGAAGAAGTG
TGCAACTACGCCAGGTAAAATGACGACGCCACCAAATAAGAATAAGATAAACATACCGAT
GACACCTGTAATAAAGCTGACAAAGAATCCAATTAATACTGCATTTTGTGCATAAGGGAA
CACAATAGGGCAGTCTAATGCAGGTTTAGAATTTGGTACAAGCTTTTCAGAAATTCCTTT
AAATGCTGGGACGATTTCAGCTAAGATTAAACGAACGCCCGTTAAAATAATAAATACACC
AGCAGCAAATGTCACACCTTGAATTAATGAAAAGACAATAAAGTTTTGACCATCACTAAT
AGATTCGTGTACATAACTAACGCCCGCAAATAAGCATGCGATGAAGTAAAGTAATGCCAT
CGTAATCGAGATACTAATTGTACTTTCTCGTAAGAAACTTAAGCCTTTTGGAAATTTAAT
CTCTTCCGTTGATTTAGACTTACCTTTGAATAATTGACCTACAGCACCTGCGGCAAAGTA
ACTGATTGAGCCAAAATGACCTAACGCTACTTGGTCATTCCCTGTAATTTTTCGCATCGT
AGGTTGGAGTAATGCAGGTAAGACTGCCATGATTAATCCTAATACGAGTGCGCCGATAAT
AATCGTTAGCCAGCCTTTAATATGACTGACTGTTAAAATGATTGCTAAAAACGCAGCCAT
GTAAAATGTATGATGACCTGTTAAAAAGATATATTTTAAATTAGTGAAGCGGGCAATTAA
AATATTAACAATCATGCCACAGACCATGATGAGTGCAGCTGTTGTTCCAAAATCTTTTAA
GGCTAGTGAGACGATAGCTTCGTTGTTAGGTACGATACCTTGCACACCAAATGCGTGTTG
GAATATTTTGCCGAATGGTTCAAGAGATCGAACGACGACATCAGCACCTGCACTTAAAAT
TAAGAAGCCCAATATCGTTTTAATGGTTCCTGAAGTGATCGTTGCGGCAGGTTTTTTCTG
AACGATTAAACCTATAAAGGCAATCAGTGCAACAAGAATGGCTGGTTGACTTAAAATATC
GACTATAAAATTAAGGATTGCTTGCAT											
>>0278_ST2990_(27-G-H)_[323022:323306,RVRS]_Q5HIW4_(putative phosphotransferase system protein)
TTAAATCATGTTAAGTTGTTGTAATTTTTCTGAGAGCTTTTGTTGTAATTCAGCTTTGTC
TAAAATATTATCAAGAACTAAGACATCCCCTAGACGTTCGGCATTTTCAGCTAAATCTCT
ACCACAAATAAACAAGTCAGCCATCTCTGGACTTGCTGTCATAATGTCACTATGTTCAAC
TTCGATATCAGATGGTGCATTAAGTTGCCTAAGTGCTTCTTGTGCGTTCATTTCTACCAT
AAAACTACTTCCTAAACCGTGGCCACATACTACTAAAATTTTCAT											
>>0279_ST2990_(27-G-H)_[323308:323751,RVRS]_Q5HIW3_(putative phosphotransferase system protein)
TTAATCATGCTCCTTTAAAATGTTTTTAATGTCTTGTGCGTTTGTTGCAGTTAATAGTTG
CTGGACTGTTTGGTTATCGCCCAGTATGGTTGCTAAATTTTGTAATACAGATAAGTGTGA
ATGATTGTCGATGGCACTCAATACAAAAATGAGTGATGCGTAGTGATTTTCATCACAGAA
TGCCACATGTTGGTTCAACTTTAATAGACTTAAACCAACTTGATGTACGTCATTGTTCGG
TCTTGCATGTGCAATTGCAATTTCAGGTGCGATAACGATATAAGGTCCAAGTTCATTAAC
GCTATCAATCATTGCTTGAACATAGCCTTGTTCAATAATTTGTTCTTGTAGTAATGGCTG
AGAAGCTATAGTTATAGCTTCAGTCCAATCATTTACTTGTTCTTTTACAATGATGCGTGA
TGTTGACAAAATGTCTAATGACAC											
>>0280_ST2990_(27-G-H)_[323756:325711,RVRS]_A8YZF7=licR2_(transcriptional antiterminator, BglG family)
TTAAGCCTCCTTTGTCATAGTTAAAGCAATGTGTTGTTTAATTTTAAAAATATTCCCATC
TAAGAAATCTTGTCGATATAAGTCGTTGCTTAAGCATTCGCTTAACTGTCCCAATGCCTT
TAAATGTGCATTGGGGTGGTCCGTTGCTAATGTAATTACAAGGTGAACGGGATCGTTAGC
TTTACTACCAAAGATGATCCCTTCAGTGAAATAAGTTAGTGCGAAACCTACACCATTCTG
TACATAATCAGTACCAGCGTGAATAAGTGCAATATGTGGACTAATGACCATATATGACCC
GAATTGTTCAAATTGTTTTAAAATTGCAGCTGTATAATTTGAATCGACAATGCCATCATT
GATTAAAGGTTGCACAGCCACTGTAATTGCCGGTTCAATTGATAATGGTTGTTTATTTAT
AATGATGCGATGTTCAGGCAATAAATCTGCGAGTGACTTGCCATCAGTTGCCATTTTCAT
GACTCGTTGTTCTCTTGAGTCATTGATAATTTGATTCAATTTTTGACGAGATTGTTGATT
GATAAATGGATCGACATGAATAACTGGTACAGCTGATATTTCACAAGGTACTGTTGAAAT
GACATAATCAATGTTATCCTGCAATAATCGACTTTCTTCCAATTGATAAATGGAATAGGC
ATCCCAAATGTGAAACTCAGGATACAGGTGATTTAGTTTTGATTTTAAAAGTTGCGACGT
GCCTATACCAGAACCACATAGTAAGACAACCTTAATCATTGATTGTTTATGTGTTGCAAC
ACGCTCTATACTTGATGCGAAGTGAATTGTAATGTATGTTAATTCATCTTCGTTGAAGCG
AATAGCAGCATCTTGTTCAATTGGGCTAATATGCTTGCTAACGGCTTCAATGATTTGAGG
ATAGCGACGCATAACTTCTTGCCTCAAAGGATTAGGTTGTAGCATATCGTATTTAATACG
ATGTATAGCTGGTTTGATATGTGTGATCAGACTGGTATGTAACTTGTTATCTTTTGACAT
ATCAATGCCTAATTCTTGGCTAACACAAGTAATCAATTCATGTATATTTTGCGATAAATT
ATGGTATTCAAAGGTAATTGAATATGCTGTATGTTCAGTCATTTTAGAGCCTAGTAAATG
TAACGTGATAAAGATAATTTCAGACTCTGGAAATGTGACATTACAACTGCGTTCTAAGTT
TTCTATCATTTTTGAAGCAATAGCATACTGACTAGTATGTCGCCATTTATCAATTTCATT
GATAGGTATATCGAACGAAAAATTTTCATTTAAACGCTGAATGGCAATGAGTATATGATA
GATTAAGCCATCGATAGCCGACTGAACTAAATGATAATTTTCACTATTTAATGTCTTAAT
AATGGCACGGCGAACCAATGCGATTGATTCTGAATTAAAGATATCCGCCTCTATAAAAGG
TGCAGCTTGTTTCATATATTGATGTATAAAGTGTGCATACGCTTTACGATAATGATCTTC
CTCACCAATAATATTGAATCCTTTATTGTGGACATAATTTAACTTTAAATGGTATTGATC
TAGTTGGGCTTGAATCATTTTAATATCATCTGCAATTGTCCGACGCGAAACATTAACATC
TTGCGCAAGTTGCTTTGTTGAAACAGGATCGGTTGTTTCGAATAACTTTAAAGCGATATG
TGTGAGTCGTTCATCTTTTGAAAAATGAATTTGATTTGTTAGATTGTGCTCTAATTCATT
TAATAGTGTCGCGTGAGCTGTTGTTACTTTGATGCCTGCAGCTTTATTACGGCTGACTTG
GTAATGATAAGTTTCAGCATATTGCTCAATATATGCTATATCATATTGAATGGTACGAGG
TGATACACCAAGTTGATTAGCAATGGTATTGATTGGAATAAACGTTTGCTCATGAATTAA
AAGATACAAAATTTCGATTTGTCTATAACTTAACAA											
>>0281_ST2990_(27-G-H)_[325923:326342,FRWD]_mepR_(MATE regulatory protein)
ATGGAATTCACTTATTCGTATTTATTTAGAATGATTAGTCATGAGATGAAACAAAAGGCT
GATCAAAAGTTAGAGCAATTTGATATTACAAATGAGCAAGGTCATACGTTAGGTTATCTT
TATGCACATCAACAAGATGGACTGACACAAAATGATATTGCTAAAGCATTACAACGAACA
GGTCCAACTGTCAGTAATTTATTAAGGAACCTTGAACGTAAAAAGCTGATCTATCGCTAT
GTCGATGCACAAGATACGAGAAGAAAGAATATAGGACTGACTACCTCTGGGATTAAACTT
GTAGAAGCATTCACTTCGATATTTGATGAAATGGAGCAAACACTCGTATCGCAGTTATCT
GAAGAAGAAAATGAACAAATGAAAGCAAACTTAACTAAAATGTTATCTAGTTTACAATAA
											
>>0282_ST2990_(27-G-H)_[326449:327804,FRWD]_mepA_(multidrug and toxin extrusion protein)
ATGAAAGACGAACAGTTATATTATTTTGAGAAATCGCCAGTATTTAAAGCGATGATGCAT
TTCTCATTGCCAATGATGATAGGGACTTTATTAAGCGTTATTTATGGTATATTAAATATT
TACTTTATAGGATTTTTAGAAGATAGCCACATGATTTCTGCTATCTCTCTAACACTGCCA
GTATTTGCTATCTTAATGGGGTTGGGTAATTTATTTGGCGTTGGTGCAGGAACTTATATT
TCACGTTTATTAGGTGCGAAAGACTATAGTAAGAGTAAATTTGTAAGTAGTTTCTCTATT
TATGGTGGTATTGCACTAGGACTTATCGTGATTTTAGTTACTTTACCATTCAGTGATCAA
ATCGCAGCAATTTTAGGAGCGAGAGGTGAAACGTTAGCTTTAACAAGTAATTATTTGAAA
GTAATGTTTTTAAGTGCACCTTTTGTAATTTTGTTCTTCATATTAGAACAATTTGCACGT
GCAATTGGGGCACCAATGATTTCTATGATTGGTATGTTAGCTAGTGTAGGCTTAAATATT
ATTTTAGATCCAATTTTAATTTTTGGTTTTGATTTAAACGTTGTTGGTGCAGCTTTGGGT
ACTGCAATCAGTAATGTTGCTGCTGCTCTGTTCTTTATCATTTATTTTATGAAAAATAGT
GACGTTGTGTCAGTTAATATTAAACTTGCGAAACCTAATAAAGAAATGCTTTCTGAGATC
TTTAAAATCGGTATTCCTGCATTTTTAATGAGTATCTTAATGGGATTCACAGGATTAGTT
TTAAATTTATTTTTAGCACATTATGGAAACTTCGCGATTGCAAGTTATGGTATCTCATTT
AGACTTGTGCAATTTCCAGAACTTATTATCATGGGATTATGTGAAGGTGTTGTACCACTA
ATTGCATATAACTTTATGGCAAATAAAGGCCGTATGAAAGATGTTATCAAAGCAGTTATC
ATGTCTATCGGCGTTATCTTTGTTGTATGTATGATTGCTGTATTTACAATTGGACATCAT
ATGGTCGGACTATTTACTACTGATCAAGCCATTGTTGAGATGGCGACATTTATTTTGAAA
GTAACAATGACATCATTATTATTAAATGGTATAGGTTTCTTGTTTACTGGTATGCTTCAA
GCGACTGGGCAAGGTCGTGGTGCTACAATTATGGCCATTTTACAAGGCGCGATTATCATT
CCAGTATTATTTATTATGAATGCTTTGTTTGGACTAACAGGTGTCATCTGGTCATTATTA
ATTGCTGAGTCACTTTGTGCTTTAGCAGCAATGTTAATCGTCTATTTATTACGTGATCGT
TTGACAGTTGATACATCTGAATTAATAGAAGGTTAA											
>>0283_ST2990_(27-G-H)_[327908:328348,FRWD]_mepB_(putative protein)
ATGTGTAAATCTAAAATACTGTTGAAAAATATTTTTAGTGAAGAATCAGAAGTTAAAGAT
TTAACTGAAGAAAAATATAATCAAGATTACGAAGCATTAACATTTAGCTTTAAAGAGGAA
ACATATCAAAGTAGGTTAGCTAAGAAAACACCGACTAAATCGGAATATTTCGTGACATGT
TGGACTAAAGACGAAGATAATTATAATCGGCCATACAAAATTGAAGAGTTTGCTGATTAC
CTGATTGTTGCTGTTATCGATGATGAATTAAATGGCTACTTTTTATTTCCTAGGGAATTA
TTGGTAGAAAAAGGCATCTTAACTACATTTGAGCATAAAGGTAAAATGGCTTTTAGAGTG
TATCCTAAGTGGTGTAATCAATTGAATAAAACAGCAGGGCAAACACAAAAGTGGCAATGT
AAATATTTTTTTGAATACTAA											
>>0284_ST2990_(27-G-H)_[328431:329789,RVRS]_glpT_(glycerol-3-phosphate transporter)
TTAATGATGAACGGTTTCTTGTCCTACTTTATTCCAAGTGAGGATAAAGCTCAACATTGC
AAACACACTGATTGCTGTTAATAAAATAAAACCGACATCCCATCCGAATTTATCAACTAC
AGCACCTAAGACGATATTGGCCATTACAGCACCAAACAGATAACCAAATAATCCTGTTAA
TCCAGCTGCTGTGCCAGCTGCTTTTTTAGGTACATAATCTAATGCTTGTAAACCAATTAA
CATAACTGGTCCATATATTAAGAAACCAATGGCAATTAATGAGACATTGTCTAACCAAGC
ATTGCCTGGAGGATTTAACCAATAAATTAATACAAATACTGTGACACCTAACATAAAGAA
GAAACCTGCAGGTCCACGACGACCTTTGAATAATTTATCAGAAATGTAACCACATAATAA
TGTACCAGGAATTCCAGCCCATTCGTATAAGAAGTATGCCCAACCTGATGCTTTTAAGTC
GAAATGTTTTTCTTCACTTAAGTAGACTGGCGCCCAATCAAGTACACCATAACGCACGAA
ATAAACAAATATATTTGCAAAGGCAATTGCCCATACCCATTTATTGTTTAGTACATATTT
AAATAAAATTTCTTTTGTAGTTAATTCTGTTTCTAATGTTTTCTTATCGCTTGTAGCAAA
GTCATTTTTATAAATTTCGATTGGAGGTAAACCTTGAGATTGAGGTGTGTCTCTAATCAA
TACGTATGAAATTGCGGCAATGATAAGTGCTAAGAGTGCAGGGTAAATGAATACACCTTC
GAAACCTTTTAAATAACCAAAGTTGATAAATGCTGTTGTTGTAATACCCCAAGCAGCAAT
AGGTGCCATAATACCTCCACCAACATTATGCGCAACGTTCCAAAGGGCAGTCTTACTTCC
GCGTTCACTTACACTAAACCAGTGAACGAGAACACGGCCTGAAGGTGGCCAGCCCATACC
TTGAAACCATCCATTTAAGAATAATAGGACAAACATAATACCGATACCTGATGTAAAGAA
CGGTACAAATCCCATTAACAAATTGACGATAGCAGTGAGTACTAATCCAAGAACTAAGAA
TATCCGAGCATTGCTCCGATCACTTACAGTACCCATAAAGAACTTACTAAATCCATATGC
GATGGAAACAGCAGAAAGTGCAAAACCTAGTTCCGCTTTTGTAAAACCTTGCTCTTGCAA
TGCCGGCATCGCTAACGAAAAGTTTTTACGTAATAAATAGTACCCAGCGTAACCGATGAA
AATACCAAGAAATACTTGGAGACGTAATCGTTTATAGGTATCATCTATCTGATTTTCTGG
CAAAGGCTTAATATGCTTTGCAGGTTTAAGAAAATTCAT											
>>0285_ST2990_(27-G-H)_[330101:330961,FRWD-TRNC NOSTOP]_mhqA-1_(VOC family protein, putative hydroquinone-specific extradiol dioxygenase, Zn binding dioxygenase )
ATGAATATAGTAGGGCATCATCACATATCCATGTATACAAAAGATGCAAAACGTAATAAG
GATTTTTACACAAATGTCCTTGGATTACGATTAGTTGAAAAGTCGGTTAATCAAGACAAT
CCTTCAATGTATCATTTGTTTTATGGGGACGAAGTAGGTACAGCCGGAACAATTTTAAGC
TTTTTTGAAATTCCCAATGCGGGTCATAAGCAGCCAGGTTCTGAAACGATTTATCGATTT
TCTTTATTAGTACCAAATCAAGCGGCACTTCATTATTTTGAAAAACGTCTTGAGAATAAT
GGTATTAAGTCTGAACGTTTGTACTATCTTGGACAAGAAGGTGTTGTCTTTAAAGATGAA
GACGACTTAGAAATCATATTGCTTGTTAATGATAGTTTTGAAGTACCACATCAATGGCAA
CATAACGCTTATAGTGAAATACCTCAAGCATATCAAATTTTAGGAATAGGGCCAGTCGAA
TTAAGAGTTAGAAATGCAGCGCGTACGGTAGAATTTTTGGAAAATGTCTTAGGTTATCGT
AAGAGAGATGATAAATCATTCGATGTGCTGACATTAGCACCACAAGGTTTATATTCGGAT
TTTGTAGTTATTGAGCAACAGGGACAACGTGAAAGACCTGGACGAGGTTATATACATCAT
ATTGCAGTTAATACACCACTAATGAGTGATTTAGATGCAATTTACAAGAAATTACAACAA
CAACCACAAAGTAATTCAGGTATAATTGATCGCTATTTCTTTAAATCATTATACTATCGC
CATAATTCAATTATGTATGAATTTGCGACTGAAGCGCCTGGATTTACTATTGATACACCT
GTTGAACAATTAGGAAGTCAA											
>>0286_ST2990_(27-G-H)_[331041:332102,FRWD]_ssuD=luxA_(flavin utilizing monoxygenases, luciferase family)
ATGGCCAAATTAGAAATGAATAAAAATACACCTCTTGAGTTTGGTTTGTATTCCTTAGGT
GATCATTTATTGAATCCATTTAAAGGTGAAAAAGTTAGTTATGAGCAACGTATTAATGAA
ATTATTGAAGCAAGTAAATTAGCAGATGAAGCAGGTATTGATGTTTTTGCAGTTGGTGAA
AGTCATCAGGAGCATTTTACAACACAGGCACATACGGTTGTGTTAGGTGCAATTGCCCAA
GCGACAAAGCATATTAAAGTTTCAAGTTCTTCAACGATTATTAGTGCAACAGATCCTGTA
AGAGTATTTGAAGACTTCGCGACATTAGATTTGATTTCTCATGGTAGAGCCGAAATTGTA
GCTGGCAGAGCATCAAGAACAGGTATTTTTGACTTGTTTGGCTATGATTTAAAAGACTAT
GATGAATTGTTTGAAGAAAAATTAGGTTTACTTTTAGAGTTAAATAAAACTGAGCGTATT
ACTTGGTCTGGAAAATATCGTCCAGAACTTAGAAATATGAAAATATTCCCAAGACCAATC
GATAATACATTGCCAATATGGCGTGCTGTTGGTGGTCCACCTGCAAGTGCTATTAAAGCG
GGAAAACAAGGTGTGCCAATGATGATTACAACCCTTGGTGGCCCAGCAATGAACTTTAAA
GGTTCTATAGATGCTTATCGTCAAGCAGCAACTGAAGCAGGTTTCGATGTTTCGTCTAAG
TCTTTACCAGTAAGTACAGCGAGTCTGTTTTATACAGCTGAAACAACTCAGGATGCTATG
AGAGAATTTTATCCACATTTGAATACAGGGATGTCATTTATTCGTGGTGTTGGTTATCCG
AAACAGCAATTTGCTAATTCGTCAGATTATCGAGAAGCGCTAATGGTTGGAAGCCCGCAA
CAAATTATTGAAAAGATATTGTATCAACACGAGTTGTATGGTCATCAACGTTTTATGGCA
CAGCTTGATTTTGGCGGTGTGCCATTTGAAAATGTTATGAAGAATATTGAGTTAATTGGC
AACGAAATTATACCGGCGATTAAAAAGCATTTATCAAAATAG											
>>0287_ST2990_(27-G-H)_[332116:332682,FRWD]_ssuE_(flavin mononucleotide reductase)
ATGAATATTGTATTATTGTCAGGTTCCACAGTAGGTTCTAAAACGAGAATTGCTATGGAT
GATTTAAAAAATGAACTAGAAGTCATCAATGAGGGACATCAAATAGAGTTGATGGATTTA
CGAGAACTTGAATTAGAATTTAGCGTTGGAAAGAATTATCTAGATACTACAGGAGATGTA
TATAAATTAACGACGTCGTTAATGCAGGCTGATGTGATTTTTATTGGTTTTCCAATTTTT
CAAGCTTCCATCCCTGGTGCTTTGAAAAATGTGTTTGATCTACTTCCAGTCAATGCGTTT
CGTGACAAGGTAATAGGACTTGTAGCGACAGCAGGTTCTAGTAAACATTATTTAATTCCT
GAAATGCATTTAAAACCAATATTGAGTTACATGAAAGCACATACGATGCAAACGTATGTA
TTTATTGAAGAGAAAGATTTTTCAAATCAACAAATTGTCAATGATGATGTTGTATTTCGG
TTAAAAGCGTTGGCACAATCCACAATGCGAACTGCCAAAGTACAACAACAAGTGTTTGAA
GAAGAAAACAACCAATACGACTTTTAA											
>>0288_ST2990_(27-G-H)_[332742:333737,RVRS]_yeiH_(UPF0324 membrane protein)
TTAACTATATAGCCAATGAACGACGATAAAGGCAAGTGATGACAAGCATATTGAGGTAAT
AATGATTGTCATAAGCGGTTTAAGTGCGCGATTTTTAAGATCTTTAAATGCAACATTTAA
CCCTAAAGCAACCATGGCCATTAATAAGCAAATTGTTGATACAGTATTTAAAATATTTAG
CAATGCTGACGGAATAGTTACATAAGTATTCACTAAGGCCATAATGACAAATCCAATTAA
AAAGTATGGAATGCTTATTCGACCCTTGCTAGATGATTCTGATGAACGGAAACGCATAAT
TAAAATAAGTACGATGGTTAATGGAATCAGTAAGAATACTCTACCAAGTTTACCAAGAAG
TGCAATTTTAAGTGCATCACTACCACCAAAGCCACCAGCTAAGACAACGTGCGCAATTTC
ATGAAGACTAACACCAGACCAAGCGCCATAAACATTTGTCGTCATTGAAAAGATAGCGTA
GATAGCTGTATATATAAGTGAGAATATCGTACCAATCAATGCGATGATACCGATACTAAT
AGCTGTATCCTTTTCACGTGATTTGAATATTGGAGCGACTGCGGCAATAGCGGCAGCACC
ACAAACGCCTGTGCCGACACCTAGTAATAATGCGATGTTTTTGTCACCATGCAACAGTTT
GTTGACAAAGAGCATCATTACAATACTGAAAATAACGACACCTACATCGATGGCTAATAG
TTTACTACCTTGACCGATAATATCGAATATATTGAGTTTAAGTCCATATAGGATTATTGC
AAATCTTAATAAATATTTAGATGAAAACGTAATACCTGAGCTATATTGTTCAGGATATCC
TCTAAAGTGACGATATAGAATAGCGATTAATATCGCGATAGTTAATGCGCCAACCTTATC
TAAGATTGGCAATTTAGCTGCTAAAAAGCTAAATAATGCGACTATAAATGTTAATGATAG
TCCAATCATAAAATGCTTATTTTTCAATGATGCCAT											
>>0289_ST2990_(27-G-H)_[334266:334811,FRWD]_rimL=ydaF_(ribosomal protein N-acetyltransferase)
ATGTTTGGAATGAAAGTGAATGAACAAATAACATTAAAAATTTTAGAAGCTCATGACACA
GAAGCGCTTTTCAATTTAGTCAATCGTTCAAGAAATTCACTTAGGGAATGGTTACCTTGG
GTAGATGCAACTGAGCAACCATCAGATACGCGTGCATTTATCAAAAGAGGACTTTTGCAA
TTTGCTGATGGTAATGGATTTCAGTGTGGCATTTGGTATGAAGGAACGTTAGTTGGTGTC
ATCGGTTTACATGAAATTAATCACATGCACAGAAAAACTTCATTAGGATATTATTTAGAT
AAACAATTTGAGTGTCATGGGATTATGACACAAGCAGTTGAGGCATTGATAAAGTATTGT
TTCGAAGAGCTTGACTTAAACCGAATTGAGATTAGTGCCGCAGTTAATAATGAAAAAAGC
CGAGCTATTCCTGAAAGGCTGGGATTTACTAGAGAAGGTATGTTACGTGACAATGAATTA
CTAAATGGTATTTATTCATCGAGTTACATCTATAGTTTATTAAAATCAGAATACGACCAA
AAATGA											
>>0290_ST2990_(27-G-H)_[335079:335933,FRWD]_fepA_(lipoprotein)
ATGAAAAAGTTAACAACGCTATTATTAGCATCAACGTTATTAATTGCTGCATGTGGGAAC
GACGATAGTAAGAAGGATGATTCAAAGACATCGAAAAAAGATGATGGTGTTAAAGCAGAA
TTAAAACAAGCAACAAAAGCATATGATAAATATACTGATGAACAGTTAAATGAATTTTTA
AAAGGTACAGAAAAATTTGTTAAAGCGATTGAAAATAATGATATGGCCCAAGCAAAAGCG
TTATATCCAAAAGTTCGTATGTATTATGAACGCTCTGAACCAGTTGCAGAAGCATTTGGA
GATTTAGATCCTAAAATTGATGCACGTCTTGCAGATATGAAAGAAGAGAAAAAAGAAAAA
GAATGGTCAGGATATCATAAGATTGAAAAAGCATTATACGAAGATAAGAAAATTGATGAT
GTGACTAAAAAAGATGCACAACAATTATTGAAAGATGCAAAAGAATTGCATGCCAAAGCT
GATACATTAGATATCACACCAAAATTAATGTTACAAGGTTCTGTTGACCTATTAAATGAA
GTTGCAACTTCTAAAATCACAGGTGAAGAAGAAATTTATTCACATACAGATTTATATGAT
TTTAAAGCGAACGTTGAAGGTGCACAAAAAATTTATGACTTATTTAAACCTATTTTAGAG
AAAAAAGATAAAAAATTAAGTGATGATATTCAAATGAACTTCGATAAAGTGAATCAATTA
TTGGATAAATATAAAGATAACAACGGCGGTTATGAGTCATTTGAAAAAGTATCTAAGAAA
GACCGTAAAGCATTTGCGGATGCTGTTAATGCATTAGGAGAGCCACTAAGTAAAATGGCT
GTGATTACTGAATGA											
>>0291_ST2990_(27-G-H)_[335930:337159,FRWD]_fepB_(iron-dependent Dyp-type peroxidase)
ATGACAAATTATGAACAAGTTAACGATAGTACGCAATTTTCAAGACGTACATTTTTGAAA
ATGTTAGGTATTGGCGGTGCCGGTGTTGCAATTGGCGCAAGTGGTGTTGGTAGCATGTGG
TCTTTCAAATCAATGTTCAATACACCAGAAGATCCGGAAAAAGATGCGTATGAATTTTAT
GGTAAAGTGCAACCAGGCATTACCACACCCACGCAAAAAACATGCAATTTCGTTGCGTTA
GATTTGAAGTCAAAAGATAGAGATGCAATTAAGGCAATGTTTAAAAAGTGGACGGTTATG
GCTGATCGTATGATGGATGGTGATACAGTTGGCAAGACGAGTAACAATCCTTTAATGCCA
CCAGTAGATACCGGTGAATCGATAGGATTAGGTGCAAGCAAGTTAACGATTACCTTTGGG
ATTAGTAAGTCTTTGATGAAGAAAATTGGGTTATCTAGTAAAATTCCCGATGCCTTTAAA
GATTTACCGCATTTTCCGAATGATCAGTTAATAGACGATTACAGCGATGGTGATATTATG
ATTCAAGCATGCTCAAATGATTCGCAAGTATCCTTTCATGCGGTTCATAATTTAGTTCGT
CCATTTCGAGATATTGTTAAGGTACGTTGGGCGCAATCTGGTTTTATCTCTGCTAAAGGT
AAGGAAACACCTAGAAATTTAATGGCATTTAAAGATGGAACAATTAATCCTAGAAAGAGT
AATCAACTTAAAGATTATGTGTTTATTGATGACGGATGGGCGAAACATGGAACTTATTGT
GTTGTCAGACGTATTCAAATACACATTGAAACGTGGGATCGTACTGCACTGGAAGAACAA
GAGGCTACATTTGGTCGGAAACGACATAGTGGTGCACCGTTAACAGGTGGGAAAGAGTTT
GATGAAATTGACTTAAAAGCGAAAGATAGTCATGGCGAGTATATTATTGATAAAGATGCC
CATACGAGACTAGCGAAAGAAGCAAATACGTCAATTTTACGTAGAGCCTTTAATTATGTT
GATGGTACGGATGACCGCACAGGTAACTTCGAAACAGGCTTGTTGTTCATTGCTTTTCAA
AAAGCGACCCAACAATTTATCGATATTCAAAACAATTTAGGTAGTAATGATAAGTTAAAT
GAATACATTACACATAGAGGTTCTGCTTCATTTTTAGTATTACCAGGTGTTAGTAAGGGA
GGATACCTTGGTGAAACATTATTTGACTAA											
>>0292_ST2990_(27-G-H)_[337140:338852,FRWD]_fepC_(efeU, Ferrous iron uptake protein)
GTGAAACATTATTTGACTAAATTTGTAGCAATGCTAATAACTGCTGCTATGGTGTGTAGC
TTTGGGTTACTGAAAAGTCAGGCAGCAGAACAACAAAGTATTAGTGATGTATATAGTGTG
ATAACGGATGCGAAATCTGCACTTTCTAATAATTCGATATCGAATGACAATAAGCAGAAA
GCAATTGAGCAAGTGGTAAGTGCAGTTAAGAAATTATCGCTTGAAGATAATAGTGAAGGT
AATGCTGTCAAATCAGATGTGAGAAAGCTTGAAGATGCAAAAGCGAATGATAATCAAAAA
GATACACTTTCGCAATTAACGAAGTCATTAATTGCTTATGAAGAGAAATTGGCTAGTAAA
GATGCGGGTTCTAAAATTAAACTATTACAACAGCAAGTCGATGCCAAAGATGCTGCGATG
ACAAAAGCGATTAAAGATAAAAATAAAGCGGAATTAGAATCTTTGAACAATAGTTTGAAT
CAGATTTGGACAAGTAATGAAACAGTGATTCGCAATTATGACGCAAATCAATATGGACAA
ATTGAAGTCGCATTATTACAACTTAGAATTGCAATTCATAAGTCACCATTAGATACGGCA
AAAGTGTTACATGCTTGGACAACTTTTAAATCAAATATTGATCATGTCGATAAAAAAAGT
AATACGTCTGCAAATGATCAATACCATGTATCACAATTAAATGATGCGTTAGAGAAGGCG
ATTAAAGCTATCGACGACAATCAATTGTCGGATGCTGATGCTGCGCTTACACATTTTATA
GAAATTTGGCCATATGTTGAAGGTCAAATTCAAACTAAAGACGGGGCTTTGTATACGAAA
ATTGAAGATAAAATACCATATTATCAAAGTGTATTAGACGAACATAATAAATCGCATGTC
AAAGATGGTTTAGTAGATATAAACAATCAAATTAAAGAGGTTGTTGGCCATAGTTATAGC
TTTGTCGATGTGATGATTATCTTTTTACGTGAAGGACTAGAAGTGTTATTAATTGTAATG
ACATTGACTACCATGACGCGTAAAGTCAAAGATAATAAGGGGACTGCAAGTGTGATTGGT
GGTGCAATTGCCGGACTTGTACTGAGTATTATCTTAGCAATTACGTTTGTAGAAACTTTA
GGGAATAGTGGCATTCTTCGTGAAAGTATGGAAGCGGGATTAGGTATCGTTGCGGTCATA
TTAATGTTTATCGTTGGTGTTTGGATGCACAAACGTTCAAATGCGAAACGCTGGAATGAT
ATGATTAAAAATATGTATGTCAATGCGATTAGTAATGGTAATTTGGTATTGTTAGCGACG
ATTGGTTTAATATCTGTGTTGCGTGAAGGTGTTGAGGTTATCATTTTCTATATGGGGATG
ATAGGTGAGCTAGCGACAAAAGATTTTATTATTGGTATTGCTTTAGCTATCGTTATATTA
ATTATCTTTGCGGTATTATTTAGATTTATCGTCAGATTGATACCTATATTCTATATATTT
AGAGTATTGTCGATCTTTATTTTTATTATGGGATTCAAAATGCTTGGCGTAAGTATTCAA
AAGTTACAATTATTAGGTGCGATGCCAAGACATGTTATTGAAGGATTCCCAACGATTAAC
TGGTTGGGCTTCTATCCAAGTTACGAACCATTGATAGCACAAGCTGCCTATATTATGGTA
GTTGCTATCTTAATCTTTAAATTTAAAAAATAA											
>>0293_ST2990_(27-G-H)_[338944:339645,RVRS]_tatC_(twin-arginine translocation protein C)
TTAATGTGTTGGCGGTTTGCCTCGGCATGTGAACTTAACAATGAACATACTGAACTCAAA
GAGCAATATGAGTGGCAATGTGAGTAATATATTTAATGTTATGTCTGGTGGTGCAATTAT
ACTCGCCAGCACAAAGCAAGCAAAATAAATATATTTACGATAATGCTTCAATGATGTGGT
ATCTATAAGACCGAATTTTGCAAGACCCATAAATAATATTGGTAATTGAAATAGAATGCC
AAATGTGAATAACCAACGTATGAGTTCAATCAAATATGCTTTAAAGCCAATGACTGGGGA
AATGTTCAAAGTGGTTGATAATTTTAACGCGAATTGAATAATCATTGGAAAGCCAACATA
AAATGCAAAAGCGACGCCAAAAATAAATAAAAGTACGCTAAACAAGCTATATTTATAAAT
AAATTGACGTTCATTATTATGTAATCCAGGCGCAATGAATGCCCACAATTGATAAAACAT
GACTGGTGAAATGAAACAAAACGCGATGAAAAATATAATCATCACGTATATTTGGATCAT
TTCTGTGAATGAAAATGCATGTAAGGACACATGTGCACGGGTAATATACGTTATGAATGG
TGTCATCCACCAAAATGATGAAACATATACGACGATGACCGTAATGACGAACGACAATAA
AATTTTTACTAACCGATGGCGTAGTTCGCTAAAGTGAACCAT											
>>0294_ST2990_(27-G-H)_[339662:339877,RVRS]_tatA_(twin-arginine translocation protein A)
CTATTGCTCTCGCTGTTGCTTCGATTCCTTACTGGGTGTATCGTGAGACTCTTTATCTAA
ATCTTCTGTTGCAGATTTAAATTCTTTTAAAGTAGAACCGATAGCACGACCAAATTGTGG
TAATTTTTTCGGACCAAAAATAATTAAAGCGATAATGCTAATGACGACAAGACTTGTTGG
ACCTGTGATGCCTAAAATAAAAGTGTTAGTTATCAT											
>>0295_ST2990_(27-G-H)_[339986:340375,RVRS]_DUF1398_(putative protein)
TTATTGAGGGATTAATTCTGAAATAACAGCTTGGTCTTGCAAGTCGATATAAGTACAAGT
GCCCGCTTGAATATCGATATGCCATTTATAAATGCCAGCTTCAGCCATTTCATCACAAAA
TGTTTCAAAATCTGTTTGCCCTTGTTGATGTCTTGTTAAGACGTCTTGAACTATTGTTTT
GTTTGATTTTTGAGCAACAGGAATCGTACTTTTCACAGATGACGTAACGATATCATCTTC
TGATTGATGTACGTATGTTGCAGTGCCATCTTGAATGTTGACGATATTGTAAGTCATCCC
CATATCTTTAAATGCTTTGAATAGTTTTGGAAAATCAACACCAGTAAATTGTTGATGTGC
TTGTTGAATTGCAGATAATGTAAATGCCAT											
>>0296_ST2990_(27-G-H)_[340616:340819,FRWD]_Q5HIU5_(putative transcriptional regulator)
GTGCGTAATCGATTGAAAGAATTACGAGCACGAGATGGCTTAAACCAAACGCAACTTGCT
AAACAAGCGGGCGTTTCAAGACAAACCATATCGCTAATTGAGCGAAACAATTTTATGCCA
TCAGTATTAACGGCAATAAAAATTGCTCGCATTTTCAATGAAACGGTGGAAACGGTTTTT
ATTATTGAGGAGGATGAAGCATGA											
>>0297_ST2990_(27-G-H)_[340816:341529,FRWD]_DUF3169_(ABC transporter, transmembrane permease)
ATGAAAATACTAAGATATATCGGATATCTTTTACTGGGTGGAATTGTAGGGGGTATCATA
GGTGGAATTTTAGGTAACTTTGATGGATTGGGTATTGAGAACTTGACGTTTGCGACATAT
AACAATGTCGTTGTAATATCGATAGTTGCGACGATTATCATCATATTGGTAGAAGGCATT
ATTTTGATGAATCAAAGACGTGCATTGAAGTATAAGCAACTTGTAGATAAAGAGGTAGAT
ATCGATGCAACAGATCAATATGAGTTGCTTGCGAATCGTTATGTTTTAAATGGAAGTATA
TTAAGTATTCTGCAGACAGTTATTGCTTTTTTAGTATTGCTTATTTTTGTGGTAGGGCAC
GCTGCAGCAAATGCAATACTATTCTTTTTAATACCATTTTTTGCTAGTGCTATTTTCAAT
ACACAATTTACGCTGTTTAATAGAAGATTTGATGATAGAATGCCAAAAATTGCTGATAAG
AATTACACTGAAAAGCGATTGGAAATATTGGATGAGGGTGAACGCCATATAGAATTAATT
GCATTATTTAAAACATATGCGATCAACTTATCCATATTGATACTAGCCATTGTAGTAATT
GGGCTTTATTCAATTACTACTGGAATTAATCAAAGCTTTAGTTTGCTACTTATCATTGCT
ATTTTCATATATAACGCCTTTAGTTATTTATTCAAGAGAAGACGTTTTTATTAA						
					
>>0298_ST2990_(27-G-H)_[341554:342396,FRWD]_Q5HIU3_(ABC transporter, ATPase)
ATGACAACATTGTTAAACTTAGATAGTGTGAACAAACAATACAAAGATTCGGATTTTAAA
TTGCAAGATGCATCTTTAACGATTTCTACTAATGAGACAGTTGGATTAATTGGGAAAAAT
GGCTCAGGTAAATCGACATTAATTAATATTCTAGTAGGCAATCGACATAAAGATAACGGT
AGTATCACATTTTTTGGAGAAGAACATACCGTGGATGATGTCGAATATAAAGAACACATA
GGTGTAGTGTTTGATGATTTGAGAGTGCCTAATAAATTGACTATTAAAGATATTGATAAA
GTATTTCAATCTATTTATATGACTTGGAATAGTCAAAAATTCTTTGATTTAATCAAATAT
TTCGAGTTACCACTACAAACTAAAATTAAAACCTTTTCAAGAGGGATGCGAATGAAGATA
GCTTTAACAATTGCGCTTTCTCATGATGTGAAGTTATTAATCTTAGATGAAGCAACTGCA
GGTATGGATGTTTCTGGACGAGAAGAAGTAATGGAACTATTAGAAGATTTTGTCGCTCAA
GGTGGAGGCATCTTAATATCATCGCATATTTCTGAAGATATAGAACATTTAGCTGATAAA
TTAGTGTTTATGAAAGATGGACGAATGATTTTAACTGAACAGAAAGATATACTTTTAGCA
CAATATGGAATTGTTACGACAGGAGATAAAGATGTTGAAATTCCTAAGCATTTAATCATT
GCTTCTAGATTGTCAAAGGGGAAATATCAAATTTTAGTTAAAGATTATGCAGAAATTAAA
AATGCAGAACCTTTAAAACACATTGATGACGCTACGAAAATCATAATGCGAGGTGAAGTA
TAA											
>>0299_ST2990_(27-G-H)_[342396:343025,FRWD]_Q5HIU2_(ABC transporter, transmembrane permease)
ATGAAAGGTATGTTCCTAAGTAGTTTTTATGCAACGAGAAAGCAAACATATATTTATTTT
ATAGTCGCTATCATAGCTGCGGGATACTTTGCAGTATTTAATCCGTTGATGAGTTCGGCA
ATGGCTGGGGTTATGTTAATCACACCCATTACTGATAATATTAAACATGAAAAAGACTCA
AGATGGATGTATTATGTATCTACTTTACCGGTTAAACGTAATGATTATATTAAGTCATAC
TTTGCCTTTTATTTAATCTTATTCGGTGCAAGTTTAATGATTGGATTAGTTGTGACTACA
ATCGTGACCCAAAGTGTGATGATTGGTATTATGTCAGGTTTAATGAGTTTTGGTATCATA
GGGGCATACTCTATCATTTTCCCATTGACATTTAAATTTGGCGCTGAAAACTCTAATGTC
ATTATGATATGTGCATCTATACTACTACTTATTTCTTTCGTGGTCTTTTTCTTTATATAT
GGTATGGTTAGTGGTGCATCTGCATTAGAATTTGAAAAAATTAGCACTGAAGGATGGCTA
GTTGTCATAGCATATGTGGTCATTGGTATAGTTATAACGAGCGTTTCTTATATATTGTCT
ATTAAAATTTTTAACAAACAAGAACTATAA											
>>0300_ST2990_(27-G-H)_[343415:344548,RVRS]_ltrA-L1_(low temperature requirement A, locus 1)
TTATTCATGTTTATTACGTAGACGTTGATTTTTAAAATAAATCAGCATGATGCAGAAAGT
CGCAACGGATACCGAGATAATCATTACTTGGTCATGCCCCTTAAAGATAAGGCTGATGAT
ATATGATACTACAAGTATGCCTAGTGAAGAAGAAATATATTTTGCGTTTGTCAGTTCATT
ATGGAAATAAGGCGTGATTAACCATAATCCAATATAGAATATTAAAACACTGATATACAT
CATATTAATTTCAAACAAGTCATTTAGTTTATTGTTATTACTAAAAACAATTGCAGCATT
AATCACACCTAAAGCGATATTGATTAATAGATGCGTATACGATAAACGGAAACCGATAGA
TGACAATTTATGATTAATGTAATTTTCAGTAATGATCCAATATACACCGAAAAGACTAAT
TAAAATCATAAATTGGAATATATAAATGTAACTAAAATGATCAATGCTAAATGATGACGA
AGCTAAACCAACCAGTACCTCGCCAAAGATAATAATTGTTAGTAACGAAAAACGTTCTAC
TAAATGCATCATATTAACAGGTGATAATACAAGATATTTCTGAAATGGAATAAGTCCTGT
CGCTGCAATGAATACGCCTAAAAATCCAGGGATGTAATGGATACTTTGTGGTAGTACTAA
TGATAGAAATGATAAAAATGAAATCACAAAGGCTACGCTCGCAAAAGCTTGACATGTACG
CTTATCGCCATAATCTAACCCTGTACGTATATGTAATAAATACTGTAATCCGATACTTAA
ATACATAATTGCCACGCATAAGAAGAATGGGAAGAATGTCTTTTCAAAGTCCGGATATAG
GCTGTTAGATAGGAAGACCATGATGAACATATTAAACATCATAAACGAGACGTCTTTGAA
TGTAACTTGACCAAATCGATTTGTAAAAAATGTTTGATGAGACCACATTAACCATAAGAA
CAAACTCATGACGATGTATTTGAAAAATAAATCAGCTGAAATGGAACCATTTTGTGTTGT
TAAAATCACATGTGCAATTTTTTGAATGGCATAGACGAAAATTAAATCAAAGAACAACTC
ATGGAATCCTGCACGCTTTTCAGCTAAATGTTTTGGTGTTAATGCATTAACCAT						
					
>>0301_ST2990_(27-G-H)_[345087:346268,FRWD]_thlA=yqil_(acetyl-CoA acetyltransferase)
ATGACGAGAGTCGTATTAGCAGCAGCATACAGGACACCTATTGGCGTTTTTGGAGGTGCG
TTTAAAGACGTGCCAGCCTATGATTTAGGTGCGACTTTAATAGAACATATTATTAAAGAG
ACGGGTTTGAATCCAAGTGAGATTGATGAAGTTATCATCGGTAACGTACTACAAGCAGGA
CAAGGACAAAATCCAGCACGAATTGCTGCTATGAAAGGTGGCTTGCCAGAAACAGTACCT
GCATTTACAGTGAATAAAGTATGTGGTTCTGGGTTAAAGTCGATTCAATTAGCATATCAA
TCTATTGTGACTGGTGAAAATGACATCGTGCTAGCTGGCGGTATGGAGAATATGTCTCAG
TCACCAATGCTTGTCAACAACAGTCGCTTCGGTTTTAAAATGGGACATCAATCAATGGTT
GATAGCATGGTATATGATGGTTTAACAGATGTATTTAATCAATATCATATGGGTATTACT
GCTGAAAATTTAGTAGAGCAATATGGTATTTCAAGAGAAGAACAAGATACATTTGCTGTA
AACTCACAACATAAAGCAGTACGTGCACAGCAAAATGGTGAATTTGATAGTGAAATAGTT
CCAGTATCGATTCCTCAACGTAAAGGTGAACCAATAGTTGTCACTAAGGATGAAGGTGTA
CGTGAAAATGTATCAGTCGAAAAACTAAGTCGCTTAAGACCAGCTTTCAAAAAAGACGGT
ACAGTTACAGCAGGTAATGCATCAGGAATTAATGATGGTGCTGCGATGATGTTAGTCATG
TCAGAAGACAAAGCTAAAGAATTAAATATCGAACCATTGGCAGTGCTTGATGGCTTTGGA
ACTCATGGTGTAGATCCTTCTATTATGGGTATTGCACCAGTTGGCGCTGTTGAAAAGGCT
TTGAAACGTAGTAAAAAAGAATTAAGCGATATTGATGTATTTGAATTAAATGAAGCATTT
GCAGCACAATCATTAGCTGTTGATCGTGAATTAAAATTACCTCCTGAGAAGGTGAATGTT
AAAGGTGGCGCTATTGCATTAGGACACCCTATTGGTGCATCTGGTGCTAGAGTATTAGTG
ACATTATTGCATCAACTGAATGATGAAGTTGAAACTGGTTTAACATCATTGTGTATTGGT
GGCGGTCAAGCTATCGCTGCAGTTGTATCAAAATATAAATAA											
>>0302_ST2990_(27-G-H)_[346351:347103,RVRS]_mdh_(cyclase family protein)
TTAGTCATTTGATGGTTTAATTGCAAATGCTCTAACAGGGAACCCAGGTGCATCTTTTGG
TTTAGGGCTGATAGCGTAAATGATGGCGCCACGAGTTGGTAATTGATCTAAATTAGTTAA
TAACTCGACTTGGTATTTATCCTGACCAAGAATATAACGTTCGCCAACTAAATCACCATT
TTTTACAACGTCCACAGATGCATCGGTATCGAATGTTTCATGACCAACAGCTTCAACACG
GCGTTCTTCAATTAAGTACTTCAAAGCATCTAATCCCCAACCCGGTGCATGTTGTTGTCC
GTTCGCATCTTTGTTTTCAAACGTTTCAATATTAGGCCAACGTTTTGACCAATCGGTACG
AAGTGCAACAAAAGTGCCAGGTTCAATAGTACCATGCTCTTTTTCCCATGCTTCTATATG
CGCACGTGTTACGATGAAATCATTGTTGTTCGCTACTTCTGTTGAAAAGTCTAATACAAT
TAACGGCAATACCAATTCTTTTAAATCAATGTCTTCTAAATAACGTTTATTCTCGACAAA
GTGAATTGGTGCATCAATGTGAGTACCATATTGCGTTACAATATTCCAACGTTGCACATA
GAAACCATGATCTTTAACCGTGAATAAAGTTGAAACTTCGCCTTTTTCAAACTCACTAAA
ACGTGGTATTTCCGGATCAAATGTATGCGTTAAATCAACCCAAGTTGCTTGTTTTAAAGT
ATTTAATTGTTGCCATAAAGGATATTGTGTCAT											
>>0303_ST2990_(27-G-H)_[347146:349374,RVRS]_metE_(5-methyltetrahydropteroyltriglutamate--homocysteine methyltransferase)
TTATTCTTGGCGTTTAGCTTTAACAGCATTCACAAGCACAGTCAATGCATCTTTAACTTC
TTCTTCTTTTCGCGTTTTCAAACCACAGTCAGGGTTTACCCAGAATAATGAACGGTCGAT
TTGTTGTAGTGAACGATTGATTGCTGTAGTAATTTCTTCTTTTGTTGGAATACGTGGACT
ATGAATATCATACACACCTAGACCAATACCTAAATCATAATTAATATCTTCAAAGTCTTT
AATTAAATCACCATGGCTACGAGATGTTTCAATTGAAATAACATCAGCATCTAAGTCATG
AATAGCATGAATGATTTGACCGAATTGAGAATAACACATATGTGTATGGATTTGAGTTTC
ATCACGAACTGAAGACGTTGCAAGTTTAAATGATAAAACAGCATCTTTAAGATATTGTTC
GTGATATTCAGAGCGTAATGGTAAGCCTTCACGTAATGCAGGTTCGTCAACTTGGATAAC
TTTGATTCCTGCAGCTTCAAGTGCTAATACTTCTTCGTTGATTGCTAAAGCAATTTGATC
TTGAACGACTTTACGTGGTAAATCAACACGTTCAAATGACCAGTTTAGAATTGTTACAGG
TCCAGTTAACATACCTTTAACTGGTTTATCTGTTAAGCTTTGTGCATAAACTGTTTCATC
AACAGTTAAAGGCGCTGTCCATTTTACATCACCATAAATGATTGGTGGTTTTACGGCACG
TGAACCATATGATTGCACCCAACCGAATTTAGTTACTAAGAAACCTTGTAATTTTTCTCC
GAAGAATTCAACCATGTCATTACGTTCAAATTCACCGTGAACTAATACATCTAAGCCAAT
TTCTTCTTGAATTTTAATCCATCGAGCAATTTCATTTTTTAAGAATGTTTCATATGCTTC
GTCTGTAATGCGTTTGTTCTTCCAATCTGCACGGTATTTTCGAACTTCTCGGCTTTGTGG
GAATGATCCAATAGTTGTTGTTGGTAAATCCGGTAAGTTCAAACGTTTTTGTTGTTGTTC
AATACGTTGCGCGAATGGTGATTGTCTTGAAGTGCGCACGCTTTCGAAATCATAATCTAA
GTTTTTAAATGATTGATTTTGGAAACGCTCATAACGTGCTTTTAATTTATCATATTTAAC
ACTATCGTTTTGATTAAATAGGCGACGCAATGCATCTAATTCGTCTAATTTTTCAGTTGC
AAAGCTTAAGCCTTCGCCAACACTTGTATCTAATGTTTCATCATCTAAAGATACTGGAAC
ATGTAATAATGAAGATGATGGTTGAATGACAAGTTCATTAGTGTGTGCTAACAATTTATC
GATTAAGACTTTTTTAGCTTCAATGTCACTAGCCCATACATTACGTCCATCAATAATGCC
AGCGTATAATGTTTTTGATTTATCAAAATCTCCAGCTTCAATTTGTTTAAGGTTATAGCC
ATTATCATGGACAAAGTCTAAACCTATACCACCAACAGGTAAAGAACTTAAGAATTTAAG
ATGTGCACGTTCAAAGTATGTTTGAATGACTAATTTTTTAGCAACACCAGCTTTTTCGAA
ATAGTCATAAGCTTCACGTGTAATATTTTCATAGCTTTCACTGTCGTCTGTAACTAAGAT
TGGCTCATCAACTTGAATGTACTCAGCACCTGCATCAATTAATGATTCAAACACTTCTTT
ATAAAGTGGTAATAACGTTTTAACTTTTTCTTCAAAAGTTTGGTGACCGCCTTTTGATAA
TTTAACAAAAGTAATCGGACCAACAATGACAGGGTGAGCGTTAACGTTTAAAGATTGGGC
ATATTTAAAGCGATCTAATAATACGTTGCGACTCACTTTAGGCTCAACATTGTCCCATTC
AGGTACGATGTAATGATAGTTAGTGTTAAACCATTTTATAAGTGCACTTGCAACATGGTC
TTTATTACCGCGAGCAATATCAAATAATAAATCATCATCAATAGTTCTTCCTTGGAAACG
TTCAGGGATGATGTTGAATAATAATGACGTATCTAAAATATGGTCATATAAAGAGAAATC
ACCAACTGGGATGCTATCTAAGTGATAGTACTTTTGTAATAATAAATTTTCTTTATGTAG
ATCAGTTAATGTTTGATCTAATTCTTCTTTAGAAATCTTTTTTGCCCAATAACTTTCGAT
GGCTTTTTTCCATTCTCTTTTTCTACCTAATCTTGGGAATCCTAAGTTTGATGTTTTAAT
TGTTGTCAT											
>>0304_ST2990_(27-G-H)_[349371:351212,RVRS]_metF_(methylenetetrahydrofolate reductase)
TCATAATATTGCCTCCTTGTGAGCAGTAATAGATTTTGAGTATGCTGCAAGTTCTAATGA
ATCTTCGACATTTTGAAACGGTGTGATAATGTATAAACCATTAAAATATTCATGAACAGT
ATCGATTAAATCCTTTGAAAGCTTAAGACTTAGTTCTCGTGTTTTGGCTTTATCATCTTT
AACTGCTTCAAATTGTTGTAAAATTTCATCTGACATCTTGATTCCTGGCACTTCATTATG
CAAAAAGAGTGCGTTTTTGTAACTTGCGATAGGCATAATGCCTATGAAAAATGGTTTGTT
CAAGTGCTTAGTGGCATGGTAAATTTCAATGATTTTCTCTTTGCTGTACACGGGTTGTGT
TATAAAATAAGACATTCCGCTTTCTATCTTTTTCTCTAATCTTTTGACGGCACCATCTAA
TTTTCGAACATTAGGATTAAAGGCGCCAGCGATGTTGAAGTGTGTACGTTTCTTCAGCGC
ATCACCGTCAGTGTTAATACCTTGATTAAATCTTAGAGCGAGTTCAGTTAATCCTTTAGA
ATTAACATCATAGACATTGGTTGCACCTGGTAAGTGACCAACTTTTGAAGGATCACCAGT
TATGGCTAATATTTCGTTAACGCCAATGAGCGATAATCCAAGTAAATGGGACTGCAAGCC
GATTAAGTTTCGGTCTCGACAAGTAATATGTACGAGTGGTTCAATATTGTAATATTGTTT
AATTAAGCTTGCAGCAGCAATGTTGCTAATTCTGACAGTTGCCAATGAATTATCTGCGAG
TGTTACCGCATCTACATTAGCTTTGTCAAGTTTAGCGATATTTTCAAAAAATCTATCCGT
GTCTAAATGTTTCGGTGTATCCAATTCGATAATAACGGTTGGACGTTCTTGAACCTTAGA
TGTTAATGATTGTCTAACTTTATTTTGAGATGGATTGAAAAGTGCTTTCTTTGGTATCGG
AATCACTTTTTTGTCATTAACAGGTTTAAGTGTCTGAATAGATTCTTTAATAAATTTGAT
GTGCTCTGGCGTTGTACCACAGCAACCACCAATTAAACGAACACCTTCGCGAATTAGATT
TTGAGCAACTTGACCGAAATATTGTGCATTGTCACTATACTTAAATTCACTATTTTCAAT
ATCTAATAAGCTGGCATTTGGATAACAAGATAAGAATGCGTGCTCTGGTAATTCAATATG
TGTGAAAGACTCTTGCATATGGTGCGGGCCATGATGACAATTGAGTCCCACGATGTTTGC
ACCACATTGAACGAGTTGTTTTAATCCTTCATTGATTGCCTGACCATTAACTAAGTAATT
TGTGTTTGAAGCGGTTAATTGAGCAATGATTGGAATGTCGTATTTCTTTCTCGTTCGTGA
AATGACATTTGTTAGCTCTTCTAGGTCGTAATACGTTTCGAAAAGTAGCGCGTCAACGCC
TTCTTCAATTAAGGTGTCTATTTGAATTTCAGTATGATAAAGAATAGTTTGTAAGCTGAT
ATCCTCTTGTTTGATACCTCTAAACCCACCAACTGTGCCTAATATATACGTATCTTTATT
TGCTGCTTTTTTTGCGATGCGTACGGCGGCTTGATGTATAGCTTTAACTTTATCTTCAAG
ACCGAATCGTTTTAACTTTTCAAAATTTGCACCATAAGTATTGGTTTGAATGACATCAGC
ACCAGCTTCGATATATGAACGATGGATACGTTCAACTTTATCTGGATGGCTAAGATTATA
TGCTTCTGGACAGGTGTCTAATCCTTCAGAGTATAAAATGGTTCCAATAGCGCCATCAGC
TACTAAAACATTATCTTTCAATTGTGTGAGGAATTGACTCAT											
>>0305_ST2990_(27-G-H)_[351181:352341,RVRS]_metC_(cystathionine beta-lyase)
TTATCTTTCAATTGTGTGAGGAATTGACTCATTGAATGCCTCCTTTAATGCGTATTTGAT
GTCTGCAATGAGTTCATCAGGATCTTCGAGACCAACACTTAATCGGAATAGACCGAAAGT
GATACCACGTTCTTGTCTCACTTCTTCAGGTAGTGCAGCGTGAGACATTGTTGCTGGATG
TGAAAGGATCGTTTCAACACCGCCCAGACTCACTGAAACGAGTGGTAATGTCAGTGCATC
GACAAATTGTTGTGCTTTAGACTCATCAGCTAAACGAAAGCCAATAACGGCACCGCCATT
TTTAGCTTGTTCTAAATGAGCAGTAGTGAGTCCCGGATAATAAACTTCTGAAATTTCATC
TTGCTTTATTAAAAATGACACGATTTTTTGAGCGTTTTCGACAGATTGTTTAAATCTGAT
TGGAAAAGTTTTTAAATGTTTAGCAAGTGTCCAGCTATCCTGAGCAGATAACATATTGCC
TGTACCATTTTGTATTAAATAAAGAGCGTCACTAATTGCCTCATTATTAGTTATGACAGC
ACCAGCAATTAAATCGCTATGTCCACTTAAAAATTTTGTAGCACTATGAATGACAATATC
AGCGCCAAGTAATAAAGGTGATTGACCTAACGGTGTCATAAATGTATTGTCCACAGCTAC
CAGTAGTTCATGCTTTTCGGCTATTTTAGAAACAGCTTTGATATCAGTAATTTTAAAACA
GGGATTCGATGGTGTTTCGATATAAATTAATTTTGTGTTTGATTGAATGGCACCCTCGAT
TTGTTCGAGCTTGGTAGTATCTACGGTTGTAAATTCAATATTAAATCGATTCAAAATTTG
CTCAGTGAGGCGAAAAGTACCGCCATATACATCATCGGGTAAGATGACATGATCACCAGA
TTTGAAAGTCAAAAGTACTGCTGAAATAGCAGCAATACCTGATGCAAAAGCAAAAGCGAA
TTTTCCCTGTTCTAATCGTGCTAACTTCTCTTCTAAAAGTTCACGGTTAGGGTTGCCACT
TCGTGCATAATCATATTTAACATCGCCACCAAGACTTGTTTGATGGAATGTTGAAGAATC
ATAGAGTGGTGGGTTAGCTGAATGATATTCCACACCTCTACGCCAATCGAATATCACTTC
TGTCTCTTTTGAAAGTGTCAT											
>>0306_ST2990_(27-G-H)_[352338:353441,RVRS]_metI_(cystathionine gamma-synthase/cysteine synthase)
TCATACAATCTCTCCAATCTGAGCTTTATCTAATGCTTGGATGATATCGCGTTCGATGTC
TTCATAATTTTCAACACCTAGTGATAAGCGGATTAAATACTCATCAATGCCACGTTTATC
TTTTTCAGCATCTGGCATATCAACATGTGTTTGGGTGTAAGGGAAGGTCACTAATGTTTC
AGTACCTCCTAAACTTTCTGCAAAAATGCAAATGTCTAAATTTTCTAATAATTCAGCGAC
GCTATAGGCCTTGTTAAGTCTTAAACTAAGCATGCCAGTTTGCCCGCTATATAGTACTTC
GTCAATTGCTTGAAGTGACTGACATTTTTTAGCAAGTTTTCTAGCGTTTGATTGCGCACG
CTCAATGCGTAAATGCAAAGTTTTAAGTCCACGTAACAACAAATAACTATCTATTGGTGA
AAGTGTTGCGCCAGTCATGTTGTGAAAATCAAAAAACTGTTGCGCGAGTGATTCATCTTT
GACAGTTACGACACCTGCTAGTACATCGTTATGTCCGCCAATATATTTCGTGGCTGAATG
TAAGACTATATCAGCACCTTCTGCTAGTGGTGTTGAAAGATAAGGTGTTAAAAAAGTATT
GTCGATAATTGACAATAAGCCTTTAGCTTTACAAAGTTGATAGTATGGCTTTACATCAAT
AGCAATCATTTGTGGGTTAGATATTGGTTCAATGAATAATGCAACTGTTTTATCAGTGAT
TTCTTTTTCAACTTGTTCATAATCTGTAAAATCAACGTACTTAAATTTGATATTGTATTG
TTGCTCGTAAAATTCAAATAATCTAAATGTGCCACCATATAAATCGAATGAAACTAAAAT
TTCATCATGAGGTTTAAATAGATTACATATTAATTGAATGGCTGACATTCCACTTGATGT
AGCGAATGATGCAATACCATGCTCAAGTTTGGCAAAACAGGTTTCAAATGTTGAGCGTGT
AGGATTTTTAGTACGTGTATAATCAAATCCTGTCGATTGTCCTAGTTTTGGATGTTTGTA
GGCAGTAGATAAATGGATTGGATTCGCTATAGCACCGGTTGAATCATCAGTTAATGTGAT
TTGGGCTAACTGTGTATCCTTCAT											
>>0307_ST2990_(27-G-H)_[353505:353874]_tbox02_(T-box leader element)
AAAAAGGACGAAAGCTTATGTTTCGCGGTACCACCTTTATTTGTTATTCCATCGCTGAAA
TAACCTTATTCAGTACGCATTAAAAGTAAATATGCTTACTGAACAATTATCACAATTTAA
GTCGTTAAGTAAGGATATAGTAATGTGCTATCCCATACTTATTAACAAAAAATCGTGCGT
AAAGAATCCAGTACGCCATTTAACATCAATGTTAATACTGTATCGCTATAACGGGCGAAC
CCGTAGACACCTCATATTGGCATCAACACTCCAAGGCCATTTTCAAACACGCTTTCAAAA
TCTTCTCTCAGCTACTAAAGACTCTCTGTATAAGCAGGGTGTGTTTTACTTTCCTCTTTA
TTGTGTTTAC											
>>0308_ST2990_(27-G-H)_[354103:354948,FRWD]_spo0J_(chromosome partitioning protein)
GTGAGTGAATTGTCAAAAAGTGAAGATCAACGTATTACTAAAACAAAAGATGAACAAATT
AAGCAAATAGATATATCGGATATCAAACCGAATCCGTATCAGCCCCGAAAAACTTTCGAT
GAAAATCATTTAAATGATTTGGCAGATTCAATTAAGCAATATGGTATTTTGCAACCAATT
GTGCTTAGAAAAACAGTTCAAGGTTATTACATTGTAGTTGGTGAAAGAAGGTTTAGAGCT
TCGAAAATTGCTGGTCTAAAATACGTATCAGCGATTATCAAAGATTTAACAGATGAAGAT
ATGATGGAACTGGCGGTCATCGAAAATTTACAACGAGAAGACTTAAATGCGATTGAAGAA
GCTGAAAGTTATCAACGTTTGATAACAGATTTGAAAATTACACAACAAGAAGTAGCGAAA
CGATTGAGTAAGTCGCGCCCGTATATAGCGAATATGTTGAGGTTATTACATTTGCCGAAA
AAGATTGCTGACATGGTAAAAGATGGGCGACTGACAAGTGCACATGGACGAACGTTATTG
GCAATTAAAGATGAACAACAAATGCTTAGGTTAGCGAAACGGGTTGTTAAAGAAAAGTGG
AGTGTCAGATATTTAGAAAACCATGTTAATGAATTAAAAAATGTTTCGTCAAAGTCGGAA
ACAGACAAAGTAGATATAACTAAGCCTAAATTTATAAAGCAGCAAGAACGACAGTTGCGA
GAACAGTATGGTACCAAAGTAGATATATCAATAAAAAAATCGGTTGGTAAAATCTCATTT
GAGTTTGATTCACAAGAAGATTTTCTAAGAATAATTGAACAATTAAATCGTAGGTATGGT
AAATAG											
>>0309_ST2990_(27-G-H)_[355105:355986,FRWD]_ykuT_(putative small-conductance mechanosensitive channel)
ATGAATCAAGTCATGAATATTATTTCATCTCTATTTGAGCCATTAACAAAAATAGAAACA
TATGAAAACATTGCAACTAAAATCGCTATGATTGTTATTTATATTATCGTAGCCCTCATA
GTTATTAAAATACTGAATAAAATGATTGAACAGGGATTTAAGATTCAAAATAAGAGTAAA
AAGAGTAACAAAAAGCGATCTAAAACTTTAATATCTCTTGTTCAAAATGTAGTGAAGTAT
ATCGTTTGGTTTATAGTTATTACGACGATTTTAAGTAAATTTGGCATTAGTGTTGAAGGT
GTTATTGCAAGTGCTGGTGTCGTAGGTTTAGCAGTAGGTTTTGGTGCTCAAACCATTGTT
AAAGACGTTATTACTGGATTTTTCATTATATTTGAAAGTCAATTTGATGTAGGTGATTAT
GTTAAAATAAACAATGGTGGTACGACTGTGGCAGAGGGAACGGTTAAATCAATAGGACTT
CGTTCAACACGAATCAATACAATTTCAGGAGAATTAACAATTTTACCAAATAGTAGTATG
GGTGAAATAACGAACTACTCAATTACAAATGGTACAGCTATCGTTAAAATTCCAGTGTCT
GTCGAAGAAAACATTGATAATGTTGATAAAAAACTAAACAAACTATTTACTTCTTTACGT
AGTAAATATTACTTATTTGTTAGTGATCCGGTTGTTATTGGTATTGATGCTATTGAAGAT
ACAAGAGTAATATTGAGAATATCTGCAGAAACAATTCCAGGTGAAGGATTTGCTGGAGCT
CGAATTATTCGCAAAGAAGTACAAAAAATGTTTTTACAAGAAGGTATTAAAACACCTCAA
CCAATTATGACTGCTTATAATCATAGTGAAAACGGTGTTTAG											
>>0310_ST2990_(27-G-H)_[356016:356219,FRWD]_yyzM_(putative DNA binding protein)
ATGGCGTCAAAATATGGAATAAATGATATAGTAGAAATGAAAAAACAACATGCGTGTGGA
ACAAACCGTTTTAAGATTATTAGAATGGGTGCAGACATAAGAATTAAATGTGAAAATTGT
CAAAGAAGTATTATGATTCCACGTCAAACGTTTGATAAAAAACTTAAAAAAATCATCGAA
TCTCATGATGATACACAAAGATAG											
>>0311_ST2990_(27-G-H)_[356231:357328,FRWD]_yyaF_(ribosome-binding ATPase)
ATGGCTTTAACAGCAGGTATCGTTGGATTGCCAAACGTTGGTAAATCAACATTATTTAAT
GCAATAACAAAAGCAGGTGCTTTAGCAGCGAACTATCCATTCGCTACGATTGATCCTAAT
GTAGGGATAGTAGAAGTGCCAGATGCTAGATTACTTAAATTAGAAGAAATGGTTCAACCT
AAAAAGACATTGCCGACTACATTTGAATTTACAGATATCGCTGGTATTGTGAAAGGTGCT
TCAAAGGGAGAAGGGTTAGGTAATAAATTCTTATCACATATTAGAGAAGTAGATGCGATT
TGTCAGGTCGTTCGTGCATTTGATGATGATAACGTAACTCATGTTGCTGGTCGAGTAGAC
CCTATTGATGATATTGAAGTTATTAATATGGAATTAGTACTAGCGGACTTAGAATCTGTT
GAGAAACGTTTGCCTAGAATTGAAAAATTAGCACGTCAAAAAGATAAGACTGCTGAAATG
GAAGTACGTATTTTAACAACTATTAAAGAAGCTTTAGAAAATGGTAAACCCGCTCGTAGT
ATTGACTTTAATGAAGAAGATCAAAAATGGGTGAATCAAGCGCAATTACTGACTTCTAAA
AAAATGCTTTATATCGCTAATGTTGGTGAAGATGAAATTGGTGATGATGATAATGATAAA
GTAAAAGCGATTCGTGAATATGCAGCGCAAGAAGACTCTGAAGTGATTGTTATTAGTGCA
AAAATTGAAGAAGAAATTGCTACATTAGATGATGAAGATAAAGAAATGTTCTTAGAAGAT
TTAGGTATCGAAGAACCAGGATTAGATCGATTAATTAGAACAACTTATGAATTATTAGGA
TTATCAACATATTTTACTGCTGGTGTGCAAGAAGTACGTGCTTGGACATTTAAACAAGGT
ATGACTGCACCTCAATGTGCTGGTATCATTCATACTGATTTTGAACGTGGATTTATCCGT
GCCGAAGTAACAAGTTATGACGACTATGTACAATATGGTGGCGAAAGTGGCGCTAAAGAA
GCGGGCAGACAACGATTAGAAGGTAAAGAATATATTATGCAAGATGGCGATATCGTTCAT
TTCAGATTTAATGTATAA											
>>0312_ST2990_(27-G-H)_[357414:357605,RVRS]_Q5HIT0_(putative bacteriophagal protein)
TTAAAAGAATGGAATAATTTTACTCGCGTTAATAATATCTTGAGTGCTGAAAAATTGTTT
GCCTTCGCCAGTATAAGCAGGCTCTAAAACAAGATTAGCCTTTGCACAATAAAGCCATTC
AGGATGAATGCCACTATTAAGTATCTCTTGGAATTCTTGAAAATCTTTAGACCAATCAAT
ATTTAAATTCAT											
>>0313_ST2990_(27-G-H)_[357785:357836]_S06_leader_(leader RNA of ribosomal proteins S06 and S18)
ATTCCTTGCTTATCTGTTTTAAGATTGATAAGCCGTATAGACCACAAGGAGG								
			
>>0314_ST2990_(27-G-H)_[357849:358145,FRWD]_rpsF_(rpsF, 30S ribosomal protein S6)
ATGAGAACATATGAAGTTATGTACATCGTACGCCCAAACATTGAGGAAGATGCTAAAAAA
GCGTTAGTTGAACGTTTCAACGGCATCTTAGCTACTGAAGGTGCAGAAGTTTTAGAAGCA
AAAGACTGGGGTAAACGTCGCCTAGCTTATGAAATCAATGATTTCAAAGATGGCTTCTAC
AACATCGTACGTGTTAAATCTGATAACAACAAAGCTACTGACGAATTCCAACGTCTAGCT
AAAATCAGTGACGATATCATTCGTTACATGGTTATTCGTGAAGACGAAGACAAGTAA			
								
>>0315_ST2990_(27-G-H)_[358166:358669,FRWD]_ssb_(single-stranded DNA-binding protein, chromosomal)
ATGCTAAATAGAGTTGTATTAGTAGGTCGTTTAACGAAAGATCCGGAATACAGAACCACT
CCCTCAGGTGTGAGTGTAGCGACATTCACTCTTGCAGTAAATCGTACGTTCACGAATGCT
CAAGGGGAGCGCGAAGCAGATTTTATTAACTGTGTTGTTTTTAGAAGACAAGCAGATAAT
GTAAATAACTATTTATCTAAAGGTAGTTTAGCTGGTGTAGATGGTCGCTTACAATCCCGT
AATTATGAAAATCAAGAAGGTCGTCGTGTGTTTGTTACTGAAGTTGTGTGTGATAGCGTT
CAATTCCTTGAACCTAAAAATGCGCAACAAAATGGTGGCCAACGTCAACAAAATGAATTC
CAAGATTACGGTCAAGGATTCGGTGGTCAACAATCAGGACAAAACAATTCGTACAATAAT
TCATCAAACACGAAACAATCTGATAATCCATTTGCAAATGCAAACGGACCGATTGATATA
AGTGATGATGACTTACCATTCTAA											
>>0316_ST2990_(27-G-H)_[358721:358963,FRWD]_rpsR_(30S ribosomal protein S18)
ATGGCAGGTGGACCAAGAAGAGGCGGACGTCGTCGTAAAAAAGTATGCTATTTCACAGCA
AATGGTATTACACATATCGACTACAAAGACACTGAATTATTAAAACGTTTTATCTCAGAA
CGCGGTAAAATTTTACCACGTCGTGTAACTGGTACTTCAGCTAAATATCAACGTATGTTG
ACTACAGCTATCAAACGTTCTCGTCATATGGCATTATTACCATATGTTAAAGAAGAACAA
TAA											
>>0317_ST2990_(27-G-H)_[359200:360207,RVRS]_Q6GJS9_(anti bacteriophage infection-like protein)
TTAATATGTTTTTAGATAAAAATCAAGGTTATTGATAAAGTTCTTTAAACTTCTTAATTT
AGGTCTTGCTCGAACACCTATAATTTTATCATAAGTCGACTCGCTTATCTTTGATCGTAA
AAAATCAAGGTTTTGTTCGAATTGCTTTATAATTCTTTGGAGTTCTGTTTTAGAATAAGA
GAGACCAGAACAAATTAAAATTAATAAAATGAGATAATCAATTATTCTGTCGAAATCTAA
ATTGTGTATATCCATTTTTACTGCTAAATATTCTTTTAATCTATTACTTGTCTCTCCAGT
TTTAAATCTACAGTCATAAAGTACACCATTGTGAGCTATAGCATTTCTTAAGCCTTTCAT
ACAATCAATGATGTCACCTAGTATATCTTTACTTTGATCAAATGCTGGGGAGTATAATTT
TAGTTGTTTTTGAGCTTCTATATTCAAATTTTGGGACATGCAACGAGTGAAAAATACCAG
ATTTCCCAAAGTGAATAATTCAAATACGGCATATAGTGGCACGGTTCTATCTTGATGTAT
GTAATGATAAATGTAAGGTTTCGAATTACAATGTTCATGGATCATGTCGTAAATATCTCT
TCTTAGTCTAGTAGTATTTTTTAAATGTTTTTTATATTTTGAGCTACCGGGACTATAACT
TTTATAATATGTTAATGATTTTTGAAATAAACTATCTAAATCAAAGCCAGAGTTTACACA
AACTATTTCTAGCAATCTATTTTTAATAGCCGTTTCACAGAACATAACGTGTTTATAGAA
AAGGCTTTTAATTTCTGTATCAAAACTGTATAAAGCTTGTAATTCGCTAAATTTTTCAAA
ATTAAGTTCTTCCTCTTTGTTTAAAAAGAAATTATACCCTTTGAATCCATGAAAATAGCC
GATGTTTCGTAACTGGATTTTTTCCGTGCTACCATTTATTTGGATACCTTTATTGTCTCT
TATATGTCTCATTAAACCATCAGTAGTTTTAGGTGTTTTTCTGTTCAT											
>>0318_ST2990_(27-G-H)_[360213:360922,RVRS-TRNC NOSTART-FRAMESHIFT]_int-5_setC_(truncated integrase, associated with setC)
TTAACTCCCCAATCATTCAAATTTATTCATCATATCTTTCGCCATCTGATTAGTAACATG
TGTGTATATCTCTAGATTTTTTTATAATCTGAATGACCTACATGCTCTTGCATTGCTTTT
AAGTTAATTCCTAATTGAGCAAGTGTAGATATATGCGAATGATGTAATGTATGCGTCGTT
ATAGGTTTCTTAATAGAACTAATATCAGCGCCCCCCTTTAATAATGTGGCTAATTTTGTT
CGAGTCGATAGGGCTACCAGCCGTATTTGTGAATATGTACTCTCTATCAATAAACTTATC
ATTCCAAGCATAAGTGTTCTTAGTAAGTCGATGCTATGGATAGTGAGGCCTATAGCCCTA
TAGCTGTTACTTGTTCTAGTTGTCTCCTTTACTCCGAATGCTCCCGTCTTTTTTCAGTTA
TCCAATTAATTGTACCATCGATATCTAGCGTTTTATCTTCATAGTTTATATTTTCTCTCT
TTATTGCAAGTAGCTCACCGATACGCATGTCATTAGCAATTTGAAACTGTACCATAGCTT
TTACCATTTTATAATTACGTTTTGTCGTTGGATATTTTTATACTTAATTACATAGTCGAA
ACAATCCAGTAACTCCTTATCTTCATTATCTTCATTATCTTCTAAAGTGTTATTACGTTT
AGCTAGTAACGCATCACTATAGGGATATCTATTTTATCTATTACACATAT										
	
>>0319_ST2990_(27-G-H)_[361128:361739,FRWD]_setC_(staphylococcal enterotoxin-like toxin X)
ATGTTCAAAAAATATGACTCAAAAAATTCAATCGTATTAAAATCTATTCTATCGCTAGGT
ATCATCTATGGGGGAACATTTGGAATATATCCAAAAGCAGACGCGTCAACACAAAATTCC
TCAAGTGTACAAGATAAACAATTACAAAAAGTTGAAGAAGTACCAAATAATTCGGAAAAA
GCTTTGGTTAAAAAACTTTACGATAGATACAGCAAGGATACAATAAATGGAAAATCTAAT
AAATCTAGGAATTGGGTTTATTCAGAGAGACCTTTAAATGAAAACCAAGTTCGTATACAT
TTAGAAGGAACATACAGAGTTGCTGATAGAGTGTATACACCTAAGAGGAACATTACTCTT
AATAAAGAAATTGTCACTTTAAAAGAATTGGATCATATCATAAGATTTGCTCATATTTCT
TATGGCTTATATATGGGAGAACATTTGCCTAAAGGTAACATCGTCATAAATACAAAGAAT
GGTGGTAAATATACATTAGAGTCGCATAAAGAGCTACAAAAAGATAGGGAAAATGTAAAA
ATTAATACTGATGATATAAAAAATGTAACTTTCGAACTTGTGAAAAGTGTTAATGACATT
GAACAAGTTTGA											
>>0320_ST2990_(27-G-H)_[362108:362476,FRWD]_Q2G106_(putative exported protein)
TTGAAAACGATTTTAAAAACAATAACATATCTAGCACTTACTATCATTGGCGCTTATGCT
GCTTTATTCATTTTAAAAACAATAGACTCTCATGGTATAACAGATCAATTTAACCCATTA
GTAAAGGAAGATGATTCTTATGTTAAAACGACAGAGGTGTCTACTAGAATGGATGATCAA
CTCCGAAGTTATACTCAAAGTGCTTTTAATAAAGAAGGGAAAGAGACGCAATTAATGTAT
ACTGCTACATTTGATGTTAAACCGCATAGATACTTGAAAATTACACATAAAGGTCATCAT
GTAGAAACTTTTGAAGAAGTTGAAAAGGAAGAAGTACCTAAAAAAGCATTAGACAAACTG
AGTCGATAA											
>>0321_ST2990_(27-G-H)_[362657:363229,FRWD]_Q1Y9M1_(putative protein)
ATGAAATTAAAATCATTAGCAGTGTTATCAATGTCAGCGGTGGTGCTTACTGCATGTGGC
AATGATACTCCAAAAGATGAAACAAAATCAACAGAGTCAAATACTAATCAAGACACTAAT
ACAACAAAAGATGTTATTGCTTTAAAAGATGTTAAAACAAGCCCAGAAGATGCTGTGAAA
AAAGCTGAAGAAACTTACAAAGGCCAAAAGTTGAAAGGAATTTCATTTGAAAATTCTAAT
GGTGAATGGGCTTATAAAGTGACGCAACAAAAATCTGGTGAAGAGTCAGAAGTACTTGTT
GCTGATAAAAATAAAAAAGTGATTAATAAAAAGACTGAAAAAGAAGATACAGTGAATGAA
AATGATAACTTTAAATATAGCGATGCTATAGATTACAAAAAAGCCATTAAAGAAGGACAA
AAAGAATTTGATGGTGATATTAAAGAATGGTCACTTGAAAAAGATGATGGCAAACTTGTT
TACAATATCGATTTGAAAAAAGGTAATAAAAAACAAGAAGTTACTGTTGATGCTAAGAAC
GGTAAAGTATTAAAGAGTGAGCAAGATCACTAA											
>>0322_ST2990_(27-G-H)_[363367:363630,RVRS]_Q5HIS2_(putative protein)
CTATTTATCCATGCGAATATCGACTTCTTCTAAATGTTTCTGATATTCTTTAACCTTACT
TTCTAAAAACATTTCATATGGTGCATCAAAGAAGTCAGCTAAATGCATGGCATCTTTAAA
TTTAGGTTCATGGTGATGATTCTCCCATTCCCAAATTTGATGTGCTTCATATTTAGTACC
ATATTTCTCATTTAATTGCTGTGCTAATTCGTCAATTTCTAAATTATGTTTAGTTCGTAA
GTTATATAAAATATGCATATTCAT											
>>0323_ST2990_(27-G-H)_[363930:364181,FRWD-TRNC NOSTOP]_Q5HIS1_(putative protein)
ATGTTTGGATTTATTGGAATGTTAATTGTCGGTGGCTTAATTGGATGGGCTGCTGGTGCT
ATTATGGGTAAAGATATCCCAGGTGGTATTTTAGGTAATATTATCGCGGGTATTATTGGA
TCATGGGTAGGTGGCAAACTATTCGGACAATGGGGTCCTGAATTAGGAAGTATTTACATC
TTACCAGCTTTAATTGGTTCAATTATCTTTATTGCAATTGTAACGTTAATTTTAAGAGCT
GTTCGTAAAAAA											
>>0324_ST2990_(27-G-H)_[364610:365191,FRWD]_Q7A7J4_(putative protein)
ATGACGATTTATTTAGTTAGACATGGCGAATCAAAATCGAATTATGATAATAAACATTTT
AGATCTTATTTTTGTGGACAATTAGATGTGCCGTTAACGGATACTGGCACAAAAAGTGCG
GACGATTTATGTGATTATTTTAAAGAGAAACAGATTAAACATGTATATGTTTCAGACTTA
TTAAGAACACAGCAAACGTTTGAACATATTTTTCCATATGACATTGCATCAACGACTACG
CCTCTATTAAGAGAACGTTCACTTGGCGTATTTGAGGGTGAATATAAAGATGAAATCAGT
GCGAATCCGAAATATGAAAAATATTTCAATGATTCAAACTTTAAAGACTTTCGTCATAGT
TTTTCACAAAAAGCGCCTGAAGGAGAAAGTTATGAAGATGTATATCAACGCGTAGAACAT
TTTATGAATCATGTTGTCAATGAAGATACACAAAAAGATGATATTGTCATTGTTGCACAT
CAAGTTGTCATTCGTTGTTTAATGGTTTATTTTAATAACGTTTCACGGGAAGAAGCTGTG
GATTTAAAAGTTGAAAATTGCAAACCATATATCATTGAATAG											
>>0325_ST2990_(27-G-H)_[365257:365640,RVRS]_Q5HIR9_(putative membrane protein)
TTAATGGGAATCATTCTTATCAACAGACTTACCACCAATAGCTAATGTGATAATTGTGCT
TGCGAACAAAATAATTGAAGTTATAAATGACGCTAATGTAAAAGGTGTAAATTGTGTGAG
CGATAATATCAATGATAAAAAGAACCAAGAGACAGCCCCTAGAAATTGTAAAATAGCAGA
AGAAATTCTAAAACTCATATAATCATATATAGCTAAAACAAGTGAAGGTAATGCGACTAA
TACCATTATAATGATGTTGAGGGTGAATAAATATGGCTGTTCAAAAGTTACTGTGTTTGG
TCCTGTTGGATGCATGGCTGCTAAGAACAAGCAAACAATCGTCGATAAAATTGCTAAAAT
AATAAAAGTAATTCGAACTTTCAT											
>>0326_ST2990_(27-G-H)_[365896:366522,RVRS]_A5IPV8_(putative lipoprotein)
TTATTTATCGATAACATCACTCTTGATACCTTTAGATTTTAAGAAATCTTTAATTTTATC
TTGTTGCTTTTTATTAACATCACCGGCATATTTTGTTGGCACGTCGACAACATTGATTTT
ATTTTGCGGTTGATAGCTAAGCTTTTCAATATCTTCATCAACATTGGCGATTGTACTATT
TAAAGCTTTGAAGTAATTCATCATTAATTCAACGGGTTTCTTATATTCTTTAGGAATATT
GTTTTCAGTGACAAATTTCTTGAAATGCAAATCGTTTTTAACAGCTAAGTTAGATAAGTG
GCTAAGTGTTTCTGCTTGTTTTTCAGTCACTTTTGTTTGACTGTCAATTTGTTTATCTAG
TTTATGTTGCATAATATATTTGTTATCAAGTATATCGCTATTTACAGACAAATACTTTTC
TATAGCTTGCTTCATCTCTGCATCACTAATATCACTATTTTTCTTATCTGAGTTAAAGAT
ATCTTTTGTTTCTAATTTTTTAGCGCTTTTAGGTGCATGGATGCCAGTACTTGTATGATG
ATCTTCGTTATCAGATTGATCGGACGCGCAACCTGTAAGAATTAATGTCGATGCTAAAAA
TGTACTTAGTAGTAATCTCTTTTTCAT											
>>0327_ST2990_(27-G-H)_[366595:366831,RVRS-TRNC NOSTART]_Q6GJR9_(putative protein)
TTAGTTTGGAATGTCACGATGACCTTGCAATGACCATAGACGCAAATGATTACGTGCATG
AGTTACTTTTTCTATCAATAATGCGTCGTTTTGAACATTGTTAAGGATAGCATTATCTAT
AAATAACTGCATAATTGGTTGTATCAATTTAGATGTAGGTATCGTACGTAAAAGCATAAT
GATTTCGTTCACATACTTTTCCTTCTCAATATCATTTTTCATATTGATTTGTTTGCG			
								
>>0328_ST2990_(27-G-H)_[366967:368490,RVRS]_ahpF_(alkyl hydroperoxide reductase subunit F)
TTAGTTTCTGATAATATAGTCAAAGGCATTTAATGCTGCATTTGCACCAGCGCCCATTGA
AATGATAATTTGTTTGTTCTTCTGATCTGTGACATCGCCAGCAGCAAATATTCCAGGTAC
GTTAGTATTATTGTTACGATCAATAACAATTTCACCACGTTCGTTTAATTCAACAGCATC
TTTTAACCATGATGTGTTTGGAAGTAAACCAATTTGAACAAAGATACCATCTAAGTTAAG
TAGATGTTCTTCGCCGGTGCTCATGTCTTCGTAACGTATACCTGTAACATGGTCTTCTCC
GACAACTTCAGTAGTTTTGGCATTTGTTTTGATATCAACATTTGATAAAGAACGTAAACG
ATCTTGTAACACGTTGTCTGCTTTTAATTCGCTAGCGAATTCGAATAATGTAACATGATT
AACGATACCAGCAAGGTCAATTGCTGCTTCAACCCCAGAGTTACCGCCACCGATAACTGC
TACGTCTTTATTTTCAAATAGAGGTCCGTCACAGTGAGGGCAGAATGCAACACCTTTATT
AATCAATTGCTCTTCACCTGGAATGTTTAGCTTACGCCAACCTGCACCAGTAGCAATAAT
GACTGTTTTACTTTCTAAGACAGCACCGTTTTCTAACGTAACTTTAATTGCTTCGTCAGT
CTTTTCGATATCTGTAGCACGTATACCTGTCATTGCATCAATGTCATATTGATCAATGTG
CGCTGCTAAGTTAGAAGAAAATTCAGAACCAGTTGTTTCTTTAACAGTAATGAAGTTCTC
AATACCAGCAGTATCATTAACTTGGCCACCGATACGATCAGCAACTATACCAGTACGTAA
ACCTTTACGTGCTGTGTAAATCGCTGCACTACCACTAGCAGGACCACCACCAACGATTAA
GACATCATAAGGTTCTTTATTTTCAAACTCAGATGCATCTGCCGTACTGCCTAGTTTCGA
AAGAATATCTTGGATTGTCATACGACCATTGCCAAATTCTTCGCCATTTAAAAAGACAGC
AGGGACTGCCATGATGTTTTCAGATTCTTCACGGAACACTGCACCATCAATCATAGAATG
CGTGATGTTAGGGTTGATCACACTCATTAAGTTAAGTGCTTGAACGACATCAGGACATTT
TTGACACGTTAAACTAATGAATGTTTCAAAATGAAATGAACCTTCTAAGTTTTTAATTTG
GTCAATGATTGACTGTTTTTCTTTAGGTGCACGACCACTAACCTGTAAAATTGCTAAAAC
AAGTGAGTTAAACTCGTGACCTAATGGAATACCTGCAAATGTTACACCTGTTTCTTCGCC
AGGACGGTTGACTGAGAAACTTGGTGTACGTTTTAAAGACTTTTCAGAAAGTGAAAGTCT
AGGTGACATATCAGAAATTTCTGTTAATAATTCTTTGAGTTCCTTAGATTTATCATCTGA
ACCAAGGCTGGCAACGAATTCAACGTTGCCCTCCATTAGTTCTAATAGTTGTTTAAGTTG
TTGTTTTAAATCAGCATTAAGCAT											
>>0329_ST2990_(27-G-H)_[368506:369075,RVRS]_ahpC_(alkyl hydroperoxide reductase subunit C)
TTAGATTTTACCTACTAAATCTAAACCAGGTTGCAATGTTTTAGCGCCTTCTTCCCATTT
AGCTGGGCATACTTCGCCAGGGTTTTTACGAACATATTGAGCTGCCTTGATTTTGTGAGC
TAATGTACTAGCGTCACGGCCAATTCCGTCAGCGTTAATTTCAGATGCTTGTACAACACC
GTCTGGGTCAATAATGAATGTACCACGTTGAGCTAAACCAGTAGCTTCATCTAATACATC
AAAATTACGAGTGATTGTTTGTGATGGGTCACCAATCATAGTGTAAGTGATTTTGCTAAT
TGCATCTGAATGGTCATGCCATGCTTTGTGTACGAAGTGAGTATCAGTTGATACTGAGAA
TACATTTACGCCTAATTTTTGTAATTCTTCATATTGGTTTTGTAAGTCTTCTAATTCAGT
TGGACAAACGAATGAGAAGTCAGCAGGATAGAAGCATACTACGCTCCAAGAACCTTTTAA
ATCTTCTTGTGTAACTTCTTTAAATTGATCTTTTTTTGGATCGAAAGCTTGCGCTGTAAA
TGGTAAGATTTCTTTGTTAATTAATGACAT											
>>0330_ST2990_(27-G-H)_[369567:370322,FRWD]_nfrA_(NADPH-dependent oxidoreductase)
GTGTCAGATCATGTATATAATCTTGTGAAAAAGCATCATTCTGTTAGAAAATTTAAGAAT
AAGCCTTTAAGTGAAGACGTTGTTAAGAAATTGGTAGAAGCTGGACAAAGCGCTTCGACG
TCAAGTTTCCTGCAAGCATACTCAATTATTGGTATCGACGATGAGAAGATTAAAGAAAAT
TTACGAGAAGTTTCTGGACAACCTTATGTTGTAGAAAATGGCTATTTATTCGTCTTTGTT
ATTGATTATTATCGTCATCATTTAGTTGATCAACATGCTGAAACTGATATGGAAAATGCA
TATGGTTCAACGGAAGGTTTGCTAGTAGGTGCAATCGATGCAGCATTAGTTGCTGAAAAT
ATTGCGGTAACTGCTGAAGATATGGGGTATGGCATTGTCTTTTTAGGATCATTAAGAAAT
GATGTTGAACGAGTTCGAGAAATTTTAGACTTACCTGACTATGTCTTCCCGGTATTTGGT
ATGGCAGTAGGGGAACCCGCAGATGACGAAAATGGTGCAGCCAAGCCACGCTTACCATTT
GACCATGTCTTCCATCATAATAAGTATCATGCTGATAAGGAAACACAGTATGCACAAATG
GCAGATTACGACCAGACAATCAGCGAGTACTATGATCAACGTACAAACGGGAATCGCAAA
GAAACATGGTCGCAGCAAATTGAGATGTTCCTAGGAAACAAAGCAAGATTAGATATGTTA
GAACAATTGCAAAAATCAGGCTTAATACAGCGATAG											
>>0331_ST2990_(27-G-H)_[370401:371789,RVRS]_tcyP_(L-cysteine uptake protein)
TTAGTGTGAAGTTAATGCAGCATTATCATTTGAATCGAAAGTATCTTTGTCCCAATGTTT
AGTTAACTTGGCGGTACCTGTACCAGCTAGCATTGAATCGTTCACGTTTAATGCTGTTCT
ACCCATGTCAATCAATGGTTCAACGGAGATGAGCACGCCGGCTAAAGCGACTGGCAAGTT
TAACGTTGACAACACCAATATGGATGCAAATGTAGCCCCGCCACCGACGCCAGCAACGCC
GAATGAACTAATAATCACGACAGCGATTAACGTTACAATAAATTGTAAATCAATTTCTAC
ATTAGCGACGGGTGCGACCATAATTGCAAGCATGGCAGGGTAAATGCCTGCACAACCATT
TTGTCCAATCGACAATCCAAATGTCGCAGCGAAATTGGCAATACCTTCTGGCACGCCTAG
ACGTCTTGTTTGTGTTTGTACATTCAATGGTAAGGCACCCGCGCTTGAGCGTGATGTGAA
TGCAAAGATTAATACTTCCAAAGTCTTTTTAACATAGCGAATTGGGCTAATACCTAACAG
GCTTAAAATAATTAAGTGAATGATATACATCGTAATTAATGCAGCGTACGATGCGATTAA
GAATTTTCCTAAAGTCCAAATGGCGCCAAAGTCACTTGTCGATAATGTGTTGGCCATAAT
TGCTAATACACCGTATGGCGTTAAACGTAAGACGAACGTCACAATCGCCATTACTAGTGA
ATAGATAGCGTCAATCGCACGCTTAAGCAATTCACCATGATCAGGTTGTTTGCGTGCTAC
GCGTAAATAAGCAAATCCTATAAACGAAGCAAATATCACGACAGCAATCGTGGAAGTTGC
ACGTTGTCCAGTGAAATCTAAGAATGGATTTTTAGGCAATAATTCCAAAATTTGTTGTGG
TAACGTATGTGCTGTTAAATCTTTCGCTTGTTTAGCAATTTCGCTTCCACGTGCTTGTTC
AGCGTTACCAAGATTAATTGTTGATGCATCTAAACCAAACACCAAGGCATACACAACACC
AACAATTGCAGCAATGGTGACAGTGCCAATTAAAAAGATAAAAATGAGACTACCAATTTT
AGCAAACTTTTCTCCGATTTGAATTTTAGTGAATGCAGCGACAATAGAAATGAAAATTAA
AGGCATCACAATCATTTGCAACAATGCAACGTAACCTTGTCCGACAATGTTGAACCAGTC
ACTTGTTGATGTAATAACATTCGAATGTGTTCCATAGACAACATGTAGTAACACGCCAAA
TACAATGCCGATACCTAAAGCTGTAAACACACGTTTCGCAAAAGATATATGTTTGCGAGC
CATCATGTGCAATATTACGATGAAAATCACCAATACAATAATATTAATCAGTGTAAGAAA
AGCATTCAT											
>>0332_ST2990_(27-G-H)_[372785:373738,RVRS]_Q5HIR2_(putative protein)
TTACAGGTTGAATAAACGTGCGAAGAAACCTTTTTTCTCTTCTTGAGGTTTTGGTTCTGA
CATTTCAGACTGTGAAGCTGTGCTGTCATTTTCTGCTTTCGCTTCCAATGAATCGTTCGA
AGTAGCTTGTTTAGAAGCTTCTGCATGGGCTTCTGCTACTTGTTGTTCAGCATCATGTTG
CGCTTCTGCATCTACTGTAGCTTCTTTATTTGAAGTCTCAGCTGCATTGCCATTAGACTG
CTCAACGCTGGCTTTTTCAATTGCTTCAGTTGCAGAAATTTGATCCTCTTTATCTACTTT
AGTAGCAGTGCCATCGCCTGCATTTTCTGCTTTAGTATCCGTCTTAGCGTCTGTTGATGT
ATTCACTCCAGCAACCTTCGAATCTTTACTGTCAGCTTTATCTTCAGTAACAGCATTCTT
TTCAACTTTATTTGTTGATTCAGCCAATACTTTAGCTTGAGATGCTTGTGCTTCTTGGAT
AGCCTCTTGTGATATTTGGATGGCTTTTAAGGATTCGCTATTTGAATCGATTTTAGATGT
AAGTTGATTTTGAAGTTCTTTTAATTCTTGTTGTTGCTGATGTACTTGATTCATCATTTG
ACCAAGTAGGTGACGTTCTTCGCGCATTTTCTGGATTTCTAGGCGTAAATCTTCTACTAG
TTGAGCGACATTTTGATTAGTAGGTAAGTTTTTGTCATCGTTTTTGACAATGACTTGCAG
GAAGTCTTTTTCTTTTTCTAATTCATCAAACGCTAGATCATAACTATTTGTTTGTTTTAC
TTTGTCGGCAATGTCTTTGAAAAGCTCGATATCTTCTTCTTTGAAATCAGTTGCTTCACG
ACCACGATATTCAGTCTTGCTTAGTTGGTAACCACGTTCTTCTAAATGTTGAACAATTTT
ACGGACTTGCTTCTCACTTAGTTCTACGCGTTGTGCAAATTCTTTAGTTAACAT						
					
>>0333_ST2990_(27-G-H)_[373855:374517,RVRS]_Q5HIR1_(putative protein)
TTAAAATGGTTTACGTAAATCCATTTCTTCTAATAAAGCATAAATAATTTCACGTGCGAT
ACCATTTGCAAATACATACTTCAAAATATAATTTGATTTAACACTTGTACCGTAGATATC
CTTTGTCAGTTTAATATTCTTCTTTAAAAATAGGTCGACTTTTTTAGTGTGACCATCATT
AGTTGGATGAATGTAATCAATTTCAGTTTGTCTTTCAAATTGATGTTCGTATAAAAACTG
TCTACGGTGTTCAATAATGAGCCCATTATCTTGTGTTAAATCTGCAGGTTCTTTAGGGAC
TTCCATCATTAAAAAGTTAATACTTCTAGAATGAACAAGGTTTGATAATAAGTTTAGTTC
ATGTTCAATTTGATGTAATGTTTGTGTCATTAACTCATCATGGTTGGGTAGGTCTTTTGC
GAATAAATAAATTAAAAATGCTGAATTGGTTGTGGCTTCATAATGTGCAGTTGCTAGACT
GACAACAACATCGTTTTCTAAGCCTACTATAAAGACATAATCGTTTTCAGTTTTGTTGTT
TTCTAATGAGCGTTTGATGATACGTTTATCTTCAGTTAAAGATAAATTTAACTTAGTATC
GTAAAGTTTAAGTGCTTCGTTGTAATGTGGATCTTTGACAGATTGAATGGTTTTAAATTC
CAT											
>>0334_ST2990_(27-G-H)_[374660:375067,RVRS]_yflT_(heat induced stress protein)
CTAAGCTTTGGGACCTTTAGATGCTTCAGCAAAATGAGTAATATCAATTTCTTCATATGC
TGAGTTATGTTCTTGAACTTCGTTATGTGATGATTTGTCACGAACCGCTACAACTAACAT
TTTATCGTCTAAAATAAGTTGTTTATATTTTTCTAATTCATCAGGCGCTAAGTTGTAGCG
TGATAAAACTGCATGTTCACCATCTTCTCCTGTTAACAGTTTAGTCATTCTATCACTAAA
TGTTCCACTTGTTGAGATAAGGGAGATTTCAGAGTCGTGTAAGTCATTTAGGTGTAATTT
ACTTTTACTAATAATTGTTAGCTCTGATTCTAAATAACCTTCAGATTTCTTTTGATTGAT
TACGTTGTATAATTCGCCAGTGTCATTTACTACAGTAATATCTGCCAT											
>>0335_ST2990_(27-G-H)_[375247:375349]_RF00167_(purine riboswitch)
GTTAAATAATTTACATAAACTCATATAATCTAAAGAATATGGCTTTAGAAGTTTCTACCA
TGTTGCCTTGAACGACATGACTATGAGTAACAACACAATACTA											
>>0336_ST2990_(27-G-H)_[375580:376158,FRWD]_xpt_(xanthine phosphoribosyltransferase)
GTGGAGTTACTAGGACAAAAAGTAAAGGAAGACGGCGTTGTCATTGATGAGAAGATTTTA
AAAGTCGATGGATTTTTAAATCATCAAATTGATGCAAAGTTAATGAATGAAGTTGGTCGC
ACTTTTTACGAGCAATTTAAAGATAAAGGGATTACTAAAATCTTAACCATTGAAGCTTCC
GGTATCGCACCTGCAATCATGGCTGCACTGCATTTTGATGTGCCATGTTTATTTGCGAAA
AAAGCAAAACCTAGCACTTTGACGGATGGTTATTATGAAACATCTATTCATTCATTTACT
AAAAATAAAACAAGTACGGTCATTGTTTCAAAAGAATTTTTATCAGAAGAAGATACTGTA
CTTATCATCGATGACTTTTTAGCAAATGGTGATGCTTCATTAGGGTTATACGATATCGCA
CAGCAAGCGAATGCTAAGACAGCTGGTATTGGTATTGTTGTTGAAAAGAGTTTTCAAAAT
GGGCATCAACGTTTAGAAGAAGCAGGTTTAACAGTTTCTTCTCTCTGCAAGGTTGCTTCA
CTAGAAGGAAATAAAGTGACATTGGTGGGAGAAGAATAA											
>>0337_ST2990_(27-G-H)_[376158:377426,FRWD]_pbuX_(xanthine permease)
ATGAAAAATTTAATCCTAAGTGTTCAACATCTTTTAGCTATGTACGCAGGTGCCATCTTA
GTTCCAATCATTGTTGGTACAAGTTTGAAGTTTACACCTGAACAAATCGCTTACTTAGTT
ACAGTAGATATATTTATGTGTGGGGTTGCCACATTTTTACAAGCCAATAAAGTAACGGGA
ACAGGATTACCGATCGTTCTTGGATGTACATTCACGGCTGTTGCGCCCATGATTTTAATT
GGTCAAACGAAAGGAATAGATGTACTTTACGGTTCGCTATTTTTATCAGGGATATTAGTT
ATTATCATCGCGCCATTCTTTTCCCATCTTGTAAAATTCTTCCCACCAGTAGTAACGGGT
AGTGTTGTTACTATCATTGGTATCAATTTAATGCCAGTAGCAATGAATTACTTAGCTGGA
GGTCAAGGTGCAAAGGACTATGGAGATGTTAAGAACATTTTGTTAGGTTTAATGACATTA
ATCATTATTCTTGTTTTACAAAGATTCACAACTGGATTTATTAAGAGTATTGCCATATTA
ATTGGACTCGTTTTAGGAACGATAGGTGCTGGCTTACTTGGGATGGTCGATATTAATCAA
GTCAATCATGCCGGTTGGTTAGGCATCCCAGTGCCGTTTAGATTCTCAGGATTTAGCTTT
GATGTGACATCGACGTTAGTGTTCTTTATTGTAGCTATCGTTAGTTTAATTGAGTCGACA
GGTGTCTATCATGCGTTAAGTGAAATTACCGGTAAGAAGTTAGAAAGAAAAGATTTTCGT
AAAGGTTATACTGCGGAAGGTCTAGCGATAGTGTTAGGTTCTATATTCAATTCATTTCCG
TATACAGCCTATTCGCAAAATGTAGGACTTGTTTCTTTATCCGGCGCTAAGAAAAACAAT
GTTATATACGGCATGGTCGTGTTATTACTTATATGTGGTTGTATACCTAAGCTTGGCGCA
TTAGCAAATATCATACCGCTACCTGTGTTAGGCGGTGCGATGATAGCTATGTTTGGCATG
GTAATGGCATATGGTGTTAGTATATTAGGACATATCGATTTTAAAAATCAAAACAATTTA
TTAATTATCGCTGTATCAGTAGGATTAGGTACTGGTATAAGCGCTGTACCACAAGCATTT
AAAGGTTTAGGTGAACAATTTGCATGGTTGACTCAAAACGGAATTGTTTTAGGCGCAATC
TCTGCAATTATTCTTAATTTCTTTTTTAATGGAATAAAGTATAAACAAACGGAAGAAAAT
GTGAAATAA											
>>0338_ST2990_(27-G-H)_[377464:378930,FRWD]_guaB_(inosine-5'-monophosphate dehydrogenase)
ATGTGGGAAAGTAAATTTGCAAAAGAATCATTAACGTTTGATGATGTGTTATTAATTCCA
GCACAATCTGATATTTTACCGAAAGACGTTGATTTAAGCGTACAATTATCAGACAAAGTT
AAATTAAATATTCCAGTTATTTCTGCTGGTATGGATACTGTAACTGAATCTAAAATGGCG
ATTGCTATGGCTCGTCAAGGTGGTTTAGGTGTTATTCATAAAAATATGGGCGTTGAAGAA
CAAGCGGACGAAGTTCAAAAAGTAAAACGCTCAGAAAATGGTGTCATTTCAAACCCATTT
TTCTTAACACCAGAAGAAAGTGTTTATGAAGCGGAAGCATTAATGGGTAAATACCGTATT
TCAGGTGTACCAATTGTTGATAATAAAGAAGATCGCAACTTAGTAGGTATTTTAACAAAC
CGCGACTTACGTTTTATTGAAGACTTCTCAATTAAAATTGTAGATGTAATGACACAAGAA
AATTTAATTACAGCTCCAGTGAATACAACACTTGAAGAAGCAGAAAAAATTCTCCAAAAA
CATAAGATTGAAAAGTTACCATTAGTTAAAGATGGACGTCTAGAAGGTCTTATTACTATT
AAAGATATTGAAAAAGTTATCGAATTCCCTAATGCAGCAAAAGATGAACATGGTCGTCTA
CTTGTAGCCGCAGCAATCGGTATTTCAAAAGATACTGATATTCGTGCTCAAAAATTAGTC
GAAGCAGGTGTGGATGTCTTAGTTATCGATACAGCACATGGTCACTCTAAAGGCGTTATC
GATCAAGTGAAACATATTAAGAAGACTTACCCAGAAATCACATTAGTAGCAGGTAACGTA
GCAACTGCAGAAGCAACTAAAGATTTATTTGAAGCGGGGGCAGATATTGTTAAAGTTGGT
ATTGGCCCAGGTTCAATTTGTACGACACGTGTTGTAGCAGGTGTTGGTGTACCACAAATT
ACAGCAATTTATGATTGTGCAACTGAAGCACGCAAACATGGTAAAGCTATCATTGCTGAT
GGCGGTATTAAATTCTCAGGAGATATCATTAAAGCATTAGCTGCTGGTGGACATGCGGTT
ATGTTAGGTAGCTTATTAGCAGGTACTGAAGAAAGCCCAGGCGCAACAGAAATTTTCCAA
GGTAGACAATATAAAGTATACCGTGGTATGGGCTCTTTAGGTGCGATGGAAAAAGGTTCA
AACGACCGTTACTTCCAAGAGGACAAAGCGCCTAAGAAATTTGTTCCTGAAGGTATCGAA
GGACGTACGGCATATAAAGGTGCGTTACAAGATACAATTTACCAATTAATGGGCGGTGTG
CGTGCTGGTATGGGTTATACTGGTTCACACGATTTAAGAGAATTACGCGAAGAAGCACAA
TTTACACGTATGGGTCCTGCTGGTTTAGCAGAAAGCCATCCACATAATATTCAAATTACG
AAAGAATCACCGAACTACTCATTCTAA											
>>0339_ST2990_(27-G-H)_[378071:379295,FRWD-FRAMESHIFT]_Q8NV38_(putative protein)
TTGAAAAAGTTATCGAATTCCCTAATGCAGCAAAAGATGAACATGGTCGTCTACTTGTAG
CCGCAGCAATCGGTATTTCAAAAGATACTGATATTCGTGCTCAAAAATTAGTCGAAGCAG
GTGTGGATGTCTTAGTTATCGATACAGCACATGGTCACTCTAAAGGCGTTATCGATCAAG
TGAAACATATTAAGAAGACTTACCCAGAAATCACATTAGTAGCAGGTAACGTAGCAACTG
CAGAAGCAACTAAAGATTTATTTGAAGCGGGGGCAGATATTGTTAAAGTTGGTATTGGCC
CAGGTTCAATTTGTACGACACGTGTTGTAGCAGGTGTTGGTGTACCACAAATTACAGCAA
TTTATGATTGTGCAACTGAAGCACGCAAACATGGTAAAGCTATCATTGCTGATGGCGGTA
TTAAATTCTCAGGAGATATCATTAAAGCATTAGCTGCTGGTGGACATGCGGTTATGTTAG
GTAGCTTATTAGCAGGTACTGAAGAAAGCCCAGGCGCAACAGAAATTTTCCAAGGTAGAC
AATATAAAGTATACCGTGGTATGGGCTCTTTAGGTGCGATGGAAAAAGGTTCAAACGACC
GTTACTTCCAAGAGGACAAAGCGCCTAAGAAATTTGTTCCTGAAGGTATCGAAGGACGTA
CGGCATATAAAGGTGCGTTACAAGATACAATTTACCAATTAATGGGCGGTGTGCGTGCTG
GTATGGGTTATACTGGTTCACACGATTTAAGAGAATTACGCGAAGAAGCACAATTTACAC
GTATGGGTCCTGCTGGTTTAGCAGAAAGCCATCCACATAATATTCAAATTACGAAAGAAT
CACCGAACTACTCATTCTAATTAAGATAAAGGAGAACGACAAATATGGAAATGGCAAAAG
AACAAGAGTTAATCCTTGTCTTAGACTTTGGTAGCCAATACAACCAATTAATTACACGCC
GAATTCGTGAAATGGGCGTTTATAGTGAATTACACGATCATGAAATTTCAATTGAAGAAA
TTAAGAAAATGAATCCAAAAGGTATCATCTTATCAGGTGGTCCAAATTCAGTTTATGAAG
AAGGTTCATTTACAATTGATCCGGAAATATATAATTTAGGAATTCCAGTACTTGGTATTT
GTTACGGCATGCAATTAACTACTAAATTATTAGGTGGTAAAGTTGAACGTGCCAATGAAC
GTGAATACGGTAAAGCAATCATTAA											
>>0340_ST2990_(27-G-H)_[378955:380496,FRWD]_guaA_(GMP synthase [glutamine-hydrolyzing)
ATGGAAATGGCAAAAGAACAAGAGTTAATCCTTGTCTTAGACTTTGGTAGCCAATACAAC
CAATTAATTACACGCCGAATTCGTGAAATGGGCGTTTATAGTGAATTACACGATCATGAA
ATTTCAATTGAAGAAATTAAGAAAATGAATCCAAAAGGTATCATCTTATCAGGTGGTCCA
AATTCAGTTTATGAAGAAGGTTCATTTACAATTGATCCGGAAATATATAATTTAGGAATT
CCAGTACTTGGTATTTGTTACGGCATGCAATTAACTACTAAATTATTAGGTGGTAAAGTT
GAACGTGCCAATGAACGTGAATACGGTAAAGCAATCATTAATGCGAAGTCAGATGAGTTA
TTCGCTGGCTTACCAGCAGAACAAACTGTTTGGATGAGCCATTCTGATAAAGTTATTGAA
ATTCCAGAAGGCTTTGAAGTTATCGCTGATAGCCCAAGCACAGACTATGCAGCAATCGAA
GATAAGAAACGTCGCATTTATGGTGTTCAATTCCATCCAGAAGTACGTCATACAGAGTAT
GGTAATGATTTATTAAATAATTTTGTCCGTCGTGTTTGTGATTGTAAAGGTCAATGGACA
ATGGAAAACTTTATCGAAATCGAAATCGAAAAGATTCGTCAACGCGTAGGAGACCGTCGT
GTATTATGTGCGATGAGTGGCGGCGTAGATTCATCTGTTGTAGCTGTACTATTGCATAAA
GCAATTGGTGATCAACTAACATGTATCTTTGTAGACCATGGCTTACTTCGTAAAGGTGAA
GGCGACATGGTTATGGAGCAATTCGGTGAAGGTTTCAACATGAATATTATTCGTGTTAAT
GCGAAAGATCGTTTTATGAATAAATTAAAAGGTGTTTCAGATCCTGAACAAAAACGTAAA
ATCATTGGTAATGAATTTGTGTATGTGTTTGATGATGAAGCATCAAAACTTAAAGGTGTA
GACTTCCTTGCGCAAGGAACACTATATACAGACGTCATCGAATCAGGTACTAAGACAGCA
CAAACAATCAAATCACACCACAATGTTGGTGGATTACCAGAAGACATGGAATTCGAATTA
ATCGAACCAATCAATACATTGTTTAAAGATGAAGTACGTAAATTAGGTATTGAATTAGGT
ATTCCAGAACATTTAGTGTGGAGACAACCATTCCCAGGACCTGGTCTTGGTATTCGTGTA
CTTGGAGAAATTACTGAAGATAAACTAGAAATCGTTAGAGAATCAGACGCGATTTTACGC
CAAGTGATTAGAGAAGAAGGTCTTGAAAGAGAAATTTGGCAATACTTCACAGTGTTACCA
AACATTCAATCAGTAGGTGTTATGGGAGACTACCGTACCTATGATCACACAGTAGGTATC
CGTGCGGTAACATCTATCGACGGCATGACAAGTGACTTTGCACGCATCGATTGGGAAGTC
TTACAAAAGATTTCAAGTCGTATCGTAAACGAAGTAGACCACGTTAACCGCGTAGTCTAT
GACATTACATCAAAACCACCAAGCACAATTGAGTGGGAATAA											
>>0341_ST2990_(27-G-H)_[380590:381726,RVRS]_int-7_SaPIbov1_(bacteriophage integrase from mobile pathogenicity island SaPIbov1)
TTAAAAATTGATGTATTTTGCGAATTTATCAGCCACCTGATCACGTTGTTTTTCAGTTAC
GTGAGCATAAATATCCATAGTTGTCTTGATGTCCCCGTGACCTAATCTGTCTTGTACTTC
TTGAATAGAAAGGCCAGCCTCGAACAAAAGAGAACAATGAGTGTGTCTAAAACCATGAAC
TTTAATTCTCTTAAAACTATTCTTCTCACAAATTAAGTCTAATGCTTTATTGCAATGCTC
GGGATATAGTGGTTTATTATCACGTACAGTAGTGAAAACATGTTGATGTTTATCAGAGGT
ATTGTGACCATATTTAAGGGACTCCACTCTTTGATGAGTGCGCCATGATTTCAATACACT
TGCAGTTTTATCATCAATACTTATTGTTCTGTGAGATGATTTTGTTTTAGGCTCTTGTAT
TACCAGTTTATAATTTGCACCTCTTGCGCAAGTCTTATTAATAGATATGGTTTGTTTAGT
AAAATCAATATCGTTCCATGTTAAAGCCATTAATTCTCCACGTCTAAAGCCAGTAAAAGC
TAATGTTCGAAAAATAGCATAATATAATGGGTCATCTTCAACAAAAGTTAAAAACTGTTT
CAATTCATCACTTGAATAATACTTTGTAGATGCGTCTTGTTGCGCTTCTTTTTTTCTAGG
TGCTTTTGTATGTGCAAACGGATTATCAACGATTATCTTAAGGCTTACGGCATATTTAAA
CACATTAGATGTGTATATTCGTATAGCTTTAATATCAGAATACTTTTTGTTCCATTTATT
AATAACTTTTTGGCAATATGGAACGGTTATTTTCTTAATAGGTACATCTTGGAAATGTTC
TAATATAGCTGTATCAAATAAAGTTAAAACACGTTGATATGTGCTTTCTCTTACAGTATT
TTGATACTGTTCAAGCCACAACTCATATACTTCTTTAAACGTCGTTATATCGTTGTTTAG
AAAGCCATTTTGACTTACTTCTGTTTGAAGTTTTGCCTCAGCAATTTTAGCTTCTCTTTC
AGTCTTAAAGCCTCGTCTAGTGGTTCTCTTTTGCTTACCAGTAATTGGATCAGTACCTAA
ATATGCGACAAACATATAGGCAGTCGAACCGTCTTTCTTCTTATATTTTTTAATCAT			
								
>>0342_ST2990_(27-G-H)_[381810:382595,RVRS]_stl_SaPIBov1_(suppressor of SaPIbov1)
TTAATTAGTGTCTTTTTCAAGTATGATTTTTTTTTGATGTTCTAGTCTATCAGGATATTC
ATATAAGTATAATTTATACATTGGCTTACCTTTAATAGCATCGTAATGATGGTTAGGAGC
CAAGCGTAACTTTTCACCTAAATAAATGGATTCTTCTTTTAGTTTTTCTATTTCTGCTAA
TGCTTTTTTTCTATCGTTATGAGTTTCTAAGTTGGTGAATAATAGTTTTAAATATTTTTC
GTGAAATTCACCAATTTCTTCTATTGTTACTTCTCTTTTTTTATCGCTTGATTTTCGAGT
ATTTGCTAAAGTCTCGTAATTTATTATTGATTTTTCTGTATCAGTGGAAAGGATTTGTTT
GTACAACTTAAGTACGTAATCATAATCTATGTCATTTACATTGATTTTAGATTCTTTCAA
CAATTCCAACAATTTGATTGTTTCATCATATAAATCGTATGATGAATAATAAATGTCGCC
GTCGTTATAATAGGCTTTATTAACATAACTATACATTTTATCAAATTTTGCAAAATCATT
TAATGTTGGACTATAACCTTTTTCTTTAAACTCATCTGATATTCTGTGTAGAATATAGCT
GGGTATACCTAAACCTTTACCGTAGATTTCAATTTCATTTACTCCAATGTTTCTGTTGCC
GTTCTCGTGATTTGAAATGGTGTTTTGACTAAATCCTGTCCTTTCGCTCAATTTGCTTTG
AGTTAATTTCATGTATTTTCTAAGAGTTTTAATAATTGTGCCGTAATGTGTTGGTAATTC
TGCCAT											
>>0343_ST2990_(27-G-H)_[382712:382939,FRWD]_str_SaPIBov1_(putative protein)
ATGTTTACGAAAAAATCAGAATTAAAACAACAATTTTTAAAACCTAAGACCAAATTGAAA
GAGGAGAGGTTAAAACGAGGTCTTTCTGCTACTTATTTAGCTCAATTAATAGGTATTGAT
AGAAGGCAATATGAATCTAAAGAAAAAGGGTTGTTCTCATTTCATGACTATGAGATAAAA
ATTATTTCTGAGTTCCTTGATATTGATAAAGAAGTGTTTTTTATCTGA											
>>0344_ST2990_(27-G-H)_[383656:383949,FRWD]_Q5HHJ1_(putative protein)
ATGAATTGGGAAATTAAAGATTTAATGTGTGACATTAAATTGATAAAAGAAAAACTTAAT
GATTTAAATGCAACTTATGGTTGGTGGATTGAAGACACATATATTTCTAGAGATATAACA
ACAATAAAAGAATATGAAAGATACAGTCGAGCTTATACCGAACATAGAATTCTAAATGAA
CAAGTTCTAGAGCTTTTTGGTATTTATTTAAATCGTTTCGATGAATTAATAAAAAAGTTT
TATGAATTAGAAAAAGCGTCATCTTTCGCCGACCAAAGCCAAGATAACGCATAA						
					
>>0345_ST2990_(27-G-H)_[389805:390317,FRWD]_zoo28neu_000810_(DUF4065 domain-containing protein)
ATGAAAAATGATATTACTGCTATTTCAATTGCTAATTATCTTATTGAAGAGTATGAAGTG
AATAATCTATATTTACAAAAATTACTATATTATTTGCAAAATAATTATATGTATAAAAAT
GATGGAAGCCTTCTTTTTGAAGATAAAATACAAAAATGGAAATTAGGGCCAGTGATTCCA
GATGTTTATCATGCTTTTAAAGAAAATGGCACAAGTAATATTATAGAGCCATACCAACAG
TATGATATTAAAATAGATAATGGAAGTTTAACCATTGAAGAAAAAAATGATGAATTGCCA
GAAGGTATAAAAAAATTTATTAATTCTACTATGGTTGATTTACTTAAATATGATAAATTT
GAATTAGTTAATCTAACTCATAAACACCCAGAATGGGCTAAATATGAAAAAGAAATTTTA
AATGGTAGTAAAAATCTAGAATATGATTATAAATCATTGTATGAATATTTTAAAAAGAAT
CCTAAGAAATTGTTGGTAAGTATTGATGAATGA											
>>0346_ST2990_(27-G-H)_[391465:392024,RVRS]_ear_(enterotoxin-linked ampicillin resistance protein)
CTAGTTTATAGTTATTTTATCTATGTCTTTCTTGTCTAACATATAATTACGATGATCGGT
AAAATCTTGTCCAACTTTTCCAGAGATTTTAGGGTCAGTTGAGTCTTTACTGTGAATAGT
TACTGTATCGCCGTCTTTAACGATATTCTTTTCTTTAATTTAAGGCTTTGAGTGAGTTTT
TTCCATGCGTCATTAGCATCTAATTTATTTCCGTTTGGATTAACTCTTGTAATATCGACA
GTGTTAACAATATCCGGACTAACGGTGCTGTTATTAGTATTACTAAGATTATCTAAGTTC
ACAGTCCCAGAAATTTCGCTCTCTCCACCGTTTTTTAATTTATATTTTACTTTAATCGTT
TCTTTGTCTGTTTTATCAATGATATTTGCGTCTTTTAAAGCGTCTCTTACATTTTTCCAC
AATTCGCTATCTGTTATTTCAGAAGCTTTTGCAACGTTATTAATACCATTATAATTTGAA
GAAGAATGAAAACCTGAACCTACTGTTGTTAAAACTAAAGCACTTGCTATCAATGTTTTT
GTTAATAGTTTTTTATTCAT											
>>0347_ST2990_(27-G-H)_[392756:393556,FRWD]_entC_(enterotoxin C)
ATGTATAAGAGATTATTTATTTCACGTGTAATTTTGATATTCGCACTGATACTAGTTATT
TCTACACCCAACGTTTTAGCAGAGAGTCAACCAGACCCTATGCCAGATGATTTGCACAAA
TCAAGTGAGTTTACTGGTACGATGGGTAATATGAAATATTTATATGACGATCATTATGTA
TCAGCAACTAAAGTTAAGTCTGTAGATAAATTTTTGGCACATGATTTAATTTATAACATT
AGTGATAAAAAACTGAAAAATTATGACAAAGTGAAAACAGAGTTATTAAATGAAGATTTA
GCAAAGAAGTACAAAGATGAAGTAGTTGATGTGTATGGATCAAATTACTATGTAAACTGC
TATTTTTCATCCAAAGATAATGTAGGTAAAGTTACAGGTGGTAAAACTTGTATGTATGGA
GGAATAACAAAACATGAAGGAAACCACTTTGATAATGGGAACTTACAAAATGTACTTATA
AGAGTTTATGAAAATAAAAGAAACACAATTTCTTTTGAAGTGCAAACTGATAAGAAAAGT
GTAACAGCTCAAGAACTAGACATAAAAGCTAGGAATTTTTTAATTAATAAAAAAAATTTG
TATGAGTTTAACAGTTCACCATATGAAACAGGATATATAAAATTTATTGAAAATAACGGC
AATACTTTTTGGTATGATATGATGCCTGCACCAGGCGATAAGTTTGACCAATCTAAATAT
TTAATGATGTACAACGACAATAAAACGGTTGATTCTAAAAGTGTGAAGATAGAAGTCCAC
CTTACAACAAAGAATGGATAA											
>>0348_ST2990_(27-G-H)_[393723:394445,RVRS]_entL_(enterotoxin L)
TCATCTTTTTGAAATTTCGACATCTATATGAAATTGTGTTGAATCAACAGTTTTATTATC
TTTGTAAATTTTTAAGAAGCTTTCTGGAAGACCGTATCCTGTGTAAAATAAATCATACGA
GAAATTAGAACCATCATTCATATGGAATACTACACTCCCCTTATCAAAACCGCTATAAAA
TTTTGAAGAAGTGCCGTATTCTTTACCTTTACCAGTATCATTGTGTCCATAAATATTAAA
TTCATCTTGCAAGTATTTTCTTAGTTTGACATCTATTTCTTGTGCGGTAACCATTTTTTT
ATCTGTAGAAACACTTTTAGTTGTAACTGTTTGATGCTTGCCATTGATAATTAAATTTAT
AGGTATTATTCTTGGCGAATCTAATTTATTGTTTTCTGCTTTAGTAACACCGCCATATAT
AGTACGAGAGTTAGAACCATATTTATAGCTTATACCAAAAACATCGACATTTTTTCCCTT
TAGATCACTAGTTATATATTCATTGTCAAATTCAGCATACAATGTATCATTTTTATACGA
GTATTCTAAGCGGTGTGATTCTGGTGAATTTTTGTCTTTAACATTCTTTAAATTCACATA
TTCATATTTAGTATAAAAATTTCTTAGGTTTCCTGGACTTACATCGCCGTTAGATAAGAC
TGTATGATTAGAAGAAAAAATAAATAAAGTAATAACAATTACAAATAATAATCTTTTTTT
CAT											
>>0349_ST2990_(27-G-H)_[394840:395376,RVRS]_Q2G0Y5_(putative protein)
TCAATAAGGCAATTTTCCGTGTTTATTTTTATATAAAATTTCATATTGTTTAGGATCTTC
TTGTTTTAAATCATAAATTATAGTTTCGTCTACTATTTTTTCTAATTCAAGTGTATTAAA
GCTCCAGTCATTTGTTGTTATTATAAATATTTTTTGGACTGGGTTGTTATTTATATGATT
AATTAGCCTAGGAGTATCTGTTTCTATTATTAGAGCAGATTCTACAGGATAGTAAATAGC
AAAGTCTCCGTGATAAATTGTGTTTCTTTCATAGAGGTTAACCTCTAAGGTTAAATTACT
CAATTTGAAGATTGTGTTTTGAGTTATATTTTTAGGAATAATTCGATTATCTACTATTTG
TTTTAGGTTGCCTATTGAACGAGTGTGTATCGTCCCTTTTGTGTAATCGGAATTATTTAA
AGCTCTTAAAACAGTTGTTAATTTATACTCGTTAACATAACCCTTTACTAAAGCCATCCG
TTTATCGCTACCTATAAAATCTTTCAGTTTTTTGTTGAATTCATTATTGTTGTGCAT			
								
>>0350_ST2990_(27-G-H)_[395769:396473,RVRS]_Q1Y7A3_(putative protein)
TCAATTAGAAAAGAACTTTATCTTTAATTGCTTTTCGATTTCATTCATGTCATCTTCTGA
AATTATTATCGTTCCAGTAGGATCAGAATCATTTATTTTGCTTATACGTCTTTTGCTTAT
TGTTGTAATTGCTGATATATTAACGTATGTATCTTTCCCTTTGTGCTTGGAATAAACACC
TATCACTCTATACAGTTCATTAGCTTTTTGATTTAAGTTAGACAAAAGCTTTTTATCTTC
TGTGCTAAGTTTAATGTCAATTTCTCTATATTTTTGGGCTAATGCTTGTACTTTACTACT
GATATCGATAATCTGTTTTTTTAAATCTGTTGCTGTTAGATTTAGCACCGATTCGTTTAA
CTTCAAATAATTTTTATTACCTTTGGAAGAAAGTGGAACTATTGTAACTGTTTCTTTTCC
TTTATTGTCTTTGTTATCTAATATTACACAAAAATGATTACCAGAAAACTCACTTCCAAT
ATTACTCCCTAGTTTTACATATACCACTGTTCCTCTACTATATGATTTATAATATCTTTT
TTTATTGCTTGTAACATCGCTATGTATAGCAATTGAATAAAACTCTAGCCAATGAGGCAT
GTATATAACTTTCATGTTTTTACTGTCGGATTTTGAATAAGCTTGTTTTAGTTTTTTGTT
TGACGTATTTAATTTACTATTTGCTTGATTGATATTTTTAGACAT											
>>0351_ST2990_(27-G-H)_[396872:397144,RVRS]_tnp_IS3_(transposase IS3 family fragment)
CTAAATCAACTTTAAAATTTGCTTTAAAACATCATGTTCCATTTTTAAATGTTGAACTTC
TTTGCGTAATTTTATTAACTCTTTTTCATCACTTTTTAAATTATCTTGATGATTGAAGGG
TCCAGTATTTTGGTGTTGTTTTATCGAATTTGAGATAATTGAGGGTTTTAAATCATACTT
TCGTATAATTTCATTCTTAAGCTTACCATTTTTATATAATCTAACCATTTGTAACTTAAA
CTCTGAACTAAATGTTCTTCTTTCTTTTGTCAT											
>>0352_ST2990_(27-G-H)_[397160:397220]_r122_(putative noncoding RNA)
TTTCTTAATTTAACAATATCTATTCTCATAGAATTTGTTCAATTAAGTGTAGACGATTCA
C											
>>0353_ST2990_(27-G-H)_[397230:397424,RVRS-TRNC NOSTOP]_Q2YVN4_(putative protein)
ATAAGTACGTAAGGAATTTTGATCGTTCATTGTTATTGCTTTATGTTTTAGGGAATGTGC
TATTGAAGGGTTTAAAGATGTTTGAAATGTCTTGGTTTCTTGACTTATATAGTTATGAAA
GAGGGCGTTGTCCTTTATAGCATTTCTGAGATTAGAAATGCTATAAATAAAGTGATTAAG
ATTTTTTGTTTTCAT											
>">0354_ST2990_(27-G-H)_[397405:397557,RVRS]_NCTC13712_00346_(NCTC13712_00346; Uncharacterised protein)"
TTAAGATTTTTTGTTTTCATGTAATTTAAGAAATGGATTTGTTTTTTGTGGGTTATTTTT
AATTCTGTTCTTAAATGGTTTGAATTTTGCGGTTGCAAATATGATAGCAGCTTCTTTTGA
CAAAGTAATAGAACCTTTTTCTTCTGGTACCAT											
>>0355_ST2990_(27-G-H)_[398107:398466,RVRS]_Q5HIQ1_(putative membrane protein)
TTACCAAAGCATTGATATGAGTGCCAATACTGGCAATGTACCTTGTTTGAAAAAGATACT
AATATTGCTTGAAAGGCCACCATAAATAGCAACGCCAATGATATACACTAAAATAGCTGC
GCATATTTCTTTTGGATTACTGCTGATAAACAAACCGTATATTAGCAAAATTCCGATTAA
ACCGTTATATACGCCTTGGTTCTTCAAAAGTAGGTTAATATTTTTGTCTTTCAATTTATC
GACGCTTATATTAAATGTCTCGCTAGTCTTTTTGGAAGTTGTAGCAATCGTTTCAAGGTA
CATAATATAGAAAAACTCTAATGCCACAAATATGATTAAAATTGTTGAGATGATATTCAC
											
>>0356_ST2990_(27-G-H)_[398485:399330,RVRS]_Q2G0Y0_(putative protein)
TTAAATATTTTCTTGTAAAAATGATTGCAGTGTCTGTGGTTGATCATTGACTAATTGTTG
GAAATCATTGGATTCTTGGTCTAATAGTCCTCTTGCTCCTGCGTCGTACATTGATGCCAA
TAATGCACCAAAGCCTTTAGGTTCATCGTACATTTCTGCAAATGTCTCTAATGAAACGGG
CTCATATTTAATTTCTGTGCCTGATGCCTCAGATAAAATTGCAGCAAGTTCTTTCATATC
ATAACTGTAGCCTGATAATAAATAGCGTTTGCCCCAAGTATCTGGATTTTTAATAATAGC
AATGACACCTCTAGCAATATCATTTCTAGTAATATAATTAATACGACCATCACCAGCTGG
ATAAATCAGTTTATGCATATTCATCAATTCTGGTAAATATGGTTTAAGTGGATCCATGTA
CATTGCCATTCTTACATAGGTATAGTCAATACCACTTGTTGCCAATAGACGTGCTGCATA
ACCAAAATAAGGACTCATATGGAATGGATTATTATGCTGATCTGCGTAATAACCTATGAA
AATGATATGAGCAACGCCACTTTGCTTTGCCGCATATACTAAATTTTCCACTTCAGGAAT
ACGTTTGAATGATGGATGAATAATACTTGGAATAAACACAACGGTATCCATTCCTTTAAA
TGCTTCTACCATGCTTTCTTGATTAAAATAATCTAATTGTCGAACAGAAACTTTTCCACG
CCAATCTTCTGGAACTTTCTCAACATTTCTAACACCAATGTGAAAATGATCTATGTGATT
TGCAATGGCTTGATTTGTAATATGTGTGCCTAAATGACCTGTAGCACCTGTTAACATAAT
ATTCAT											
>>0357_ST2990_(27-G-H)_[399801:400481,FRWD]_ssl01_(staphylococcal superantigene like protein locus 1)
ATGAAATTTAAAGCGATAGCAAAAGCAAGTTTAGCATTGGGAATGTTAGCAACAGGTGTA
ATTACATCGAATGTACAATCAGTACAAGCGAAAACAGAAGTTAAACAACAAAGTGAGGCT
GATTTAAAACTTTATTATAATGGACCAAGTTTTGAATATAAAAAAGTAACTGGATATGGA
TTTATTGAAGGTAAAGATAGATTTATTGATTTTATATACAATGGACAATATAATAAAATA
TCTTTAGTTGGTTCTGATAAAGATAAATATAATGAAGAAGTTAACCCAGATATAGATGTG
TTTGTCGTTAGAGAAGGAAACGGTAGACAAGCTGATAATCATTCGATTGGTGGCGTAACA
AAAACAAACAGTCAACCTTTTATTGACTATATACACACACCAATCCTTGAAATCAAGAAA
GGTAAAGAAGAACCACAAAGTAGTCTATACCAAATTTATAAAGAAGACATCTCACTAAAA
GAACTTGATTTTAAATTAAGAAAGCAATTAATTAGTCAAAGTGGCTTGTATTCAAATGGT
CTTAAACAAGGTCAAATTACAATTACAATGAATGATGGCACAACACATACTATCGATTTA
AGTCAAAAACTTGAAAAAGAACGTATGGGTGAGTCAATCGACGGCACTAAGATTAATAAA
ATTCTAGTAGAAATGAAATAA											
>>0358_ST2990_(27-G-H)_[400767:401462,FRWD]_ssl02_(staphylococcal superantigene like protein locus 2)
ATGAAAATGAAAAATATTGCAAAAATAAGTTTGTTATTAGGAATATTAGCAACAGGTGTA
AACACTACAACGGAAAAACCAGTTCATGCCGAAAAGAAACCTATTGTAATAAGTGAAAAT
AGCAAAAAATTAAAAGCTTATTATACTCAACCTAGTATTGAATATAAAAATGTGACAGGT
TATATCAGTTTCATTCAACCAAGTATTAAATTTATGAATATCATAGATGGTAATTCTGTT
AATAATCTTGCTTTAATTGGCAAAGATAAGCAACATTATCATACGGGTGTACATCGTAAT
CTTAATATATTTTACGTTAATGAGGATAAGAGATTTGAAGGTGCAAAGTACTCCATTGGC
GGTATCACAAGTGCAAACGATAAAGCTGTCGACCTAATAGCAGAAGCAAGAGTTATTAAA
GCAGATCATATTGGTGAATATGATTATGACTTTTTCCCATTTAAAATAGATAAAGAAGCA
ATGTCATTGAAAGAGATTGATTTTAAATTAAGAAAATACCTTATTGATAATTATGGTCTT
TACGGTGAAATGAGTACAGGGAAAATTACCGTCAAAAAGAAATACTACGGAAAGTATACA
TTTGAATTGGATAAAAAGTTACAAGAAGACCGGATGTCCGATGTTATCAATGTCACAGAT
ATTGATAGAATTGAAATCAAAGTTAGAAAAGCATAA											
>>0359_ST2990_(27-G-H)_[401753:402823,FRWD]_ssl03_(staphylococcal superantigene like protein locus 3)
ATGAAAATGAGAACAATTGCTAAAACCAGTTTAGCACTAGGGCTTTTAATAACAGGCGCA
ATTACAGTAACGACGCAATCGGTCAAAGCAGAAAAAGTACAATCAACTAAAGTTGACAAA
GTACCAACGCTTAAAGCAGAGCGATTAGCAATGATAAACATAACAACAGGTGCAAATACA
GCGACAACACAAGCAGCTAATACAAGACAAGAACGCACGCCTAAACTCGAAAAGGCACCA
AATACTAATGAGGAAAAAACTTCAACTTCCAAAATAGAAAAAATATCACAACCTAAACAA
GAAACGCAGAAATCGCTTAATATATCCACAACGCCAGCGCCTAAACAAGAACAATCACAA
ACGACAACCGAATCTATAACGCAGCAAACTAAAATGACAACACCTCCATCAACAAACACG
CCACAACCAATGCAATCTACTAAATCAGACACACCACAATCTCCAACCATAAAACAAGCA
CAAACAGATATAACTCCTAAATATGAAGATTTAAGAGCGTATTATACGAAACCGAGTTTT
GAATTTGAAAAGCAGTTTGGATTTATGCTCAAACCATGGACGACGGTTAGGTTTATGAAT
GTTATTCCAAATAGGTTCATCTATAAAATAGCTTTAGTTGGAAAAGATGAGAAAAAATAT
AAAGATGGACCTTACGATAATATCGATGTATTTATCGTTTTAGAAGACAATAAATATCAA
TTGAAAAAATATTCTGTCGGTGGCATCACGAAGACTAATAGTAAAAAAGTTAATCACAAA
GTAGAATTAAGCATTACTAAAAAAGATAATCAAGGTATGATTTCACGCGATGTTTCAGAA
TACATGATTACTAAGGAAGAGATTTCCTTGAAAGAGCTTGATTTTAAATTGAGAAAACAA
CTTATTGAAAAACATAATCTTTACGGTAACATGGGTTCAGGAACAATCGTTATTAAAATG
AAAAACGGTGGGAAATATACGTTTGAATTACACAAAAAACTGCAAGAGCATCGTATGGCA
GACGTCATAGATGGCACTAATATTGATAACATTGAAGTGAATATAAAATAA									
		
>>0360_ST2990_(27-G-H)_[403188:404063,FRWD]_ssl04_(staphylococcal superantigene-like protein locus 4)
ATGAAAATAACAACGATTGCTAAAACAAGTTTAGCACTAGGCCTTTTAACAACAGGTGTA
ATCACAACGACAACGCAAGCAGCAAACGCGACAACACCATCTTCCACTAAAGTGGAAGCA
TCACAATCAACACCGCCCTCAACTAAAATAGAAGCACCGCAATCAAAACCAAACGCGACA
ACACCACCTTCAACTAAAGTGGAAACACCGCAACAAACACCGAACGCGACAACACCATCT
TCAACTAAAGTGGAAACACCACAATCGCCAACCACAAAACAAGTACCAACAGAAATAAAT
CCTAAATATAAAGATTTAAGAGCGTATTATACGAAACCAAGTTTAGAATTTAAAAATGAG
ATTGGTATTATTTTAAAAAAATGGACGACAATAAGATTTATGAATGTTGTCCCAGATTAT
TTCATATATAAAATTGCTTTAGTTGGTAAAGATGATAAAAAATATGGTGAAGGAGTACAT
AGGAATGTCGATGTATTTGTCGTTTTAGAAGAAAATAATTACAATCTGGAAAAATATTCT
GTCGGTGGTATCACAAAGAGTAATAGTAAAAAAGTTGATCACAAAGCAGGAGTAAGAATT
ACTAAGGAAGATAATAAAGGTACAATCTCTCATGATGTTTCAGAATTCAAGATTACTAAA
GAACAGATTTCCTTGAAAGAACTTGATTTTAAATTGAGAAAACAACTTATTGAAAAAAAT
AATCTTTACGGTAACGTTGGTTCAGGTAAAATTGTTATTAAAATGAAAGACGGTGGAAAG
TACACGTTTGAATTGCACAAAAAATTACAAGAAAATCGCATGGCAGATGTCATAGATGGC
ACTAATATTGATAACATTGAAGTGAATATAAAATAA											
>>0361_ST2990_(27-G-H)_[404427:405131,FRWD]_ssl05_(staphylococcal superantigene like protein locus 5)
ATGAAAATGACAGCAATTGCGAAAGCAAGTTTAGCACTAGGTATTTTAGCAACAGGAACA
ATAACATCAACGCATCAAACTGTAAATGCGAGTGAACATGAAGCAAAATATGAAAATGTG
ACAAAAGATATTTTTGACTTAAGAGATTACTATAGTGGCGCAAGTAAGGAACTTAAAAAT
GTTACTGGTTATCGTTATAGCAAAGGTGGCAAGCATTACCTTATCTTTGATAAAAATAGA
AAATTCACAAGAGTACAGATATTTGGTAAAGATATTGAAAGATTTAAAGCACGCAAAAAT
CCGGGATTAGACATATTTGTTGTTAAAGAAGCGGAAAACCGTAATGGCACAGTGTTTTCA
TATGGTGGTGTCACTAAGAAAAATCAAGACGCTTATTATGATTATATAAACGCACCAAGA
TTTCAAATCAAGAGAGATGAAGGTGACGGTATTGCTACGTACGGTAGAGTACACTACATT
TATAAAGAAGAGATTTCACTTAAAGAACTCGACTTTAAATTGAGACAGTATTTAATTCAA
AATTTTGATCTGTATAAAAAGTTTCCTAAAGATAGTAAGATAAAAGTGATAATGAAAGAT
GGCGGCTATTATACGTTTGAACTTAATAAAAAATTACAAACAAATCGCATGAGTGATGTC
ATTGACGGTAGAAATATTGAAAAAATAGAAGCCAACATTAGATAA											
>>0362_ST2990_(27-G-H)_[405561:406256,FRWD]_ssl06_(staphylococcal superantigene like protein locus 6)
ATGAAATTAAAAACGATAGCTAAAGCAACATTAGCATTGGGATTGTTAGCTACTGGTGTA
ATAACAACAGAAAGTCAAACAGTAAAAGCGGCAGAATCAACTCAAGGTCAACACAATTAT
AAATCGTTAAAATACTACTATAGCAAGCCAAGTATAGAGTTAAAAAATCTTGATGGTTTG
TATAGACAGAAAGTGACAGATAAAGGAGTATATGTTTGGAAGGATCGAAAAGATTATTTT
GTTGGCTTGCTTGGTAAAGATATTGAAAAATACCCTCAAGGTGAGCATGATAAGCAAGAT
GCATTTTTAGTCATCGAGGAGGAAACTGTTAATGGAAGACAATATTCAATTGGTGGTTTA
AGTAAGACAAATAGTAAAGAATTTAGTAAAGAAGTCGATGTTAAAGTAACAAGAAAAATT
GATGAATCATCGGAAAAGTCTAAAGATAGTAAATTTAAAATTACTAAAGAAGAAATCTCG
TTAAAAGAGTTGGACTTTAAATTAAGAAAAAAATTGATGGAAGAAGAAAAATTATATGGT
GCTGTTAACCATAGAAAAGGTAAAATTGTAGTTAAAATGGAAGATGATAAGTTTTATACT
TTCGAACTTACAAAAAAATTACAACCGCATCGCATGGGTGACACGATAGATGGTACCAAA
ATCAAAGAAATTAATGTTGAGCTAGAATATAAATAA											
>>0363_ST2990_(27-G-H)_[406678:407373,FRWD]_ssl07_(staphylococcal superantigene like protein locus 7)
GTGAAATTAAAAACGTTAGCTAAAGCAACATTGGCATTAGGCTTATTAACTACTGGTGTG
ATTACATCAGAAGGCCAAGCAGTGCAAGCAAAAGAAAAGCAAGAGAGAGTACAACATTTA
TATGATATTAAAGACTTACATCGATACTACTCATCAGAAAGTTTTGAATTCAGTAATATT
AGTGGTAAGGTTGAAAATTATAACGGTTCTAACGTTGTACGCTTTAACCAAGAAAATCAA
AATCACCAATTATTCTTATTAGGAAAAGATAAAGATAAATATAAAGAAGGCCTTGAAGGC
CAGAATGTCTTTGTGGTAAAAGAATTAATTGATCCAAACGGTAGACTATCTACTGTTGGT
GGTGTAACGAAGAAAAATAACCAATCTTCTGAAACTAATACACCTTTATTTATAAAAAAA
GTGTATGGCGGAAATTTAGATGCATCAATTGAATCATTTTTAATTAATAAAGAAGAAGTT
TCACTGAAAGAACTTGATTTCAAAATTAGACAACATTTAGTTAAAAATTATGGTTTATAT
AAAGGTACGACTAAATACGGTAAGATCACTTTCAATTTGAAAGATGGAGAAAAGCAAGAA
ATTGATTTAGGTGATAAATTGCAATTCGAGCACATGGGCGATGTGTTGAATAGTAAGGAT
ATTCAAAATATAGCAGTGACTATTAATCAAATTTAA											
>>0364_ST2990_(27-G-H)_[407716:408414,FRWD]_ssl08_(staphylococcal superantigene like protein locus 8)
ATGAAATTTACAGCGATAGCTAAAGCGATATTTGTATTAGGAATATTAACAACAAGTGCA
ATGATAACAGAAAATCAATCGGTTAATGCAAAAGGAAAGTATGAAAAAATGAACCGTTTA
TATGATACAAACAAGTTACATCAATACTATTCAGGACCTAGTTATGAGTTAACAAATGTT
AGTGGCCAAAGTCAAGGTTATTATGACTCTAACGTTTTGCTTTTTAACCAACAAAATCTA
AAGTTCCAAGTGTTTTTATTGGGAAAAGATGAAAATAAATACAAAGAAAAAACACATGGT
TTAGATGTCTTTGCGGTACCAGAATTAGTAGATTTAGATGGAAGAATATTTAGTGTTAGT
GGTGTAACAAAGAAAAACGTAAAATCAATATTTGAGTCTCTAAGAACGCCAAACTTACTT
GTTAAAAAAATAGACGATAAAGACGGTTTTTCTATTGATGAATTTTTCTTTATTCAAAAG
GAAGAAGTGTCATTGAAGGAACTTGATTTTAAAATAAGAAAACTGTTAATTAAAAAATAC
AAATTGTATGAAGGGTCAGCTGATAAAGGTAGAATTGTTATTAATATGAAAGATGAAAAT
AAGTATGAAATTGATTTAAGTGATAAATTAGATTTCGAGCGTATGGCAGATGTCATTAGT
AGTGAACAAATTAAGAACATCGAAGTGAATTTGAAATAA											
>>0365_ST2990_(27-G-H)_[408794:409492,FRWD]_ssl09_(staphylococcal superantigene like protein locus 9)
ATGAAATTTACAGCATTAGCAAAAGCAACATTAGCATTAGGAATATTAACTACAGGTGTG
TTTACAACAGAAAGTAAAGCTGTTCACGCGAAAGTAGAACTTGATGAGACACAACGCAAA
TATTATATCAATATGCTACATCAATACTATTCTGAAGAAAGTTTTGAACCAACAAATATT
AGTGTTAAAAGCGAAGATTACTATGGCTCTAACGTTTTAAACTTTAAACAACGAAATAAA
GCTTTTAAAGTATTTTTACTTGGTGACGATAAAAATAAATATAAAGAAAAAACACATGGC
CTTGATGTCTTTGCAGTACCTGAATTAATAGATATAAAAGGTGGCATATATAGCGTTGGC
GGTATAACAAAGAAAAATGTGAGATCAGTGTTTGGATTTGTAAGTAATCCAAGTCTACAA
GTTAAAAAAGTTGATGCTAAACATGGCTTTTCGATAAATGAGTTGTTCTTTATTCAAAAG
GAAGAAGTATCGTTGAAGGAACTGGATTTTAAAATAAGAAAAATGTTAGTCGAAAAATAT
AGATTGTATAAAGGCGCGTCAGATAAAGGTAGAATCGTTATTAATATGAAAGACGAAAAG
AAATATGTAATTGATTTAAGTGAAAAATTAAGTTTTGATCGTATGTTTGATGTAATGGAT
AGTAAGCAAATTAAAAATATTGAAGTGAATTTGAATTAG											
>>0366_ST2990_(27-G-H)_[409857:410540,FRWD]_ssl10_(staphylococcal superantigene like protein locus 10)
ATGAAATTTACAGCATTAGCAAAAGCAACATTAGCTTTAGGAATTTTAACAACTGGAACT
TTAACAACAGAGGCTCATTCCAGTCATGCAAAACAAAATCAAGAGTCAGTAAACAAACAT
GACAAGGAAGCATTATACCGATACTACACTGGAAAGACTATGGAATTGAAAAACATTAAT
GCTTTGAAGCATGGTAAAAATAACTTGCGTTTTAAGTATAGAGGTATGAAGATTCAAGTA
TTGCTGCTTGGAAATGATAAAAATAAATTTCAACAGCGTAGTTATAAGGGCTTAGATGTG
TTTTTTGTTCAAGAAAAAAGAGACAAGCACGACATATTTTATACTGTTAGTGGCGTAATA
CAGACGAATAAAACAACTGGAGTTGTCAGTGCCCCAATATTAAATGTTACAAAAGAAAAG
GGTGAAGATGCTTTTGTGAAAGGGTACCCTTATTATATTAAAAAAGAAAAAATAACATTA
AAAGAGTTAGATTTTAAGTTGAGAAAGCATCTAATCGAAAAATATGGACTTTATAAAACA
ATCTCAAAAGATGGTAGGGTCAAAATTAGCTTGAAAGATGGCAGTTTTTATAACCTTGAT
TTAAGGTCTAAATTAAAATTTAAATATATGGGGGAAGTCATAGAAAGCAAACAAATTAAA
GATATTGAAGTTAACTTAAAGTAA											
>>0367_ST2990_(27-G-H)_[410802:412358,FRWD]_hsdM-ssl_(NCTC13712_00357, Probable type I restriction enzyme BthVORF4518P M protein)
ATGTCTATTACTGAAAAACAACGTCAGCAACAAGCTGAATTACATAAAAAATTATGGTCG
ATTGCGAATGATTTAAGAGGGAACATGGATGCGAGTGAATTCCGTAATTACATTTTAGGC
TTGATTTTCTATCGCTTCTTATCTGAAAAAGCGGAACAAGAATATGCAGATGCGTTGGCA
GGTGAAGACATCACGTATCAAGAAGCATGGGCAGACGAAGAATACCGTGAAGACTTAAAA
GCAGAATTAATTGATCAAGTCGGTTACTTCATTGAGCCACAAGATTTATTCAGTGCGATG
ATTCGTGAAATTGAAACGCAAGATTTCGATATCGAACATCTCGCAACGGCGATTCGTAAA
GTTGAAACATCAACACTAGGTGAAGAAAGTGAAAATGACTTTATCGGACTGTTCAGCGAT
ATGGACTTAAGTTCAACGCGACTAGGTAACAATGTCAAAGAACGTACTGCACTAATTTCC
AAAGTTATGGTTAACCTTGACGACTTACCATTCGTTCACAGTGATATGGAAATTGATATG
TTAGGTGATGCATACGAATTTCTTATCGGGCGCTTTGCGGCGACAGCGGGTAAAAAAGCA
GGCGAGTTCTATACACCACAACAAGTATCTAAGATACTGGCGAAGATTGTGACAGATGGT
AAAGATAAATTACGTCACGTGTATGACCCAACATGTGGTTCCGGTTCATTATTGTTACGT
GTTGGTAAAGAAACGCAAGTGTATCGTTATTTCGGTCAAGAACGTAACAATACCACTTAC
AACTTAGCACGCATGAACATGTTGTTACATGATGTACGTTATGAAAATTTCGATATCCGT
AATGATGACACGTTGGAAAATCCAGCCTTTTTAGGACATACATTTGATGCGGTTATTGCG
AACCCACCATACAGTGCGAAATGGACTGCAGATTCAAAATTTGAAAATGATGAACGCTTC
AGTGGTTCCGGCAAGCTTGCGCCAAAGTCTAAAGCAGACTTTGCCTTTATTCAACACATG
GTACATTATCTAGACGATGAAGGTACCATGGCAGTTGTACTCCCACATGGTGTCTTATTC
CGTGGTGCCGCAGAAGGTGTCATTCGTCGTTATTTAATTGAAGAAAAGAACTACTTAGAA
GCCGTGATAGGTTTGCCAGCGAATATTTTCTATGGGACAAGTATTCCAACATGTATCCTT
GTATTTAAAAAATGTCGCCAACAAGACGACAACGTATTATTTATCGATGCATCCAATGAT
TTTGAAAAAGGAAAAAATCAAAACCAATTAAGCGATGCCCAAGTCGAACGTATTATAGAC
ACATATAAGCGTAAAGAAACGATTGATAAATATAGCTACAGCGCGCCATTACAAGAGATT
GCCGATAACGATTACAACCTAAATATACCGAGATATGTCGATACATTCGAAGAAGAAGCG
CCAATTGATTTAGATCAAGTCCAACAAGATTTGAAAAATATCGACAAAGAAATTGTAGAA
ATTGAACTAGAAATCAATGCATACCTGAAAGAACTTGGGGTGTTGAAAGATGAGTAA			
								
>>0368_ST2990_(27-G-H)_[412351:413574,FRWD]_hsdS-ssl_(restriction endonuclease subunit S)
ATGAGTAATACACAAAAGAAAAATGTGCCAGAATTGAGGTTCCCAGGGTTTGAAGGCGAA
TGGGAAGATGTTAAATTTGTTAGTATTTTTCAAGAAGTATCAAATAAAACAAGTGATTTA
GCAAAGTATCCGTTATTCAGTTTAACAGTAGAAAAAGGTATTACACCGAAGACAGAAAGA
TATAAAAGAGATTTTTTGGTAAAAAAGAGTGACAACTTTAAAATAGTAGAACCAAGGGAT
ATAGTTTATAATCCAATGAATGTCACTTTAGGCGCTATAGACTTATCAAAGTATAATTAT
GATATTGCACTTTCTGGATACTATCATGTAATGAAAATTATCAATAGTTTTAATCCGGAT
TTTATATCTAACTTTTTAAAAACAGAAAAAATGATTATTCATTATAAAAAAATAGCTACA
GGTTCTTTGATGGAAAAGCAAAGAGTTCATTTTAGTGAATTTAAAAATATAATAAAAAAA
TTTCCTACAAATAAAGAACAGCAAAAAATAGGTGATTTTTTCAGCAAACTCGATCGACAA
ATTGAACTAGAAGAACAAAAACTTGAATTACTTCAACAACAGAAAAAAGGCTATATGCAG
AAAATTTTCTCACAGGAACTGAGATTTAAAGATGAGAATGGTGAAGATTATCCAGATTGG
GAGAAAAAGAAACTTGGAGAATTTGCTGGTAAAGTAATCCAAAAGAATACTGATAAAAAA
TATACTGAGACATTAACTAATTCAGCTGAGTTAGGTATCATATCGCAAAGAGATTTTTTT
GATAAAGAAATTTCAAATATAGATAATATAAAAAACTACTATGTTGTTGAAGAGAATGAT
TTTGTTTATAATCCTAGAATTTCTACTTATGCTCCATTTGGACCAGTAAATAGAAATAAG
TTAGGAAAAAAGGGGGTTATGTCCCCACTATACACTGTTTTTAGAATTCAAAGCAGTGAT
TTAAACTTTATTGAATTTTATTTTAAATCTTCAAAATGGTATAGATTTATGGCACTAAAT
GGTGATTCAGGTGCACGAGCGGATAGGTTTTCTATTAAAGATAAGACACTTATGGAAATG
CCATTATACATCCCATGTATGGATGAACAAATAAAAATAGGTCAATTCTTTAATAATATT
GATAAATGTATTAAAAACTATCAGAGTAAAATTAGTCTTTTAAAGAAAAATAAAAAGAGC
TTTTTACAAAAGATGTTTATTTAA											
>>0369_ST2990_(27-G-H)_[413987:414682,FRWD]_ssl11_(NCTC13712_00359, superantigen-like protein)
ATGAAATTAAAAAATATTGCTAAAGCAAGTTTAGCACTAGGGATTTTAACAACAGGGATG
ATTACAACTACTGCTCAGCCAGTAAAAGCAGAAAGTATGGATAGCTCATTAACTGCTATT
[truncated: 56,898,724 more chars]
